# Supplementary material for: Longitudinal imaging of Caenorhabditis elegans in a microfabricated device reveals variation in behavioral decline during aging
Source: eLife. 2017 May 31;6:e26652. doi: 10.7554/eLife.26652 (PMC5484621; doi:10.7554/eLife.26652)
Supplement: Figure 3—source data 1. — DOI: http://dx.doi.org/10.7554/eLife.26652.014 [file elife-26652-fig3-data1.zip]

Archive with 99 entries (86 files):
- SourceData_Figure3/
- SourceData_Figure3/Lifespan/
- SourceData_Figure3/Lifespan/Lifespan_aak-2.csv
- __MACOSX/
- __MACOSX/SourceData_Figure3/
- __MACOSX/SourceData_Figure3/Lifespan/
- __MACOSX/SourceData_Figure3/Lifespan/._Lifespan_aak-2.csv
- SourceData_Figure3/Lifespan/Lifespan_age-1.csv
- __MACOSX/SourceData_Figure3/Lifespan/._Lifespan_age-1.csv
- SourceData_Figure3/Lifespan/Lifespan_daf-16.csv
- __MACOSX/SourceData_Figure3/Lifespan/._Lifespan_daf-16.csv
- SourceData_Figure3/Lifespan/Lifespan_daf-2.csv
- __MACOSX/SourceData_Figure3/Lifespan/._Lifespan_daf-2.csv
- SourceData_Figure3/Lifespan/Lifespan_lite-1.csv
- __MACOSX/SourceData_Figure3/Lifespan/._Lifespan_lite-1.csv
- SourceData_Figure3/Lifespan/Lifespan_N2.csv
- __MACOSX/SourceData_Figure3/Lifespan/._Lifespan_N2.csv
- SourceData_Figure3/Lifespan/Lifespan_tax-4.csv
- __MACOSX/SourceData_Figure3/Lifespan/._Lifespan_tax-4.csv
- SourceData_Figure3/Lifespan/Lifespan_unc-31.csv
- __MACOSX/SourceData_Figure3/Lifespan/._Lifespan_unc-31.csv
- __MACOSX/SourceData_Figure3/._Lifespan
- SourceData_Figure3/ResponseDuration/
- SourceData_Figure3/ResponseDuration/ResponseDuration_aak-2.csv
- __MACOSX/SourceData_Figure3/ResponseDuration/
- __MACOSX/SourceData_Figure3/ResponseDuration/._ResponseDuration_aak-2.csv
- SourceData_Figure3/ResponseDuration/ResponseDuration_age-1.csv
- __MACOSX/SourceData_Figure3/ResponseDuration/._ResponseDuration_age-1.csv
- SourceData_Figure3/ResponseDuration/ResponseDuration_daf-16.csv
- __MACOSX/SourceData_Figure3/ResponseDuration/._ResponseDuration_daf-16.csv
- SourceData_Figure3/ResponseDuration/ResponseDuration_daf-2.csv
- __MACOSX/SourceData_Figure3/ResponseDuration/._ResponseDuration_daf-2.csv
- SourceData_Figure3/ResponseDuration/ResponseDuration_lite-1.csv
- __MACOSX/SourceData_Figure3/ResponseDuration/._ResponseDuration_lite-1.csv
- SourceData_Figure3/ResponseDuration/ResponseDuration_N2.csv
- __MACOSX/SourceData_Figure3/ResponseDuration/._ResponseDuration_N2.csv
- SourceData_Figure3/ResponseDuration/ResponseDuration_tax-4.csv
- __MACOSX/SourceData_Figure3/ResponseDuration/._ResponseDuration_tax-4.csv
- SourceData_Figure3/ResponseDuration/ResponseDuration_unc-31.csv
- __MACOSX/SourceData_Figure3/ResponseDuration/._ResponseDuration_unc-31.csv
- __MACOSX/SourceData_Figure3/._ResponseDuration
- SourceData_Figure3/ResponseLatency/
- SourceData_Figure3/ResponseLatency/ResponseLatency_aak-2.csv
- __MACOSX/SourceData_Figure3/ResponseLatency/
- __MACOSX/SourceData_Figure3/ResponseLatency/._ResponseLatency_aak-2.csv
- SourceData_Figure3/ResponseLatency/ResponseLatency_age-1.csv
- __MACOSX/SourceData_Figure3/ResponseLatency/._ResponseLatency_age-1.csv
- SourceData_Figure3/ResponseLatency/ResponseLatency_daf-16.csv
- __MACOSX/SourceData_Figure3/ResponseLatency/._ResponseLatency_daf-16.csv
- SourceData_Figure3/ResponseLatency/ResponseLatency_daf-2.csv
- __MACOSX/SourceData_Figure3/ResponseLatency/._ResponseLatency_daf-2.csv
- SourceData_Figure3/ResponseLatency/ResponseLatency_lite-1.csv
- __MACOSX/SourceData_Figure3/ResponseLatency/._ResponseLatency_lite-1.csv
- SourceData_Figure3/ResponseLatency/ResponseLatency_N2.csv
- __MACOSX/SourceData_Figure3/ResponseLatency/._ResponseLatency_N2.csv
- SourceData_Figure3/ResponseLatency/ResponseLatency_tax-4.csv
- __MACOSX/SourceData_Figure3/ResponseLatency/._ResponseLatency_tax-4.csv
- SourceData_Figure3/ResponseLatency/ResponseLatency_unc-31.csv
- __MACOSX/SourceData_Figure3/ResponseLatency/._ResponseLatency_unc-31.csv
- __MACOSX/SourceData_Figure3/._ResponseLatency
- SourceData_Figure3/SpontaneousLocomotion/
- SourceData_Figure3/SpontaneousLocomotion/SpontaneousLocomotion_aak-2.csv
- __MACOSX/SourceData_Figure3/SpontaneousLocomotion/
- __MACOSX/SourceData_Figure3/SpontaneousLocomotion/._SpontaneousLocomotion_aak-2.csv
- SourceData_Figure3/SpontaneousLocomotion/SpontaneousLocomotion_age-1.csv
- __MACOSX/SourceData_Figure3/SpontaneousLocomotion/._SpontaneousLocomotion_age-1.csv
- SourceData_Figure3/SpontaneousLocomotion/SpontaneousLocomotion_daf-16.csv
- __MACOSX/SourceData_Figure3/SpontaneousLocomotion/._SpontaneousLocomotion_daf-16.csv
- SourceData_Figure3/SpontaneousLocomotion/SpontaneousLocomotion_daf-2.csv
- __MACOSX/SourceData_Figure3/SpontaneousLocomotion/._SpontaneousLocomotion_daf-2.csv
- SourceData_Figure3/SpontaneousLocomotion/SpontaneousLocomotion_lite-1.csv
- __MACOSX/SourceData_Figure3/SpontaneousLocomotion/._SpontaneousLocomotion_lite-1.csv
- SourceData_Figure3/SpontaneousLocomotion/SpontaneousLocomotion_N2.csv
- __MACOSX/SourceData_Figure3/SpontaneousLocomotion/._SpontaneousLocomotion_N2.csv
- SourceData_Figure3/SpontaneousLocomotion/SpontaneousLocomotion_tax-4.csv
- __MACOSX/SourceData_Figure3/SpontaneousLocomotion/._SpontaneousLocomotion_tax-4.csv
- SourceData_Figure3/SpontaneousLocomotion/SpontaneousLocomotion_unc-31.csv
- __MACOSX/SourceData_Figure3/SpontaneousLocomotion/._SpontaneousLocomotion_unc-31.csv
- __MACOSX/SourceData_Figure3/._SpontaneousLocomotion
- SourceData_Figure3/StimulatedLocomotion/
- SourceData_Figure3/StimulatedLocomotion/StimulatedLocomotion_aak-2.csv
- __MACOSX/SourceData_Figure3/StimulatedLocomotion/
- __MACOSX/SourceData_Figure3/StimulatedLocomotion/._StimulatedLocomotion_aak-2.csv
- SourceData_Figure3/StimulatedLocomotion/StimulatedLocomotion_age-1.csv
- __MACOSX/SourceData_Figure3/StimulatedLocomotion/._StimulatedLocomotion_age-1.csv
- SourceData_Figure3/StimulatedLocomotion/StimulatedLocomotion_daf-16.csv
- __MACOSX/SourceData_Figure3/StimulatedLocomotion/._StimulatedLocomotion_daf-16.csv
- SourceData_Figure3/StimulatedLocomotion/StimulatedLocomotion_daf-2.csv
- __MACOSX/SourceData_Figure3/StimulatedLocomotion/._StimulatedLocomotion_daf-2.csv
- SourceData_Figure3/StimulatedLocomotion/StimulatedLocomotion_lite-1.csv
- __MACOSX/SourceData_Figure3/StimulatedLocomotion/._StimulatedLocomotion_lite-1.csv
- SourceData_Figure3/StimulatedLocomotion/StimulatedLocomotion_N2.csv
- __MACOSX/SourceData_Figure3/StimulatedLocomotion/._StimulatedLocomotion_N2.csv
- SourceData_Figure3/StimulatedLocomotion/StimulatedLocomotion_tax-4.csv
- __MACOSX/SourceData_Figure3/StimulatedLocomotion/._StimulatedLocomotion_tax-4.csv
- SourceData_Figure3/StimulatedLocomotion/StimulatedLocomotion_unc-31.csv
- __MACOSX/SourceData_Figure3/StimulatedLocomotion/._StimulatedLocomotion_unc-31.csv
- __MACOSX/SourceData_Figure3/._StimulatedLocomotion
- __MACOSX/._SourceData_Figure3
