# Supplementary material for: Longitudinal imaging of Caenorhabditis elegans in a microfabricated device reveals variation in behavioral decline during aging
Source: eLife. 2017 May 31;6:e26652. doi: 10.7554/eLife.26652 (PMC5484621; doi:10.7554/eLife.26652)
Supplement: Figure 3—source data 1. — DOI: http://dx.doi.org/10.7554/eLife.26652.014 [file elife-26652-fig3-data1.zip › SourceData_Figure3/Lifespan/Lifespan_aak-2.csv]

10
13.5
9.5
10.5
9.5
7
10.5
10.5
8.5
10
10
11
10
10.5
10
11
4.5
8.5
9.5
10
8
10.5
9.5
10
12
9.5
9.5
10.5
11
11
12
12
8.5
12.5
8.5
11
5
8.5
10
9.5
10.5
6
8.5
11
12
10
10
9.5
10.5
8.5
10.5
10
5
10
10.5
10
9.5
10
8.5
9
8.5
9.5
10.5
10
7
10
8
8.5
9.5
4.5
9
6.5
13
11.5
12.5
9.5
6
10
11
5.5
11.5
12.5
8
8.5
9
9
6.5
11
9
9
10.5
11
9
11
8.5
10
11
9.5
7.5
10.5
11.5
10
8.5
9.5
8.5
8.5
10.5
9
10
8
10
9.5
11
13.5
9
10.5
5.5
