# Supplementary material for: Longitudinal imaging of Caenorhabditis elegans in a microfabricated device reveals variation in behavioral decline during aging
Source: eLife. 2017 May 31;6:e26652. doi: 10.7554/eLife.26652 (PMC5484621; doi:10.7554/eLife.26652)
Supplement: Figure 3—source data 1. — DOI: http://dx.doi.org/10.7554/eLife.26652.014 [file elife-26652-fig3-data1.zip › SourceData_Figure3/Lifespan/Lifespan_age-1.csv]

5.5
37.5
30.5
32.5
4
33
33
32
31.5
13
30.5
38.5
34
23.5
33
25.5
8.5
30
33
9
38.5
38.5
14.5
37
39.5
30.5
29.5
38
38
33
23.5
31
13.5
26.5
29.5
18
25
25.5
16
40
26.5
26.5
20
26
22.5
32
31
30
38.5
25
26.5
26.5
24.5
18.5
32.5
31.5
29.5
23.5
23.5
20
20
19.5
18
19
20
20.5
24.5
19
28
19
27.5
8.5
19
19
18
18.5
18.5
17.5
16.5
7
19
25.5
19
22.5
24.5
17
22.5
19
25.5
18
16.5
38.5
8
23
37
4.5
23.5
20.5
4.5
30.5
18
32
4
21
6
7
25.5
13.5
18
20.5
31.5
23
23.5
8.5
23.5
25.5
19
28.5
31.5
