# Supplementary material for: Longitudinal imaging of Caenorhabditis elegans in a microfabricated device reveals variation in behavioral decline during aging
Source: eLife. 2017 May 31;6:e26652. doi: 10.7554/eLife.26652 (PMC5484621; doi:10.7554/eLife.26652)
Supplement: Figure 3—source data 1. — DOI: http://dx.doi.org/10.7554/eLife.26652.014 [file elife-26652-fig3-data1.zip › SourceData_Figure3/Lifespan/Lifespan_daf-16.csv]

17
16.5
13
19.5
17
15.5
5.5
14
16
12
13
15.5
17.5
11.5
16
13
14
17.5
15
9
15
17.5
16
16
17.5
7.5
16
15.5
7
7
15.5
8
13.5
14
14.5
14.5
13.5
15
13.5
10.5
12
14
15
14.5
13.5
13.5
14.5
14.5
13.5
14.5
14
18
15
12
13.5
16
12
14
13.5
11.5
11
13
14.5
15
14
14
14
15.5
15
15
14
12.5
14
15
15
4
14
12.5
15
14.5
9
14
14
11
14.5
14.5
13.5
10.5
11.5
9.5
12.5
13.5
11
8.5
12
10.5
12
12
13.5
12.5
12.5
12.5
11
12
11
12
6
12
9.5
13.5
12
8.5
12.5
12
10
14.5
13.5
9.5
14
12.5
11
14.5
12.5
10.5
9.5
10.5
12.5
10.5
13.5
12.5
15
13.5
15
7.5
12.5
11
12.5
10
10.5
12.5
10
9.5
9.5
11
11
12
11
10.5
5
11
4.5
12
11
13
10
10.5
11.5
10.5
14
10.5
13
9.5
10.5
9
11.5
14
10.5
10
12
12.5
13
13.5
9
10.5
9
11
11
13
12
9.5
10.5
10
11.5
12
11
11.5
12.5
4
10.5
10
11
7.5
10.5
9
8
11
11
11.5
10
12.5
10.5
13.5
12.5
12
8.5
12.5
16.5
12.5
11
8.5
15
14.5
16
14
17
12.5
15
13.5
11
12.5
15.5
13.5
13.5
13.5
13.5
13.5
13.5
12.5
14
13.5
9.5
13.5
13.5
14
