# Supplementary material for: Longitudinal imaging of Caenorhabditis elegans in a microfabricated device reveals variation in behavioral decline during aging
Source: eLife. 2017 May 31;6:e26652. doi: 10.7554/eLife.26652 (PMC5484621; doi:10.7554/eLife.26652)
Supplement: Figure 3—source data 1. — DOI: http://dx.doi.org/10.7554/eLife.26652.014 [file elife-26652-fig3-data1.zip › SourceData_Figure3/Lifespan/Lifespan_daf-2.csv]

36
19.5
19.5
27.5
37.5
33
28
32
41.5
34
27
36.5
36.5
31.5
33
30.5
43
30
33
27
38.5
43
39.5
28.5
33
20.5
37.5
31.5
33
37
33.5
35
30.5
15.5
19.5
30.5
32.5
10.5
14
30.5
24
31
30
18
37.5
10
30
12
30.5
11
32
18
19.5
29.5
25
33
22.5
36.5
26.5
21
28
25.5
38
37.5
36
42.5
47
42.5
16.5
36.5
9.5
19.5
13.5
38.5
17
24.5
42.5
20
34
30.5
27.5
24
22
30.5
33
4
33.5
30
16.5
13.5
