# Supplementary material for: Longitudinal imaging of Caenorhabditis elegans in a microfabricated device reveals variation in behavioral decline during aging
Source: eLife. 2017 May 31;6:e26652. doi: 10.7554/eLife.26652 (PMC5484621; doi:10.7554/eLife.26652)
Supplement: Figure 3—source data 1. — DOI: http://dx.doi.org/10.7554/eLife.26652.014 [file elife-26652-fig3-data1.zip › SourceData_Figure3/Lifespan/Lifespan_lite-1.csv]

23
24
25
24.5
23.5
26
18.5
21.5
14
23.5
25
26.5
27
25
10
24
24.5
26.5
16
5
23
23
22.5
20
24.5
16.5
16
26
27
25.5
16
22.5
18.5
20
18
18
22
24.5
19
18
23.5
21
22
21
13.5
22.5
22.5
15
17
20
19.5
19.5
21
21.5
18
16.5
13.5
20
19
22.5
19
18
15.5
19
19.5
15.5
12.5
19.5
19
20
24
18
17.5
20
17.5
18
19
16.5
18
16.5
18
18
18.5
18
16
16
16
16
19
14
