# Supplementary material for: Longitudinal imaging of Caenorhabditis elegans in a microfabricated device reveals variation in behavioral decline during aging
Source: eLife. 2017 May 31;6:e26652. doi: 10.7554/eLife.26652 (PMC5484621; doi:10.7554/eLife.26652)
Supplement: Figure 3—source data 1. — DOI: http://dx.doi.org/10.7554/eLife.26652.014 [file elife-26652-fig3-data1.zip › SourceData_Figure3/Lifespan/Lifespan_N2.csv]

30
11
13
17.5
9.5
28.5
21.5
16.5
29
21
17
30
28.5
19.5
18.5
20
21
17.5
21.5
25
10
24
27.5
23
22.5
24.5
29
26.5
20
11.5
16.5
18
15.5
18
18
16.5
17
13.5
13.5
18
15
13.5
18
13.5
17
18
18
16
17
17
18
18
19.5
12
16
13.5
18
14.5
17
22
18
19
12
20.5
16
17.5
12.5
16
15.5
16
15
18
18.5
18.5
14
14
18
19
18
21.5
19
16
14
18
16.5
17
21.5
21
20
14.5
24
16
14.5
12.5
15
16
17
16
15
15.5
18
14
17
12
15
25
12.5
14.5
12.5
15.5
19
18
18.5
18.5
18.5
18.5
15.5
8.5
15.5
15.5
15.5
15.5
18
19
15
13.5
16
12.5
13.5
22
15.5
13.5
22.5
15
8.5
15
12.5
19.5
16
12.5
11
15
18.5
22.5
22.5
11
12.5
14
16
15.5
14.5
12.5
20.5
20
18.5
7
18
19.5
13.5
17.5
19
17.5
20
18.5
11.5
18
13.5
12.5
20
19
19.5
18.5
18
23
23
10.5
17
21
21.5
16.5
18.5
22
20
6.5
17
17
20
23.5
15.5
6.5
17.5
11.5
18.5
17.5
12.5
20.5
17
15
19
16
18.5
21.5
27
13
7.5
16
21
27.5
7.5
19.5
18
18.5
8
22.5
24
21
20.5
14
19
7
23.5
17
18.5
28.5
10
25.5
25
24.5
20.5
24.5
8
24
21.5
4.5
14
22.5
28
27.5
21
18
24.5
15.5
20
22.5
15
15.5
21.5
21
16
14
15.5
17
25
22
22
25
9.5
23.5
21
19
15.5
18.5
7.5
20
9.5
12.5
8.5
15
8
14.5
11
16
12.5
18.5
15.5
17.5
14
6.5
14.5
12.5
15.5
17
16
16.5
14.5
17
13.5
13.5
16
15
6.5
16
13.5
8.5
15.5
17
4
12.5
15
19
15
17
16
17.5
16.5
15
12
12.5
10
13
15.5
18.5
17.5
12.5
5.5
16.5
7.5
4.5
18.5
13
16.5
21
16
18.5
12
15.5
15
15
17
8.5
16
13.5
17
15
13
19
18.5
16
17.5
17.5
17
20
20
22
17
16.5
15.5
13
15.5
14
17.5
17.5
19.5
13.5
13.5
16.5
15.5
16
14
17
17
15.5
16
19.5
16.5
17.5
17.5
11.5
18.5
17
18
16.5
17
21
17
14
15
15.5
18
21.5
14.5
15.5
18
17.5
23.5
17.5
13
15
18
18.5
17
18.5
5
18.5
21
18.5
19
14
18.5
18
17
17.5
19.5
11.5
20
12.5
15.5
5
18.5
19
20.5
14.5
19
16
12.5
16.5
7.5
14.5
15
17
17.5
17
16
16
18
18
13.5
15.5
16
17
14
18.5
14
19
15
16.5
16
15
18.5
19
14
9
18
15
15.5
