# Supplementary material for: Longitudinal imaging of Caenorhabditis elegans in a microfabricated device reveals variation in behavioral decline during aging
Source: eLife. 2017 May 31;6:e26652. doi: 10.7554/eLife.26652 (PMC5484621; doi:10.7554/eLife.26652)
Supplement: Figure 3—source data 1. — DOI: http://dx.doi.org/10.7554/eLife.26652.014 [file elife-26652-fig3-data1.zip › SourceData_Figure3/Lifespan/Lifespan_tax-4.csv]

12
27
37
30.5
25.5
26.5
17
22.5
25
28.5
27.5
25.5
15.5
12
16
30.5
39.5
23
11
26.5
24
12
20
24
26.5
25.5
22.5
25.5
20
25.5
21.5
18.5
22.5
18
24.5
20
15
21.5
21.5
19.5
23.5
21
11
22.5
22
24.5
21
19
24.5
11.5
22
23
26
21
21
19
17.5
24.5
19
23.5
21.5
22
24
23
22.5
25.5
23
11
17
22
21
26
