# Supplementary material for: Longitudinal imaging of Caenorhabditis elegans in a microfabricated device reveals variation in behavioral decline during aging
Source: eLife. 2017 May 31;6:e26652. doi: 10.7554/eLife.26652 (PMC5484621; doi:10.7554/eLife.26652)
Supplement: Figure 3—source data 1. — DOI: http://dx.doi.org/10.7554/eLife.26652.014 [file elife-26652-fig3-data1.zip › SourceData_Figure3/Lifespan/Lifespan_unc-31.csv]

25
26
24.5
9.5
27.5
37.5
14
8.5
28.5
29
32.5
23
30.5
29.5
39.5
22
22
22.5
25
6.5
21
28.5
33
26.5
4
11.5
20
11.5
26
29
22
19
17
19
21.5
24.5
25
21
8.5
21
14.5
15
22.5
26.5
25.5
21.5
22.5
22
21
19.5
18.5
22.5
31
17
16
19.5
29
8
16
22
18
19
18.5
17.5
18
19
6
21.5
18.5
18
15.5
37
19.5
16.5
16.5
16.5
19
16.5
16
19
18.5
12
21
14.5
11.5
20
18.5
16.5
22
18.5
29
27
20
19.5
24.5
7
30
30
16.5
32.5
25.5
31
32.5
21
28.5
28
5
31
17
15.5
30
23.5
18
23.5
21.5
34
22.5
15
33
12.5
