# Supplementary material for: Longitudinal imaging of Caenorhabditis elegans in a microfabricated device reveals variation in behavioral decline during aging
Source: eLife. 2017 May 31;6:e26652. doi: 10.7554/eLife.26652 (PMC5484621; doi:10.7554/eLife.26652)
Supplement: Figure 3—source data 1. — DOI: http://dx.doi.org/10.7554/eLife.26652.014 [file elife-26652-fig3-data1.zip › SourceData_Figure3/ResponseDuration/ResponseDuration_age-1.csv]

1	NaN	NaN	NaN	NaN	NaN	NaN	NaN	NaN	NaN	NaN	NaN	NaN	NaN	NaN	NaN	NaN	NaN	NaN	NaN	NaN	NaN	NaN	NaN	NaN	NaN	NaN	NaN	NaN	NaN	NaN	NaN	NaN	NaN	NaN	NaN	NaN	NaN	NaN	NaN	NaN	NaN	NaN	NaN	NaN	NaN	NaN	NaN	NaN	NaN
1.5	310	200	245	260	320	410	290	275	450	75	175	175	320	295	275	125	90	575	270	330	155	305	330	385	355	295	210	235	310	185	580	425	355	285	330	435	510	470	345	315	305	340	160	195	380	495	310	460	590
2	285	535	240	455	70	470	325	375	415	30	265	185	250	240	340	400	375	200	430	595	405	285	460	255	510	565	360	280	320	185	430	335	275	350	295	315	270	350	400	250	120	310	290	305	380	410	420	415	160
2.5	305	525	430	475	NaN	395	450	375	270	115	410	300	300	270	170	380	175	380	385	295	360	280	390	320	385	50	430	210	650	515	370	245	490	395	255	95	400	495	515	305	190	310	260	185	255	110	365	355	330
3	305	535	430	475	NaN	470	450	375	415	115	410	300	300	270	340	400	375	380	430	595	405	285	460	320	510	565	430	280	650	515	325	420	360	300	325	140	640	205	360	310	355	435	185	290	330	385	505	490	280
3.5	317	533	430	558	NaN	452	450	484	407	325	448	503	409	462	445	502	325	380	419	528	394	405	447	365	582	512	430	460	650	515	315	375	455	485	245	215	420	555	735	285	270	540	235	240	320	335	530	640	395
4	319	534	430	663	NaN	461	590	502	453	365	454	660	548	563	463	519	350	380	425	562	575	478	454	503	615	539	438	490	650	515	510	195	225	425	295	255	465	450	610	365	435	565	235	480	480	520	455	455	645
4.5	320	435	105	585	NaN	375	370	520	380	395	460	570	445	525	480	535	0	165	340	325	215	445	405	380	605	350	335	520	450	10	315	285	495	370	415	285	630	610	770	480	235	360	505	480	385	825	615	665	480
5	210	305	215	740	NaN	390	730	405	490	335	320	750	650	600	240	345	0	205	395	45	745	510	380	625	625	500	445	305	375	0	255	625	200	740	235	560	320	410	450	450	440	560	580	485	565	610	400	405	280
5.5	NaN	130	170	575	NaN	560	705	570	385	100	345	570	535	355	265	480	0	250	470	0	375	450	430	360	745	540	460	340	310	0	395	675	195	420	35	255	485	450	295	320	380	470	650	425	480	480	500	465	480
6	NaN	380	420	385	NaN	585	420	430	470	0	580	560	535	325	85	340	30	260	375	0	655	425	440	295	355	360	595	185	220	0	365	205	110	340	225	270	610	555	495	5	155	455	150	595	545	105	565	590	105
6.5	NaN	375	510	520	NaN	460	295	500	265	50	200	250	220	360	695	425	25	295	615	0	340	295	460	400	270	240	485	680	135	0	380	478	153	380	240	408	548	503	395	370	315	463	400	510	513	458	533	528	310
7	NaN	245	360	335	NaN	555	535	245	490	28	315	425	200	120	95	345	20	295	310	0	320	205	185	360	250	150	595	390	275	0	225	170	30	140	255	545	90	45	215	320	90	135	65	400	370	435	480	25	75
7.5	NaN	360	435	428	NaN	508	520	373	378	39	388	390	260	240	518	430	24	295	545	0	330	250	323	380	260	255	540	535	240	0	115	280	50	25	175	260	340	230	35	420	250	340	135	90	125	120	455	180	140
8	NaN	100	95	250	NaN	290	505	60	230	5	370	355	195	110	340	435	5	120	475	0	100	80	25	220	225	270	270	365	30	0	190	405	5	5	195	195	100	425	75	190	400	375	305	120	30	105	120	94	25
8.5	NaN	345	130	230	NaN	330	205	125	80	0	405	20	300	10	40	0	NaN	245	70	0	220	165	10	20	215	215	190	155	205	0	265	335	0	15	35	190	255	55	295	260	0	90	200	0	0	255	195	65	10
9	NaN	100	20	350	NaN	90	325	195	270	2	360	285	90	185	50	130	NaN	140	275	NaN	60	160	27	130	218	195	60	190	535	0	45	305	20	8	20	325	290	80	110	260	25	235	245	30	12	235	5	73	85
9.5	NaN	205	50	190	NaN	70	240	260	230	0	60	270	170	15	25	110	NaN	280	145	NaN	255	140	0	0	95	135	220	230	165	0	30	95	0	0	5	455	40	65	45	195	70	10	120	0	5	340	85	20	190
10	NaN	130	210	255	NaN	175	80	280	265	0	50	320	185	5	160	110	NaN	230	180	NaN	250	150	30	50	95	120	30	485	150	0	60	95	5	0	75	0	145	170	130	255	260	0	170	0	0	320	225	5	260
10.5	NaN	205	30	340	NaN	45	30	270	280	0	0	0	110	85	15	0	NaN	375	295	NaN	30	370	0	50	35	95	55	130	480	0	170	190	5	35	70	25	60	110	75	220	225	0	15	0	0	20	230	15	190
11	NaN	40	30	95	NaN	310	35	105	75	0	160	5	225	430	25	0	NaN	5	25	NaN	405	515	5	190	0	5	140	65	0	0	100	0	20	0	175	20	70	115	95	75	240	0	15	10	5	10	0	10	595
11.5	NaN	15	140	10	NaN	85	75	10	145	0	10	10	50	390	180	5	NaN	235	600	NaN	310	60	5	180	18	110	30	315	15	0	153	150	17	28	149	70	68	114	90	184	327	4	15	40	4	18	173	14	508
12	NaN	34	117	77	NaN	254	65	82	273	0	123	9	182	420	142	17	NaN	192	457	NaN	382	402	5	188	14	84	113	268	49	0	127	90	19	17	275	123	69	115	93	187	341	5	15	45	5	14	87	12	552
12.5	NaN	10	45	20	NaN	10	25	5	315	0	0	0	35	145	10	20	NaN	60	0	NaN	50	0	5	145	0	0	0	125	60	0	55	30	0	5	45	85	0	5	30	45	355	5	0	50	0	0	0	0	245
13	NaN	22	106	96	NaN	175	45	44	294	NaN	142	7	109	283	76	19	NaN	126	246	NaN	221	214	10	169	10	42	167	234	55	0	73	20	14	8	375	160	83	5	46	190	290	5	17	15	5	11	22	3	430
13.5	NaN	10	30	0	NaN	95	0	0	15	NaN	0	0	0	105	0	0	NaN	60	10	NaN	60	25	10	150	0	0	220	155	0	0	0	0	NaN	5	0	10	0	80	0	25	15	0	0	15	0	0	0	0	120
14	NaN	0	95	115	NaN	10	0	0	0	NaN	160	5	0	70	0	0	NaN	25	35	NaN	15	0	10	110	5	0	40	200	0	0	30	0	NaN	0	0	60	125	55	0	210	5	0	20	25	5	10	0	0	45
14.5	NaN	0	85	15	NaN	35	0	0	5	NaN	0	15	0	30	0	0	NaN	115	30	NaN	80	5	NaN	45	0	0	10	115	15	0	0	0	NaN	35	5	5	35	20	0	0	5	15	5	0	0	10	0	0	130
15	NaN	0	295	0	NaN	10	0	0	10	NaN	0	0	0	5	0	0	NaN	220	10	NaN	55	5	NaN	100	0	0	50	15	0	0	20	0	NaN	0	0	25	0	0	0	0	0	0	5	0	0	5	0	0	195
15.5	NaN	0	210	0	NaN	0	10	0	45	NaN	0	0	230	5	0	0	NaN	10	65	NaN	20	0	NaN	40	0	0	20	80	10	0	0	10	NaN	0	0	35	0	25	0	0	0	0	0	25	0	10	0	0	10
16	NaN	5	95	45	NaN	0	0	0	5	NaN	5	0	0	5	0	0	NaN	30	85	NaN	0	25	NaN	95	0	0	0	0	0	0	0	20	NaN	5	0	185	5	0	NaN	0	15	0	0	115	10	5	0	0	85
16.5	NaN	0	115	10	NaN	0	0	0	5	NaN	30	15	25	0	0	5	NaN	50	0	NaN	0	5	NaN	20	0	0	0	5	35	0	190	0	NaN	0	0	130	0	0	NaN	0	0	15	20	15	5	10	0	10	45
17	NaN	0	45	0	NaN	10	0	0	15	NaN	0	0	35	0	5	45	NaN	5	0	NaN	0	5	NaN	35	0	0	10	45	0	0	60	0	NaN	0	5	270	20	5	NaN	10	5	0	5	60	0	15	0	0	0
17.5	NaN	5	100	138	NaN	5	25	0	10	NaN	25	8	30	0	100	25	NaN	63	115	NaN	15	5	NaN	28	53	0	65	30	18	0	85	5	NaN	0	2	15	395	5	NaN	10	7	20	5	80	10	25	28	175	15
18	NaN	10	85	180	NaN	0	15	0	0	NaN	20	0	0	0	190	0	NaN	30	10	NaN	30	0	NaN	5	0	0	0	15	0	0	640	25	NaN	0	0	NaN	0	30	NaN	130	0	35	10	10	0	20	15	25	0
18.5	NaN	0	85	95	NaN	0	35	0	0	NaN	0	0	0	0	10	0	NaN	75	220	NaN	0	0	NaN	20	105	0	120	15	0	0	140	0	NaN	0	0	NaN	0	725	NaN	10	10	10	0	10	200	40	65	5	0
19	NaN	0	5	140	NaN	15	0	0	0	NaN	0	20	5	0	0	0	NaN	15	130	NaN	0	40	NaN	0	40	0	5	15	0	0	25	0	NaN	0	0	NaN	0	20	NaN	45	5	0	5	45	275	0	5	0	0
19.5	NaN	5	35	155	NaN	0	0	0	5	NaN	0	0	5	0	0	0	NaN	5	0	NaN	0	0	NaN	10	5	0	5	55	0	5	65	0	NaN	0	0	NaN	10	0	NaN	0	0	0	0	0	220	0	5	0	5
20	NaN	5	130	345	NaN	5	100	0	0	NaN	0	0	0	90	0	0	NaN	25	0	NaN	0	0	NaN	0	5	5	30	0	0	0	NaN	NaN	NaN	NaN	NaN	NaN	NaN	NaN	NaN	NaN	NaN	NaN	NaN	NaN	NaN	NaN	NaN	NaN	NaN
20.5	NaN	15	0	35	NaN	0	0	15	0	NaN	0	0	0	155	0	5	NaN	20	0	NaN	0	5	NaN	0	0	0	10	0	0	0	10	0	NaN	0	0	NaN	60	15	NaN	50	0	345	NaN	0	15	25	15	5	15
21	NaN	0	245	75	NaN	0	0	350	50	NaN	5	0	0	0	0	0	NaN	0	295	NaN	50	20	NaN	0	0	0	0	0	10	0	0	0	NaN	0	315	NaN	70	510	NaN	15	0	0	NaN	0	100	20	15	0	0
21.5	NaN	0	300	265	NaN	0	0	0	0	NaN	0	10	0	0	5	0	NaN	10	0	NaN	40	0	NaN	60	0	0	5	0	0	0	10	0	NaN	5	0	NaN	65	40	NaN	35	385	15	NaN	0	0	10	30	5	10
22	NaN	0	150	235	NaN	0	0	0	0	NaN	0	0	10	20	10	10	NaN	5	0	NaN	35	0	NaN	5	0	5	0	50	5	0	5	0	NaN	0	0	NaN	500	30	NaN	5	0	40	NaN	55	0	5	45	0	60
22.5	NaN	0	0	150	NaN	5	0	0	30	NaN	0	0	10	45	5	0	NaN	20	0	NaN	0	0	NaN	5	0	5	20	0	5	0	NaN	NaN	NaN	NaN	NaN	NaN	NaN	NaN	NaN	NaN	NaN	NaN	NaN	NaN	NaN	NaN	NaN	NaN	NaN
23	NaN	0	205	0	NaN	0	20	0	0	NaN	5	0	0	5	40	0	NaN	25	485	NaN	0	15	NaN	30	5	5	0	0	5	0	5	5	NaN	0	0	NaN	20	185	NaN	0	0	15	NaN	5	NaN	25	35	0	270
23.5	NaN	0	15	5	NaN	15	0	0	5	NaN	0	0	0	NaN	5	0	NaN	10	0	NaN	0	5	NaN	5	5	0	5	0	5	0	NaN	0	NaN	0	5	NaN	55	25	NaN	10	5	85	NaN	0	NaN	0	5	0	0
24	NaN	0	95	80	NaN	0	125	0	15	NaN	0	0	75	NaN	0	0	NaN	30	0	NaN	0	5	NaN	5	5	0	10	0	5	0	NaN	0	NaN	0	0	NaN	5	45	NaN	15	0	145	NaN	175	NaN	0	5	0	0
24.5	NaN	0	20	15	NaN	10	105	0	55	NaN	0	0	0	NaN	5	60	NaN	30	0	NaN	10	15	NaN	20	5	0	5	0	5	0	NaN	0	NaN	5	25	NaN	0	100	NaN	10	10	75	NaN	55	NaN	25	15	0	90
25	NaN	5	5	5	NaN	15	295	0	15	NaN	5	0	0	NaN	25	80	NaN	70	75	NaN	0	0	NaN	0	20	155	5	0	5	0	NaN	0	NaN	0	15	NaN	NaN	35	NaN	15	5	30	NaN	20	NaN	5	50	30	45
25.5	NaN	0	0	0	NaN	0	30	165	20	NaN	0	0	5	NaN	10	NaN	NaN	50	0	NaN	0	0	NaN	20	0	45	20	0	0	0	NaN	0	NaN	0	340	NaN	NaN	NaN	NaN	0	15	35	NaN	0	NaN	30	25	0	0
26	NaN	5	0	0	NaN	0	35	0	280	NaN	70	5	0	NaN	0	NaN	NaN	5	0	NaN	0	0	NaN	0	0	45	20	0	5	0	NaN	10	NaN	15	5	NaN	NaN	NaN	NaN	0	0	0	NaN	NaN	NaN	10	0	0	0
26.5	NaN	0	0	0	NaN	0	70	0	0	NaN	5	0	0	NaN	5	NaN	NaN	5	0	NaN	0	0	NaN	0	5	10	5	0	0	0	NaN	NaN	NaN	NaN	NaN	NaN	NaN	NaN	NaN	NaN	NaN	NaN	NaN	NaN	NaN	NaN	NaN	NaN	NaN
27	NaN	10	0	0	NaN	0	85	0	5	NaN	10	5	0	NaN	5	NaN	NaN	25	70	NaN	0	0	NaN	0	5	15	30	0	5	0	NaN	NaN	NaN	NaN	NaN	NaN	NaN	NaN	NaN	NaN	NaN	NaN	NaN	NaN	NaN	NaN	NaN	NaN	NaN
27.5	NaN	0	0	0	NaN	0	165	0	0	NaN	10	0	0	NaN	0	NaN	NaN	5	5	NaN	0	0	NaN	0	5	5	0	0	15	0	NaN	NaN	NaN	NaN	NaN	NaN	NaN	NaN	NaN	NaN	NaN	NaN	NaN	NaN	NaN	NaN	NaN	NaN	NaN
28	NaN	275	0	0	NaN	0	55	5	0	NaN	0	0	0	NaN	0	NaN	NaN	80	80	NaN	0	0	NaN	5	5	5	45	0	10	0	NaN	0	NaN	NaN	55	NaN	NaN	NaN	NaN	50	NaN	NaN	NaN	NaN	NaN	205	10	0	35
28.5	NaN	0	0	0	NaN	5	95	0	5	NaN	10	0	0	NaN	10	NaN	NaN	0	185	NaN	0	0	NaN	0	10	0	35	0	15	0	NaN	0	NaN	NaN	35	NaN	NaN	NaN	NaN	5	NaN	NaN	NaN	NaN	NaN	45	0	0	70
29	NaN	0	0	0	NaN	0	130	200	10	NaN	5	0	0	NaN	10	NaN	NaN	0	45	NaN	0	0	NaN	0	0	15	85	5	15	0	NaN	0	NaN	NaN	10	NaN	NaN	NaN	NaN	0	NaN	NaN	NaN	NaN	NaN	200	0	0	5
29.5	NaN	0	0	0	NaN	0	150	15	5	NaN	5	0	0	NaN	35	NaN	NaN	0	90	NaN	0	0	NaN	0	5	10	NaN	5	25	0	NaN	0	NaN	NaN	NaN	NaN	NaN	NaN	NaN	5	NaN	NaN	NaN	NaN	NaN	360	0	0	5
30	NaN	0	0	5	NaN	5	60	20	5	NaN	65	5	0	NaN	10	NaN	NaN	NaN	180	NaN	0	0	NaN	0	45	0	NaN	0	20	0	NaN	0	NaN	NaN	NaN	NaN	NaN	NaN	NaN	0	NaN	NaN	NaN	NaN	NaN	235	0	NaN	5
30.5	NaN	NaN	NaN	NaN	NaN	NaN	NaN	NaN	NaN	NaN	NaN	NaN	NaN	NaN	NaN	NaN	NaN	NaN	NaN	NaN	NaN	NaN	NaN	NaN	NaN	NaN	NaN	NaN	NaN	NaN	NaN	0	NaN	NaN	NaN	NaN	NaN	NaN	NaN	10	NaN	NaN	NaN	NaN	NaN	95	0	NaN	0
31	NaN	0	NaN	0	NaN	0	15	45	0	NaN	NaN	5	5	NaN	5	NaN	NaN	NaN	25	NaN	0	0	NaN	0	5	NaN	NaN	0	20	0	NaN	NaN	NaN	NaN	NaN	NaN	NaN	NaN	NaN	0	NaN	NaN	NaN	NaN	NaN	55	NaN	NaN	385
31.5	NaN	0	NaN	0	NaN	0	0	10	NaN	NaN	NaN	5	10	NaN	0	NaN	NaN	NaN	5	NaN	0	0	NaN	0	25	NaN	NaN	0	15	0	NaN	NaN	NaN	NaN	NaN	NaN	NaN	NaN	NaN	10	NaN	NaN	NaN	NaN	NaN	10	NaN	NaN	15
32	NaN	25	NaN	0	NaN	5	10	NaN	NaN	NaN	NaN	15	5	NaN	5	NaN	NaN	NaN	0	NaN	0	0	NaN	0	0	NaN	NaN	0	10	0	NaN	NaN	NaN	NaN	NaN	NaN	NaN	NaN	NaN	5	NaN	NaN	NaN	NaN	NaN	NaN	NaN	NaN	75
32.5	NaN	15	NaN	NaN	NaN	5	0	NaN	NaN	NaN	NaN	15	0	NaN	0	NaN	NaN	NaN	5	NaN	0	0	NaN	0	0	NaN	NaN	0	10	5	NaN	NaN	NaN	NaN	NaN	NaN	NaN	NaN	NaN	5	NaN	NaN	NaN	NaN	NaN	NaN	NaN	NaN	10
33	NaN	NaN	NaN	NaN	NaN	NaN	NaN	NaN	NaN	NaN	NaN	NaN	NaN	NaN	NaN	NaN	NaN	NaN	NaN	NaN	NaN	NaN	NaN	NaN	NaN	NaN	NaN	NaN	NaN	NaN	NaN	NaN	NaN	NaN	NaN	NaN	NaN	NaN	NaN	15	NaN	NaN	NaN	NaN	NaN	NaN	NaN	NaN	0
33.5	NaN	0	NaN	NaN	NaN	NaN	NaN	NaN	NaN	NaN	NaN	5	0	NaN	NaN	NaN	NaN	NaN	NaN	NaN	0	15	NaN	0	0	NaN	NaN	0	15	NaN	NaN	NaN	NaN	NaN	NaN	NaN	NaN	NaN	NaN	15	NaN	NaN	NaN	NaN	NaN	NaN	NaN	NaN	0
34	NaN	NaN	NaN	NaN	NaN	NaN	NaN	NaN	NaN	NaN	NaN	NaN	NaN	NaN	NaN	NaN	NaN	NaN	NaN	NaN	NaN	NaN	NaN	NaN	NaN	NaN	NaN	NaN	NaN	NaN	NaN	NaN	NaN	NaN	NaN	NaN	NaN	NaN	NaN	NaN	NaN	NaN	NaN	NaN	NaN	NaN	NaN	NaN	NaN
35	NaN	NaN	NaN	NaN	NaN	NaN	NaN	NaN	NaN	NaN	NaN	NaN	NaN	NaN	NaN	NaN	NaN	NaN	NaN	NaN	NaN	NaN	NaN	NaN	NaN	NaN	NaN	NaN	NaN	NaN	NaN	NaN	NaN	NaN	NaN	NaN	NaN	NaN	NaN	NaN	NaN	NaN	NaN	NaN	NaN	NaN	NaN	NaN	NaN
35.5	NaN	5	NaN	NaN	NaN	NaN	NaN	NaN	NaN	NaN	NaN	0	NaN	NaN	NaN	NaN	NaN	NaN	NaN	NaN	0	5	NaN	0	0	NaN	NaN	0	20	NaN	NaN	NaN	NaN	NaN	NaN	NaN	NaN	NaN	NaN	0	NaN	NaN	NaN	NaN	NaN	NaN	NaN	NaN	70
36	NaN	0	NaN	NaN	NaN	NaN	NaN	NaN	NaN	NaN	NaN	5	NaN	NaN	NaN	NaN	NaN	NaN	NaN	NaN	5	20	NaN	0	5	NaN	NaN	0	30	NaN	NaN	NaN	NaN	NaN	NaN	NaN	NaN	NaN	NaN	0	NaN	NaN	NaN	NaN	NaN	NaN	NaN	NaN	0
36.5	NaN	0	NaN	NaN	NaN	NaN	NaN	NaN	NaN	NaN	NaN	10	NaN	NaN	NaN	NaN	NaN	NaN	NaN	NaN	0	0	NaN	0	0	NaN	NaN	0	20	NaN	NaN	NaN	NaN	NaN	NaN	NaN	NaN	NaN	NaN	15	NaN	NaN	NaN	NaN	NaN	NaN	NaN	NaN	100
37	NaN	0	NaN	NaN	NaN	NaN	NaN	NaN	NaN	NaN	NaN	10	NaN	NaN	NaN	NaN	NaN	NaN	NaN	NaN	0	0	NaN	NaN	0	NaN	NaN	0	20	NaN	NaN	NaN	NaN	NaN	NaN	NaN	NaN	NaN	NaN	10	NaN	NaN	NaN	NaN	NaN	NaN	NaN	NaN	0
37.5	NaN	NaN	NaN	NaN	NaN	NaN	NaN	NaN	NaN	NaN	NaN	15	NaN	NaN	NaN	NaN	NaN	NaN	NaN	NaN	0	0	NaN	NaN	10	NaN	NaN	0	160	NaN	NaN	NaN	NaN	NaN	NaN	NaN	NaN	NaN	NaN	0	NaN	NaN	NaN	NaN	NaN	NaN	NaN	NaN	10
38	NaN	NaN	NaN	NaN	NaN	NaN	NaN	NaN	NaN	NaN	NaN	15	NaN	NaN	NaN	NaN	NaN	NaN	NaN	NaN	0	0	NaN	NaN	10	NaN	NaN	NaN	NaN	NaN	NaN	NaN	NaN	NaN	NaN	NaN	NaN	NaN	NaN	NaN	NaN	NaN	NaN	NaN	NaN	NaN	NaN	NaN	NaN
38.5	NaN	NaN	NaN	NaN	NaN	NaN	NaN	NaN	NaN	NaN	NaN	NaN	NaN	NaN	NaN	NaN	NaN	NaN	NaN	NaN	NaN	NaN	NaN	NaN	0	NaN	NaN	NaN	NaN	NaN	NaN	NaN	NaN	NaN	NaN	NaN	NaN	NaN	NaN	NaN	NaN	NaN	NaN	NaN	NaN	NaN	NaN	NaN	NaN
39.5	NaN	NaN	NaN	NaN	NaN	NaN	NaN	NaN	NaN	NaN	NaN	NaN	NaN	NaN	NaN	NaN	NaN	NaN	NaN	NaN	NaN	NaN	NaN	NaN	NaN	NaN	NaN	NaN	NaN	NaN	NaN	NaN	NaN	NaN	NaN	NaN	NaN	NaN	NaN	0	NaN	NaN	NaN	NaN	NaN	NaN	NaN	NaN	NaN
40	NaN	NaN	NaN	NaN	NaN	NaN	NaN	NaN	NaN	NaN	NaN	NaN	NaN	NaN	NaN	NaN	NaN	NaN	NaN	NaN	NaN	NaN	NaN	NaN	NaN	NaN	NaN	NaN	NaN	NaN	NaN	NaN	NaN	NaN	NaN	NaN	NaN	NaN	NaN	NaN	NaN	NaN	NaN	NaN	NaN	NaN	NaN	NaN	NaN
40.5	NaN	NaN	NaN	NaN	NaN	NaN	NaN	NaN	NaN	NaN	NaN	NaN	NaN	NaN	NaN	NaN	NaN	NaN	NaN	NaN	NaN	NaN	NaN	NaN	NaN	NaN	NaN	NaN	NaN	NaN	NaN	NaN	NaN	NaN	NaN	NaN	NaN	NaN	NaN	NaN	NaN	NaN	NaN	NaN	NaN	NaN	NaN	NaN	NaN
41	NaN	NaN	NaN	NaN	NaN	NaN	NaN	NaN	NaN	NaN	NaN	NaN	NaN	NaN	NaN	NaN	NaN	NaN	NaN	NaN	NaN	NaN	NaN	NaN	NaN	NaN	NaN	NaN	NaN	NaN	NaN	NaN	NaN	NaN	NaN	NaN	NaN	NaN	NaN	NaN	NaN	NaN	NaN	NaN	NaN	NaN	NaN	NaN	NaN
41.5	NaN	NaN	NaN	NaN	NaN	NaN	NaN	NaN	NaN	NaN	NaN	NaN	NaN	NaN	NaN	NaN	NaN	NaN	NaN	NaN	NaN	NaN	NaN	NaN	NaN	NaN	NaN	NaN	NaN	NaN	NaN	NaN	NaN	NaN	NaN	NaN	NaN	NaN	NaN	NaN	NaN	NaN	NaN	NaN	NaN	NaN	NaN	NaN	NaN
42	NaN	NaN	NaN	NaN	NaN	NaN	NaN	NaN	NaN	NaN	NaN	NaN	NaN	NaN	NaN	NaN	NaN	NaN	NaN	NaN	NaN	NaN	NaN	NaN	NaN	NaN	NaN	NaN	NaN	NaN	NaN	NaN	NaN	NaN	NaN	NaN	NaN	NaN	NaN	NaN	NaN	NaN	NaN	NaN	NaN	NaN	NaN	NaN	NaN
42.5	NaN	NaN	NaN	NaN	NaN	NaN	NaN	NaN	NaN	NaN	NaN	NaN	NaN	NaN	NaN	NaN	NaN	NaN	NaN	NaN	NaN	NaN	NaN	NaN	NaN	NaN	NaN	NaN	NaN	NaN	NaN	NaN	NaN	NaN	NaN	NaN	NaN	NaN	NaN	NaN	NaN	NaN	NaN	NaN	NaN	NaN	NaN	NaN	NaN
43	NaN	NaN	NaN	NaN	NaN	NaN	NaN	NaN	NaN	NaN	NaN	NaN	NaN	NaN	NaN	NaN	NaN	NaN	NaN	NaN	NaN	NaN	NaN	NaN	NaN	NaN	NaN	NaN	NaN	NaN	NaN	NaN	NaN	NaN	NaN	NaN	NaN	NaN	NaN	NaN	NaN	NaN	NaN	NaN	NaN	NaN	NaN	NaN	NaN
43.5	NaN	NaN	NaN	NaN	NaN	NaN	NaN	NaN	NaN	NaN	NaN	NaN	NaN	NaN	NaN	NaN	NaN	NaN	NaN	NaN	NaN	NaN	NaN	NaN	NaN	NaN	NaN	NaN	NaN	NaN	NaN	NaN	NaN	NaN	NaN	NaN	NaN	NaN	NaN	NaN	NaN	NaN	NaN	NaN	NaN	NaN	NaN	NaN	NaN
44	NaN	NaN	NaN	NaN	NaN	NaN	NaN	NaN	NaN	NaN	NaN	NaN	NaN	NaN	NaN	NaN	NaN	NaN	NaN	NaN	NaN	NaN	NaN	NaN	NaN	NaN	NaN	NaN	NaN	NaN	NaN	NaN	NaN	NaN	NaN	NaN	NaN	NaN	NaN	NaN	NaN	NaN	NaN	NaN	NaN	NaN	NaN	NaN	NaN
44.5	NaN	NaN	NaN	NaN	NaN	NaN	NaN	NaN	NaN	NaN	NaN	NaN	NaN	NaN	NaN	NaN	NaN	NaN	NaN	NaN	NaN	NaN	NaN	NaN	NaN	NaN	NaN	NaN	NaN	NaN	NaN	NaN	NaN	NaN	NaN	NaN	NaN	NaN	NaN	NaN	NaN	NaN	NaN	NaN	NaN	NaN	NaN	NaN	NaN
45	NaN	NaN	NaN	NaN	NaN	NaN	NaN	NaN	NaN	NaN	NaN	NaN	NaN	NaN	NaN	NaN	NaN	NaN	NaN	NaN	NaN	NaN	NaN	NaN	NaN	NaN	NaN	NaN	NaN	NaN	NaN	NaN	NaN	NaN	NaN	NaN	NaN	NaN	NaN	NaN	NaN	NaN	NaN	NaN	NaN	NaN	NaN	NaN	NaN
45.5	NaN	NaN	NaN	NaN	NaN	NaN	NaN	NaN	NaN	NaN	NaN	NaN	NaN	NaN	NaN	NaN	NaN	NaN	NaN	NaN	NaN	NaN	NaN	NaN	NaN	NaN	NaN	NaN	NaN	NaN	NaN	NaN	NaN	NaN	NaN	NaN	NaN	NaN	NaN	NaN	NaN	NaN	NaN	NaN	NaN	NaN	NaN	NaN	NaN
46	NaN	NaN	NaN	NaN	NaN	NaN	NaN	NaN	NaN	NaN	NaN	NaN	NaN	NaN	NaN	NaN	NaN	NaN	NaN	NaN	NaN	NaN	NaN	NaN	NaN	NaN	NaN	NaN	NaN	NaN	NaN	NaN	NaN	NaN	NaN	NaN	NaN	NaN	NaN	NaN	NaN	NaN	NaN	NaN	NaN	NaN	NaN	NaN	NaN
46.5	NaN	NaN	NaN	NaN	NaN	NaN	NaN	NaN	NaN	NaN	NaN	NaN	NaN	NaN	NaN	NaN	NaN	NaN	NaN	NaN	NaN	NaN	NaN	NaN	NaN	NaN	NaN	NaN	NaN	NaN	NaN	NaN	NaN	NaN	NaN	NaN	NaN	NaN	NaN	NaN	NaN	NaN	NaN	NaN	NaN	NaN	NaN	NaN	NaN
47	NaN	NaN	NaN	NaN	NaN	NaN	NaN	NaN	NaN	NaN	NaN	NaN	NaN	NaN	NaN	NaN	NaN	NaN	NaN	NaN	NaN	NaN	NaN	NaN	NaN	NaN	NaN	NaN	NaN	NaN	NaN	NaN	NaN	NaN	NaN	NaN	NaN	NaN	NaN	NaN	NaN	NaN	NaN	NaN	NaN	NaN	NaN	NaN	NaN
47.5	NaN	NaN	NaN	NaN	NaN	NaN	NaN	NaN	NaN	NaN	NaN	NaN	NaN	NaN	NaN	NaN	NaN	NaN	NaN	NaN	NaN	NaN	NaN	NaN	NaN	NaN	NaN	NaN	NaN	NaN	NaN	NaN	NaN	NaN	NaN	NaN	NaN	NaN	NaN	NaN	NaN	NaN	NaN	NaN	NaN	NaN	NaN	NaN	NaN
48	NaN	NaN	NaN	NaN	NaN	NaN	NaN	NaN	NaN	NaN	NaN	NaN	NaN	NaN	NaN	NaN	NaN	NaN	NaN	NaN	NaN	NaN	NaN	NaN	NaN	NaN	NaN	NaN	NaN	NaN	NaN	NaN	NaN	NaN	NaN	NaN	NaN	NaN	NaN	NaN	NaN	NaN	NaN	NaN	NaN	NaN	NaN	NaN	NaN
48.5	NaN	NaN	NaN	NaN	NaN	NaN	NaN	NaN	NaN	NaN	NaN	NaN	NaN	NaN	NaN	NaN	NaN	NaN	NaN	NaN	NaN	NaN	NaN	NaN	NaN	NaN	NaN	NaN	NaN	NaN	NaN	NaN	NaN	NaN	NaN	NaN	NaN	NaN	NaN	NaN	NaN	NaN	NaN	NaN	NaN	NaN	NaN	NaN	NaN
49	NaN	NaN	NaN	NaN	NaN	NaN	NaN	NaN	NaN	NaN	NaN	NaN	NaN	NaN	NaN	NaN	NaN	NaN	NaN	NaN	NaN	NaN	NaN	NaN	NaN	NaN	NaN	NaN	NaN	NaN	NaN	NaN	NaN	NaN	NaN	NaN	NaN	NaN	NaN	NaN	NaN	NaN	NaN	NaN	NaN	NaN	NaN	NaN	NaN
49.5	NaN	NaN	NaN	NaN	NaN	NaN	NaN	NaN	NaN	NaN	NaN	NaN	NaN	NaN	NaN	NaN	NaN	NaN	NaN	NaN	NaN	NaN	NaN	NaN	NaN	NaN	NaN	NaN	NaN	NaN	NaN	NaN	NaN	NaN	NaN	NaN	NaN	NaN	NaN	NaN	NaN	NaN	NaN	NaN	NaN	NaN	NaN	NaN	NaN
50	NaN	NaN	NaN	NaN	NaN	NaN	NaN	NaN	NaN	NaN	NaN	NaN	NaN	NaN	NaN	NaN	NaN	NaN	NaN	NaN	NaN	NaN	NaN	NaN	NaN	NaN	NaN	NaN	NaN	NaN	NaN	NaN	NaN	NaN	NaN	NaN	NaN	NaN	NaN	NaN	NaN	NaN	NaN	NaN	NaN	NaN	NaN	NaN	NaN
50.5	NaN	NaN	NaN	NaN	NaN	NaN	NaN	NaN	NaN	NaN	NaN	NaN	NaN	NaN	NaN	NaN	NaN	NaN	NaN	NaN	NaN	NaN	NaN	NaN	NaN	NaN	NaN	NaN	NaN	NaN	NaN	NaN	NaN	NaN	NaN	NaN	NaN	NaN	NaN	NaN	NaN	NaN	NaN	NaN	NaN	NaN	NaN	NaN	NaN
51	NaN	NaN	NaN	NaN	NaN	NaN	NaN	NaN	NaN	NaN	NaN	NaN	NaN	NaN	NaN	NaN	NaN	NaN	NaN	NaN	NaN	NaN	NaN	NaN	NaN	NaN	NaN	NaN	NaN	NaN	NaN	NaN	NaN	NaN	NaN	NaN	NaN	NaN	NaN	NaN	NaN	NaN	NaN	NaN	NaN	NaN	NaN	NaN	NaN
51.5	NaN	NaN	NaN	NaN	NaN	NaN	NaN	NaN	NaN	NaN	NaN	NaN	NaN	NaN	NaN	NaN	NaN	NaN	NaN	NaN	NaN	NaN	NaN	NaN	NaN	NaN	NaN	NaN	NaN	NaN	NaN	NaN	NaN	NaN	NaN	NaN	NaN	NaN	NaN	NaN	NaN	NaN	NaN	NaN	NaN	NaN	NaN	NaN	NaN
52	NaN	NaN	NaN	NaN	NaN	NaN	NaN	NaN	NaN	NaN	NaN	NaN	NaN	NaN	NaN	NaN	NaN	NaN	NaN	NaN	NaN	NaN	NaN	NaN	NaN	NaN	NaN	NaN	NaN	NaN	NaN	NaN	NaN	NaN	NaN	NaN	NaN	NaN	NaN	NaN	NaN	NaN	NaN	NaN	NaN	NaN	NaN	NaN	NaN
52.5	NaN	NaN	NaN	NaN	NaN	NaN	NaN	NaN	NaN	NaN	NaN	NaN	NaN	NaN	NaN	NaN	NaN	NaN	NaN	NaN	NaN	NaN	NaN	NaN	NaN	NaN	NaN	NaN	NaN	NaN	NaN	NaN	NaN	NaN	NaN	NaN	NaN	NaN	NaN	NaN	NaN	NaN	NaN	NaN	NaN	NaN	NaN	NaN	NaN
53	NaN	NaN	NaN	NaN	NaN	NaN	NaN	NaN	NaN	NaN	NaN	NaN	NaN	NaN	NaN	NaN	NaN	NaN	NaN	NaN	NaN	NaN	NaN	NaN	NaN	NaN	NaN	NaN	NaN	NaN	NaN	NaN	NaN	NaN	NaN	NaN	NaN	NaN	NaN	NaN	NaN	NaN	NaN	NaN	NaN	NaN	NaN	NaN	NaN
53.5	NaN	NaN	NaN	NaN	NaN	NaN	NaN	NaN	NaN	NaN	NaN	NaN	NaN	NaN	NaN	NaN	NaN	NaN	NaN	NaN	NaN	NaN	NaN	NaN	NaN	NaN	NaN	NaN	NaN	NaN	NaN	NaN	NaN	NaN	NaN	NaN	NaN	NaN	NaN	NaN	NaN	NaN	NaN	NaN	NaN	NaN	NaN	NaN	NaN
54	NaN	NaN	NaN	NaN	NaN	NaN	NaN	NaN	NaN	NaN	NaN	NaN	NaN	NaN	NaN	NaN	NaN	NaN	NaN	NaN	NaN	NaN	NaN	NaN	NaN	NaN	NaN	NaN	NaN	NaN	NaN	NaN	NaN	NaN	NaN	NaN	NaN	NaN	NaN	NaN	NaN	NaN	NaN	NaN	NaN	NaN	NaN	NaN	NaN
54.5	NaN	NaN	NaN	NaN	NaN	NaN	NaN	NaN	NaN	NaN	NaN	NaN	NaN	NaN	NaN	NaN	NaN	NaN	NaN	NaN	NaN	NaN	NaN	NaN	NaN	NaN	NaN	NaN	NaN	NaN	NaN	NaN	NaN	NaN	NaN	NaN	NaN	NaN	NaN	NaN	NaN	NaN	NaN	NaN	NaN	NaN	NaN	NaN	NaN
[truncated: 70 more columns]
