# Supplementary material for: Longitudinal imaging of Caenorhabditis elegans in a microfabricated device reveals variation in behavioral decline during aging
Source: eLife. 2017 May 31;6:e26652. doi: 10.7554/eLife.26652 (PMC5484621; doi:10.7554/eLife.26652)
Supplement: Figure 3—source data 1. — DOI: http://dx.doi.org/10.7554/eLife.26652.014 [file elife-26652-fig3-data1.zip › SourceData_Figure3/ResponseDuration/ResponseDuration_daf-2.csv]

1	NaN	NaN	NaN	NaN	NaN	NaN	NaN	NaN	NaN	NaN	NaN	NaN	NaN	NaN	NaN	NaN	NaN	NaN	NaN	NaN	NaN	NaN	NaN	NaN	NaN	NaN	NaN	NaN	NaN	NaN	NaN	NaN	NaN	NaN	NaN	NaN	NaN	NaN	NaN	NaN	NaN	NaN	NaN	NaN	NaN	NaN	NaN	NaN	NaN
1.5	255	300	355	465	655	155	225	375	50	225	450	100	445	470	5	50	190	175	285	240	35	370	210	285	165	360	175	75	310	260	95	270	340	595	465	320	420	120	390	370	260	400	355	305	430	25	345	420	260
2	275	430	325	150	350	205	575	295	140	185	175	210	390	390	120	85	340	235	610	270	335	340	175	270	155	160	435	305	255	475	100	370	240	395	180	485	185	300	635	140	55	440	100	385	220	50	585	460	145
2.5	230	500	365	55	495	245	100	170	185	265	415	360	400	355	125	55	210	410	455	65	500	130	220	10	570	320	420	275	30	325	120	295	180	390	135	545	230	195	165	160	40	380	170	35	480	80	75	630	50
3	275	500	365	150	495	245	575	295	185	265	415	360	400	390	125	85	340	410	610	270	500	340	220	270	570	320	435	305	255	475	40	325	90	265	155	465	65	35	730	550	100	515	105	240	5	50	375	165	420
3.5	264	500	365	127	495	245	457	272	557	520	415	360	400	382	144	115	308	410	572	269	523	313	220	205	570	320	503	298	199	450	180	445	10	320	240	325	175	20	355	400	20	415	80	220	15	250	65	300	35
4	358	500	365	139	495	245	516	295	619	563	415	360	400	386	400	180	324	410	591	335	527	327	220	238	570	320	514	302	227	470	180	220	65	145	10	155	285	24	165	170	109	245	20	140	135	55	30	170	30
4.5	110	215	40	10	175	10	55	200	680	605	360	265	160	230	150	125	140	235	100	265	530	230	160	5	190	5	525	245	5	375	325	85	25	195	55	165	230	20	95	105	40	115	65	110	105	175	75	310	20
5	440	205	40	35	350	40	205	295	535	65	335	110	45	170	650	235	220	245	280	400	480	235	185	0	375	20	290	110	5	465	325	220	155	140	0	50	45	0	5	40	135	190	25	135	75	60	95	300	285
5.5	410	110	15	85	85	415	160	515	555	100	390	380	345	285	10	380	135	290	255	235	340	30	10	0	490	460	405	125	0	115	145	65	215	100	0	265	115	0	110	35	205	195	30	65	25	0	105	225	185
6	350	285	0	120	280	185	205	240	175	655	405	0	30	365	485	315	230	235	470	470	720	255	55	0	380	325	485	715	200	210	265	140	5	195	65	260	40	15	50	50	0	65	40	0	30	80	145	205	345
6.5	220	15	5	5	255	270	380	95	405	240	160	155	90	350	360	15	130	20	200	480	285	143	43	50	230	45	320	150	150	325	285	103	110	148	58	263	178	15	80	278	105	153	35	93	33	55	125	215	415
7	400	10	10	35	240	330	225	315	325	65	220	90	80	395	360	20	160	128	210	75	310	199	30	25	120	50	435	285	100	260	305	10	69	5	15	5	240	15	20	505	5	110	37	45	35	62	70	15	485
7.5	333	13	10	48	248	300	303	205	430	333	273	143	85	373	360	93	208	74	213	405	298	171	37	38	208	48	378	240	125	308	160	49	5	25	50	15	50	15	10	35	5	10	36	120	5	30	20	110	35
8	265	5	10	60	160	115	25	40	385	270	325	130	10	160	80	45	245	15	215	330	80	5	32	29	185	35	5	195	5	290	125	10	55	20	30	10	5	23	75	165	125	35	36	75	15	38	70	10	320
8.5	0	0	0	0	10	15	45	15	455	395	5	0	5	25	0	140	170	10	65	40	15	0	0	0	5	5	0	5	5	5	340	30	60	10	45	25	95	0	10	240	0	5	0	30	50	10	10	50	55
9	5	110	3	25	70	40	25	22	120	10	15	33	7	275	60	10	145	12	200	113	25	13	8	8	155	5	5	25	9	5	50	20	57	40	265	25	30	45	85	185	115	235	20	10	60	10	25	5	122
9.5	5	65	0	15	40	20	25	0	375	45	5	0	5	5	15	70	0	5	15	0	185	35	0	0	235	0	0	40	20	0	125	15	35	90	45	25	145	0	0	60	20	10	15	0	5	15	40	65	0
10	45	80	0	5	5	0	110	0	105	10	5	0	5	0	0	5	25	10	10	5	70	0	0	0	50	10	0	15	0	55	60	0	5	210	0	10	175	0	0	35	0	435	120	0	20	NaN	150	15	15
10.5	45	95	0	5	45	0	5	160	170	20	5	5	0	0	0	25	45	125	0	0	5	170	135	0	0	0	0	20	0	40	75	10	5	40	25	5	55	NaN	0	330	5	0	55	0	0	NaN	15	0	0
11	0	25	0	0	10	5	0	60	275	20	5	150	0	0	0	10	180	0	5	0	350	120	0	0	5	5	5	5	0	260	95	5	5	10	70	10	95	NaN	30	70	0	30	0	0	0	NaN	5	25	70
11.5	23	35	0	3	28	3	3	110	305	10	5	78	5	0	0	15	55	20	5	8	20	145	68	5	3	40	3	5	55	30	90	9	20	55	59	63	85	NaN	23	265	4	263	47	0	0	NaN	13	25	100
12	17	163	0	2	24	5	2	98	298	18	5	132	5	0	0	14	149	17	5	14	268	139	51	4	5	44	5	5	42	203	93	7	23	58	65	72	90	NaN	27	168	2	302	71	0	0	NaN	9	NaN	110
12.5	0	205	0	0	5	0	0	0	15	0	0	0	5	0	0	0	40	5	5	15	10	0	0	0	0	45	0	0	0	25	0	0	25	60	10	80	10	NaN	0	20	0	340	20	0	0	NaN	0	NaN	110
13	11	184	0	1	15	3	85	49	157	12	110	66	5	0	3	10	95	11	5	15	139	70	26	18	3	45	3	3	26	157	5	2	10	20	10	40	30	NaN	14	144	1	311	95	0	0	NaN	33	NaN	110
13.5	5	0	0	0	5	0	5	0	10	0	0	0	0	0	0	0	0	0	0	0	0	0	0	25	0	10	0	0	0	95	35	0	50	20	5	55	5	NaN	0	135	0	55	0	0	0	NaN	105	NaN	5
14	0	0	0	0	5	0	165	0	0	5	215	0	0	0	5	5	15	5	0	5	0	0	0	10	0	5	0	0	10	110	0	0	0	15	0	155	0	NaN	NaN	0	0	25	0	0	0	NaN	0	NaN	15
14.5	0	0	0	0	10	0	120	0	5	0	0	0	10	0	0	0	0	55	10	0	5	0	0	10	20	5	0	0	5	130	10	0	40	0	15	45	5	NaN	NaN	135	0	10	0	0	0	NaN	5	NaN	0
15	0	5	0	0	25	5	40	0	5	225	15	0	0	0	0	0	155	35	0	0	0	0	0	0	460	0	0	0	25	15	45	0	0	0	5	20	10	NaN	NaN	0	0	10	35	0	5	NaN	30	NaN	0
15.5	0	10	0	0	0	5	0	0	0	30	50	0	0	0	0	0	0	0	5	5	0	0	0	0	110	0	0	0	0	35	200	15	0	NaN	15	130	0	NaN	NaN	5	0	5	25	0	20	NaN	70	NaN	0
16	0	15	0	0	0	0	0	5	0	0	0	0	0	0	0	0	10	0	5	5	0	0	0	5	225	0	0	0	0	20	10	0	0	NaN	5	20	5	NaN	NaN	60	0	0	20	0	0	NaN	45	NaN	0
16.5	5	25	0	40	5	5	0	0	0	15	0	0	0	0	0	0	0	10	5	5	0	0	0	0	85	10	5	0	45	5	5	0	0	NaN	0	25	0	NaN	NaN	10	0	45	15	0	25	NaN	25	NaN	0
17	0	20	0	0	0	0	0	0	70	30	0	0	0	0	0	0	0	25	0	55	0	0	0	0	30	0	0	0	40	25	10	0	0	NaN	0	20	0	NaN	NaN	5	5	0	5	0	0	NaN	0	NaN	5
17.5	5	23	0	20	5	3	0	0	53	23	0	0	0	0	0	0	0	18	8	33	0	0	0	0	58	5	3	3	43	20	10	0	0	NaN	2	22	10	NaN	NaN	28	2	10	80	0	28	NaN	55	NaN	25
18	0	0	0	0	5	0	0	0	35	5	0	0	0	0	0	0	0	0	0	10	0	0	0	0	0	0	0	5	10	15	10	0	0	NaN	5	5	0	NaN	NaN	65	0	0	25	NaN	35	NaN	25	NaN	30
18.5	5	0	0	0	0	0	0	0	15	5	0	0	0	0	0	0	0	0	10	0	0	0	0	0	5	0	0	0	30	5	0	0	0	NaN	0	5	40	NaN	NaN	15	0	0	20	NaN	25	NaN	0	NaN	20
19	15	0	0	0	0	10	0	0	0	0	0	0	0	0	0	5	10	5	0	0	0	0	0	0	0	0	0	0	155	0	0	0	10	NaN	0	0	0	NaN	NaN	0	0	5	0	NaN	0	NaN	5	NaN	0
19.5	0	NaN	NaN	0	0	0	0	0	15	5	0	0	5	0	0	10	40	0	10	5	0	0	0	0	0	0	0	0	20	0	0	0	0	NaN	NaN	0	5	NaN	NaN	5	0	10	0	NaN	0	NaN	0	NaN	30
20	0	NaN	NaN	5	0	0	0	0	20	0	0	0	0	0	0	15	50	15	0	0	0	5	0	5	0	0	0	0	185	5	NaN	NaN	NaN	NaN	NaN	NaN	NaN	NaN	NaN	NaN	NaN	NaN	NaN	NaN	NaN	NaN	NaN	NaN	NaN
20.5	0	NaN	NaN	0	0	0	0	0	0	0	0	0	0	0	0	40	5	10	0	0	0	15	0	5	0	NaN	0	0	60	0	10	0	0	NaN	NaN	0	0	NaN	NaN	5	0	15	0	NaN	0	NaN	0	NaN	0
21	0	NaN	NaN	0	5	5	35	0	5	0	0	0	0	0	0	55	10	0	0	5	0	0	0	5	0	NaN	0	0	95	0	0	0	5	NaN	NaN	0	0	NaN	NaN	35	0	40	0	NaN	0	NaN	0	NaN	0
21.5	0	NaN	NaN	0	0	0	5	0	0	0	0	0	0	0	0	0	0	0	0	0	0	0	0	0	0	NaN	0	15	15	0	0	0	0	NaN	NaN	0	0	NaN	NaN	5	0	0	0	NaN	0	NaN	0	NaN	0
22	0	NaN	NaN	0	0	0	55	0	0	0	0	0	0	0	0	10	0	0	5	0	0	0	0	0	0	NaN	0	0	290	0	0	0	0	NaN	NaN	0	0	NaN	NaN	15	0	0	0	NaN	0	NaN	0	NaN	0
22.5	0	NaN	NaN	0	0	0	20	0	0	0	0	0	0	0	0	0	0	0	0	0	0	0	0	0	0	NaN	0	10	160	0	NaN	NaN	NaN	NaN	NaN	NaN	NaN	NaN	NaN	NaN	NaN	NaN	NaN	NaN	NaN	NaN	NaN	NaN	NaN
23	0	NaN	NaN	0	0	0	10	0	0	0	0	0	0	0	0	235	20	0	5	0	0	0	0	0	0	NaN	0	5	20	10	25	0	5	NaN	NaN	0	0	NaN	NaN	5	0	185	5	NaN	0	NaN	0	NaN	0
23.5	0	NaN	NaN	0	0	0	0	0	0	0	0	0	0	0	0	5	80	0	10	0	0	0	0	0	0	NaN	0	0	40	5	30	0	0	NaN	NaN	0	0	NaN	NaN	270	0	5	5	NaN	0	NaN	0	NaN	0
24	5	NaN	NaN	0	0	25	0	5	15	0	0	0	50	10	0	60	0	0	5	10	0	5	0	0	0	NaN	0	5	60	10	0	0	0	NaN	NaN	0	0	NaN	NaN	0	NaN	0	0	NaN	0	NaN	0	NaN	0
24.5	15	NaN	NaN	10	0	0	0	5	0	0	0	0	0	5	0	5	0	0	5	30	0	0	0	5	0	NaN	0	0	25	0	5	0	0	NaN	NaN	0	0	NaN	NaN	15	NaN	5	0	NaN	5	NaN	0	NaN	25
25	10	NaN	NaN	0	0	0	0	0	20	0	0	0	0	0	0	0	10	0	5	45	0	0	5	20	0	NaN	0	10	80	5	0	0	0	NaN	NaN	0	0	NaN	NaN	115	NaN	0	0	NaN	10	NaN	10	NaN	0
25.5	0	NaN	NaN	0	0	0	10	5	15	5	0	0	0	30	0	5	5	0	0	0	0	0	0	0	0	NaN	0	0	15	0	0	50	0	NaN	NaN	0	25	NaN	NaN	20	NaN	5	0	NaN	0	NaN	5	NaN	25
26	0	NaN	NaN	0	0	0	0	10	0	0	0	0	0	0	0	60	0	0	0	0	0	0	0	0	0	NaN	0	0	10	10	0	0	0	NaN	NaN	0	0	NaN	NaN	215	NaN	10	5	NaN	0	NaN	5	NaN	0
26.5	10	NaN	NaN	0	5	0	0	40	0	25	0	0	0	30	0	130	0	0	5	0	0	0	0	0	0	NaN	0	0	305	5	NaN	NaN	NaN	NaN	NaN	NaN	NaN	NaN	NaN	NaN	NaN	NaN	NaN	NaN	NaN	NaN	NaN	NaN	NaN
27	0	NaN	NaN	10	5	0	0	0	0	5	NaN	0	0	5	0	115	5	0	10	NaN	5	0	0	0	0	NaN	0	0	65	0	NaN	NaN	NaN	NaN	NaN	NaN	NaN	NaN	NaN	NaN	NaN	NaN	NaN	NaN	NaN	NaN	NaN	NaN	NaN
27.5	5	NaN	NaN	NaN	5	10	0	0	35	0	NaN	0	0	5	0	200	0	0	25	NaN	0	0	0	0	0	NaN	0	10	80	0	NaN	NaN	NaN	NaN	NaN	NaN	NaN	NaN	NaN	NaN	NaN	NaN	NaN	NaN	NaN	NaN	NaN	NaN	NaN
28	5	NaN	NaN	NaN	5	0	NaN	0	0	0	NaN	0	0	0	0	45	5	0	20	NaN	5	10	0	5	0	NaN	0	0	35	5	0	10	0	NaN	NaN	5	0	NaN	NaN	265	NaN	0	0	NaN	0	NaN	5	NaN	0
28.5	15	NaN	NaN	NaN	5	0	NaN	0	0	0	NaN	0	5	20	0	20	0	0	115	NaN	30	0	0	NaN	0	NaN	0	0	35	20	0	75	0	NaN	NaN	0	0	NaN	NaN	55	NaN	0	5	NaN	0	NaN	0	NaN	0
29	5	NaN	NaN	NaN	0	0	NaN	15	0	0	NaN	0	15	0	0	0	0	0	15	NaN	0	0	0	NaN	0	NaN	5	0	65	0	10	25	0	NaN	NaN	0	5	NaN	NaN	230	NaN	0	0	NaN	0	NaN	0	NaN	0
29.5	25	NaN	NaN	NaN	5	0	NaN	0	10	0	NaN	0	0	5	0	5	0	0	5	NaN	0	0	0	NaN	0	NaN	10	0	130	0	10	20	0	NaN	NaN	0	5	NaN	NaN	55	NaN	0	0	NaN	0	NaN	0	NaN	5
30	20	NaN	NaN	NaN	0	0	NaN	10	0	5	NaN	0	5	0	10	0	0	NaN	5	NaN	70	5	0	NaN	0	NaN	0	20	30	10	0	50	0	NaN	NaN	0	0	NaN	NaN	0	NaN	0	NaN	NaN	0	NaN	NaN	NaN	0
30.5	NaN	NaN	NaN	NaN	NaN	NaN	NaN	NaN	NaN	NaN	NaN	NaN	NaN	NaN	NaN	NaN	NaN	NaN	NaN	NaN	NaN	NaN	NaN	NaN	NaN	NaN	NaN	NaN	NaN	NaN	0	10	NaN	NaN	NaN	NaN	0	NaN	NaN	NaN	NaN	0	NaN	NaN	0	NaN	NaN	NaN	NaN
31	0	NaN	NaN	NaN	5	0	NaN	0	45	0	NaN	0	0	0	0	NaN	0	NaN	10	NaN	0	0	0	NaN	0	NaN	10	0	30	0	5	20	NaN	NaN	NaN	NaN	0	NaN	NaN	NaN	NaN	NaN	NaN	NaN	0	NaN	NaN	NaN	NaN
31.5	15	NaN	NaN	NaN	0	0	NaN	5	0	0	NaN	0	0	NaN	0	NaN	0	NaN	0	NaN	5	0	0	NaN	0	NaN	20	NaN	0	0	0	65	NaN	NaN	NaN	NaN	0	NaN	NaN	NaN	NaN	NaN	NaN	NaN	0	NaN	NaN	NaN	NaN
32	5	NaN	NaN	NaN	5	0	NaN	NaN	0	0	NaN	0	0	NaN	0	NaN	25	NaN	0	NaN	0	0	0	NaN	0	NaN	30	NaN	0	0	0	0	NaN	NaN	NaN	NaN	0	NaN	NaN	NaN	NaN	NaN	NaN	NaN	0	NaN	NaN	NaN	NaN
32.5	35	NaN	NaN	NaN	55	10	NaN	NaN	0	0	NaN	0	10	NaN	0	NaN	0	NaN	0	NaN	0	5	0	NaN	0	NaN	305	NaN	0	0	0	0	NaN	NaN	NaN	NaN	NaN	NaN	NaN	NaN	NaN	NaN	NaN	NaN	0	NaN	NaN	NaN	NaN
33	NaN	NaN	NaN	NaN	NaN	NaN	NaN	NaN	NaN	NaN	NaN	NaN	NaN	NaN	NaN	NaN	NaN	NaN	NaN	NaN	NaN	NaN	NaN	NaN	NaN	NaN	NaN	NaN	NaN	NaN	0	0	NaN	NaN	NaN	NaN	NaN	NaN	NaN	NaN	NaN	NaN	NaN	NaN	0	NaN	NaN	NaN	NaN
33.5	20	NaN	NaN	NaN	130	NaN	NaN	NaN	0	0	NaN	0	5	NaN	NaN	NaN	5	NaN	NaN	NaN	15	5	0	NaN	NaN	NaN	65	NaN	NaN	0	NaN	5	NaN	NaN	NaN	NaN	NaN	NaN	NaN	NaN	NaN	NaN	NaN	NaN	0	NaN	NaN	NaN	NaN
34	NaN	NaN	NaN	NaN	NaN	NaN	NaN	NaN	NaN	NaN	NaN	NaN	NaN	NaN	NaN	NaN	NaN	NaN	NaN	NaN	NaN	NaN	NaN	NaN	NaN	NaN	NaN	NaN	NaN	NaN	NaN	NaN	NaN	NaN	NaN	NaN	NaN	NaN	NaN	NaN	NaN	NaN	NaN	NaN	NaN	NaN	NaN	NaN	NaN
35	NaN	NaN	NaN	NaN	NaN	NaN	NaN	NaN	NaN	NaN	NaN	NaN	NaN	NaN	NaN	NaN	NaN	NaN	NaN	NaN	NaN	NaN	NaN	NaN	NaN	NaN	NaN	NaN	NaN	NaN	NaN	NaN	NaN	NaN	NaN	NaN	NaN	NaN	NaN	NaN	NaN	NaN	NaN	NaN	NaN	NaN	NaN	NaN	NaN
35.5	55	NaN	NaN	NaN	0	NaN	NaN	NaN	15	NaN	NaN	5	0	NaN	NaN	NaN	0	NaN	NaN	NaN	70	0	0	NaN	NaN	NaN	0	NaN	NaN	0	NaN	NaN	NaN	NaN	NaN	NaN	NaN	NaN	NaN	NaN	NaN	NaN	NaN	NaN	0	NaN	NaN	NaN	NaN
36	NaN	NaN	NaN	NaN	0	NaN	NaN	NaN	0	NaN	NaN	55	0	NaN	NaN	NaN	5	NaN	NaN	NaN	115	0	0	NaN	NaN	NaN	40	NaN	NaN	5	NaN	NaN	NaN	NaN	NaN	NaN	NaN	NaN	NaN	NaN	NaN	NaN	NaN	NaN	0	NaN	NaN	NaN	NaN
36.5	NaN	NaN	NaN	NaN	0	NaN	NaN	NaN	0	NaN	NaN	NaN	NaN	NaN	NaN	NaN	0	NaN	NaN	NaN	155	0	0	NaN	NaN	NaN	45	NaN	NaN	0	NaN	NaN	NaN	NaN	NaN	NaN	NaN	NaN	NaN	NaN	NaN	NaN	NaN	NaN	0	NaN	NaN	NaN	NaN
37	NaN	NaN	NaN	NaN	0	NaN	NaN	NaN	0	NaN	NaN	NaN	NaN	NaN	NaN	NaN	0	NaN	NaN	NaN	105	0	0	NaN	NaN	NaN	0	NaN	NaN	NaN	NaN	NaN	NaN	NaN	NaN	NaN	NaN	NaN	NaN	NaN	NaN	NaN	NaN	NaN	0	NaN	NaN	NaN	NaN
37.5	NaN	NaN	NaN	NaN	NaN	NaN	NaN	NaN	0	NaN	NaN	NaN	NaN	NaN	NaN	NaN	0	NaN	NaN	NaN	90	5	0	NaN	NaN	NaN	NaN	NaN	NaN	NaN	NaN	NaN	NaN	NaN	NaN	NaN	NaN	NaN	NaN	NaN	NaN	NaN	NaN	NaN	NaN	NaN	NaN	NaN	NaN
38	NaN	NaN	NaN	NaN	NaN	NaN	NaN	NaN	0	NaN	NaN	NaN	NaN	NaN	NaN	NaN	10	NaN	NaN	NaN	60	5	0	NaN	NaN	NaN	NaN	NaN	NaN	NaN	NaN	NaN	NaN	NaN	NaN	NaN	NaN	NaN	NaN	NaN	NaN	NaN	NaN	NaN	NaN	NaN	NaN	NaN	NaN
38.5	NaN	NaN	NaN	NaN	NaN	NaN	NaN	NaN	0	NaN	NaN	NaN	NaN	NaN	NaN	NaN	0	NaN	NaN	NaN	NaN	5	45	NaN	NaN	NaN	NaN	NaN	NaN	NaN	NaN	NaN	NaN	NaN	NaN	NaN	NaN	NaN	NaN	NaN	NaN	NaN	NaN	NaN	NaN	NaN	NaN	NaN	NaN
39.5	NaN	NaN	NaN	NaN	NaN	NaN	NaN	NaN	0	NaN	NaN	NaN	NaN	NaN	NaN	NaN	0	NaN	NaN	NaN	NaN	0	NaN	NaN	NaN	NaN	NaN	NaN	NaN	NaN	NaN	NaN	NaN	NaN	NaN	NaN	NaN	NaN	NaN	NaN	NaN	NaN	NaN	NaN	NaN	NaN	NaN	NaN	NaN
40	NaN	NaN	NaN	NaN	NaN	NaN	NaN	NaN	0	NaN	NaN	NaN	NaN	NaN	NaN	NaN	0	NaN	NaN	NaN	NaN	0	NaN	NaN	NaN	NaN	NaN	NaN	NaN	NaN	NaN	NaN	NaN	NaN	NaN	NaN	NaN	NaN	NaN	NaN	NaN	NaN	NaN	NaN	NaN	NaN	NaN	NaN	NaN
40.5	NaN	NaN	NaN	NaN	NaN	NaN	NaN	NaN	5	NaN	NaN	NaN	NaN	NaN	NaN	NaN	0	NaN	NaN	NaN	NaN	125	NaN	NaN	NaN	NaN	NaN	NaN	NaN	NaN	NaN	NaN	NaN	NaN	NaN	NaN	NaN	NaN	NaN	NaN	NaN	NaN	NaN	NaN	NaN	NaN	NaN	NaN	NaN
41	NaN	NaN	NaN	NaN	NaN	NaN	NaN	NaN	0	NaN	NaN	NaN	NaN	NaN	NaN	NaN	10	NaN	NaN	NaN	NaN	150	NaN	NaN	NaN	NaN	NaN	NaN	NaN	NaN	NaN	NaN	NaN	NaN	NaN	NaN	NaN	NaN	NaN	NaN	NaN	NaN	NaN	NaN	NaN	NaN	NaN	NaN	NaN
41.5	NaN	NaN	NaN	NaN	NaN	NaN	NaN	NaN	NaN	NaN	NaN	NaN	NaN	NaN	NaN	NaN	NaN	NaN	NaN	NaN	NaN	NaN	NaN	NaN	NaN	NaN	NaN	NaN	NaN	NaN	NaN	NaN	NaN	NaN	NaN	NaN	NaN	NaN	NaN	NaN	NaN	NaN	NaN	NaN	NaN	NaN	NaN	NaN	NaN
42	NaN	NaN	NaN	NaN	NaN	NaN	NaN	NaN	NaN	NaN	NaN	NaN	NaN	NaN	NaN	NaN	0	NaN	NaN	NaN	NaN	10	NaN	NaN	NaN	NaN	NaN	NaN	NaN	NaN	NaN	NaN	NaN	NaN	NaN	NaN	NaN	NaN	NaN	NaN	NaN	NaN	NaN	NaN	NaN	NaN	NaN	NaN	NaN
42.5	NaN	NaN	NaN	NaN	NaN	NaN	NaN	NaN	NaN	NaN	NaN	NaN	NaN	NaN	NaN	NaN	0	NaN	NaN	NaN	NaN	0	NaN	NaN	NaN	NaN	NaN	NaN	NaN	NaN	NaN	NaN	NaN	NaN	NaN	NaN	NaN	NaN	NaN	NaN	NaN	NaN	NaN	NaN	NaN	NaN	NaN	NaN	NaN
43	NaN	NaN	NaN	NaN	NaN	NaN	NaN	NaN	NaN	NaN	NaN	NaN	NaN	NaN	NaN	NaN	NaN	NaN	NaN	NaN	NaN	NaN	NaN	NaN	NaN	NaN	NaN	NaN	NaN	NaN	NaN	NaN	NaN	NaN	NaN	NaN	NaN	NaN	NaN	NaN	NaN	NaN	NaN	NaN	NaN	NaN	NaN	NaN	NaN
43.5	NaN	NaN	NaN	NaN	NaN	NaN	NaN	NaN	NaN	NaN	NaN	NaN	NaN	NaN	NaN	NaN	NaN	NaN	NaN	NaN	NaN	NaN	NaN	NaN	NaN	NaN	NaN	NaN	NaN	NaN	NaN	NaN	NaN	NaN	NaN	NaN	NaN	NaN	NaN	NaN	NaN	NaN	NaN	NaN	NaN	NaN	NaN	NaN	NaN
44	NaN	NaN	NaN	NaN	NaN	NaN	NaN	NaN	NaN	NaN	NaN	NaN	NaN	NaN	NaN	NaN	NaN	NaN	NaN	NaN	NaN	NaN	NaN	NaN	NaN	NaN	NaN	NaN	NaN	NaN	NaN	NaN	NaN	NaN	NaN	NaN	NaN	NaN	NaN	NaN	NaN	NaN	NaN	NaN	NaN	NaN	NaN	NaN	NaN
44.5	NaN	NaN	NaN	NaN	NaN	NaN	NaN	NaN	NaN	NaN	NaN	NaN	NaN	NaN	NaN	NaN	NaN	NaN	NaN	NaN	NaN	NaN	NaN	NaN	NaN	NaN	NaN	NaN	NaN	NaN	NaN	NaN	NaN	NaN	NaN	NaN	NaN	NaN	NaN	NaN	NaN	NaN	NaN	NaN	NaN	NaN	NaN	NaN	NaN
45	NaN	NaN	NaN	NaN	NaN	NaN	NaN	NaN	NaN	NaN	NaN	NaN	NaN	NaN	NaN	NaN	NaN	NaN	NaN	NaN	NaN	NaN	NaN	NaN	NaN	NaN	NaN	NaN	NaN	NaN	NaN	NaN	NaN	NaN	NaN	NaN	NaN	NaN	NaN	NaN	NaN	NaN	NaN	NaN	NaN	NaN	NaN	NaN	NaN
45.5	NaN	NaN	NaN	NaN	NaN	NaN	NaN	NaN	NaN	NaN	NaN	NaN	NaN	NaN	NaN	NaN	NaN	NaN	NaN	NaN	NaN	NaN	NaN	NaN	NaN	NaN	NaN	NaN	NaN	NaN	NaN	NaN	NaN	NaN	NaN	NaN	NaN	NaN	NaN	NaN	NaN	NaN	NaN	NaN	NaN	NaN	NaN	NaN	NaN
46	NaN	NaN	NaN	NaN	NaN	NaN	NaN	NaN	NaN	NaN	NaN	NaN	NaN	NaN	NaN	NaN	NaN	NaN	NaN	NaN	NaN	NaN	NaN	NaN	NaN	NaN	NaN	NaN	NaN	NaN	NaN	NaN	NaN	NaN	NaN	NaN	NaN	NaN	NaN	NaN	NaN	NaN	NaN	NaN	NaN	NaN	NaN	NaN	NaN
46.5	NaN	NaN	NaN	NaN	NaN	NaN	NaN	NaN	NaN	NaN	NaN	NaN	NaN	NaN	NaN	NaN	NaN	NaN	NaN	NaN	NaN	NaN	NaN	NaN	NaN	NaN	NaN	NaN	NaN	NaN	NaN	NaN	NaN	NaN	NaN	NaN	NaN	NaN	NaN	NaN	NaN	NaN	NaN	NaN	NaN	NaN	NaN	NaN	NaN
47	NaN	NaN	NaN	NaN	NaN	NaN	NaN	NaN	NaN	NaN	NaN	NaN	NaN	NaN	NaN	NaN	NaN	NaN	NaN	NaN	NaN	NaN	NaN	NaN	NaN	NaN	NaN	NaN	NaN	NaN	NaN	NaN	NaN	NaN	NaN	NaN	NaN	NaN	NaN	NaN	NaN	NaN	NaN	NaN	NaN	NaN	NaN	NaN	NaN
47.5	NaN	NaN	NaN	NaN	NaN	NaN	NaN	NaN	NaN	NaN	NaN	NaN	NaN	NaN	NaN	NaN	NaN	NaN	NaN	NaN	NaN	NaN	NaN	NaN	NaN	NaN	NaN	NaN	NaN	NaN	NaN	NaN	NaN	NaN	NaN	NaN	NaN	NaN	NaN	NaN	NaN	NaN	NaN	NaN	NaN	NaN	NaN	NaN	NaN
48	NaN	NaN	NaN	NaN	NaN	NaN	NaN	NaN	NaN	NaN	NaN	NaN	NaN	NaN	NaN	NaN	NaN	NaN	NaN	NaN	NaN	NaN	NaN	NaN	NaN	NaN	NaN	NaN	NaN	NaN	NaN	NaN	NaN	NaN	NaN	NaN	NaN	NaN	NaN	NaN	NaN	NaN	NaN	NaN	NaN	NaN	NaN	NaN	NaN
48.5	NaN	NaN	NaN	NaN	NaN	NaN	NaN	NaN	NaN	NaN	NaN	NaN	NaN	NaN	NaN	NaN	NaN	NaN	NaN	NaN	NaN	NaN	NaN	NaN	NaN	NaN	NaN	NaN	NaN	NaN	NaN	NaN	NaN	NaN	NaN	NaN	NaN	NaN	NaN	NaN	NaN	NaN	NaN	NaN	NaN	NaN	NaN	NaN	NaN
49	NaN	NaN	NaN	NaN	NaN	NaN	NaN	NaN	NaN	NaN	NaN	NaN	NaN	NaN	NaN	NaN	NaN	NaN	NaN	NaN	NaN	NaN	NaN	NaN	NaN	NaN	NaN	NaN	NaN	NaN	NaN	NaN	NaN	NaN	NaN	NaN	NaN	NaN	NaN	NaN	NaN	NaN	NaN	NaN	NaN	NaN	NaN	NaN	NaN
49.5	NaN	NaN	NaN	NaN	NaN	NaN	NaN	NaN	NaN	NaN	NaN	NaN	NaN	NaN	NaN	NaN	NaN	NaN	NaN	NaN	NaN	NaN	NaN	NaN	NaN	NaN	NaN	NaN	NaN	NaN	NaN	NaN	NaN	NaN	NaN	NaN	NaN	NaN	NaN	NaN	NaN	NaN	NaN	NaN	NaN	NaN	NaN	NaN	NaN
50	NaN	NaN	NaN	NaN	NaN	NaN	NaN	NaN	NaN	NaN	NaN	NaN	NaN	NaN	NaN	NaN	NaN	NaN	NaN	NaN	NaN	NaN	NaN	NaN	NaN	NaN	NaN	NaN	NaN	NaN	NaN	NaN	NaN	NaN	NaN	NaN	NaN	NaN	NaN	NaN	NaN	NaN	NaN	NaN	NaN	NaN	NaN	NaN	NaN
50.5	NaN	NaN	NaN	NaN	NaN	NaN	NaN	NaN	NaN	NaN	NaN	NaN	NaN	NaN	NaN	NaN	NaN	NaN	NaN	NaN	NaN	NaN	NaN	NaN	NaN	NaN	NaN	NaN	NaN	NaN	NaN	NaN	NaN	NaN	NaN	NaN	NaN	NaN	NaN	NaN	NaN	NaN	NaN	NaN	NaN	NaN	NaN	NaN	NaN
51	NaN	NaN	NaN	NaN	NaN	NaN	NaN	NaN	NaN	NaN	NaN	NaN	NaN	NaN	NaN	NaN	NaN	NaN	NaN	NaN	NaN	NaN	NaN	NaN	NaN	NaN	NaN	NaN	NaN	NaN	NaN	NaN	NaN	NaN	NaN	NaN	NaN	NaN	NaN	NaN	NaN	NaN	NaN	NaN	NaN	NaN	NaN	NaN	NaN
51.5	NaN	NaN	NaN	NaN	NaN	NaN	NaN	NaN	NaN	NaN	NaN	NaN	NaN	NaN	NaN	NaN	NaN	NaN	NaN	NaN	NaN	NaN	NaN	NaN	NaN	NaN	NaN	NaN	NaN	NaN	NaN	NaN	NaN	NaN	NaN	NaN	NaN	NaN	NaN	NaN	NaN	NaN	NaN	NaN	NaN	NaN	NaN	NaN	NaN
52	NaN	NaN	NaN	NaN	NaN	NaN	NaN	NaN	NaN	NaN	NaN	NaN	NaN	NaN	NaN	NaN	NaN	NaN	NaN	NaN	NaN	NaN	NaN	NaN	NaN	NaN	NaN	NaN	NaN	NaN	NaN	NaN	NaN	NaN	NaN	NaN	NaN	NaN	NaN	NaN	NaN	NaN	NaN	NaN	NaN	NaN	NaN	NaN	NaN
52.5	NaN	NaN	NaN	NaN	NaN	NaN	NaN	NaN	NaN	NaN	NaN	NaN	NaN	NaN	NaN	NaN	NaN	NaN	NaN	NaN	NaN	NaN	NaN	NaN	NaN	NaN	NaN	NaN	NaN	NaN	NaN	NaN	NaN	NaN	NaN	NaN	NaN	NaN	NaN	NaN	NaN	NaN	NaN	NaN	NaN	NaN	NaN	NaN	NaN
53	NaN	NaN	NaN	NaN	NaN	NaN	NaN	NaN	NaN	NaN	NaN	NaN	NaN	NaN	NaN	NaN	NaN	NaN	NaN	NaN	NaN	NaN	NaN	NaN	NaN	NaN	NaN	NaN	NaN	NaN	NaN	NaN	NaN	NaN	NaN	NaN	NaN	NaN	NaN	NaN	NaN	NaN	NaN	NaN	NaN	NaN	NaN	NaN	NaN
53.5	NaN	NaN	NaN	NaN	NaN	NaN	NaN	NaN	NaN	NaN	NaN	NaN	NaN	NaN	NaN	NaN	NaN	NaN	NaN	NaN	NaN	NaN	NaN	NaN	NaN	NaN	NaN	NaN	NaN	NaN	NaN	NaN	NaN	NaN	NaN	NaN	NaN	NaN	NaN	NaN	NaN	NaN	NaN	NaN	NaN	NaN	NaN	NaN	NaN
54	NaN	NaN	NaN	NaN	NaN	NaN	NaN	NaN	NaN	NaN	NaN	NaN	NaN	NaN	NaN	NaN	NaN	NaN	NaN	NaN	NaN	NaN	NaN	NaN	NaN	NaN	NaN	NaN	NaN	NaN	NaN	NaN	NaN	NaN	NaN	NaN	NaN	NaN	NaN	NaN	NaN	NaN	NaN	NaN	NaN	NaN	NaN	NaN	NaN
54.5	NaN	NaN	NaN	NaN	NaN	NaN	NaN	NaN	NaN	NaN	NaN	NaN	NaN	NaN	NaN	NaN	NaN	NaN	NaN	NaN	NaN	NaN	NaN	NaN	NaN	NaN	NaN	NaN	NaN	NaN	NaN	NaN	NaN	NaN	NaN	NaN	NaN	NaN	NaN	NaN	NaN	NaN	NaN	NaN	NaN	NaN	NaN	NaN	NaN
[truncated: 41 more columns]
