# Supplementary material for: Longitudinal imaging of Caenorhabditis elegans in a microfabricated device reveals variation in behavioral decline during aging
Source: eLife. 2017 May 31;6:e26652. doi: 10.7554/eLife.26652 (PMC5484621; doi:10.7554/eLife.26652)
Supplement: Figure 3—source data 1. — DOI: http://dx.doi.org/10.7554/eLife.26652.014 [file elife-26652-fig3-data1.zip › SourceData_Figure3/ResponseDuration/ResponseDuration_tax-4.csv]

1	NaN	NaN	NaN	NaN	NaN	NaN	NaN	NaN	NaN	NaN	NaN	NaN	NaN	NaN	NaN	NaN	NaN	NaN	NaN	NaN	NaN	NaN	NaN	NaN	NaN	NaN	NaN	NaN	NaN	NaN	NaN	NaN	NaN	NaN	NaN	NaN	NaN	NaN	NaN	NaN	NaN	NaN	NaN	NaN	NaN	NaN	NaN	NaN	NaN
1.5	245	325	290	480	195	380	270	200	380	260	325	590	430	220	245	380	385	560	350	165	355	525	490	310	610	430	620	500	565	225	555	620	550	605	440	335	530	500	515	455	415	570	310	310	320	480	755	525	560
2	405	730	150	600	470	545	610	565	440	370	525	725	300	175	275	200	310	460	340	590	300	375	280	545	375	670	645	485	10	475	475	440	455	710	550	440	630	535	585	385	470	655	280	640	395	305	695	415	450
2.5	320	520	100	500	360	645	815	710	665	485	330	750	620	265	230	60	205	770	25	250	600	525	425	305	600	335	365	625	200	490	230	740	110	600	440	320	490	410	695	445	530	360	60	550	530	450	395	80	495
3	405	730	150	600	470	645	815	710	665	485	525	750	620	265	275	200	310	770	340	590	600	525	620	270	565	425	690	600	145	335	765	590	590	690	690	630	810	800	735	515	450	600	10	500	510	245	355	230	435
3.5	385	678	499	575	669	645	815	710	737	497	574	750	620	303	264	335	562	770	337	545	600	525	660	280	420	245	205	565	125	230	795	640	280	385	650	330	420	830	640	160	540	315	130	345	605	205	515	485	290
4	448	704	585	588	702	645	815	710	749	499	582	750	620	385	535	358	604	770	380	568	600	525	445	400	425	485	25	450	345	810	495	375	680	505	445	320	110	570	485	210	555	790	285	600	425	785	445	300	705
4.5	325	220	615	150	735	615	200	345	760	500	590	425	395	315	220	380	645	150	325	410	115	325	455	605	565	410	625	600	165	530	790	365	415	485	340	290	95	590	700	810	265	490	0	340	775	500	340	255	395
5	490	495	555	215	390	430	285	310	370	395	380	565	525	455	795	270	540	565	420	340	340	195	260	540	75	315	55	675	305	545	510	360	330	210	505	465	565	445	330	200	240	700	0	550	860	485	370	610	575
5.5	555	410	550	290	770	30	170	330	490	455	650	540	750	390	415	420	350	505	170	0	185	400	770	250	160	795	105	655	735	860	615	325	320	430	830	635	845	665	850	655	175	860	60	810	25	420	615	650	615
6	120	440	165	400	260	225	85	175	100	360	320	360	150	270	430	415	0	715	120	235	450	390	260	650	440	360	280	410	85	370	330	545	575	220	710	140	840	665	595	640	440	865	45	380	615	530	500	795	585
6.5	85	395	440	5	240	715	95	95	170	825	315	430	450	95	20	425	195	440	70	335	370	675	538	528	363	578	270	533	473	848	513	485	713	465	770	503	843	710	723	648	308	863	90	653	720	615	558	790	618
7	10	260	655	280	105	450	30	115	260	850	230	270	60	260	55	530	490	460	95	410	25	195	305	405	250	50	260	60	210	835	250	425	850	395	470	350	750	425	150	220	130	60	98	495	825	700	255	785	620
7.5	48	328	548	243	518	663	295	235	593	840	313	563	595	305	38	478	673	663	83	583	583	603	200	370	285	225	45	175	20	795	410	360	420	500	515	370	45	755	205	35	145	215	120	400	245	415	165	545	410
8	59	140	220	205	795	440	495	195	750	520	105	465	170	324	42	380	835	865	86	755	10	530	250	205	495	335	95	480	135	405	415	220	285	540	240	280	25	560	195	15	45	490	20	215	250	80	350	255	165
8.5	10	150	185	100	120	610	10	275	435	830	310	660	740	350	0	280	510	10	0	375	795	250	175	85	840	250	690	405	145	315	210	90	640	490	570	400	225	250	220	250	450	750	0	600	785	750	175	740	75
9	90	145	135	360	80	435	10	115	195	645	305	850	605	315	25	150	40	145	15	210	615	20	30	315	220	285	445	300	120	245	55	30	565	215	780	180	290	180	165	100	30	5	5	465	375	115	520	370	195
9.5	0	5	170	15	215	450	0	555	45	145	155	485	830	10	0	440	435	95	20	490	0	230	125	25	330	125	45	405	40	185	75	205	700	570	255	245	50	65	125	0	85	70	0	170	315	240	445	500	165
10	5	30	850	730	200	60	540	155	0	770	275	120	0	45	0	90	485	120	5	115	555	335	105	370	105	35	755	85	20	290	165	40	25	330	185	460	560	100	160	320	120	320	0	175	305	390	205	500	15
10.5	0	690	280	590	40	140	765	195	155	220	570	125	0	0	0	120	250	15	10	160	30	145	45	30	35	140	30	115	5	550	45	165	65	215	140	45	335	135	435	70	125	370	0	40	225	110	145	400	15
11	0	780	700	415	90	40	65	645	150	530	730	250	0	5	120	390	430	35	NaN	140	65	185	40	515	180	170	155	70	20	150	190	260	70	5	140	30	395	105	10	65	30	575	NaN	175	485	55	155	75	115
11.5	0	120	35	25	100	400	30	295	10	150	20	325	15	4	195	720	495	145	NaN	90	110	25	44	452	402	163	208	104	24	450	190	237	69	178	140	42	380	267	329	69	102	767	NaN	280	420	97	153	319	90
12	NaN	630	545	318	400	357	62	558	119	435	624	307	12	NaN	177	643	479	175	NaN	128	144	NaN	67	484	439	167	217	87	25	308	253	249	70	132	140	74	388	313	310	197	74	799	NaN	313	453	76	154	292	103
12.5	NaN	180	80	0	500	225	50	170	25	40	305	120	0	NaN	75	410	360	185	NaN	20	155	NaN	30	260	475	110	225	15	25	140	190	0	10	65	85	20	125	310	0	0	25	830	NaN	315	220	15	0	30	0
13	NaN	405	313	197	450	344	56	364	220	238	512	214	6	NaN	126	527	420	180	NaN	74	150	NaN	90	80	275	145	160	30	25	165	315	50	20	85	5	105	355	315	290	325	45	65	NaN	310	327	15	15	265	40
13.5	NaN	50	0	75	30	255	15	75	280	5	25	45	0	NaN	0	300	160	135	NaN	0	5	NaN	30	250	5	180	40	150	0	15	50	30	0	5	170	70	315	5	70	55	0	75	NaN	175	285	85	85	15	0
14	NaN	180	5	70	200	330	0	5	160	5	400	60	0	NaN	0	30	220	60	NaN	5	50	NaN	55	65	0	130	535	5	25	65	250	165	5	0	45	0	115	140	330	30	20	450	NaN	30	165	15	5	115	0
14.5	NaN	15	130	100	80	70	255	30	15	0	10	195	0	NaN	0	45	570	615	NaN	10	0	NaN	5	120	25	100	400	0	0	30	10	190	10	5	5	0	310	35	0	0	115	290	NaN	5	60	20	85	30	40
15	NaN	80	840	30	185	150	20	5	10	35	0	50	20	NaN	0	30	15	190	NaN	15	5	NaN	50	50	5	45	15	5	5	80	0	35	5	0	0	0	NaN	170	170	35	65	10	NaN	15	100	15	0	0	0
15.5	NaN	535	145	5	325	70	0	90	5	20	120	145	NaN	NaN	0	5	325	240	NaN	195	325	NaN	0	50	10	305	40	10	0	10	0	10	0	0	0	5	NaN	195	465	0	5	115	NaN	5	85	50	0	160	0
16	NaN	5	305	15	50	170	10	210	0	0	130	120	NaN	NaN	NaN	240	55	365	NaN	5	25	NaN	0	180	35	60	10	0	20	0	0	165	0	0	0	180	NaN	65	0	0	0	0	NaN	450	200	85	0	150	90
16.5	NaN	0	50	10	375	0	40	0	25	0	50	85	NaN	NaN	NaN	0	0	125	NaN	390	30	NaN	0	0	110	20	15	15	10	500	0	55	0	0	5	35	NaN	5	10	5	0	65	NaN	45	445	5	340	130	0
17	NaN	215	5	0	160	5	NaN	570	0	0	10	255	NaN	NaN	NaN	465	25	115	NaN	0	125	NaN	10	0	0	0	0	35	0	35	5	5	380	0	10	15	NaN	30	50	0	0	270	NaN	5	480	5	405	20	0
17.5	NaN	155	28	8	268	38	NaN	430	43	35	30	285	NaN	NaN	NaN	250	13	120	NaN	208	78	NaN	5	15	30	25	15	35	10	5	40	30	95	0	48	40	NaN	104	5	5	10	30	NaN	15	10	20	330	25	0
18	NaN	95	0	0	0	55	NaN	290	10	25	0	10	NaN	NaN	NaN	10	0	0	NaN	25	0	NaN	0	0	0	20	50	0	0	10	15	0	0	NaN	5	195	NaN	325	10	5	0	120	NaN	100	0	5	10	660	0
18.5	NaN	0	0	5	0	20	NaN	170	60	45	0	315	NaN	NaN	NaN	35	0	70	NaN	5	0	NaN	0	0	5	0	20	0	0	0	115	NaN	0	NaN	160	385	NaN	0	0	0	0	40	NaN	35	15	5	395	140	0
19	NaN	0	175	0	0	400	NaN	0	0	0	375	5	NaN	NaN	NaN	0	0	125	NaN	10	0	NaN	0	0	0	140	20	0	0	15	155	NaN	375	NaN	5	230	NaN	250	0	0	40	55	NaN	5	0	20	60	NaN	75
19.5	NaN	140	105	5	0	50	NaN	0	5	165	0	5	NaN	NaN	NaN	80	225	460	NaN	285	0	NaN	10	5	0	360	60	0	0	105	30	NaN	0	NaN	295	25	NaN	50	0	NaN	0	0	NaN	0	10	70	0	NaN	10
20	NaN	0	15	0	0	15	NaN	0	0	265	0	160	NaN	NaN	NaN	65	5	395	NaN	0	0	NaN	NaN	NaN	NaN	NaN	NaN	NaN	NaN	NaN	NaN	NaN	NaN	NaN	NaN	NaN	NaN	NaN	NaN	NaN	NaN	NaN	NaN	NaN	NaN	NaN	NaN	NaN	NaN
20.5	NaN	15	0	25	0	10	NaN	0	5	10	0	50	NaN	NaN	NaN	25	0	265	NaN	10	105	NaN	NaN	0	0	0	0	5	NaN	5	40	NaN	5	NaN	0	NaN	NaN	5	15	NaN	0	5	NaN	90	110	225	0	NaN	0
21	NaN	225	0	5	115	10	NaN	0	0	0	95	10	NaN	NaN	NaN	480	5	0	NaN	0	5	NaN	NaN	110	5	20	0	5	NaN	0	0	NaN	15	NaN	5	NaN	NaN	0	10	NaN	0	NaN	NaN	185	25	80	NaN	NaN	25
21.5	NaN	10	0	10	10	45	NaN	0	55	80	30	225	NaN	NaN	NaN	35	270	0	NaN	0	5	NaN	NaN	25	0	0	30	5	NaN	5	NaN	NaN	15	NaN	5	NaN	NaN	NaN	NaN	NaN	0	NaN	NaN	80	15	10	NaN	NaN	0
22	NaN	0	0	0	5	20	NaN	0	15	380	0	670	NaN	NaN	NaN	45	0	120	NaN	0	0	NaN	NaN	0	0	255	0	5	NaN	0	NaN	NaN	20	NaN	5	NaN	NaN	NaN	NaN	NaN	0	NaN	NaN	0	NaN	70	NaN	NaN	0
22.5	NaN	5	5	0	10	0	NaN	NaN	0	0	10	145	NaN	NaN	NaN	270	10	0	NaN	205	235	NaN	NaN	NaN	NaN	NaN	NaN	NaN	NaN	NaN	NaN	NaN	NaN	NaN	NaN	NaN	NaN	NaN	NaN	NaN	NaN	NaN	NaN	NaN	NaN	NaN	NaN	NaN	NaN
23	NaN	0	40	5	15	490	NaN	NaN	10	25	30	5	NaN	NaN	NaN	465	90	NaN	NaN	10	5	NaN	NaN	0	45	190	NaN	0	NaN	0	NaN	NaN	NaN	NaN	0	NaN	NaN	NaN	NaN	NaN	0	NaN	NaN	NaN	NaN	0	NaN	NaN	0
23.5	NaN	0	15	0	10	395	NaN	NaN	5	80	25	50	NaN	NaN	NaN	5	15	NaN	NaN	0	0	NaN	NaN	5	0	10	NaN	10	NaN	0	NaN	NaN	NaN	NaN	0	NaN	NaN	NaN	NaN	NaN	NaN	NaN	NaN	NaN	NaN	0	NaN	NaN	0
24	NaN	15	160	0	5	0	NaN	NaN	5	30	15	10	NaN	NaN	NaN	5	0	NaN	NaN	0	NaN	NaN	NaN	NaN	0	5	NaN	0	NaN	0	NaN	NaN	NaN	NaN	0	NaN	NaN	NaN	NaN	NaN	NaN	NaN	NaN	NaN	NaN	0	NaN	NaN	0
24.5	NaN	0	60	10	20	35	NaN	NaN	15	5	35	0	NaN	NaN	NaN	0	15	NaN	NaN	0	NaN	NaN	NaN	NaN	0	0	NaN	15	NaN	0	NaN	NaN	NaN	NaN	NaN	NaN	NaN	NaN	NaN	NaN	NaN	NaN	NaN	NaN	NaN	NaN	NaN	NaN	NaN
25	NaN	25	0	95	0	0	NaN	NaN	NaN	25	135	0	NaN	NaN	NaN	210	0	NaN	NaN	10	NaN	NaN	NaN	NaN	0	20	NaN	0	NaN	0	NaN	NaN	NaN	NaN	NaN	NaN	NaN	NaN	NaN	NaN	NaN	NaN	NaN	NaN	NaN	NaN	NaN	NaN	NaN
25.5	NaN	0	0	100	NaN	0	NaN	NaN	NaN	0	255	NaN	NaN	NaN	NaN	0	0	NaN	NaN	0	NaN	NaN	NaN	NaN	0	NaN	NaN	NaN	NaN	NaN	NaN	NaN	NaN	NaN	NaN	NaN	NaN	NaN	NaN	NaN	NaN	NaN	NaN	NaN	NaN	NaN	NaN	NaN	NaN
26	NaN	0	0	10	NaN	0	NaN	NaN	NaN	30	360	NaN	NaN	NaN	NaN	250	5	NaN	NaN	0	NaN	NaN	NaN	NaN	0	NaN	NaN	NaN	NaN	NaN	NaN	NaN	NaN	NaN	NaN	NaN	NaN	NaN	NaN	NaN	NaN	NaN	NaN	NaN	NaN	NaN	NaN	NaN	NaN
26.5	NaN	0	0	210	NaN	NaN	NaN	NaN	NaN	20	185	NaN	NaN	NaN	NaN	5	0	NaN	NaN	NaN	NaN	NaN	NaN	NaN	NaN	NaN	NaN	NaN	NaN	NaN	NaN	NaN	NaN	NaN	NaN	NaN	NaN	NaN	NaN	NaN	NaN	NaN	NaN	NaN	NaN	NaN	NaN	NaN	NaN
27	NaN	NaN	0	40	NaN	NaN	NaN	NaN	NaN	0	10	NaN	NaN	NaN	NaN	35	40	NaN	NaN	NaN	NaN	NaN	NaN	NaN	NaN	NaN	NaN	NaN	NaN	NaN	NaN	NaN	NaN	NaN	NaN	NaN	NaN	NaN	NaN	NaN	NaN	NaN	NaN	NaN	NaN	NaN	NaN	NaN	NaN
27.5	NaN	NaN	5	5	NaN	NaN	NaN	NaN	NaN	0	NaN	NaN	NaN	NaN	NaN	40	0	NaN	NaN	NaN	NaN	NaN	NaN	NaN	NaN	NaN	NaN	NaN	NaN	NaN	NaN	NaN	NaN	NaN	NaN	NaN	NaN	NaN	NaN	NaN	NaN	NaN	NaN	NaN	NaN	NaN	NaN	NaN	NaN
28	NaN	NaN	0	85	NaN	NaN	NaN	NaN	NaN	0	NaN	NaN	NaN	NaN	NaN	10	0	NaN	NaN	NaN	NaN	NaN	NaN	NaN	NaN	NaN	NaN	NaN	NaN	NaN	NaN	NaN	NaN	NaN	NaN	NaN	NaN	NaN	NaN	NaN	NaN	NaN	NaN	NaN	NaN	NaN	NaN	NaN	NaN
28.5	NaN	NaN	0	20	NaN	NaN	NaN	NaN	NaN	NaN	NaN	NaN	NaN	NaN	NaN	20	0	NaN	NaN	NaN	NaN	NaN	NaN	NaN	NaN	NaN	NaN	NaN	NaN	NaN	NaN	NaN	NaN	NaN	NaN	NaN	NaN	NaN	NaN	NaN	NaN	NaN	NaN	NaN	NaN	NaN	NaN	NaN	NaN
29	NaN	NaN	0	5	NaN	NaN	NaN	NaN	NaN	NaN	NaN	NaN	NaN	NaN	NaN	25	0	NaN	NaN	NaN	NaN	NaN	NaN	NaN	NaN	NaN	NaN	NaN	NaN	NaN	NaN	NaN	NaN	NaN	NaN	NaN	NaN	NaN	NaN	NaN	NaN	NaN	NaN	NaN	NaN	NaN	NaN	NaN	NaN
29.5	NaN	NaN	5	10	NaN	NaN	NaN	NaN	NaN	NaN	NaN	NaN	NaN	NaN	NaN	45	0	NaN	NaN	NaN	NaN	NaN	NaN	NaN	NaN	NaN	NaN	NaN	NaN	NaN	NaN	NaN	NaN	NaN	NaN	NaN	NaN	NaN	NaN	NaN	NaN	NaN	NaN	NaN	NaN	NaN	NaN	NaN	NaN
30	NaN	NaN	0	0	NaN	NaN	NaN	NaN	NaN	NaN	NaN	NaN	NaN	NaN	NaN	0	0	NaN	NaN	NaN	NaN	NaN	NaN	NaN	NaN	NaN	NaN	NaN	NaN	NaN	NaN	NaN	NaN	NaN	NaN	NaN	NaN	NaN	NaN	NaN	NaN	NaN	NaN	NaN	NaN	NaN	NaN	NaN	NaN
30.5	NaN	NaN	NaN	NaN	NaN	NaN	NaN	NaN	NaN	NaN	NaN	NaN	NaN	NaN	NaN	NaN	NaN	NaN	NaN	NaN	NaN	NaN	NaN	NaN	NaN	NaN	NaN	NaN	NaN	NaN	NaN	NaN	NaN	NaN	NaN	NaN	NaN	NaN	NaN	NaN	NaN	NaN	NaN	NaN	NaN	NaN	NaN	NaN	NaN
31	NaN	NaN	125	NaN	NaN	NaN	NaN	NaN	NaN	NaN	NaN	NaN	NaN	NaN	NaN	NaN	0	NaN	NaN	NaN	NaN	NaN	NaN	NaN	NaN	NaN	NaN	NaN	NaN	NaN	NaN	NaN	NaN	NaN	NaN	NaN	NaN	NaN	NaN	NaN	NaN	NaN	NaN	NaN	NaN	NaN	NaN	NaN	NaN
31.5	NaN	NaN	20	NaN	NaN	NaN	NaN	NaN	NaN	NaN	NaN	NaN	NaN	NaN	NaN	NaN	0	NaN	NaN	NaN	NaN	NaN	NaN	NaN	NaN	NaN	NaN	NaN	NaN	NaN	NaN	NaN	NaN	NaN	NaN	NaN	NaN	NaN	NaN	NaN	NaN	NaN	NaN	NaN	NaN	NaN	NaN	NaN	NaN
32	NaN	NaN	5	NaN	NaN	NaN	NaN	NaN	NaN	NaN	NaN	NaN	NaN	NaN	NaN	NaN	0	NaN	NaN	NaN	NaN	NaN	NaN	NaN	NaN	NaN	NaN	NaN	NaN	NaN	NaN	NaN	NaN	NaN	NaN	NaN	NaN	NaN	NaN	NaN	NaN	NaN	NaN	NaN	NaN	NaN	NaN	NaN	NaN
32.5	NaN	NaN	0	NaN	NaN	NaN	NaN	NaN	NaN	NaN	NaN	NaN	NaN	NaN	NaN	NaN	0	NaN	NaN	NaN	NaN	NaN	NaN	NaN	NaN	NaN	NaN	NaN	NaN	NaN	NaN	NaN	NaN	NaN	NaN	NaN	NaN	NaN	NaN	NaN	NaN	NaN	NaN	NaN	NaN	NaN	NaN	NaN	NaN
33	NaN	NaN	NaN	NaN	NaN	NaN	NaN	NaN	NaN	NaN	NaN	NaN	NaN	NaN	NaN	NaN	NaN	NaN	NaN	NaN	NaN	NaN	NaN	NaN	NaN	NaN	NaN	NaN	NaN	NaN	NaN	NaN	NaN	NaN	NaN	NaN	NaN	NaN	NaN	NaN	NaN	NaN	NaN	NaN	NaN	NaN	NaN	NaN	NaN
33.5	NaN	NaN	10	NaN	NaN	NaN	NaN	NaN	NaN	NaN	NaN	NaN	NaN	NaN	NaN	NaN	0	NaN	NaN	NaN	NaN	NaN	NaN	NaN	NaN	NaN	NaN	NaN	NaN	NaN	NaN	NaN	NaN	NaN	NaN	NaN	NaN	NaN	NaN	NaN	NaN	NaN	NaN	NaN	NaN	NaN	NaN	NaN	NaN
34	NaN	NaN	NaN	NaN	NaN	NaN	NaN	NaN	NaN	NaN	NaN	NaN	NaN	NaN	NaN	NaN	NaN	NaN	NaN	NaN	NaN	NaN	NaN	NaN	NaN	NaN	NaN	NaN	NaN	NaN	NaN	NaN	NaN	NaN	NaN	NaN	NaN	NaN	NaN	NaN	NaN	NaN	NaN	NaN	NaN	NaN	NaN	NaN	NaN
35	NaN	NaN	NaN	NaN	NaN	NaN	NaN	NaN	NaN	NaN	NaN	NaN	NaN	NaN	NaN	NaN	NaN	NaN	NaN	NaN	NaN	NaN	NaN	NaN	NaN	NaN	NaN	NaN	NaN	NaN	NaN	NaN	NaN	NaN	NaN	NaN	NaN	NaN	NaN	NaN	NaN	NaN	NaN	NaN	NaN	NaN	NaN	NaN	NaN
35.5	NaN	NaN	0	NaN	NaN	NaN	NaN	NaN	NaN	NaN	NaN	NaN	NaN	NaN	NaN	NaN	0	NaN	NaN	NaN	NaN	NaN	NaN	NaN	NaN	NaN	NaN	NaN	NaN	NaN	NaN	NaN	NaN	NaN	NaN	NaN	NaN	NaN	NaN	NaN	NaN	NaN	NaN	NaN	NaN	NaN	NaN	NaN	NaN
36	NaN	NaN	0	NaN	NaN	NaN	NaN	NaN	NaN	NaN	NaN	NaN	NaN	NaN	NaN	NaN	0	NaN	NaN	NaN	NaN	NaN	NaN	NaN	NaN	NaN	NaN	NaN	NaN	NaN	NaN	NaN	NaN	NaN	NaN	NaN	NaN	NaN	NaN	NaN	NaN	NaN	NaN	NaN	NaN	NaN	NaN	NaN	NaN
36.5	NaN	NaN	0	NaN	NaN	NaN	NaN	NaN	NaN	NaN	NaN	NaN	NaN	NaN	NaN	NaN	0	NaN	NaN	NaN	NaN	NaN	NaN	NaN	NaN	NaN	NaN	NaN	NaN	NaN	NaN	NaN	NaN	NaN	NaN	NaN	NaN	NaN	NaN	NaN	NaN	NaN	NaN	NaN	NaN	NaN	NaN	NaN	NaN
37	NaN	NaN	NaN	NaN	NaN	NaN	NaN	NaN	NaN	NaN	NaN	NaN	NaN	NaN	NaN	NaN	0	NaN	NaN	NaN	NaN	NaN	NaN	NaN	NaN	NaN	NaN	NaN	NaN	NaN	NaN	NaN	NaN	NaN	NaN	NaN	NaN	NaN	NaN	NaN	NaN	NaN	NaN	NaN	NaN	NaN	NaN	NaN	NaN
37.5	NaN	NaN	NaN	NaN	NaN	NaN	NaN	NaN	NaN	NaN	NaN	NaN	NaN	NaN	NaN	NaN	0	NaN	NaN	NaN	NaN	NaN	NaN	NaN	NaN	NaN	NaN	NaN	NaN	NaN	NaN	NaN	NaN	NaN	NaN	NaN	NaN	NaN	NaN	NaN	NaN	NaN	NaN	NaN	NaN	NaN	NaN	NaN	NaN
38	NaN	NaN	NaN	NaN	NaN	NaN	NaN	NaN	NaN	NaN	NaN	NaN	NaN	NaN	NaN	NaN	0	NaN	NaN	NaN	NaN	NaN	NaN	NaN	NaN	NaN	NaN	NaN	NaN	NaN	NaN	NaN	NaN	NaN	NaN	NaN	NaN	NaN	NaN	NaN	NaN	NaN	NaN	NaN	NaN	NaN	NaN	NaN	NaN
38.5	NaN	NaN	NaN	NaN	NaN	NaN	NaN	NaN	NaN	NaN	NaN	NaN	NaN	NaN	NaN	NaN	0	NaN	NaN	NaN	NaN	NaN	NaN	NaN	NaN	NaN	NaN	NaN	NaN	NaN	NaN	NaN	NaN	NaN	NaN	NaN	NaN	NaN	NaN	NaN	NaN	NaN	NaN	NaN	NaN	NaN	NaN	NaN	NaN
39.5	NaN	NaN	NaN	NaN	NaN	NaN	NaN	NaN	NaN	NaN	NaN	NaN	NaN	NaN	NaN	NaN	NaN	NaN	NaN	NaN	NaN	NaN	NaN	NaN	NaN	NaN	NaN	NaN	NaN	NaN	NaN	NaN	NaN	NaN	NaN	NaN	NaN	NaN	NaN	NaN	NaN	NaN	NaN	NaN	NaN	NaN	NaN	NaN	NaN
40	NaN	NaN	NaN	NaN	NaN	NaN	NaN	NaN	NaN	NaN	NaN	NaN	NaN	NaN	NaN	NaN	NaN	NaN	NaN	NaN	NaN	NaN	NaN	NaN	NaN	NaN	NaN	NaN	NaN	NaN	NaN	NaN	NaN	NaN	NaN	NaN	NaN	NaN	NaN	NaN	NaN	NaN	NaN	NaN	NaN	NaN	NaN	NaN	NaN
40.5	NaN	NaN	NaN	NaN	NaN	NaN	NaN	NaN	NaN	NaN	NaN	NaN	NaN	NaN	NaN	NaN	NaN	NaN	NaN	NaN	NaN	NaN	NaN	NaN	NaN	NaN	NaN	NaN	NaN	NaN	NaN	NaN	NaN	NaN	NaN	NaN	NaN	NaN	NaN	NaN	NaN	NaN	NaN	NaN	NaN	NaN	NaN	NaN	NaN
41	NaN	NaN	NaN	NaN	NaN	NaN	NaN	NaN	NaN	NaN	NaN	NaN	NaN	NaN	NaN	NaN	NaN	NaN	NaN	NaN	NaN	NaN	NaN	NaN	NaN	NaN	NaN	NaN	NaN	NaN	NaN	NaN	NaN	NaN	NaN	NaN	NaN	NaN	NaN	NaN	NaN	NaN	NaN	NaN	NaN	NaN	NaN	NaN	NaN
41.5	NaN	NaN	NaN	NaN	NaN	NaN	NaN	NaN	NaN	NaN	NaN	NaN	NaN	NaN	NaN	NaN	NaN	NaN	NaN	NaN	NaN	NaN	NaN	NaN	NaN	NaN	NaN	NaN	NaN	NaN	NaN	NaN	NaN	NaN	NaN	NaN	NaN	NaN	NaN	NaN	NaN	NaN	NaN	NaN	NaN	NaN	NaN	NaN	NaN
42	NaN	NaN	NaN	NaN	NaN	NaN	NaN	NaN	NaN	NaN	NaN	NaN	NaN	NaN	NaN	NaN	NaN	NaN	NaN	NaN	NaN	NaN	NaN	NaN	NaN	NaN	NaN	NaN	NaN	NaN	NaN	NaN	NaN	NaN	NaN	NaN	NaN	NaN	NaN	NaN	NaN	NaN	NaN	NaN	NaN	NaN	NaN	NaN	NaN
42.5	NaN	NaN	NaN	NaN	NaN	NaN	NaN	NaN	NaN	NaN	NaN	NaN	NaN	NaN	NaN	NaN	NaN	NaN	NaN	NaN	NaN	NaN	NaN	NaN	NaN	NaN	NaN	NaN	NaN	NaN	NaN	NaN	NaN	NaN	NaN	NaN	NaN	NaN	NaN	NaN	NaN	NaN	NaN	NaN	NaN	NaN	NaN	NaN	NaN
43	NaN	NaN	NaN	NaN	NaN	NaN	NaN	NaN	NaN	NaN	NaN	NaN	NaN	NaN	NaN	NaN	NaN	NaN	NaN	NaN	NaN	NaN	NaN	NaN	NaN	NaN	NaN	NaN	NaN	NaN	NaN	NaN	NaN	NaN	NaN	NaN	NaN	NaN	NaN	NaN	NaN	NaN	NaN	NaN	NaN	NaN	NaN	NaN	NaN
43.5	NaN	NaN	NaN	NaN	NaN	NaN	NaN	NaN	NaN	NaN	NaN	NaN	NaN	NaN	NaN	NaN	NaN	NaN	NaN	NaN	NaN	NaN	NaN	NaN	NaN	NaN	NaN	NaN	NaN	NaN	NaN	NaN	NaN	NaN	NaN	NaN	NaN	NaN	NaN	NaN	NaN	NaN	NaN	NaN	NaN	NaN	NaN	NaN	NaN
44	NaN	NaN	NaN	NaN	NaN	NaN	NaN	NaN	NaN	NaN	NaN	NaN	NaN	NaN	NaN	NaN	NaN	NaN	NaN	NaN	NaN	NaN	NaN	NaN	NaN	NaN	NaN	NaN	NaN	NaN	NaN	NaN	NaN	NaN	NaN	NaN	NaN	NaN	NaN	NaN	NaN	NaN	NaN	NaN	NaN	NaN	NaN	NaN	NaN
44.5	NaN	NaN	NaN	NaN	NaN	NaN	NaN	NaN	NaN	NaN	NaN	NaN	NaN	NaN	NaN	NaN	NaN	NaN	NaN	NaN	NaN	NaN	NaN	NaN	NaN	NaN	NaN	NaN	NaN	NaN	NaN	NaN	NaN	NaN	NaN	NaN	NaN	NaN	NaN	NaN	NaN	NaN	NaN	NaN	NaN	NaN	NaN	NaN	NaN
45	NaN	NaN	NaN	NaN	NaN	NaN	NaN	NaN	NaN	NaN	NaN	NaN	NaN	NaN	NaN	NaN	NaN	NaN	NaN	NaN	NaN	NaN	NaN	NaN	NaN	NaN	NaN	NaN	NaN	NaN	NaN	NaN	NaN	NaN	NaN	NaN	NaN	NaN	NaN	NaN	NaN	NaN	NaN	NaN	NaN	NaN	NaN	NaN	NaN
45.5	NaN	NaN	NaN	NaN	NaN	NaN	NaN	NaN	NaN	NaN	NaN	NaN	NaN	NaN	NaN	NaN	NaN	NaN	NaN	NaN	NaN	NaN	NaN	NaN	NaN	NaN	NaN	NaN	NaN	NaN	NaN	NaN	NaN	NaN	NaN	NaN	NaN	NaN	NaN	NaN	NaN	NaN	NaN	NaN	NaN	NaN	NaN	NaN	NaN
46	NaN	NaN	NaN	NaN	NaN	NaN	NaN	NaN	NaN	NaN	NaN	NaN	NaN	NaN	NaN	NaN	NaN	NaN	NaN	NaN	NaN	NaN	NaN	NaN	NaN	NaN	NaN	NaN	NaN	NaN	NaN	NaN	NaN	NaN	NaN	NaN	NaN	NaN	NaN	NaN	NaN	NaN	NaN	NaN	NaN	NaN	NaN	NaN	NaN
46.5	NaN	NaN	NaN	NaN	NaN	NaN	NaN	NaN	NaN	NaN	NaN	NaN	NaN	NaN	NaN	NaN	NaN	NaN	NaN	NaN	NaN	NaN	NaN	NaN	NaN	NaN	NaN	NaN	NaN	NaN	NaN	NaN	NaN	NaN	NaN	NaN	NaN	NaN	NaN	NaN	NaN	NaN	NaN	NaN	NaN	NaN	NaN	NaN	NaN
47	NaN	NaN	NaN	NaN	NaN	NaN	NaN	NaN	NaN	NaN	NaN	NaN	NaN	NaN	NaN	NaN	NaN	NaN	NaN	NaN	NaN	NaN	NaN	NaN	NaN	NaN	NaN	NaN	NaN	NaN	NaN	NaN	NaN	NaN	NaN	NaN	NaN	NaN	NaN	NaN	NaN	NaN	NaN	NaN	NaN	NaN	NaN	NaN	NaN
47.5	NaN	NaN	NaN	NaN	NaN	NaN	NaN	NaN	NaN	NaN	NaN	NaN	NaN	NaN	NaN	NaN	NaN	NaN	NaN	NaN	NaN	NaN	NaN	NaN	NaN	NaN	NaN	NaN	NaN	NaN	NaN	NaN	NaN	NaN	NaN	NaN	NaN	NaN	NaN	NaN	NaN	NaN	NaN	NaN	NaN	NaN	NaN	NaN	NaN
48	NaN	NaN	NaN	NaN	NaN	NaN	NaN	NaN	NaN	NaN	NaN	NaN	NaN	NaN	NaN	NaN	NaN	NaN	NaN	NaN	NaN	NaN	NaN	NaN	NaN	NaN	NaN	NaN	NaN	NaN	NaN	NaN	NaN	NaN	NaN	NaN	NaN	NaN	NaN	NaN	NaN	NaN	NaN	NaN	NaN	NaN	NaN	NaN	NaN
48.5	NaN	NaN	NaN	NaN	NaN	NaN	NaN	NaN	NaN	NaN	NaN	NaN	NaN	NaN	NaN	NaN	NaN	NaN	NaN	NaN	NaN	NaN	NaN	NaN	NaN	NaN	NaN	NaN	NaN	NaN	NaN	NaN	NaN	NaN	NaN	NaN	NaN	NaN	NaN	NaN	NaN	NaN	NaN	NaN	NaN	NaN	NaN	NaN	NaN
49	NaN	NaN	NaN	NaN	NaN	NaN	NaN	NaN	NaN	NaN	NaN	NaN	NaN	NaN	NaN	NaN	NaN	NaN	NaN	NaN	NaN	NaN	NaN	NaN	NaN	NaN	NaN	NaN	NaN	NaN	NaN	NaN	NaN	NaN	NaN	NaN	NaN	NaN	NaN	NaN	NaN	NaN	NaN	NaN	NaN	NaN	NaN	NaN	NaN
49.5	NaN	NaN	NaN	NaN	NaN	NaN	NaN	NaN	NaN	NaN	NaN	NaN	NaN	NaN	NaN	NaN	NaN	NaN	NaN	NaN	NaN	NaN	NaN	NaN	NaN	NaN	NaN	NaN	NaN	NaN	NaN	NaN	NaN	NaN	NaN	NaN	NaN	NaN	NaN	NaN	NaN	NaN	NaN	NaN	NaN	NaN	NaN	NaN	NaN
50	NaN	NaN	NaN	NaN	NaN	NaN	NaN	NaN	NaN	NaN	NaN	NaN	NaN	NaN	NaN	NaN	NaN	NaN	NaN	NaN	NaN	NaN	NaN	NaN	NaN	NaN	NaN	NaN	NaN	NaN	NaN	NaN	NaN	NaN	NaN	NaN	NaN	NaN	NaN	NaN	NaN	NaN	NaN	NaN	NaN	NaN	NaN	NaN	NaN
50.5	NaN	NaN	NaN	NaN	NaN	NaN	NaN	NaN	NaN	NaN	NaN	NaN	NaN	NaN	NaN	NaN	NaN	NaN	NaN	NaN	NaN	NaN	NaN	NaN	NaN	NaN	NaN	NaN	NaN	NaN	NaN	NaN	NaN	NaN	NaN	NaN	NaN	NaN	NaN	NaN	NaN	NaN	NaN	NaN	NaN	NaN	NaN	NaN	NaN
51	NaN	NaN	NaN	NaN	NaN	NaN	NaN	NaN	NaN	NaN	NaN	NaN	NaN	NaN	NaN	NaN	NaN	NaN	NaN	NaN	NaN	NaN	NaN	NaN	NaN	NaN	NaN	NaN	NaN	NaN	NaN	NaN	NaN	NaN	NaN	NaN	NaN	NaN	NaN	NaN	NaN	NaN	NaN	NaN	NaN	NaN	NaN	NaN	NaN
51.5	NaN	NaN	NaN	NaN	NaN	NaN	NaN	NaN	NaN	NaN	NaN	NaN	NaN	NaN	NaN	NaN	NaN	NaN	NaN	NaN	NaN	NaN	NaN	NaN	NaN	NaN	NaN	NaN	NaN	NaN	NaN	NaN	NaN	NaN	NaN	NaN	NaN	NaN	NaN	NaN	NaN	NaN	NaN	NaN	NaN	NaN	NaN	NaN	NaN
52	NaN	NaN	NaN	NaN	NaN	NaN	NaN	NaN	NaN	NaN	NaN	NaN	NaN	NaN	NaN	NaN	NaN	NaN	NaN	NaN	NaN	NaN	NaN	NaN	NaN	NaN	NaN	NaN	NaN	NaN	NaN	NaN	NaN	NaN	NaN	NaN	NaN	NaN	NaN	NaN	NaN	NaN	NaN	NaN	NaN	NaN	NaN	NaN	NaN
52.5	NaN	NaN	NaN	NaN	NaN	NaN	NaN	NaN	NaN	NaN	NaN	NaN	NaN	NaN	NaN	NaN	NaN	NaN	NaN	NaN	NaN	NaN	NaN	NaN	NaN	NaN	NaN	NaN	NaN	NaN	NaN	NaN	NaN	NaN	NaN	NaN	NaN	NaN	NaN	NaN	NaN	NaN	NaN	NaN	NaN	NaN	NaN	NaN	NaN
53	NaN	NaN	NaN	NaN	NaN	NaN	NaN	NaN	NaN	NaN	NaN	NaN	NaN	NaN	NaN	NaN	NaN	NaN	NaN	NaN	NaN	NaN	NaN	NaN	NaN	NaN	NaN	NaN	NaN	NaN	NaN	NaN	NaN	NaN	NaN	NaN	NaN	NaN	NaN	NaN	NaN	NaN	NaN	NaN	NaN	NaN	NaN	NaN	NaN
53.5	NaN	NaN	NaN	NaN	NaN	NaN	NaN	NaN	NaN	NaN	NaN	NaN	NaN	NaN	NaN	NaN	NaN	NaN	NaN	NaN	NaN	NaN	NaN	NaN	NaN	NaN	NaN	NaN	NaN	NaN	NaN	NaN	NaN	NaN	NaN	NaN	NaN	NaN	NaN	NaN	NaN	NaN	NaN	NaN	NaN	NaN	NaN	NaN	NaN
54	NaN	NaN	NaN	NaN	NaN	NaN	NaN	NaN	NaN	NaN	NaN	NaN	NaN	NaN	NaN	NaN	NaN	NaN	NaN	NaN	NaN	NaN	NaN	NaN	NaN	NaN	NaN	NaN	NaN	NaN	NaN	NaN	NaN	NaN	NaN	NaN	NaN	NaN	NaN	NaN	NaN	NaN	NaN	NaN	NaN	NaN	NaN	NaN	NaN
54.5	NaN	NaN	NaN	NaN	NaN	NaN	NaN	NaN	NaN	NaN	NaN	NaN	NaN	NaN	NaN	NaN	NaN	NaN	NaN	NaN	NaN	NaN	NaN	NaN	NaN	NaN	NaN	NaN	NaN	NaN	NaN	NaN	NaN	NaN	NaN	NaN	NaN	NaN	NaN	NaN	NaN	NaN	NaN	NaN	NaN	NaN	NaN	NaN	NaN
[truncated: 23 more columns]
