# Supplementary material for: Longitudinal imaging of Caenorhabditis elegans in a microfabricated device reveals variation in behavioral decline during aging
Source: eLife. 2017 May 31;6:e26652. doi: 10.7554/eLife.26652 (PMC5484621; doi:10.7554/eLife.26652)
Supplement: Figure 3—source data 1. — DOI: http://dx.doi.org/10.7554/eLife.26652.014 [file elife-26652-fig3-data1.zip › SourceData_Figure3/ResponseDuration/ResponseDuration_unc-31.csv]

1	NaN	NaN	NaN	NaN	NaN	NaN	NaN	NaN	NaN	NaN	NaN	NaN	NaN	NaN	NaN	NaN	NaN	NaN	NaN	NaN	NaN	NaN	NaN	NaN	NaN	NaN	NaN	NaN	NaN	NaN	NaN	NaN	NaN	NaN	NaN	NaN	NaN	NaN	NaN	NaN	NaN	NaN	NaN	NaN	NaN	NaN	NaN	NaN	NaN
1.5	325	280	355	165	245	250	60	155	285	150	370	235	275	285	175	245	80	110	270	60	210	175	225	290	435	175	505	365	245	75	295	120	125	95	125	390	245	135	445	120	145	50	135	140	230	95	290	350	145
2	275	220	210	50	175	300	115	245	350	255	115	325	510	125	350	340	315	180	250	250	335	405	145	320	NaN	140	345	315	135	290	220	235	150	175	145	60	285	140	70	110	305	255	260	125	140	110	210	145	230
2.5	350	105	425	120	335	105	165	290	455	200	140	285	165	240	180	365	265	255	100	120	195	145	285	130	NaN	440	455	185	110	65	100	275	170	115	340	345	335	140	40	175	180	235	365	250	320	285	135	485	110
3	350	220	425	120	335	300	165	290	455	255	140	325	510	240	350	365	315	255	250	250	335	405	285	320	NaN	440	455	315	135	290	265	185	95	60	200	185	285	170	70	25	220	365	285	255	80	25	310	225	425
3.5	350	232	425	120	335	257	165	290	455	242	140	352	477	285	308	365	303	255	213	218	504	340	285	369	NaN	440	455	283	129	243	170	250	545	70	135	140	55	120	80	100	95	65	80	300	105	125	80	140	335
4	350	263	425	120	335	279	298	290	455	249	140	356	494	295	329	365	309	255	232	234	532	385	285	377	NaN	440	455	299	132	267	55	150	245	85	265	160	135	225	55	30	65	130	240	45	265	365	110	100	200
4.5	165	235	90	40	85	125	60	0	270	125	80	360	375	300	85	40	90	0	55	0	560	100	90	385	NaN	0	240	0	70	100	415	290	160	280	50	435	25	190	10	105	420	30	130	200	60	55	255	45	345
5	175	290	155	0	85	70	430	5	315	70	140	75	415	290	100	260	45	5	145	0	380	365	85	165	NaN	105	140	0	90	100	360	30	360	135	165	180	75	135	0	245	320	270	125	345	150	155	285	70	120
5.5	520	275	70	0	260	105	235	0	390	75	55	260	300	435	250	125	80	260	120	0	270	75	0	215	NaN	0	395	0	25	75	40	670	100	280	60	365	20	230	0	25	165	170	45	55	175	45	125	145	60
6	185	170	175	0	150	145	145	0	125	50	35	125	465	180	125	250	50	185	260	0	225	115	85	90	NaN	0	80	5	90	285	150	30	55	180	80	690	200	130	0	40	190	75	75	60	145	155	195	130	90
6.5	360	75	95	0	230	205	305	0	195	10	70	175	125	235	360	580	285	115	140	NaN	195	20	150	215	NaN	0	225	3	580	100	210	548	93	345	85	528	230	180	0	100	178	248	183	60	415	190	160	215	335
7	245	105	185	0	200	30	35	0	390	235	175	235	250	50	80	50	140	210	110	NaN	400	5	20	50	NaN	0	75	4	40	195	110	425	35	410	65	210	260	95	0	160	10	225	255	60	380	180	100	225	420
7.5	365	208	248	0	290	208	258	0	328	300	145	323	335	270	298	433	280	310	125	NaN	310	270	185	180	NaN	0	348	4	385	150	270	175	85	195	90	205	185	125	0	35	165	270	110	60	450	200	95	205	250
8	170	250	310	0	235	50	210	0	265	365	70	300	50	305	235	230	275	195	90	NaN	160	100	5	80	NaN	0	405	4	75	105	220	100	70	160	125	30	225	103	0	340	85	135	370	230	165	435	250	225	200
8.5	370	165	95	0	345	210	120	NaN	120	10	115	345	420	110	45	285	130	410	75	NaN	220	440	220	145	NaN	0	290	0	190	100	310	100	95	110	245	25	230	70	NaN	440	50	375	175	0	90	115	45	230	380
9	135	125	470	0	580	25	143	NaN	190	10	70	305	40	140	165	170	110	305	105	NaN	100	55	60	15	NaN	0	65	1	10	25	145	5	575	50	80	5	30	80	NaN	20	105	420	180	130	205	180	75	505	225
9.5	115	105	105	NaN	400	50	0	NaN	235	0	15	460	220	10	15	165	65	465	105	NaN	250	15	65	50	NaN	0	0	0	40	0	85	45	75	80	110	305	20	110	NaN	65	5	155	475	25	10	5	60	320	625
10	200	80	280	NaN	5	70	95	NaN	220	10	70	275	80	90	10	110	135	90	165	NaN	75	355	15	150	NaN	0	90	0	160	0	100	0	15	15	110	80	15	70	NaN	75	5	0	255	10	0	35	185	270	160
10.5	145	290	190	NaN	45	5	5	NaN	0	10	30	320	250	10	35	30	30	70	20	NaN	55	0	10	50	NaN	0	500	0	130	0	10	75	5	0	95	5	95	120	NaN	0	0	0	275	60	50	0	110	240	430
11	60	230	5	NaN	5	20	0	NaN	50	40	45	55	140	115	175	280	105	415	220	NaN	60	95	30	185	NaN	0	170	0	60	295	130	0	25	5	35	10	5	20	NaN	75	5	0	0	40	5	10	10	205	340
11.5	190	40	100	NaN	10	13	3	NaN	70	5	20	50	130	63	185	25	155	260	180	NaN	15	5	20	118	NaN	NaN	25	NaN	65	30	100	57	67	4	80	130	95	95	NaN	57	4	0	234	55	114	8	85	232	408
12	158	183	104	NaN	9	19	2	NaN	65	32	39	55	204	102	183	249	143	377	210	NaN	49	73	28	169	NaN	NaN	134	NaN	64	229	115	31	74	15	58	150	95	58	NaN	66	5	0	172	48	125	9	48	219	374
12.5	50	10	105	NaN	0	0	0	NaN	0	0	5	55	225	0	45	155	30	95	180	NaN	15	0	0	5	NaN	NaN	5	NaN	30	10	10	0	80	0	10	170	95	0	NaN	0	0	0	110	0	135	0	5	140	15
13	104	132	105	NaN	7	12	5	NaN	33	16	22	88	215	51	114	202	104	236	195	NaN	37	52	14	87	NaN	NaN	70	NaN	47	122	30	5	20	25	5	15	25	10	NaN	24	2	0	70	12	20	5	5	60	105
13.5	0	30	0	NaN	0	5	5	NaN	0	0	5	120	5	0	10	0	65	10	25	NaN	25	30	0	0	NaN	NaN	5	NaN	0	15	5	5	20	0	10	205	0	15	NaN	10	0	0	0	0	115	0	10	40	0
14	0	80	5	NaN	5	0	NaN	NaN	0	0	0	50	5	0	0	25	0	20	0	NaN	0	5	0	0	NaN	NaN	0	NaN	0	0	10	0	0	5	20	0	30	0	NaN	0	0	0	0	0	0	80	0	0	0
14.5	10	0	0	NaN	0	5	NaN	NaN	0	5	0	15	0	0	0	0	0	30	0	NaN	0	0	0	5	NaN	NaN	25	NaN	0	0	40	0	0	0	20	0	35	0	NaN	0	NaN	0	0	0	45	0	5	10	0
15	0	5	0	NaN	0	0	NaN	NaN	0	5	0	0	15	0	0	0	0	5	50	NaN	0	0	0	140	NaN	NaN	30	NaN	0	0	15	0	0	0	5	0	10	0	NaN	0	NaN	NaN	0	0	0	0	10	5	40
15.5	0	0	5	NaN	0	0	NaN	NaN	170	0	5	0	0	0	0	0	10	5	30	NaN	0	0	0	0	NaN	NaN	0	NaN	0	0	0	5	0	10	15	0	0	0	NaN	0	NaN	NaN	5	0	155	0	0	10	0
16	5	0	5	NaN	0	0	NaN	NaN	110	0	0	5	0	0	20	0	15	5	5	NaN	0	0	0	5	NaN	NaN	0	NaN	0	0	5	0	5	0	0	10	0	345	NaN	5	NaN	NaN	0	0	25	0	15	5	0
16.5	0	0	0	NaN	0	0	NaN	NaN	70	0	0	0	0	0	0	0	20	0	35	NaN	10	0	0	0	NaN	NaN	0	NaN	0	0	0	5	90	0	0	30	0	5	NaN	10	NaN	NaN	5	0	10	0	425	0	10
17	0	0	0	NaN	25	0	NaN	NaN	15	0	0	0	0	0	5	0	5	5	90	NaN	0	0	0	0	NaN	NaN	35	NaN	10	0	0	0	NaN	10	0	0	0	10	NaN	0	NaN	NaN	0	5	0	0	0	10	30
17.5	13	0	0	NaN	15	0	NaN	NaN	43	3	0	0	0	5	3	8	13	13	63	NaN	25	0	0	0	NaN	NaN	23	NaN	5	0	20	2	NaN	17	0	8	5	10	NaN	20	NaN	NaN	5	5	10	4	125	25	5
18	5	0	0	NaN	5	0	NaN	NaN	5	5	0	0	0	0	0	5	0	0	5	NaN	0	0	0	0	NaN	NaN	5	NaN	0	0	0	0	NaN	0	0	0	0	15	NaN	15	NaN	NaN	15	5	0	0	25	5	0
18.5	20	0	0	NaN	0	0	NaN	NaN	15	0	0	0	0	10	0	10	0	20	20	NaN	40	0	0	0	NaN	NaN	10	NaN	0	0	10	0	NaN	35	0	0	0	10	NaN	0	NaN	NaN	0	0	0	15	10	45	35
19	0	0	5	NaN	30	5	NaN	NaN	0	0	5	0	0	0	0	5	0	0	15	NaN	0	0	0	0	NaN	NaN	10	NaN	0	0	0	NaN	NaN	NaN	5	0	0	5	NaN	0	NaN	NaN	0	0	0	0	0	0	0
19.5	10	0	0	NaN	0	0	NaN	NaN	0	0	0	0	0	0	0	0	0	10	0	NaN	0	0	0	0	NaN	NaN	0	NaN	0	0	30	NaN	NaN	NaN	0	5	0	5	NaN	5	NaN	NaN	15	0	0	0	45	10	0
20	0	0	0	NaN	0	20	NaN	NaN	0	0	0	0	0	25	10	0	0	0	0	NaN	0	0	0	0	NaN	NaN	NaN	NaN	0	0	NaN	NaN	NaN	NaN	NaN	NaN	NaN	NaN	NaN	NaN	NaN	NaN	NaN	NaN	NaN	NaN	NaN	NaN	NaN
20.5	0	0	15	NaN	0	5	NaN	NaN	0	0	0	0	15	0	10	0	0	0	0	NaN	55	0	0	0	NaN	NaN	NaN	NaN	0	0	0	NaN	NaN	NaN	0	0	0	5	NaN	0	NaN	NaN	30	0	15	0	20	0	15
21	0	0	0	NaN	15	0	NaN	NaN	10	0	0	0	5	10	5	0	0	0	5	NaN	NaN	0	0	0	NaN	NaN	NaN	NaN	0	0	0	NaN	NaN	NaN	10	0	0	NaN	NaN	NaN	NaN	NaN	5	0	0	0	45	0	NaN
21.5	0	0	0	NaN	0	0	NaN	NaN	0	0	0	0	0	0	0	0	0	0	0	NaN	NaN	0	0	5	NaN	NaN	NaN	NaN	0	0	0	NaN	NaN	NaN	NaN	0	0	NaN	NaN	NaN	NaN	NaN	5	0	0	NaN	0	0	NaN
22	0	0	0	NaN	0	0	NaN	NaN	0	0	5	0	95	0	0	NaN	NaN	5	0	NaN	NaN	0	0	0	NaN	NaN	NaN	NaN	0	0	NaN	NaN	NaN	NaN	NaN	0	0	NaN	NaN	NaN	NaN	NaN	0	0	0	NaN	0	NaN	NaN
22.5	0	0	0	NaN	0	0	NaN	NaN	50	0	5	75	15	0	0	NaN	NaN	NaN	55	NaN	NaN	0	0	0	NaN	NaN	NaN	NaN	0	0	NaN	NaN	NaN	NaN	NaN	NaN	NaN	NaN	NaN	NaN	NaN	NaN	NaN	NaN	NaN	NaN	NaN	NaN	NaN
23	0	0	0	NaN	0	0	NaN	NaN	5	0	0	NaN	0	0	0	NaN	NaN	NaN	0	NaN	NaN	0	0	0	NaN	NaN	NaN	NaN	0	0	NaN	NaN	NaN	NaN	NaN	0	0	NaN	NaN	NaN	NaN	NaN	NaN	0	0	NaN	NaN	NaN	NaN
23.5	0	0	0	NaN	0	0	NaN	NaN	10	0	0	NaN	5	0	0	NaN	NaN	NaN	0	NaN	NaN	0	0	0	NaN	NaN	NaN	NaN	0	0	NaN	NaN	NaN	NaN	NaN	0	0	NaN	NaN	NaN	NaN	NaN	NaN	0	0	NaN	NaN	NaN	NaN
24	0	0	5	NaN	0	0	NaN	NaN	5	0	5	NaN	10	0	0	NaN	NaN	NaN	0	NaN	NaN	0	0	5	NaN	NaN	NaN	NaN	0	0	NaN	NaN	NaN	NaN	NaN	20	0	NaN	NaN	NaN	NaN	NaN	NaN	0	0	NaN	NaN	NaN	NaN
24.5	0	0	NaN	NaN	0	0	NaN	NaN	0	0	0	NaN	0	0	0	NaN	NaN	NaN	0	NaN	NaN	0	0	0	NaN	NaN	NaN	NaN	0	0	NaN	NaN	NaN	NaN	NaN	NaN	0	NaN	NaN	NaN	NaN	NaN	NaN	0	0	NaN	NaN	NaN	NaN
25	NaN	0	NaN	NaN	0	0	NaN	NaN	0	0	0	NaN	0	0	0	NaN	NaN	NaN	NaN	NaN	NaN	45	0	0	NaN	NaN	NaN	NaN	0	0	NaN	NaN	NaN	NaN	NaN	NaN	NaN	NaN	NaN	NaN	NaN	NaN	NaN	0	0	NaN	NaN	NaN	NaN
25.5	NaN	0	NaN	NaN	0	0	NaN	NaN	0	0	5	NaN	0	0	0	NaN	NaN	NaN	NaN	NaN	NaN	0	0	0	NaN	NaN	NaN	NaN	0	0	NaN	NaN	NaN	NaN	NaN	NaN	NaN	NaN	NaN	NaN	NaN	NaN	NaN	0	NaN	NaN	NaN	NaN	NaN
26	NaN	NaN	NaN	NaN	0	5	NaN	NaN	5	0	5	NaN	0	0	0	NaN	NaN	NaN	NaN	NaN	NaN	0	0	0	NaN	NaN	NaN	NaN	NaN	0	NaN	NaN	NaN	NaN	NaN	NaN	NaN	NaN	NaN	NaN	NaN	NaN	NaN	0	NaN	NaN	NaN	NaN	NaN
26.5	NaN	NaN	NaN	NaN	0	5	NaN	NaN	5	0	0	NaN	5	0	0	NaN	NaN	NaN	NaN	NaN	NaN	5	0	NaN	NaN	NaN	NaN	NaN	NaN	0	NaN	NaN	NaN	NaN	NaN	NaN	NaN	NaN	NaN	NaN	NaN	NaN	NaN	NaN	NaN	NaN	NaN	NaN	NaN
27	NaN	NaN	NaN	NaN	0	230	NaN	NaN	0	0	0	NaN	0	0	0	NaN	NaN	NaN	NaN	NaN	NaN	0	0	NaN	NaN	NaN	NaN	NaN	NaN	0	NaN	NaN	NaN	NaN	NaN	NaN	NaN	NaN	NaN	NaN	NaN	NaN	NaN	NaN	NaN	NaN	NaN	NaN	NaN
27.5	NaN	NaN	NaN	NaN	NaN	0	NaN	NaN	5	0	5	NaN	5	0	0	NaN	NaN	NaN	NaN	NaN	NaN	0	0	NaN	NaN	NaN	NaN	NaN	NaN	0	NaN	NaN	NaN	NaN	NaN	NaN	NaN	NaN	NaN	NaN	NaN	NaN	NaN	NaN	NaN	NaN	NaN	NaN	NaN
28	NaN	NaN	NaN	NaN	NaN	0	NaN	NaN	0	0	10	NaN	10	0	0	NaN	NaN	NaN	NaN	NaN	NaN	0	5	NaN	NaN	NaN	NaN	NaN	NaN	0	NaN	NaN	NaN	NaN	NaN	NaN	NaN	NaN	NaN	NaN	NaN	NaN	NaN	NaN	NaN	NaN	NaN	NaN	NaN
28.5	NaN	NaN	NaN	NaN	NaN	0	NaN	NaN	NaN	0	10	NaN	0	0	0	NaN	NaN	NaN	NaN	NaN	NaN	NaN	0	NaN	NaN	NaN	NaN	NaN	NaN	5	NaN	NaN	NaN	NaN	NaN	NaN	NaN	NaN	NaN	NaN	NaN	NaN	NaN	NaN	NaN	NaN	NaN	NaN	NaN
29	NaN	NaN	NaN	NaN	NaN	5	NaN	NaN	NaN	NaN	15	NaN	5	5	0	NaN	NaN	NaN	NaN	NaN	NaN	NaN	0	NaN	NaN	NaN	NaN	NaN	NaN	NaN	NaN	NaN	NaN	NaN	NaN	NaN	NaN	NaN	NaN	NaN	NaN	NaN	NaN	NaN	NaN	NaN	NaN	NaN	NaN
29.5	NaN	NaN	NaN	NaN	NaN	5	NaN	NaN	NaN	NaN	0	NaN	0	NaN	0	NaN	NaN	NaN	NaN	NaN	NaN	NaN	0	NaN	NaN	NaN	NaN	NaN	NaN	NaN	NaN	NaN	NaN	NaN	NaN	NaN	NaN	NaN	NaN	NaN	NaN	NaN	NaN	NaN	NaN	NaN	NaN	NaN	NaN
30	NaN	NaN	NaN	NaN	NaN	20	NaN	NaN	NaN	NaN	20	NaN	0	NaN	0	NaN	NaN	NaN	NaN	NaN	NaN	NaN	0	NaN	NaN	NaN	NaN	NaN	NaN	NaN	NaN	NaN	NaN	NaN	NaN	NaN	NaN	NaN	NaN	NaN	NaN	NaN	NaN	NaN	NaN	NaN	NaN	NaN	NaN
30.5	NaN	NaN	NaN	NaN	NaN	NaN	NaN	NaN	NaN	NaN	NaN	NaN	NaN	NaN	NaN	NaN	NaN	NaN	NaN	NaN	NaN	NaN	NaN	NaN	NaN	NaN	NaN	NaN	NaN	NaN	NaN	NaN	NaN	NaN	NaN	NaN	NaN	NaN	NaN	NaN	NaN	NaN	NaN	NaN	NaN	NaN	NaN	NaN	NaN
31	NaN	NaN	NaN	NaN	NaN	0	NaN	NaN	NaN	NaN	10	NaN	NaN	NaN	5	NaN	NaN	NaN	NaN	NaN	NaN	NaN	0	NaN	NaN	NaN	NaN	NaN	NaN	NaN	NaN	NaN	NaN	NaN	NaN	NaN	NaN	NaN	NaN	NaN	NaN	NaN	NaN	NaN	NaN	NaN	NaN	NaN	NaN
31.5	NaN	NaN	NaN	NaN	NaN	5	NaN	NaN	NaN	NaN	35	NaN	NaN	NaN	0	NaN	NaN	NaN	NaN	NaN	NaN	NaN	0	NaN	NaN	NaN	NaN	NaN	NaN	NaN	NaN	NaN	NaN	NaN	NaN	NaN	NaN	NaN	NaN	NaN	NaN	NaN	NaN	NaN	NaN	NaN	NaN	NaN	NaN
32	NaN	NaN	NaN	NaN	NaN	0	NaN	NaN	NaN	NaN	0	NaN	NaN	NaN	0	NaN	NaN	NaN	NaN	NaN	NaN	NaN	0	NaN	NaN	NaN	NaN	NaN	NaN	NaN	NaN	NaN	NaN	NaN	NaN	NaN	NaN	NaN	NaN	NaN	NaN	NaN	NaN	NaN	NaN	NaN	NaN	NaN	NaN
32.5	NaN	NaN	NaN	NaN	NaN	0	NaN	NaN	NaN	NaN	NaN	NaN	NaN	NaN	0	NaN	NaN	NaN	NaN	NaN	NaN	NaN	0	NaN	NaN	NaN	NaN	NaN	NaN	NaN	NaN	NaN	NaN	NaN	NaN	NaN	NaN	NaN	NaN	NaN	NaN	NaN	NaN	NaN	NaN	NaN	NaN	NaN	NaN
33	NaN	NaN	NaN	NaN	NaN	NaN	NaN	NaN	NaN	NaN	NaN	NaN	NaN	NaN	NaN	NaN	NaN	NaN	NaN	NaN	NaN	NaN	NaN	NaN	NaN	NaN	NaN	NaN	NaN	NaN	NaN	NaN	NaN	NaN	NaN	NaN	NaN	NaN	NaN	NaN	NaN	NaN	NaN	NaN	NaN	NaN	NaN	NaN	NaN
33.5	NaN	NaN	NaN	NaN	NaN	0	NaN	NaN	NaN	NaN	NaN	NaN	NaN	NaN	5	NaN	NaN	NaN	NaN	NaN	NaN	NaN	NaN	NaN	NaN	NaN	NaN	NaN	NaN	NaN	NaN	NaN	NaN	NaN	NaN	NaN	NaN	NaN	NaN	NaN	NaN	NaN	NaN	NaN	NaN	NaN	NaN	NaN	NaN
34	NaN	NaN	NaN	NaN	NaN	NaN	NaN	NaN	NaN	NaN	NaN	NaN	NaN	NaN	NaN	NaN	NaN	NaN	NaN	NaN	NaN	NaN	NaN	NaN	NaN	NaN	NaN	NaN	NaN	NaN	NaN	NaN	NaN	NaN	NaN	NaN	NaN	NaN	NaN	NaN	NaN	NaN	NaN	NaN	NaN	NaN	NaN	NaN	NaN
35	NaN	NaN	NaN	NaN	NaN	NaN	NaN	NaN	NaN	NaN	NaN	NaN	NaN	NaN	NaN	NaN	NaN	NaN	NaN	NaN	NaN	NaN	NaN	NaN	NaN	NaN	NaN	NaN	NaN	NaN	NaN	NaN	NaN	NaN	NaN	NaN	NaN	NaN	NaN	NaN	NaN	NaN	NaN	NaN	NaN	NaN	NaN	NaN	NaN
35.5	NaN	NaN	NaN	NaN	NaN	0	NaN	NaN	NaN	NaN	NaN	NaN	NaN	NaN	0	NaN	NaN	NaN	NaN	NaN	NaN	NaN	NaN	NaN	NaN	NaN	NaN	NaN	NaN	NaN	NaN	NaN	NaN	NaN	NaN	NaN	NaN	NaN	NaN	NaN	NaN	NaN	NaN	NaN	NaN	NaN	NaN	NaN	NaN
36	NaN	NaN	NaN	NaN	NaN	0	NaN	NaN	NaN	NaN	NaN	NaN	NaN	NaN	0	NaN	NaN	NaN	NaN	NaN	NaN	NaN	NaN	NaN	NaN	NaN	NaN	NaN	NaN	NaN	NaN	NaN	NaN	NaN	NaN	NaN	NaN	NaN	NaN	NaN	NaN	NaN	NaN	NaN	NaN	NaN	NaN	NaN	NaN
36.5	NaN	NaN	NaN	NaN	NaN	0	NaN	NaN	NaN	NaN	NaN	NaN	NaN	NaN	0	NaN	NaN	NaN	NaN	NaN	NaN	NaN	NaN	NaN	NaN	NaN	NaN	NaN	NaN	NaN	NaN	NaN	NaN	NaN	NaN	NaN	NaN	NaN	NaN	NaN	NaN	NaN	NaN	NaN	NaN	NaN	NaN	NaN	NaN
37	NaN	NaN	NaN	NaN	NaN	0	NaN	NaN	NaN	NaN	NaN	NaN	NaN	NaN	0	NaN	NaN	NaN	NaN	NaN	NaN	NaN	NaN	NaN	NaN	NaN	NaN	NaN	NaN	NaN	NaN	NaN	NaN	NaN	NaN	NaN	NaN	NaN	NaN	NaN	NaN	NaN	NaN	NaN	NaN	NaN	NaN	NaN	NaN
37.5	NaN	NaN	NaN	NaN	NaN	NaN	NaN	NaN	NaN	NaN	NaN	NaN	NaN	NaN	0	NaN	NaN	NaN	NaN	NaN	NaN	NaN	NaN	NaN	NaN	NaN	NaN	NaN	NaN	NaN	NaN	NaN	NaN	NaN	NaN	NaN	NaN	NaN	NaN	NaN	NaN	NaN	NaN	NaN	NaN	NaN	NaN	NaN	NaN
38	NaN	NaN	NaN	NaN	NaN	NaN	NaN	NaN	NaN	NaN	NaN	NaN	NaN	NaN	0	NaN	NaN	NaN	NaN	NaN	NaN	NaN	NaN	NaN	NaN	NaN	NaN	NaN	NaN	NaN	NaN	NaN	NaN	NaN	NaN	NaN	NaN	NaN	NaN	NaN	NaN	NaN	NaN	NaN	NaN	NaN	NaN	NaN	NaN
38.5	NaN	NaN	NaN	NaN	NaN	NaN	NaN	NaN	NaN	NaN	NaN	NaN	NaN	NaN	0	NaN	NaN	NaN	NaN	NaN	NaN	NaN	NaN	NaN	NaN	NaN	NaN	NaN	NaN	NaN	NaN	NaN	NaN	NaN	NaN	NaN	NaN	NaN	NaN	NaN	NaN	NaN	NaN	NaN	NaN	NaN	NaN	NaN	NaN
39.5	NaN	NaN	NaN	NaN	NaN	NaN	NaN	NaN	NaN	NaN	NaN	NaN	NaN	NaN	NaN	NaN	NaN	NaN	NaN	NaN	NaN	NaN	NaN	NaN	NaN	NaN	NaN	NaN	NaN	NaN	NaN	NaN	NaN	NaN	NaN	NaN	NaN	NaN	NaN	NaN	NaN	NaN	NaN	NaN	NaN	NaN	NaN	NaN	NaN
40	NaN	NaN	NaN	NaN	NaN	NaN	NaN	NaN	NaN	NaN	NaN	NaN	NaN	NaN	NaN	NaN	NaN	NaN	NaN	NaN	NaN	NaN	NaN	NaN	NaN	NaN	NaN	NaN	NaN	NaN	NaN	NaN	NaN	NaN	NaN	NaN	NaN	NaN	NaN	NaN	NaN	NaN	NaN	NaN	NaN	NaN	NaN	NaN	NaN
40.5	NaN	NaN	NaN	NaN	NaN	NaN	NaN	NaN	NaN	NaN	NaN	NaN	NaN	NaN	NaN	NaN	NaN	NaN	NaN	NaN	NaN	NaN	NaN	NaN	NaN	NaN	NaN	NaN	NaN	NaN	NaN	NaN	NaN	NaN	NaN	NaN	NaN	NaN	NaN	NaN	NaN	NaN	NaN	NaN	NaN	NaN	NaN	NaN	NaN
41	NaN	NaN	NaN	NaN	NaN	NaN	NaN	NaN	NaN	NaN	NaN	NaN	NaN	NaN	NaN	NaN	NaN	NaN	NaN	NaN	NaN	NaN	NaN	NaN	NaN	NaN	NaN	NaN	NaN	NaN	NaN	NaN	NaN	NaN	NaN	NaN	NaN	NaN	NaN	NaN	NaN	NaN	NaN	NaN	NaN	NaN	NaN	NaN	NaN
41.5	NaN	NaN	NaN	NaN	NaN	NaN	NaN	NaN	NaN	NaN	NaN	NaN	NaN	NaN	NaN	NaN	NaN	NaN	NaN	NaN	NaN	NaN	NaN	NaN	NaN	NaN	NaN	NaN	NaN	NaN	NaN	NaN	NaN	NaN	NaN	NaN	NaN	NaN	NaN	NaN	NaN	NaN	NaN	NaN	NaN	NaN	NaN	NaN	NaN
42	NaN	NaN	NaN	NaN	NaN	NaN	NaN	NaN	NaN	NaN	NaN	NaN	NaN	NaN	NaN	NaN	NaN	NaN	NaN	NaN	NaN	NaN	NaN	NaN	NaN	NaN	NaN	NaN	NaN	NaN	NaN	NaN	NaN	NaN	NaN	NaN	NaN	NaN	NaN	NaN	NaN	NaN	NaN	NaN	NaN	NaN	NaN	NaN	NaN
42.5	NaN	NaN	NaN	NaN	NaN	NaN	NaN	NaN	NaN	NaN	NaN	NaN	NaN	NaN	NaN	NaN	NaN	NaN	NaN	NaN	NaN	NaN	NaN	NaN	NaN	NaN	NaN	NaN	NaN	NaN	NaN	NaN	NaN	NaN	NaN	NaN	NaN	NaN	NaN	NaN	NaN	NaN	NaN	NaN	NaN	NaN	NaN	NaN	NaN
43	NaN	NaN	NaN	NaN	NaN	NaN	NaN	NaN	NaN	NaN	NaN	NaN	NaN	NaN	NaN	NaN	NaN	NaN	NaN	NaN	NaN	NaN	NaN	NaN	NaN	NaN	NaN	NaN	NaN	NaN	NaN	NaN	NaN	NaN	NaN	NaN	NaN	NaN	NaN	NaN	NaN	NaN	NaN	NaN	NaN	NaN	NaN	NaN	NaN
43.5	NaN	NaN	NaN	NaN	NaN	NaN	NaN	NaN	NaN	NaN	NaN	NaN	NaN	NaN	NaN	NaN	NaN	NaN	NaN	NaN	NaN	NaN	NaN	NaN	NaN	NaN	NaN	NaN	NaN	NaN	NaN	NaN	NaN	NaN	NaN	NaN	NaN	NaN	NaN	NaN	NaN	NaN	NaN	NaN	NaN	NaN	NaN	NaN	NaN
44	NaN	NaN	NaN	NaN	NaN	NaN	NaN	NaN	NaN	NaN	NaN	NaN	NaN	NaN	NaN	NaN	NaN	NaN	NaN	NaN	NaN	NaN	NaN	NaN	NaN	NaN	NaN	NaN	NaN	NaN	NaN	NaN	NaN	NaN	NaN	NaN	NaN	NaN	NaN	NaN	NaN	NaN	NaN	NaN	NaN	NaN	NaN	NaN	NaN
44.5	NaN	NaN	NaN	NaN	NaN	NaN	NaN	NaN	NaN	NaN	NaN	NaN	NaN	NaN	NaN	NaN	NaN	NaN	NaN	NaN	NaN	NaN	NaN	NaN	NaN	NaN	NaN	NaN	NaN	NaN	NaN	NaN	NaN	NaN	NaN	NaN	NaN	NaN	NaN	NaN	NaN	NaN	NaN	NaN	NaN	NaN	NaN	NaN	NaN
45	NaN	NaN	NaN	NaN	NaN	NaN	NaN	NaN	NaN	NaN	NaN	NaN	NaN	NaN	NaN	NaN	NaN	NaN	NaN	NaN	NaN	NaN	NaN	NaN	NaN	NaN	NaN	NaN	NaN	NaN	NaN	NaN	NaN	NaN	NaN	NaN	NaN	NaN	NaN	NaN	NaN	NaN	NaN	NaN	NaN	NaN	NaN	NaN	NaN
45.5	NaN	NaN	NaN	NaN	NaN	NaN	NaN	NaN	NaN	NaN	NaN	NaN	NaN	NaN	NaN	NaN	NaN	NaN	NaN	NaN	NaN	NaN	NaN	NaN	NaN	NaN	NaN	NaN	NaN	NaN	NaN	NaN	NaN	NaN	NaN	NaN	NaN	NaN	NaN	NaN	NaN	NaN	NaN	NaN	NaN	NaN	NaN	NaN	NaN
46	NaN	NaN	NaN	NaN	NaN	NaN	NaN	NaN	NaN	NaN	NaN	NaN	NaN	NaN	NaN	NaN	NaN	NaN	NaN	NaN	NaN	NaN	NaN	NaN	NaN	NaN	NaN	NaN	NaN	NaN	NaN	NaN	NaN	NaN	NaN	NaN	NaN	NaN	NaN	NaN	NaN	NaN	NaN	NaN	NaN	NaN	NaN	NaN	NaN
46.5	NaN	NaN	NaN	NaN	NaN	NaN	NaN	NaN	NaN	NaN	NaN	NaN	NaN	NaN	NaN	NaN	NaN	NaN	NaN	NaN	NaN	NaN	NaN	NaN	NaN	NaN	NaN	NaN	NaN	NaN	NaN	NaN	NaN	NaN	NaN	NaN	NaN	NaN	NaN	NaN	NaN	NaN	NaN	NaN	NaN	NaN	NaN	NaN	NaN
47	NaN	NaN	NaN	NaN	NaN	NaN	NaN	NaN	NaN	NaN	NaN	NaN	NaN	NaN	NaN	NaN	NaN	NaN	NaN	NaN	NaN	NaN	NaN	NaN	NaN	NaN	NaN	NaN	NaN	NaN	NaN	NaN	NaN	NaN	NaN	NaN	NaN	NaN	NaN	NaN	NaN	NaN	NaN	NaN	NaN	NaN	NaN	NaN	NaN
47.5	NaN	NaN	NaN	NaN	NaN	NaN	NaN	NaN	NaN	NaN	NaN	NaN	NaN	NaN	NaN	NaN	NaN	NaN	NaN	NaN	NaN	NaN	NaN	NaN	NaN	NaN	NaN	NaN	NaN	NaN	NaN	NaN	NaN	NaN	NaN	NaN	NaN	NaN	NaN	NaN	NaN	NaN	NaN	NaN	NaN	NaN	NaN	NaN	NaN
48	NaN	NaN	NaN	NaN	NaN	NaN	NaN	NaN	NaN	NaN	NaN	NaN	NaN	NaN	NaN	NaN	NaN	NaN	NaN	NaN	NaN	NaN	NaN	NaN	NaN	NaN	NaN	NaN	NaN	NaN	NaN	NaN	NaN	NaN	NaN	NaN	NaN	NaN	NaN	NaN	NaN	NaN	NaN	NaN	NaN	NaN	NaN	NaN	NaN
48.5	NaN	NaN	NaN	NaN	NaN	NaN	NaN	NaN	NaN	NaN	NaN	NaN	NaN	NaN	NaN	NaN	NaN	NaN	NaN	NaN	NaN	NaN	NaN	NaN	NaN	NaN	NaN	NaN	NaN	NaN	NaN	NaN	NaN	NaN	NaN	NaN	NaN	NaN	NaN	NaN	NaN	NaN	NaN	NaN	NaN	NaN	NaN	NaN	NaN
49	NaN	NaN	NaN	NaN	NaN	NaN	NaN	NaN	NaN	NaN	NaN	NaN	NaN	NaN	NaN	NaN	NaN	NaN	NaN	NaN	NaN	NaN	NaN	NaN	NaN	NaN	NaN	NaN	NaN	NaN	NaN	NaN	NaN	NaN	NaN	NaN	NaN	NaN	NaN	NaN	NaN	NaN	NaN	NaN	NaN	NaN	NaN	NaN	NaN
49.5	NaN	NaN	NaN	NaN	NaN	NaN	NaN	NaN	NaN	NaN	NaN	NaN	NaN	NaN	NaN	NaN	NaN	NaN	NaN	NaN	NaN	NaN	NaN	NaN	NaN	NaN	NaN	NaN	NaN	NaN	NaN	NaN	NaN	NaN	NaN	NaN	NaN	NaN	NaN	NaN	NaN	NaN	NaN	NaN	NaN	NaN	NaN	NaN	NaN
50	NaN	NaN	NaN	NaN	NaN	NaN	NaN	NaN	NaN	NaN	NaN	NaN	NaN	NaN	NaN	NaN	NaN	NaN	NaN	NaN	NaN	NaN	NaN	NaN	NaN	NaN	NaN	NaN	NaN	NaN	NaN	NaN	NaN	NaN	NaN	NaN	NaN	NaN	NaN	NaN	NaN	NaN	NaN	NaN	NaN	NaN	NaN	NaN	NaN
50.5	NaN	NaN	NaN	NaN	NaN	NaN	NaN	NaN	NaN	NaN	NaN	NaN	NaN	NaN	NaN	NaN	NaN	NaN	NaN	NaN	NaN	NaN	NaN	NaN	NaN	NaN	NaN	NaN	NaN	NaN	NaN	NaN	NaN	NaN	NaN	NaN	NaN	NaN	NaN	NaN	NaN	NaN	NaN	NaN	NaN	NaN	NaN	NaN	NaN
51	NaN	NaN	NaN	NaN	NaN	NaN	NaN	NaN	NaN	NaN	NaN	NaN	NaN	NaN	NaN	NaN	NaN	NaN	NaN	NaN	NaN	NaN	NaN	NaN	NaN	NaN	NaN	NaN	NaN	NaN	NaN	NaN	NaN	NaN	NaN	NaN	NaN	NaN	NaN	NaN	NaN	NaN	NaN	NaN	NaN	NaN	NaN	NaN	NaN
51.5	NaN	NaN	NaN	NaN	NaN	NaN	NaN	NaN	NaN	NaN	NaN	NaN	NaN	NaN	NaN	NaN	NaN	NaN	NaN	NaN	NaN	NaN	NaN	NaN	NaN	NaN	NaN	NaN	NaN	NaN	NaN	NaN	NaN	NaN	NaN	NaN	NaN	NaN	NaN	NaN	NaN	NaN	NaN	NaN	NaN	NaN	NaN	NaN	NaN
52	NaN	NaN	NaN	NaN	NaN	NaN	NaN	NaN	NaN	NaN	NaN	NaN	NaN	NaN	NaN	NaN	NaN	NaN	NaN	NaN	NaN	NaN	NaN	NaN	NaN	NaN	NaN	NaN	NaN	NaN	NaN	NaN	NaN	NaN	NaN	NaN	NaN	NaN	NaN	NaN	NaN	NaN	NaN	NaN	NaN	NaN	NaN	NaN	NaN
52.5	NaN	NaN	NaN	NaN	NaN	NaN	NaN	NaN	NaN	NaN	NaN	NaN	NaN	NaN	NaN	NaN	NaN	NaN	NaN	NaN	NaN	NaN	NaN	NaN	NaN	NaN	NaN	NaN	NaN	NaN	NaN	NaN	NaN	NaN	NaN	NaN	NaN	NaN	NaN	NaN	NaN	NaN	NaN	NaN	NaN	NaN	NaN	NaN	NaN
53	NaN	NaN	NaN	NaN	NaN	NaN	NaN	NaN	NaN	NaN	NaN	NaN	NaN	NaN	NaN	NaN	NaN	NaN	NaN	NaN	NaN	NaN	NaN	NaN	NaN	NaN	NaN	NaN	NaN	NaN	NaN	NaN	NaN	NaN	NaN	NaN	NaN	NaN	NaN	NaN	NaN	NaN	NaN	NaN	NaN	NaN	NaN	NaN	NaN
53.5	NaN	NaN	NaN	NaN	NaN	NaN	NaN	NaN	NaN	NaN	NaN	NaN	NaN	NaN	NaN	NaN	NaN	NaN	NaN	NaN	NaN	NaN	NaN	NaN	NaN	NaN	NaN	NaN	NaN	NaN	NaN	NaN	NaN	NaN	NaN	NaN	NaN	NaN	NaN	NaN	NaN	NaN	NaN	NaN	NaN	NaN	NaN	NaN	NaN
54	NaN	NaN	NaN	NaN	NaN	NaN	NaN	NaN	NaN	NaN	NaN	NaN	NaN	NaN	NaN	NaN	NaN	NaN	NaN	NaN	NaN	NaN	NaN	NaN	NaN	NaN	NaN	NaN	NaN	NaN	NaN	NaN	NaN	NaN	NaN	NaN	NaN	NaN	NaN	NaN	NaN	NaN	NaN	NaN	NaN	NaN	NaN	NaN	NaN
54.5	NaN	NaN	NaN	NaN	NaN	NaN	NaN	NaN	NaN	NaN	NaN	NaN	NaN	NaN	NaN	NaN	NaN	NaN	NaN	NaN	NaN	NaN	NaN	NaN	NaN	NaN	NaN	NaN	NaN	NaN	NaN	NaN	NaN	NaN	NaN	NaN	NaN	NaN	NaN	NaN	NaN	NaN	NaN	NaN	NaN	NaN	NaN	NaN	NaN
[truncated: 71 more columns]
