# Supplementary material for: Longitudinal imaging of Caenorhabditis elegans in a microfabricated device reveals variation in behavioral decline during aging
Source: eLife. 2017 May 31;6:e26652. doi: 10.7554/eLife.26652 (PMC5484621; doi:10.7554/eLife.26652)
Supplement: Figure 3—source data 1. — DOI: http://dx.doi.org/10.7554/eLife.26652.014 [file elife-26652-fig3-data1.zip › SourceData_Figure3/ResponseLatency/ResponseLatency_age-1.csv]

1	NaN	NaN	NaN	NaN	NaN	NaN	NaN	NaN	NaN	NaN	NaN	NaN	NaN	NaN	NaN	NaN	NaN	NaN	NaN	NaN	NaN	NaN	NaN	NaN	NaN	NaN	NaN	NaN	NaN	NaN	NaN	NaN	NaN	NaN	NaN	NaN	NaN	NaN	NaN	NaN	NaN	NaN	NaN	NaN	NaN	NaN	NaN	NaN	NaN
1.5	5	5	5	5	5	5	5	5	5	5	5	5	5	5	5	5	5	5	5	5	5	5	5	5	5	5	5	5	5	5	5	5	5	5	5	5	5	5	5	5	10	5	5	5	5	5	5	5	5
2	5	5	5	5	5	5	5	5	5	5	60	5	5	5	25	5	5	30	5	5	5	5	5	5	5	5	10	5	5	5	30	5	5	5	5	5	5	5	5	5	30	5	5	5	5	5	5	5	5
2.5	5	5	5	5	NaN	5	5	5	5	35	5	40	5	5	15	5	20	5	5	5	5	5	5	5	5	110	5	5	5	5	35	5	5	5	5	45	5	5	5	5	5	10	10	30	70	60	5	5	5
3	5	5	5	5	NaN	5	5	5	5	35	60	40	5	5	25	5	20	30	5	5	5	5	5	5	5	110	10	5	5	5	5	5	5	5	5	5	5	5	5	5	5	5	5	10	5	5	5	5	5
3.5	20	5	5	39	NaN	32	5	5	28	35	75	40	47	5	23	5	680	24	5	5	5	5	5	5	5	110	9	39	5	9	5	5	5	5	5	5	5	5	5	25	50	5	35	5	5	15	5	5	15
4	23	33	13	45	NaN	36	5	5	32	35	78	40	54	5	24	5	900	27	23	225	5	5	5	5	5	110	15	65	5	455	5	90	5	5	5	40	5	5	5	5	5	5	5	5	5	5	10	5	5
4.5	25	5	5	50	NaN	40	5	5	35	5	80	5	60	5	5	5	900	5	5	5	5	5	5	5	5	5	5	50	5	10	75	35	10	10	5	5	5	5	5	5	90	5	5	15	25	5	5	5	5
5	5	60	20	5	NaN	5	5	5	5	5	25	5	5	5	10	5	900	5	40	445	5	5	5	5	5	5	20	80	5	900	5	5	80	5	35	5	55	5	5	5	60	15	5	5	5	5	5	5	100
5.5	NaN	40	20	5	NaN	5	5	20	75	45	35	5	65	5	15	5	900	65	15	900	10	5	65	5	5	70	5	5	5	900	5	5	100	5	150	65	5	5	5	5	25	5	5	5	5	55	5	5	30
6	NaN	115	40	40	NaN	25	5	60	5	900	35	75	5	5	120	95	5	90	10	900	5	5	10	105	5	120	5	95	5	900	15	90	60	5	25	15	5	5	5	355	45	5	5	5	70	105	10	5	70
6.5	NaN	95	5	35	NaN	40	140	5	45	900	65	20	55	75	5	20	900	115	35	900	5	5	65	5	5	50	10	5	65	900	110	80	200	118	120	40	5	35	5	193	50	35	115	30	73	80	20	5	50
7	NaN	55	70	65	NaN	45	5	10	10	900	5	60	30	165	10	75	20	75	25	900	10	5	5	55	5	45	15	5	5	900	105	15	285	5	10	5	5	65	5	30	55	20	70	55	40	25	20	5	10
7.5	NaN	85	48	50	NaN	88	88	40	28	900	53	93	43	120	8	493	680	95	63	900	20	43	258	38	18	48	33	40	35	900	115	70	115	230	90	5	5	5	5	15	15	50	160	5	75	45	20	5	20
8	NaN	75	25	10	NaN	5	35	65	5	820	40	35	25	25	5	85	10	40	10	900	30	20	450	10	20	5	25	35	5	900	95	5	85	605	900	35	25	50	5	25	5	5	60	40	215	185	50	900	25
8.5	NaN	5	15	10	NaN	130	20	15	5	900	15	125	5	5	5	900	NaN	10	90	900	5	65	5	20	15	5	40	45	5	900	45	30	900	50	5	5	60	165	5	5	900	15	5	900	900	5	235	95	100
9	NaN	40	80	45	NaN	5	5	5	5	900	10	20	85	85	20	35	NaN	5	5	NaN	65	5	900	25	900	5	155	20	5	900	80	5	5	900	60	5	60	65	5	5	50	5	20	900	900	10	175	900	65
9.5	NaN	45	5	70	NaN	20	5	5	95	900	140	10	30	80	75	30	NaN	35	130	NaN	100	25	900	900	30	25	5	15	5	900	5	40	900	900	580	5	40	20	85	25	75	40	5	900	790	40	50	45	30
10	NaN	5	5	5	NaN	5	10	45	5	900	190	5	25	690	35	5	NaN	20	5	NaN	5	10	5	65	5	20	760	5	80	900	105	65	5	900	30	900	5	10	45	5	40	900	5	900	900	5	15	110	50
10.5	NaN	5	30	35	NaN	65	115	5	15	900	900	900	30	75	55	900	NaN	15	5	NaN	40	30	900	55	365	10	5	60	5	900	10	200	20	85	45	100	10	50	35	25	80	900	170	900	900	10	5	5	45
11	NaN	5	25	55	NaN	60	140	5	10	900	5	25	5	5	5	900	NaN	140	10	NaN	5	5	5	20	900	375	35	225	900	900	5	900	40	900	30	15	225	10	55	25	25	900	490	10	325	20	900	15	15
11.5	NaN	5	5	20	NaN	5	25	255	15	900	25	100	30	15	5	640	NaN	5	5	NaN	5	5	5	5	900	5	10	5	10	900	9	725	685	878	57	98	732	347	67	123	67	900	798	680	900	680	900	679	43
12	NaN	32	115	50	NaN	525	613	203	14	900	682	700	154	13	13	835	NaN	109	678	NaN	298	677	197	17	900	769	684	170	820	900	455	813	900	900	59	94	900	396	485	139	46	900	900	350	900	900	900	900	39
12.5	NaN	40	145	35	NaN	680	770	45	5	900	900	900	195	5	15	5	NaN	15	900	NaN	395	900	260	5	900	900	900	5	580	900	5	110	900	810	60	90	900	445	70	155	5	75	900	20	900	900	900	900	35
13	NaN	788	130	610	NaN	603	900	900	458	NaN	900	900	900	32	900	900	NaN	92	789	NaN	347	900	229	16	900	900	792	115	900	900	900	10	900	900	5	65	900	60	900	120	10	900	900	15	900	900	900	900	30
13.5	NaN	675	100	900	NaN	55	900	900	15	NaN	900	900	900	50	900	900	NaN	75	70	NaN	5	15	5	15	900	900	5	5	900	900	900	900	NaN	195	900	185	900	15	900	65	240	900	900	25	900	900	900	900	5
14	NaN	900	5	320	NaN	120	900	900	900	NaN	45	70	900	5	900	900	NaN	40	90	NaN	20	900	5	5	50	900	60	60	900	900	480	900	NaN	900	900	100	5	90	900	10	80	900	120	20	5	570	900	900	30
14.5	NaN	900	210	385	NaN	10	900	900	865	NaN	900	265	900	75	900	900	NaN	15	190	NaN	265	5	NaN	5	900	900	5	140	30	900	900	900	NaN	5	25	150	5	10	900	900	40	480	15	900	900	35	900	900	10
15	NaN	900	5	900	NaN	470	900	900	130	NaN	900	900	900	70	900	900	NaN	30	30	NaN	10	130	NaN	5	900	900	25	70	900	900	5	900	NaN	900	900	150	900	900	900	900	900	900	285	900	900	330	900	900	35
15.5	NaN	900	5	900	NaN	900	5	900	30	NaN	900	900	5	65	900	900	NaN	200	35	NaN	40	900	NaN	40	900	900	50	15	30	900	900	495	NaN	900	900	75	900	15	900	900	900	900	900	15	900	5	900	900	70
16	NaN	700	5	15	NaN	900	900	900	670	NaN	5	900	900	700	900	900	NaN	40	10	NaN	900	50	NaN	120	900	900	900	900	900	900	900	180	NaN	640	900	5	70	900	NaN	900	50	900	900	20	340	5	900	900	435
16.5	NaN	900	70	325	NaN	900	900	900	45	NaN	105	25	170	900	900	240	NaN	15	900	NaN	900	30	NaN	150	900	900	900	135	20	900	70	900	NaN	900	900	5	900	900	NaN	900	900	90	5	145	200	15	900	525	10
17	NaN	900	65	900	NaN	320	900	900	90	NaN	900	900	80	900	490	460	NaN	45	900	NaN	900	25	NaN	65	900	900	295	5	900	900	45	900	NaN	900	415	5	5	165	NaN	625	90	900	5	5	900	25	900	900	900
17.5	NaN	900	90	613	NaN	900	900	900	900	NaN	900	900	900	900	695	900	NaN	48	900	NaN	900	900	NaN	108	900	900	900	90	900	900	40	5	NaN	900	900	15	115	75	NaN	5	900	900	5	45	15	900	900	165	105
18	NaN	45	110	5	NaN	900	50	900	900	NaN	165	900	900	900	125	900	NaN	50	5	NaN	20	900	NaN	35	900	900	900	5	900	900	5	20	NaN	900	900	NaN	900	60	NaN	155	900	60	5	75	900	155	90	5	900
18.5	NaN	900	5	10	NaN	900	95	900	900	NaN	900	900	900	900	475	900	NaN	15	500	NaN	900	900	NaN	25	260	900	5	45	900	900	5	900	NaN	900	900	NaN	900	30	NaN	150	110	255	900	5	5	20	85	5	900
19	NaN	900	430	50	NaN	285	900	900	900	NaN	900	65	5	900	900	900	NaN	5	185	NaN	900	5	NaN	900	30	900	360	30	900	900	5	900	NaN	900	900	NaN	900	35	NaN	5	185	900	5	5	5	900	205	900	900
19.5	NaN	710	85	30	NaN	900	900	900	70	NaN	900	900	180	900	900	900	NaN	60	900	NaN	900	900	NaN	85	35	900	220	70	900	840	5	900	NaN	900	900	NaN	60	900	NaN	900	900	900	900	900	5	900	145	900	130
20	NaN	760	65	5	NaN	650	5	900	900	NaN	900	900	900	5	900	900	NaN	60	900	NaN	900	900	NaN	900	490	270	10	900	900	900	NaN	NaN	NaN	NaN	NaN	NaN	NaN	NaN	NaN	NaN	NaN	NaN	NaN	NaN	NaN	NaN	NaN	NaN	NaN
20.5	NaN	215	900	200	NaN	900	900	55	900	NaN	900	900	900	5	900	5	NaN	60	900	NaN	900	60	NaN	900	900	900	20	900	900	900	5	900	NaN	900	900	NaN	40	30	NaN	110	900	100	NaN	900	40	100	125	745	15
21	NaN	900	15	10	NaN	900	900	105	60	NaN	5	900	900	900	900	900	NaN	900	475	NaN	170	10	NaN	900	900	900	900	900	5	900	900	900	NaN	900	65	NaN	30	10	NaN	15	900	900	NaN	900	5	25	5	900	900
21.5	NaN	900	5	5	NaN	900	900	900	900	NaN	900	680	900	900	215	900	NaN	70	900	NaN	5	900	NaN	550	900	900	5	900	900	900	15	900	NaN	5	900	NaN	15	10	NaN	100	60	80	NaN	900	900	170	5	55	315
22	NaN	900	15	185	NaN	900	900	900	900	NaN	900	900	20	65	110	20	NaN	90	900	NaN	15	900	NaN	15	900	175	900	80	5	900	40	900	NaN	900	900	NaN	5	40	NaN	210	900	55	NaN	10	900	695	5	900	15
22.5	NaN	900	900	5	NaN	730	900	900	65	NaN	900	900	165	5	230	900	NaN	85	900	NaN	900	900	NaN	520	900	140	5	900	5	900	NaN	NaN	NaN	NaN	NaN	NaN	NaN	NaN	NaN	NaN	NaN	NaN	NaN	NaN	NaN	NaN	NaN	NaN	NaN
23	NaN	900	5	900	NaN	900	80	900	900	NaN	5	900	900	5	225	900	NaN	50	140	NaN	900	305	NaN	135	365	145	900	900	5	900	65	5	NaN	900	900	NaN	45	60	NaN	900	900	70	NaN	5	NaN	200	5	900	95
23.5	NaN	900	175	255	NaN	365	900	900	135	NaN	900	900	900	NaN	165	900	NaN	75	900	NaN	900	150	NaN	300	5	900	5	900	5	900	NaN	900	NaN	900	5	NaN	275	5	NaN	560	5	25	NaN	900	NaN	900	785	900	900
24	NaN	900	5	35	NaN	900	5	900	5	NaN	900	900	5	NaN	900	900	NaN	55	900	NaN	900	845	NaN	30	395	900	90	900	5	900	NaN	900	NaN	900	900	NaN	180	5	NaN	125	900	10	NaN	10	NaN	900	50	900	900
24.5	NaN	900	15	10	NaN	10	5	900	5	NaN	900	900	900	NaN	5	5	NaN	15	900	NaN	35	85	NaN	40	405	900	5	900	5	900	NaN	900	NaN	5	5	NaN	900	5	NaN	15	5	5	NaN	15	NaN	90	5	900	65
25	NaN	825	50	605	NaN	65	5	900	45	NaN	5	900	900	NaN	35	5	NaN	5	110	NaN	900	900	NaN	900	405	60	5	900	5	900	NaN	900	NaN	900	20	NaN	NaN	5	NaN	300	5	5	NaN	45	NaN	430	5	5	50
25.5	NaN	900	900	900	NaN	900	10	60	5	NaN	900	900	115	NaN	5	NaN	NaN	45	900	NaN	900	900	NaN	5	900	5	55	900	900	900	NaN	900	NaN	900	55	NaN	NaN	NaN	NaN	900	15	5	NaN	900	NaN	5	90	900	900
26	NaN	5	900	900	NaN	900	5	900	5	NaN	10	5	900	NaN	900	NaN	NaN	115	900	NaN	900	900	NaN	900	900	5	5	900	5	900	NaN	15	NaN	10	5	NaN	NaN	NaN	NaN	900	900	900	NaN	NaN	NaN	345	900	900	900
26.5	NaN	900	900	900	NaN	900	60	900	900	NaN	15	900	900	NaN	135	NaN	NaN	155	900	NaN	900	900	NaN	900	5	10	35	900	900	900	NaN	NaN	NaN	NaN	NaN	NaN	NaN	NaN	NaN	NaN	NaN	NaN	NaN	NaN	NaN	NaN	NaN	NaN	NaN
27	NaN	95	900	900	NaN	900	5	900	5	NaN	5	10	900	NaN	150	NaN	NaN	70	15	NaN	900	900	NaN	900	5	155	5	900	5	900	NaN	NaN	NaN	NaN	NaN	NaN	NaN	NaN	NaN	NaN	NaN	NaN	NaN	NaN	NaN	NaN	NaN	NaN	NaN
27.5	NaN	900	900	900	NaN	900	5	900	900	NaN	5	900	900	NaN	900	NaN	NaN	155	5	NaN	900	900	NaN	900	5	180	900	900	5	900	NaN	NaN	NaN	NaN	NaN	NaN	NaN	NaN	NaN	NaN	NaN	NaN	NaN	NaN	NaN	NaN	NaN	NaN	NaN
28	NaN	5	900	900	NaN	900	5	5	900	NaN	900	900	900	NaN	900	NaN	NaN	35	5	NaN	900	900	NaN	35	5	95	15	900	5	900	NaN	900	NaN	NaN	10	NaN	NaN	NaN	NaN	40	NaN	NaN	NaN	NaN	NaN	85	20	900	145
28.5	NaN	900	900	900	NaN	325	20	900	5	NaN	15	900	900	NaN	65	NaN	NaN	900	105	NaN	900	900	NaN	900	5	900	10	900	5	900	NaN	900	NaN	NaN	20	NaN	NaN	NaN	NaN	225	NaN	NaN	NaN	NaN	NaN	30	900	900	5
29	NaN	900	900	900	NaN	900	5	15	5	NaN	5	900	900	NaN	5	NaN	NaN	900	5	NaN	900	900	NaN	900	900	50	25	5	15	900	NaN	900	NaN	NaN	25	NaN	NaN	NaN	NaN	900	NaN	NaN	NaN	NaN	NaN	15	900	900	550
29.5	NaN	900	900	900	NaN	900	5	80	20	NaN	5	900	900	NaN	5	NaN	NaN	900	5	NaN	900	900	NaN	900	5	5	NaN	5	5	900	NaN	900	NaN	NaN	NaN	NaN	NaN	NaN	NaN	180	NaN	NaN	NaN	NaN	NaN	5	900	900	10
30	NaN	900	900	145	NaN	5	5	5	10	NaN	25	5	900	NaN	5	NaN	NaN	NaN	10	NaN	900	900	NaN	900	80	900	NaN	900	5	900	NaN	900	NaN	NaN	NaN	NaN	NaN	NaN	NaN	900	NaN	NaN	NaN	NaN	NaN	5	900	NaN	10
30.5	NaN	NaN	NaN	NaN	NaN	NaN	NaN	NaN	NaN	NaN	NaN	NaN	NaN	NaN	NaN	NaN	NaN	NaN	NaN	NaN	NaN	NaN	NaN	NaN	NaN	NaN	NaN	NaN	NaN	NaN	NaN	900	NaN	NaN	NaN	NaN	NaN	NaN	NaN	10	NaN	NaN	NaN	NaN	NaN	5	900	NaN	900
31	NaN	900	NaN	900	NaN	900	15	15	900	NaN	NaN	5	20	NaN	25	NaN	NaN	NaN	5	NaN	900	900	NaN	900	5	NaN	NaN	900	5	900	NaN	NaN	NaN	NaN	NaN	NaN	NaN	NaN	NaN	900	NaN	NaN	NaN	NaN	NaN	5	NaN	NaN	5
31.5	NaN	900	NaN	900	NaN	900	900	10	NaN	NaN	NaN	5	10	NaN	900	NaN	NaN	NaN	35	NaN	900	900	NaN	900	5	NaN	NaN	900	5	900	NaN	NaN	NaN	NaN	NaN	NaN	NaN	NaN	NaN	5	NaN	NaN	NaN	NaN	NaN	15	NaN	NaN	5
32	NaN	5	NaN	900	NaN	5	30	NaN	NaN	NaN	NaN	5	15	NaN	50	NaN	NaN	NaN	900	NaN	900	900	NaN	900	900	NaN	NaN	900	5	900	NaN	NaN	NaN	NaN	NaN	NaN	NaN	NaN	NaN	10	NaN	NaN	NaN	NaN	NaN	NaN	NaN	NaN	5
32.5	NaN	10	NaN	NaN	NaN	10	900	NaN	NaN	NaN	NaN	5	900	NaN	900	NaN	NaN	NaN	35	NaN	900	900	NaN	900	900	NaN	NaN	900	5	630	NaN	NaN	NaN	NaN	NaN	NaN	NaN	NaN	NaN	20	NaN	NaN	NaN	NaN	NaN	NaN	NaN	NaN	5
33	NaN	NaN	NaN	NaN	NaN	NaN	NaN	NaN	NaN	NaN	NaN	NaN	NaN	NaN	NaN	NaN	NaN	NaN	NaN	NaN	NaN	NaN	NaN	NaN	NaN	NaN	NaN	NaN	NaN	NaN	NaN	NaN	NaN	NaN	NaN	NaN	NaN	NaN	NaN	5	NaN	NaN	NaN	NaN	NaN	NaN	NaN	NaN	900
33.5	NaN	900	NaN	NaN	NaN	NaN	NaN	NaN	NaN	NaN	NaN	5	900	NaN	NaN	NaN	NaN	NaN	NaN	NaN	900	40	NaN	900	900	NaN	NaN	900	10	NaN	NaN	NaN	NaN	NaN	NaN	NaN	NaN	NaN	NaN	5	NaN	NaN	NaN	NaN	NaN	NaN	NaN	NaN	900
34	NaN	NaN	NaN	NaN	NaN	NaN	NaN	NaN	NaN	NaN	NaN	NaN	NaN	NaN	NaN	NaN	NaN	NaN	NaN	NaN	NaN	NaN	NaN	NaN	NaN	NaN	NaN	NaN	NaN	NaN	NaN	NaN	NaN	NaN	NaN	NaN	NaN	NaN	NaN	NaN	NaN	NaN	NaN	NaN	NaN	NaN	NaN	NaN	NaN
35	NaN	NaN	NaN	NaN	NaN	NaN	NaN	NaN	NaN	NaN	NaN	NaN	NaN	NaN	NaN	NaN	NaN	NaN	NaN	NaN	NaN	NaN	NaN	NaN	NaN	NaN	NaN	NaN	NaN	NaN	NaN	NaN	NaN	NaN	NaN	NaN	NaN	NaN	NaN	NaN	NaN	NaN	NaN	NaN	NaN	NaN	NaN	NaN	NaN
35.5	NaN	25	NaN	NaN	NaN	NaN	NaN	NaN	NaN	NaN	NaN	900	NaN	NaN	NaN	NaN	NaN	NaN	NaN	NaN	900	480	NaN	900	900	NaN	NaN	900	5	NaN	NaN	NaN	NaN	NaN	NaN	NaN	NaN	NaN	NaN	900	NaN	NaN	NaN	NaN	NaN	NaN	NaN	NaN	5
36	NaN	900	NaN	NaN	NaN	NaN	NaN	NaN	NaN	NaN	NaN	10	NaN	NaN	NaN	NaN	NaN	NaN	NaN	NaN	5	35	NaN	900	10	NaN	NaN	900	10	NaN	NaN	NaN	NaN	NaN	NaN	NaN	NaN	NaN	NaN	900	NaN	NaN	NaN	NaN	NaN	NaN	NaN	NaN	900
36.5	NaN	900	NaN	NaN	NaN	NaN	NaN	NaN	NaN	NaN	NaN	30	NaN	NaN	NaN	NaN	NaN	NaN	NaN	NaN	900	900	NaN	900	900	NaN	NaN	900	5	NaN	NaN	NaN	NaN	NaN	NaN	NaN	NaN	NaN	NaN	10	NaN	NaN	NaN	NaN	NaN	NaN	NaN	NaN	10
37	NaN	900	NaN	NaN	NaN	NaN	NaN	NaN	NaN	NaN	NaN	100	NaN	NaN	NaN	NaN	NaN	NaN	NaN	NaN	900	900	NaN	NaN	900	NaN	NaN	900	10	NaN	NaN	NaN	NaN	NaN	NaN	NaN	NaN	NaN	NaN	5	NaN	NaN	NaN	NaN	NaN	NaN	NaN	NaN	900
37.5	NaN	NaN	NaN	NaN	NaN	NaN	NaN	NaN	NaN	NaN	NaN	5	NaN	NaN	NaN	NaN	NaN	NaN	NaN	NaN	900	900	NaN	NaN	10	NaN	NaN	900	5	NaN	NaN	NaN	NaN	NaN	NaN	NaN	NaN	NaN	NaN	900	NaN	NaN	NaN	NaN	NaN	NaN	NaN	NaN	15
38	NaN	NaN	NaN	NaN	NaN	NaN	NaN	NaN	NaN	NaN	NaN	10	NaN	NaN	NaN	NaN	NaN	NaN	NaN	NaN	900	900	NaN	NaN	5	NaN	NaN	NaN	NaN	NaN	NaN	NaN	NaN	NaN	NaN	NaN	NaN	NaN	NaN	NaN	NaN	NaN	NaN	NaN	NaN	NaN	NaN	NaN	NaN
38.5	NaN	NaN	NaN	NaN	NaN	NaN	NaN	NaN	NaN	NaN	NaN	NaN	NaN	NaN	NaN	NaN	NaN	NaN	NaN	NaN	NaN	NaN	NaN	NaN	900	NaN	NaN	NaN	NaN	NaN	NaN	NaN	NaN	NaN	NaN	NaN	NaN	NaN	NaN	NaN	NaN	NaN	NaN	NaN	NaN	NaN	NaN	NaN	NaN
39.5	NaN	NaN	NaN	NaN	NaN	NaN	NaN	NaN	NaN	NaN	NaN	NaN	NaN	NaN	NaN	NaN	NaN	NaN	NaN	NaN	NaN	NaN	NaN	NaN	NaN	NaN	NaN	NaN	NaN	NaN	NaN	NaN	NaN	NaN	NaN	NaN	NaN	NaN	NaN	900	NaN	NaN	NaN	NaN	NaN	NaN	NaN	NaN	NaN
40	NaN	NaN	NaN	NaN	NaN	NaN	NaN	NaN	NaN	NaN	NaN	NaN	NaN	NaN	NaN	NaN	NaN	NaN	NaN	NaN	NaN	NaN	NaN	NaN	NaN	NaN	NaN	NaN	NaN	NaN	NaN	NaN	NaN	NaN	NaN	NaN	NaN	NaN	NaN	NaN	NaN	NaN	NaN	NaN	NaN	NaN	NaN	NaN	NaN
40.5	NaN	NaN	NaN	NaN	NaN	NaN	NaN	NaN	NaN	NaN	NaN	NaN	NaN	NaN	NaN	NaN	NaN	NaN	NaN	NaN	NaN	NaN	NaN	NaN	NaN	NaN	NaN	NaN	NaN	NaN	NaN	NaN	NaN	NaN	NaN	NaN	NaN	NaN	NaN	NaN	NaN	NaN	NaN	NaN	NaN	NaN	NaN	NaN	NaN
41	NaN	NaN	NaN	NaN	NaN	NaN	NaN	NaN	NaN	NaN	NaN	NaN	NaN	NaN	NaN	NaN	NaN	NaN	NaN	NaN	NaN	NaN	NaN	NaN	NaN	NaN	NaN	NaN	NaN	NaN	NaN	NaN	NaN	NaN	NaN	NaN	NaN	NaN	NaN	NaN	NaN	NaN	NaN	NaN	NaN	NaN	NaN	NaN	NaN
41.5	NaN	NaN	NaN	NaN	NaN	NaN	NaN	NaN	NaN	NaN	NaN	NaN	NaN	NaN	NaN	NaN	NaN	NaN	NaN	NaN	NaN	NaN	NaN	NaN	NaN	NaN	NaN	NaN	NaN	NaN	NaN	NaN	NaN	NaN	NaN	NaN	NaN	NaN	NaN	NaN	NaN	NaN	NaN	NaN	NaN	NaN	NaN	NaN	NaN
42	NaN	NaN	NaN	NaN	NaN	NaN	NaN	NaN	NaN	NaN	NaN	NaN	NaN	NaN	NaN	NaN	NaN	NaN	NaN	NaN	NaN	NaN	NaN	NaN	NaN	NaN	NaN	NaN	NaN	NaN	NaN	NaN	NaN	NaN	NaN	NaN	NaN	NaN	NaN	NaN	NaN	NaN	NaN	NaN	NaN	NaN	NaN	NaN	NaN
42.5	NaN	NaN	NaN	NaN	NaN	NaN	NaN	NaN	NaN	NaN	NaN	NaN	NaN	NaN	NaN	NaN	NaN	NaN	NaN	NaN	NaN	NaN	NaN	NaN	NaN	NaN	NaN	NaN	NaN	NaN	NaN	NaN	NaN	NaN	NaN	NaN	NaN	NaN	NaN	NaN	NaN	NaN	NaN	NaN	NaN	NaN	NaN	NaN	NaN
43	NaN	NaN	NaN	NaN	NaN	NaN	NaN	NaN	NaN	NaN	NaN	NaN	NaN	NaN	NaN	NaN	NaN	NaN	NaN	NaN	NaN	NaN	NaN	NaN	NaN	NaN	NaN	NaN	NaN	NaN	NaN	NaN	NaN	NaN	NaN	NaN	NaN	NaN	NaN	NaN	NaN	NaN	NaN	NaN	NaN	NaN	NaN	NaN	NaN
43.5	NaN	NaN	NaN	NaN	NaN	NaN	NaN	NaN	NaN	NaN	NaN	NaN	NaN	NaN	NaN	NaN	NaN	NaN	NaN	NaN	NaN	NaN	NaN	NaN	NaN	NaN	NaN	NaN	NaN	NaN	NaN	NaN	NaN	NaN	NaN	NaN	NaN	NaN	NaN	NaN	NaN	NaN	NaN	NaN	NaN	NaN	NaN	NaN	NaN
44	NaN	NaN	NaN	NaN	NaN	NaN	NaN	NaN	NaN	NaN	NaN	NaN	NaN	NaN	NaN	NaN	NaN	NaN	NaN	NaN	NaN	NaN	NaN	NaN	NaN	NaN	NaN	NaN	NaN	NaN	NaN	NaN	NaN	NaN	NaN	NaN	NaN	NaN	NaN	NaN	NaN	NaN	NaN	NaN	NaN	NaN	NaN	NaN	NaN
44.5	NaN	NaN	NaN	NaN	NaN	NaN	NaN	NaN	NaN	NaN	NaN	NaN	NaN	NaN	NaN	NaN	NaN	NaN	NaN	NaN	NaN	NaN	NaN	NaN	NaN	NaN	NaN	NaN	NaN	NaN	NaN	NaN	NaN	NaN	NaN	NaN	NaN	NaN	NaN	NaN	NaN	NaN	NaN	NaN	NaN	NaN	NaN	NaN	NaN
45	NaN	NaN	NaN	NaN	NaN	NaN	NaN	NaN	NaN	NaN	NaN	NaN	NaN	NaN	NaN	NaN	NaN	NaN	NaN	NaN	NaN	NaN	NaN	NaN	NaN	NaN	NaN	NaN	NaN	NaN	NaN	NaN	NaN	NaN	NaN	NaN	NaN	NaN	NaN	NaN	NaN	NaN	NaN	NaN	NaN	NaN	NaN	NaN	NaN
45.5	NaN	NaN	NaN	NaN	NaN	NaN	NaN	NaN	NaN	NaN	NaN	NaN	NaN	NaN	NaN	NaN	NaN	NaN	NaN	NaN	NaN	NaN	NaN	NaN	NaN	NaN	NaN	NaN	NaN	NaN	NaN	NaN	NaN	NaN	NaN	NaN	NaN	NaN	NaN	NaN	NaN	NaN	NaN	NaN	NaN	NaN	NaN	NaN	NaN
46	NaN	NaN	NaN	NaN	NaN	NaN	NaN	NaN	NaN	NaN	NaN	NaN	NaN	NaN	NaN	NaN	NaN	NaN	NaN	NaN	NaN	NaN	NaN	NaN	NaN	NaN	NaN	NaN	NaN	NaN	NaN	NaN	NaN	NaN	NaN	NaN	NaN	NaN	NaN	NaN	NaN	NaN	NaN	NaN	NaN	NaN	NaN	NaN	NaN
46.5	NaN	NaN	NaN	NaN	NaN	NaN	NaN	NaN	NaN	NaN	NaN	NaN	NaN	NaN	NaN	NaN	NaN	NaN	NaN	NaN	NaN	NaN	NaN	NaN	NaN	NaN	NaN	NaN	NaN	NaN	NaN	NaN	NaN	NaN	NaN	NaN	NaN	NaN	NaN	NaN	NaN	NaN	NaN	NaN	NaN	NaN	NaN	NaN	NaN
47	NaN	NaN	NaN	NaN	NaN	NaN	NaN	NaN	NaN	NaN	NaN	NaN	NaN	NaN	NaN	NaN	NaN	NaN	NaN	NaN	NaN	NaN	NaN	NaN	NaN	NaN	NaN	NaN	NaN	NaN	NaN	NaN	NaN	NaN	NaN	NaN	NaN	NaN	NaN	NaN	NaN	NaN	NaN	NaN	NaN	NaN	NaN	NaN	NaN
47.5	NaN	NaN	NaN	NaN	NaN	NaN	NaN	NaN	NaN	NaN	NaN	NaN	NaN	NaN	NaN	NaN	NaN	NaN	NaN	NaN	NaN	NaN	NaN	NaN	NaN	NaN	NaN	NaN	NaN	NaN	NaN	NaN	NaN	NaN	NaN	NaN	NaN	NaN	NaN	NaN	NaN	NaN	NaN	NaN	NaN	NaN	NaN	NaN	NaN
48	NaN	NaN	NaN	NaN	NaN	NaN	NaN	NaN	NaN	NaN	NaN	NaN	NaN	NaN	NaN	NaN	NaN	NaN	NaN	NaN	NaN	NaN	NaN	NaN	NaN	NaN	NaN	NaN	NaN	NaN	NaN	NaN	NaN	NaN	NaN	NaN	NaN	NaN	NaN	NaN	NaN	NaN	NaN	NaN	NaN	NaN	NaN	NaN	NaN
48.5	NaN	NaN	NaN	NaN	NaN	NaN	NaN	NaN	NaN	NaN	NaN	NaN	NaN	NaN	NaN	NaN	NaN	NaN	NaN	NaN	NaN	NaN	NaN	NaN	NaN	NaN	NaN	NaN	NaN	NaN	NaN	NaN	NaN	NaN	NaN	NaN	NaN	NaN	NaN	NaN	NaN	NaN	NaN	NaN	NaN	NaN	NaN	NaN	NaN
49	NaN	NaN	NaN	NaN	NaN	NaN	NaN	NaN	NaN	NaN	NaN	NaN	NaN	NaN	NaN	NaN	NaN	NaN	NaN	NaN	NaN	NaN	NaN	NaN	NaN	NaN	NaN	NaN	NaN	NaN	NaN	NaN	NaN	NaN	NaN	NaN	NaN	NaN	NaN	NaN	NaN	NaN	NaN	NaN	NaN	NaN	NaN	NaN	NaN
49.5	NaN	NaN	NaN	NaN	NaN	NaN	NaN	NaN	NaN	NaN	NaN	NaN	NaN	NaN	NaN	NaN	NaN	NaN	NaN	NaN	NaN	NaN	NaN	NaN	NaN	NaN	NaN	NaN	NaN	NaN	NaN	NaN	NaN	NaN	NaN	NaN	NaN	NaN	NaN	NaN	NaN	NaN	NaN	NaN	NaN	NaN	NaN	NaN	NaN
50	NaN	NaN	NaN	NaN	NaN	NaN	NaN	NaN	NaN	NaN	NaN	NaN	NaN	NaN	NaN	NaN	NaN	NaN	NaN	NaN	NaN	NaN	NaN	NaN	NaN	NaN	NaN	NaN	NaN	NaN	NaN	NaN	NaN	NaN	NaN	NaN	NaN	NaN	NaN	NaN	NaN	NaN	NaN	NaN	NaN	NaN	NaN	NaN	NaN
50.5	NaN	NaN	NaN	NaN	NaN	NaN	NaN	NaN	NaN	NaN	NaN	NaN	NaN	NaN	NaN	NaN	NaN	NaN	NaN	NaN	NaN	NaN	NaN	NaN	NaN	NaN	NaN	NaN	NaN	NaN	NaN	NaN	NaN	NaN	NaN	NaN	NaN	NaN	NaN	NaN	NaN	NaN	NaN	NaN	NaN	NaN	NaN	NaN	NaN
51	NaN	NaN	NaN	NaN	NaN	NaN	NaN	NaN	NaN	NaN	NaN	NaN	NaN	NaN	NaN	NaN	NaN	NaN	NaN	NaN	NaN	NaN	NaN	NaN	NaN	NaN	NaN	NaN	NaN	NaN	NaN	NaN	NaN	NaN	NaN	NaN	NaN	NaN	NaN	NaN	NaN	NaN	NaN	NaN	NaN	NaN	NaN	NaN	NaN
51.5	NaN	NaN	NaN	NaN	NaN	NaN	NaN	NaN	NaN	NaN	NaN	NaN	NaN	NaN	NaN	NaN	NaN	NaN	NaN	NaN	NaN	NaN	NaN	NaN	NaN	NaN	NaN	NaN	NaN	NaN	NaN	NaN	NaN	NaN	NaN	NaN	NaN	NaN	NaN	NaN	NaN	NaN	NaN	NaN	NaN	NaN	NaN	NaN	NaN
52	NaN	NaN	NaN	NaN	NaN	NaN	NaN	NaN	NaN	NaN	NaN	NaN	NaN	NaN	NaN	NaN	NaN	NaN	NaN	NaN	NaN	NaN	NaN	NaN	NaN	NaN	NaN	NaN	NaN	NaN	NaN	NaN	NaN	NaN	NaN	NaN	NaN	NaN	NaN	NaN	NaN	NaN	NaN	NaN	NaN	NaN	NaN	NaN	NaN
52.5	NaN	NaN	NaN	NaN	NaN	NaN	NaN	NaN	NaN	NaN	NaN	NaN	NaN	NaN	NaN	NaN	NaN	NaN	NaN	NaN	NaN	NaN	NaN	NaN	NaN	NaN	NaN	NaN	NaN	NaN	NaN	NaN	NaN	NaN	NaN	NaN	NaN	NaN	NaN	NaN	NaN	NaN	NaN	NaN	NaN	NaN	NaN	NaN	NaN
53	NaN	NaN	NaN	NaN	NaN	NaN	NaN	NaN	NaN	NaN	NaN	NaN	NaN	NaN	NaN	NaN	NaN	NaN	NaN	NaN	NaN	NaN	NaN	NaN	NaN	NaN	NaN	NaN	NaN	NaN	NaN	NaN	NaN	NaN	NaN	NaN	NaN	NaN	NaN	NaN	NaN	NaN	NaN	NaN	NaN	NaN	NaN	NaN	NaN
53.5	NaN	NaN	NaN	NaN	NaN	NaN	NaN	NaN	NaN	NaN	NaN	NaN	NaN	NaN	NaN	NaN	NaN	NaN	NaN	NaN	NaN	NaN	NaN	NaN	NaN	NaN	NaN	NaN	NaN	NaN	NaN	NaN	NaN	NaN	NaN	NaN	NaN	NaN	NaN	NaN	NaN	NaN	NaN	NaN	NaN	NaN	NaN	NaN	NaN
54	NaN	NaN	NaN	NaN	NaN	NaN	NaN	NaN	NaN	NaN	NaN	NaN	NaN	NaN	NaN	NaN	NaN	NaN	NaN	NaN	NaN	NaN	NaN	NaN	NaN	NaN	NaN	NaN	NaN	NaN	NaN	NaN	NaN	NaN	NaN	NaN	NaN	NaN	NaN	NaN	NaN	NaN	NaN	NaN	NaN	NaN	NaN	NaN	NaN
54.5	NaN	NaN	NaN	NaN	NaN	NaN	NaN	NaN	NaN	NaN	NaN	NaN	NaN	NaN	NaN	NaN	NaN	NaN	NaN	NaN	NaN	NaN	NaN	NaN	NaN	NaN	NaN	NaN	NaN	NaN	NaN	NaN	NaN	NaN	NaN	NaN	NaN	NaN	NaN	NaN	NaN	NaN	NaN	NaN	NaN	NaN	NaN	NaN	NaN
[truncated: 70 more columns]
