# Supplementary material for: Longitudinal imaging of Caenorhabditis elegans in a microfabricated device reveals variation in behavioral decline during aging
Source: eLife. 2017 May 31;6:e26652. doi: 10.7554/eLife.26652 (PMC5484621; doi:10.7554/eLife.26652)
Supplement: Figure 3—source data 1. — DOI: http://dx.doi.org/10.7554/eLife.26652.014 [file elife-26652-fig3-data1.zip › SourceData_Figure3/ResponseLatency/ResponseLatency_daf-2.csv]

1	NaN	NaN	NaN	NaN	NaN	NaN	NaN	NaN	NaN	NaN	NaN	NaN	NaN	NaN	NaN	NaN	NaN	NaN	NaN	NaN	NaN	NaN	NaN	NaN	NaN	NaN	NaN	NaN	NaN	NaN	NaN	NaN	NaN	NaN	NaN	NaN	NaN	NaN	NaN	NaN	NaN	NaN	NaN	NaN	NaN	NaN	NaN	NaN	NaN
1.5	5	5	5	25	5	5	5	10	5	5	5	5	5	5	515	5	55	5	5	5	10	45	60	5	35	5	5	70	5	5	35	40	5	5	35	45	5	30	5	5	35	5	35	10	5	25	5	10	10
2	40	25	5	60	40	5	5	5	5	25	70	50	5	15	30	5	130	15	5	120	10	85	70	5	35	15	5	30	20	5	30	5	10	15	170	5	40	30	5	30	135	10	80	20	10	20	5	5	30
2.5	5	15	5	115	5	5	65	20	15	20	5	45	5	40	45	30	45	25	5	75	105	40	5	220	5	15	50	45	5	5	80	10	35	5	100	5	10	60	125	145	25	10	25	205	45	10	55	10	260
3	40	25	5	115	40	5	65	20	15	25	70	50	5	40	45	30	130	25	5	120	105	85	70	220	35	15	50	45	20	5	20	5	5	10	35	5	65	60	5	10	20	5	25	5	290	45	20	20	35
3.5	78	23	20	115	40	65	99	24	15	24	62	49	5	40	45	30	109	25	35	114	105	74	67	220	33	270	50	45	84	20	25	35	155	70	5	45	30	75	30	5	485	10	5	15	175	10	45	10	430
4	84	24	83	115	70	75	105	25	15	30	88	58	110	40	45	30	120	25	40	117	105	80	69	560	34	313	50	45	95	33	15	30	25	25	295	20	5	900	35	25	900	15	5	5	70	70	10	30	175
4.5	90	5	25	70	40	85	110	25	15	5	35	15	5	30	5	20	40	5	45	95	40	35	55	70	25	355	5	25	105	25	40	105	45	20	10	45	10	55	65	65	105	15	100	5	65	40	60	20	190
5	25	5	140	15	100	50	15	20	5	35	105	65	215	5	15	15	50	5	35	55	5	45	35	900	15	70	30	35	20	40	20	35	5	35	900	40	5	900	295	110	30	35	85	40	15	25	90	35	25
5.5	5	185	40	35	40	75	20	30	20	40	45	50	60	25	105	5	20	10	45	20	90	90	125	900	70	55	45	25	900	15	5	25	100	20	900	25	80	900	100	15	100	25	110	15	95	900	50	55	40
6	15	20	900	20	30	20	25	25	50	5	40	900	60	30	30	25	15	5	15	10	5	25	40	900	5	50	30	10	40	30	30	60	590	5	15	15	20	315	70	220	900	20	160	900	145	20	85	20	60
6.5	5	210	335	305	15	5	30	110	25	30	105	25	115	30	35	355	55	75	45	45	25	900	900	110	120	165	35	80	900	25	55	508	863	303	543	408	110	608	213	208	598	138	900	578	130	900	180	128	50
7	20	260	180	5	35	45	25	30	30	5	15	20	80	10	20	175	55	900	70	135	75	900	340	900	75	120	5	20	40	75	40	115	900	350	185	625	40	35	105	40	255	5	900	255	90	900	20	135	40
7.5	460	755	618	603	108	165	60	300	35	35	370	463	428	155	473	265	55	703	168	128	68	900	900	900	130	228	490	58	710	350	70	900	825	255	105	190	140	170	320	195	295	250	900	130	115	350	275	120	25
8	20	610	35	70	90	100	55	90	20	40	5	5	230	190	45	25	45	505	55	60	60	355	900	900	140	290	80	10	520	35	40	365	250	245	235	135	285	900	120	200	60	70	900	175	50	900	70	50	130
8.5	900	900	900	900	125	230	65	490	40	5	635	900	625	120	900	35	55	455	265	120	45	900	900	900	45	5	900	35	135	625	20	145	190	630	75	160	150	900	275	40	900	545	900	185	100	250	125	60	130
9	245	5	900	40	900	105	295	900	55	35	20	900	900	45	10	20	110	900	135	900	120	900	900	900	65	285	430	120	900	810	75	135	900	110	145	900	165	15	440	65	80	40	55	565	620	155	60	400	900
9.5	605	25	900	5	185	35	455	900	35	185	75	900	775	390	15	60	900	20	135	900	70	200	900	900	15	900	900	45	135	900	25	200	245	90	450	180	30	900	900	50	110	520	350	900	410	5	50	45	900
10	145	10	900	85	295	900	365	900	15	190	25	900	620	900	900	65	125	175	370	270	85	900	900	900	205	160	900	15	900	25	135	900	425	95	900	115	30	900	900	75	900	25	215	900	375	NaN	95	55	295
10.5	155	10	900	205	80	900	255	95	15	15	395	5	900	900	900	50	205	5	900	900	50	95	85	900	900	900	900	100	900	180	60	220	290	15	275	410	90	NaN	900	30	440	900	190	900	900	NaN	235	900	900
11	900	10	900	900	190	115	900	145	10	35	735	5	900	900	900	60	180	900	225	900	35	105	900	900	20	540	50	595	900	15	65	185	210	185	40	125	180	NaN	85	165	900	120	900	900	900	NaN	285	35	155
11.5	900	5	900	900	900	900	900	900	430	30	900	900	125	900	900	75	260	20	900	900	65	900	900	5	900	5	900	345	20	235	692	730	270	193	250	339	168	NaN	900	233	900	705	787	900	900	NaN	747	900	714
12	900	9	900	900	833	900	900	900	338	684	900	900	790	900	900	694	254	682	765	900	155	900	900	900	900	429	900	824	900	184	796	900	240	194	213	275	540	NaN	900	578	900	803	844	900	900	NaN	900	NaN	435
12.5	900	5	900	900	630	900	900	900	60	900	900	900	460	900	900	900	235	25	360	95	185	900	900	900	900	95	900	900	900	30	900	900	30	195	175	115	130	NaN	900	255	900	60	445	900	900	NaN	900	NaN	60
13	900	900	900	900	754	900	900	900	619	900	900	900	900	900	900	900	577	798	900	900	900	900	900	900	900	267	900	900	900	170	395	900	140	40	170	210	900	NaN	900	900	900	900	120	900	900	NaN	900	NaN	85
13.5	190	900	900	900	675	900	5	900	80	900	900	900	900	900	900	900	900	900	900	900	900	900	900	5	900	100	900	900	900	155	270	900	75	485	240	200	730	NaN	900	135	900	125	900	900	900	NaN	170	NaN	525
14	900	900	900	900	55	900	10	900	900	380	480	900	900	900	605	175	30	695	900	490	900	900	900	5	900	105	900	900	215	75	900	900	900	305	900	155	900	NaN	NaN	900	900	70	900	900	900	NaN	900	NaN	270
14.5	900	900	900	900	295	900	35	900	610	900	900	900	230	900	900	900	900	130	85	900	270	900	900	660	105	305	900	900	815	105	520	900	230	900	230	10	250	NaN	NaN	100	900	275	900	900	900	NaN	215	NaN	900
15	900	390	900	900	580	725	85	900	70	80	135	900	900	900	900	900	70	190	900	900	900	900	900	900	75	900	900	900	5	205	280	900	900	900	590	200	730	NaN	NaN	900	900	605	270	900	340	NaN	170	NaN	900
15.5	900	75	900	900	900	200	900	900	900	85	130	900	900	900	900	900	900	900	215	185	900	900	900	900	55	900	900	900	900	25	105	400	900	NaN	195	30	900	NaN	NaN	830	900	700	430	900	465	NaN	560	NaN	900
16	900	30	900	900	900	900	900	130	900	900	900	900	900	900	900	900	160	900	200	5	900	900	900	5	120	900	900	900	900	305	265	900	900	NaN	610	5	315	NaN	NaN	160	900	900	390	900	900	NaN	165	NaN	900
16.5	250	5	900	325	165	360	900	900	900	65	900	900	900	900	900	900	900	565	425	40	900	900	900	900	25	350	370	900	5	255	495	900	900	NaN	900	5	900	NaN	NaN	200	900	440	305	900	270	NaN	145	NaN	900
17	900	10	900	900	900	900	900	900	15	175	900	900	900	900	900	900	900	395	900	5	900	900	900	900	15	900	900	900	45	325	220	900	900	NaN	900	5	900	NaN	NaN	445	115	900	100	900	900	NaN	900	NaN	95
17.5	900	900	900	900	900	900	900	900	838	210	900	900	900	900	900	900	900	900	900	470	900	900	900	900	813	900	900	900	168	553	900	900	900	NaN	900	900	900	NaN	NaN	900	900	85	215	900	900	NaN	170	NaN	30
18	900	900	900	900	175	900	900	900	55	70	900	900	900	900	900	900	900	900	900	5	900	900	900	900	900	900	900	640	290	20	235	900	900	NaN	185	270	900	NaN	NaN	35	900	900	175	NaN	390	NaN	75	NaN	10
18.5	505	900	900	900	900	900	900	900	775	245	900	900	900	900	900	900	900	900	35	900	900	900	900	900	725	900	900	900	30	780	900	900	900	NaN	900	155	35	NaN	NaN	335	900	900	185	NaN	195	NaN	900	NaN	70
19	175	900	900	900	900	660	900	900	900	900	900	900	900	900	900	460	300	430	900	900	900	900	900	900	900	900	900	900	5	900	900	900	340	NaN	900	900	900	NaN	NaN	900	900	185	900	NaN	900	NaN	215	NaN	900
19.5	900	NaN	NaN	900	900	900	900	900	510	245	900	900	220	900	900	120	115	900	95	245	900	900	900	900	900	900	900	900	10	900	900	900	900	NaN	NaN	900	865	NaN	NaN	355	900	35	900	NaN	900	NaN	900	NaN	210
20	900	NaN	NaN	135	900	900	900	900	580	900	900	900	900	900	900	10	85	260	900	900	900	350	900	325	900	900	900	900	5	5	NaN	NaN	NaN	NaN	NaN	NaN	NaN	NaN	NaN	NaN	NaN	NaN	NaN	NaN	NaN	NaN	NaN	NaN	NaN
20.5	900	NaN	NaN	900	900	900	900	900	900	900	900	900	900	900	900	5	230	35	900	900	900	285	900	220	900	NaN	900	900	5	900	295	900	900	NaN	NaN	900	900	NaN	NaN	5	900	130	900	NaN	900	NaN	900	NaN	900
21	900	NaN	NaN	900	165	610	30	900	305	900	900	900	900	900	900	160	240	900	900	15	900	900	900	10	900	NaN	900	900	5	900	900	900	435	NaN	NaN	900	900	NaN	NaN	20	900	120	900	NaN	900	NaN	900	NaN	900
21.5	900	NaN	NaN	900	900	900	95	900	900	900	900	900	900	900	900	900	900	900	900	900	900	900	900	900	900	NaN	900	230	55	900	900	900	900	NaN	NaN	900	900	NaN	NaN	70	900	900	900	NaN	900	NaN	900	NaN	900
22	900	NaN	NaN	900	900	900	40	900	900	900	900	900	900	900	900	265	900	900	355	900	900	900	900	900	900	NaN	900	900	5	900	900	900	900	NaN	NaN	900	900	NaN	NaN	40	900	900	900	NaN	900	NaN	900	NaN	900
22.5	900	NaN	NaN	900	900	900	40	900	900	900	900	900	900	900	900	900	900	900	900	900	900	900	900	900	900	NaN	900	535	625	900	NaN	NaN	NaN	NaN	NaN	NaN	NaN	NaN	NaN	NaN	NaN	NaN	NaN	NaN	NaN	NaN	NaN	NaN	NaN
23	900	NaN	NaN	900	900	900	100	900	900	900	900	900	900	900	900	5	325	900	90	900	900	900	900	900	900	NaN	900	305	180	5	130	900	220	NaN	NaN	900	900	NaN	NaN	25	900	5	215	NaN	900	NaN	900	NaN	900
23.5	900	NaN	NaN	900	900	900	900	900	900	900	900	900	900	900	900	5	35	900	105	900	900	900	900	900	900	NaN	900	900	5	10	105	900	900	NaN	NaN	900	900	NaN	NaN	160	900	215	385	NaN	900	NaN	900	NaN	900
24	25	NaN	NaN	900	900	595	900	510	825	900	900	900	40	605	900	5	900	900	50	5	900	355	900	900	900	NaN	900	160	5	255	900	900	900	NaN	NaN	900	900	NaN	NaN	900	NaN	900	900	NaN	900	NaN	900	NaN	900
24.5	5	NaN	NaN	40	900	900	900	50	900	900	900	900	900	220	900	5	900	900	265	20	900	900	900	465	900	NaN	900	900	5	900	60	900	900	NaN	NaN	900	900	NaN	NaN	140	NaN	25	900	NaN	380	NaN	900	NaN	150
25	5	NaN	NaN	900	900	900	900	900	580	900	900	900	900	900	900	900	180	900	5	15	900	900	560	25	900	NaN	900	285	5	5	900	900	900	NaN	NaN	900	900	NaN	NaN	5	NaN	900	900	NaN	810	NaN	810	NaN	900
25.5	900	NaN	NaN	900	900	900	390	360	265	15	900	900	900	5	900	520	320	900	900	900	900	900	900	900	900	NaN	900	900	5	900	900	5	900	NaN	NaN	900	10	NaN	NaN	15	NaN	5	900	NaN	900	NaN	10	NaN	15
26	900	NaN	NaN	900	900	900	900	95	900	900	900	900	900	900	900	40	900	900	900	900	900	900	900	900	900	NaN	900	900	500	5	900	900	900	NaN	NaN	900	900	NaN	NaN	15	NaN	5	145	NaN	900	NaN	605	NaN	900
26.5	10	NaN	NaN	900	5	900	900	295	900	15	900	900	900	5	900	45	900	900	25	900	900	900	900	900	900	NaN	900	900	5	5	NaN	NaN	NaN	NaN	NaN	NaN	NaN	NaN	NaN	NaN	NaN	NaN	NaN	NaN	NaN	NaN	NaN	NaN	NaN
27	900	NaN	NaN	15	5	900	900	900	900	20	NaN	900	900	125	900	5	5	900	280	NaN	5	900	900	900	900	NaN	900	900	5	900	NaN	NaN	NaN	NaN	NaN	NaN	NaN	NaN	NaN	NaN	NaN	NaN	NaN	NaN	NaN	NaN	NaN	NaN	NaN
27.5	45	NaN	NaN	NaN	5	765	900	900	10	900	NaN	900	900	655	900	10	900	900	5	NaN	900	900	900	900	900	NaN	900	70	5	900	NaN	NaN	NaN	NaN	NaN	NaN	NaN	NaN	NaN	NaN	NaN	NaN	NaN	NaN	NaN	NaN	NaN	NaN	NaN
28	10	NaN	NaN	NaN	5	900	NaN	900	900	900	NaN	900	900	900	900	100	5	900	5	NaN	45	365	900	285	900	NaN	900	900	5	15	900	10	900	NaN	NaN	10	900	NaN	NaN	30	NaN	900	900	NaN	900	NaN	300	NaN	900
28.5	5	NaN	NaN	NaN	5	900	NaN	900	900	900	NaN	900	855	275	900	115	900	900	20	NaN	190	900	900	NaN	900	NaN	900	900	5	15	900	5	900	NaN	NaN	900	900	NaN	NaN	10	NaN	900	10	NaN	900	NaN	900	NaN	900
29	10	NaN	NaN	NaN	900	900	NaN	15	900	900	NaN	900	285	900	900	900	900	900	95	NaN	900	900	900	NaN	900	NaN	10	900	70	900	200	15	900	NaN	NaN	900	425	NaN	NaN	80	NaN	900	900	NaN	900	NaN	900	NaN	900
29.5	10	NaN	NaN	NaN	250	900	NaN	900	15	900	NaN	900	900	575	900	130	900	900	255	NaN	900	900	900	NaN	900	NaN	5	900	5	900	125	35	900	NaN	NaN	900	95	NaN	NaN	25	NaN	900	900	NaN	900	NaN	900	NaN	90
30	5	NaN	NaN	NaN	900	900	NaN	275	900	355	NaN	900	160	900	210	900	900	NaN	65	NaN	5	5	900	NaN	900	NaN	900	260	5	20	900	5	900	NaN	NaN	900	900	NaN	NaN	900	NaN	900	NaN	NaN	900	NaN	NaN	NaN	900
30.5	NaN	NaN	NaN	NaN	NaN	NaN	NaN	NaN	NaN	NaN	NaN	NaN	NaN	NaN	NaN	NaN	NaN	NaN	NaN	NaN	NaN	NaN	NaN	NaN	NaN	NaN	NaN	NaN	NaN	NaN	900	165	NaN	NaN	NaN	NaN	900	NaN	NaN	NaN	NaN	900	NaN	NaN	900	NaN	NaN	NaN	NaN
31	900	NaN	NaN	NaN	10	900	NaN	900	10	900	NaN	900	900	900	900	NaN	900	NaN	5	NaN	900	900	900	NaN	900	NaN	80	900	5	900	145	20	NaN	NaN	NaN	NaN	900	NaN	NaN	NaN	NaN	NaN	NaN	NaN	900	NaN	NaN	NaN	NaN
31.5	20	NaN	NaN	NaN	900	900	NaN	5	900	900	NaN	900	900	NaN	900	NaN	900	NaN	900	NaN	10	900	900	NaN	900	NaN	5	NaN	900	900	900	5	NaN	NaN	NaN	NaN	900	NaN	NaN	NaN	NaN	NaN	NaN	NaN	900	NaN	NaN	NaN	NaN
32	5	NaN	NaN	NaN	255	900	NaN	NaN	900	900	NaN	900	900	NaN	900	NaN	5	NaN	900	NaN	900	900	900	NaN	900	NaN	105	NaN	900	900	900	900	NaN	NaN	NaN	NaN	900	NaN	NaN	NaN	NaN	NaN	NaN	NaN	900	NaN	NaN	NaN	NaN
32.5	10	NaN	NaN	NaN	5	425	NaN	NaN	900	900	NaN	900	20	NaN	900	NaN	900	NaN	900	NaN	900	335	900	NaN	900	NaN	5	NaN	900	900	900	900	NaN	NaN	NaN	NaN	NaN	NaN	NaN	NaN	NaN	NaN	NaN	NaN	900	NaN	NaN	NaN	NaN
33	NaN	NaN	NaN	NaN	NaN	NaN	NaN	NaN	NaN	NaN	NaN	NaN	NaN	NaN	NaN	NaN	NaN	NaN	NaN	NaN	NaN	NaN	NaN	NaN	NaN	NaN	NaN	NaN	NaN	NaN	900	900	NaN	NaN	NaN	NaN	NaN	NaN	NaN	NaN	NaN	NaN	NaN	NaN	900	NaN	NaN	NaN	NaN
33.5	5	NaN	NaN	NaN	5	NaN	NaN	NaN	900	900	NaN	900	10	NaN	NaN	NaN	15	NaN	NaN	NaN	5	750	900	NaN	NaN	NaN	10	NaN	NaN	900	NaN	90	NaN	NaN	NaN	NaN	NaN	NaN	NaN	NaN	NaN	NaN	NaN	NaN	900	NaN	NaN	NaN	NaN
34	NaN	NaN	NaN	NaN	NaN	NaN	NaN	NaN	NaN	NaN	NaN	NaN	NaN	NaN	NaN	NaN	NaN	NaN	NaN	NaN	NaN	NaN	NaN	NaN	NaN	NaN	NaN	NaN	NaN	NaN	NaN	NaN	NaN	NaN	NaN	NaN	NaN	NaN	NaN	NaN	NaN	NaN	NaN	NaN	NaN	NaN	NaN	NaN	NaN
35	NaN	NaN	NaN	NaN	NaN	NaN	NaN	NaN	NaN	NaN	NaN	NaN	NaN	NaN	NaN	NaN	NaN	NaN	NaN	NaN	NaN	NaN	NaN	NaN	NaN	NaN	NaN	NaN	NaN	NaN	NaN	NaN	NaN	NaN	NaN	NaN	NaN	NaN	NaN	NaN	NaN	NaN	NaN	NaN	NaN	NaN	NaN	NaN	NaN
35.5	10	NaN	NaN	NaN	900	NaN	NaN	NaN	25	NaN	NaN	60	900	NaN	NaN	NaN	900	NaN	NaN	NaN	5	900	900	NaN	NaN	NaN	900	NaN	NaN	900	NaN	NaN	NaN	NaN	NaN	NaN	NaN	NaN	NaN	NaN	NaN	NaN	NaN	NaN	900	NaN	NaN	NaN	NaN
36	NaN	NaN	NaN	NaN	900	NaN	NaN	NaN	900	NaN	NaN	100	900	NaN	NaN	NaN	10	NaN	NaN	NaN	20	900	900	NaN	NaN	NaN	5	NaN	NaN	5	NaN	NaN	NaN	NaN	NaN	NaN	NaN	NaN	NaN	NaN	NaN	NaN	NaN	NaN	900	NaN	NaN	NaN	NaN
36.5	NaN	NaN	NaN	NaN	900	NaN	NaN	NaN	900	NaN	NaN	NaN	NaN	NaN	NaN	NaN	900	NaN	NaN	NaN	40	900	900	NaN	NaN	NaN	75	NaN	NaN	900	NaN	NaN	NaN	NaN	NaN	NaN	NaN	NaN	NaN	NaN	NaN	NaN	NaN	NaN	900	NaN	NaN	NaN	NaN
37	NaN	NaN	NaN	NaN	900	NaN	NaN	NaN	900	NaN	NaN	NaN	NaN	NaN	NaN	NaN	900	NaN	NaN	NaN	5	900	900	NaN	NaN	NaN	900	NaN	NaN	NaN	NaN	NaN	NaN	NaN	NaN	NaN	NaN	NaN	NaN	NaN	NaN	NaN	NaN	NaN	900	NaN	NaN	NaN	NaN
37.5	NaN	NaN	NaN	NaN	NaN	NaN	NaN	NaN	900	NaN	NaN	NaN	NaN	NaN	NaN	NaN	900	NaN	NaN	NaN	10	15	900	NaN	NaN	NaN	NaN	NaN	NaN	NaN	NaN	NaN	NaN	NaN	NaN	NaN	NaN	NaN	NaN	NaN	NaN	NaN	NaN	NaN	NaN	NaN	NaN	NaN	NaN
38	NaN	NaN	NaN	NaN	NaN	NaN	NaN	NaN	900	NaN	NaN	NaN	NaN	NaN	NaN	NaN	445	NaN	NaN	NaN	25	5	900	NaN	NaN	NaN	NaN	NaN	NaN	NaN	NaN	NaN	NaN	NaN	NaN	NaN	NaN	NaN	NaN	NaN	NaN	NaN	NaN	NaN	NaN	NaN	NaN	NaN	NaN
38.5	NaN	NaN	NaN	NaN	NaN	NaN	NaN	NaN	900	NaN	NaN	NaN	NaN	NaN	NaN	NaN	900	NaN	NaN	NaN	NaN	5	35	NaN	NaN	NaN	NaN	NaN	NaN	NaN	NaN	NaN	NaN	NaN	NaN	NaN	NaN	NaN	NaN	NaN	NaN	NaN	NaN	NaN	NaN	NaN	NaN	NaN	NaN
39.5	NaN	NaN	NaN	NaN	NaN	NaN	NaN	NaN	900	NaN	NaN	NaN	NaN	NaN	NaN	NaN	900	NaN	NaN	NaN	NaN	900	NaN	NaN	NaN	NaN	NaN	NaN	NaN	NaN	NaN	NaN	NaN	NaN	NaN	NaN	NaN	NaN	NaN	NaN	NaN	NaN	NaN	NaN	NaN	NaN	NaN	NaN	NaN
40	NaN	NaN	NaN	NaN	NaN	NaN	NaN	NaN	900	NaN	NaN	NaN	NaN	NaN	NaN	NaN	900	NaN	NaN	NaN	NaN	900	NaN	NaN	NaN	NaN	NaN	NaN	NaN	NaN	NaN	NaN	NaN	NaN	NaN	NaN	NaN	NaN	NaN	NaN	NaN	NaN	NaN	NaN	NaN	NaN	NaN	NaN	NaN
40.5	NaN	NaN	NaN	NaN	NaN	NaN	NaN	NaN	280	NaN	NaN	NaN	NaN	NaN	NaN	NaN	900	NaN	NaN	NaN	NaN	20	NaN	NaN	NaN	NaN	NaN	NaN	NaN	NaN	NaN	NaN	NaN	NaN	NaN	NaN	NaN	NaN	NaN	NaN	NaN	NaN	NaN	NaN	NaN	NaN	NaN	NaN	NaN
41	NaN	NaN	NaN	NaN	NaN	NaN	NaN	NaN	900	NaN	NaN	NaN	NaN	NaN	NaN	NaN	385	NaN	NaN	NaN	NaN	5	NaN	NaN	NaN	NaN	NaN	NaN	NaN	NaN	NaN	NaN	NaN	NaN	NaN	NaN	NaN	NaN	NaN	NaN	NaN	NaN	NaN	NaN	NaN	NaN	NaN	NaN	NaN
41.5	NaN	NaN	NaN	NaN	NaN	NaN	NaN	NaN	NaN	NaN	NaN	NaN	NaN	NaN	NaN	NaN	NaN	NaN	NaN	NaN	NaN	NaN	NaN	NaN	NaN	NaN	NaN	NaN	NaN	NaN	NaN	NaN	NaN	NaN	NaN	NaN	NaN	NaN	NaN	NaN	NaN	NaN	NaN	NaN	NaN	NaN	NaN	NaN	NaN
42	NaN	NaN	NaN	NaN	NaN	NaN	NaN	NaN	NaN	NaN	NaN	NaN	NaN	NaN	NaN	NaN	900	NaN	NaN	NaN	NaN	50	NaN	NaN	NaN	NaN	NaN	NaN	NaN	NaN	NaN	NaN	NaN	NaN	NaN	NaN	NaN	NaN	NaN	NaN	NaN	NaN	NaN	NaN	NaN	NaN	NaN	NaN	NaN
42.5	NaN	NaN	NaN	NaN	NaN	NaN	NaN	NaN	NaN	NaN	NaN	NaN	NaN	NaN	NaN	NaN	900	NaN	NaN	NaN	NaN	900	NaN	NaN	NaN	NaN	NaN	NaN	NaN	NaN	NaN	NaN	NaN	NaN	NaN	NaN	NaN	NaN	NaN	NaN	NaN	NaN	NaN	NaN	NaN	NaN	NaN	NaN	NaN
43	NaN	NaN	NaN	NaN	NaN	NaN	NaN	NaN	NaN	NaN	NaN	NaN	NaN	NaN	NaN	NaN	NaN	NaN	NaN	NaN	NaN	NaN	NaN	NaN	NaN	NaN	NaN	NaN	NaN	NaN	NaN	NaN	NaN	NaN	NaN	NaN	NaN	NaN	NaN	NaN	NaN	NaN	NaN	NaN	NaN	NaN	NaN	NaN	NaN
43.5	NaN	NaN	NaN	NaN	NaN	NaN	NaN	NaN	NaN	NaN	NaN	NaN	NaN	NaN	NaN	NaN	NaN	NaN	NaN	NaN	NaN	NaN	NaN	NaN	NaN	NaN	NaN	NaN	NaN	NaN	NaN	NaN	NaN	NaN	NaN	NaN	NaN	NaN	NaN	NaN	NaN	NaN	NaN	NaN	NaN	NaN	NaN	NaN	NaN
44	NaN	NaN	NaN	NaN	NaN	NaN	NaN	NaN	NaN	NaN	NaN	NaN	NaN	NaN	NaN	NaN	NaN	NaN	NaN	NaN	NaN	NaN	NaN	NaN	NaN	NaN	NaN	NaN	NaN	NaN	NaN	NaN	NaN	NaN	NaN	NaN	NaN	NaN	NaN	NaN	NaN	NaN	NaN	NaN	NaN	NaN	NaN	NaN	NaN
44.5	NaN	NaN	NaN	NaN	NaN	NaN	NaN	NaN	NaN	NaN	NaN	NaN	NaN	NaN	NaN	NaN	NaN	NaN	NaN	NaN	NaN	NaN	NaN	NaN	NaN	NaN	NaN	NaN	NaN	NaN	NaN	NaN	NaN	NaN	NaN	NaN	NaN	NaN	NaN	NaN	NaN	NaN	NaN	NaN	NaN	NaN	NaN	NaN	NaN
45	NaN	NaN	NaN	NaN	NaN	NaN	NaN	NaN	NaN	NaN	NaN	NaN	NaN	NaN	NaN	NaN	NaN	NaN	NaN	NaN	NaN	NaN	NaN	NaN	NaN	NaN	NaN	NaN	NaN	NaN	NaN	NaN	NaN	NaN	NaN	NaN	NaN	NaN	NaN	NaN	NaN	NaN	NaN	NaN	NaN	NaN	NaN	NaN	NaN
45.5	NaN	NaN	NaN	NaN	NaN	NaN	NaN	NaN	NaN	NaN	NaN	NaN	NaN	NaN	NaN	NaN	NaN	NaN	NaN	NaN	NaN	NaN	NaN	NaN	NaN	NaN	NaN	NaN	NaN	NaN	NaN	NaN	NaN	NaN	NaN	NaN	NaN	NaN	NaN	NaN	NaN	NaN	NaN	NaN	NaN	NaN	NaN	NaN	NaN
46	NaN	NaN	NaN	NaN	NaN	NaN	NaN	NaN	NaN	NaN	NaN	NaN	NaN	NaN	NaN	NaN	NaN	NaN	NaN	NaN	NaN	NaN	NaN	NaN	NaN	NaN	NaN	NaN	NaN	NaN	NaN	NaN	NaN	NaN	NaN	NaN	NaN	NaN	NaN	NaN	NaN	NaN	NaN	NaN	NaN	NaN	NaN	NaN	NaN
46.5	NaN	NaN	NaN	NaN	NaN	NaN	NaN	NaN	NaN	NaN	NaN	NaN	NaN	NaN	NaN	NaN	NaN	NaN	NaN	NaN	NaN	NaN	NaN	NaN	NaN	NaN	NaN	NaN	NaN	NaN	NaN	NaN	NaN	NaN	NaN	NaN	NaN	NaN	NaN	NaN	NaN	NaN	NaN	NaN	NaN	NaN	NaN	NaN	NaN
47	NaN	NaN	NaN	NaN	NaN	NaN	NaN	NaN	NaN	NaN	NaN	NaN	NaN	NaN	NaN	NaN	NaN	NaN	NaN	NaN	NaN	NaN	NaN	NaN	NaN	NaN	NaN	NaN	NaN	NaN	NaN	NaN	NaN	NaN	NaN	NaN	NaN	NaN	NaN	NaN	NaN	NaN	NaN	NaN	NaN	NaN	NaN	NaN	NaN
47.5	NaN	NaN	NaN	NaN	NaN	NaN	NaN	NaN	NaN	NaN	NaN	NaN	NaN	NaN	NaN	NaN	NaN	NaN	NaN	NaN	NaN	NaN	NaN	NaN	NaN	NaN	NaN	NaN	NaN	NaN	NaN	NaN	NaN	NaN	NaN	NaN	NaN	NaN	NaN	NaN	NaN	NaN	NaN	NaN	NaN	NaN	NaN	NaN	NaN
48	NaN	NaN	NaN	NaN	NaN	NaN	NaN	NaN	NaN	NaN	NaN	NaN	NaN	NaN	NaN	NaN	NaN	NaN	NaN	NaN	NaN	NaN	NaN	NaN	NaN	NaN	NaN	NaN	NaN	NaN	NaN	NaN	NaN	NaN	NaN	NaN	NaN	NaN	NaN	NaN	NaN	NaN	NaN	NaN	NaN	NaN	NaN	NaN	NaN
48.5	NaN	NaN	NaN	NaN	NaN	NaN	NaN	NaN	NaN	NaN	NaN	NaN	NaN	NaN	NaN	NaN	NaN	NaN	NaN	NaN	NaN	NaN	NaN	NaN	NaN	NaN	NaN	NaN	NaN	NaN	NaN	NaN	NaN	NaN	NaN	NaN	NaN	NaN	NaN	NaN	NaN	NaN	NaN	NaN	NaN	NaN	NaN	NaN	NaN
49	NaN	NaN	NaN	NaN	NaN	NaN	NaN	NaN	NaN	NaN	NaN	NaN	NaN	NaN	NaN	NaN	NaN	NaN	NaN	NaN	NaN	NaN	NaN	NaN	NaN	NaN	NaN	NaN	NaN	NaN	NaN	NaN	NaN	NaN	NaN	NaN	NaN	NaN	NaN	NaN	NaN	NaN	NaN	NaN	NaN	NaN	NaN	NaN	NaN
49.5	NaN	NaN	NaN	NaN	NaN	NaN	NaN	NaN	NaN	NaN	NaN	NaN	NaN	NaN	NaN	NaN	NaN	NaN	NaN	NaN	NaN	NaN	NaN	NaN	NaN	NaN	NaN	NaN	NaN	NaN	NaN	NaN	NaN	NaN	NaN	NaN	NaN	NaN	NaN	NaN	NaN	NaN	NaN	NaN	NaN	NaN	NaN	NaN	NaN
50	NaN	NaN	NaN	NaN	NaN	NaN	NaN	NaN	NaN	NaN	NaN	NaN	NaN	NaN	NaN	NaN	NaN	NaN	NaN	NaN	NaN	NaN	NaN	NaN	NaN	NaN	NaN	NaN	NaN	NaN	NaN	NaN	NaN	NaN	NaN	NaN	NaN	NaN	NaN	NaN	NaN	NaN	NaN	NaN	NaN	NaN	NaN	NaN	NaN
50.5	NaN	NaN	NaN	NaN	NaN	NaN	NaN	NaN	NaN	NaN	NaN	NaN	NaN	NaN	NaN	NaN	NaN	NaN	NaN	NaN	NaN	NaN	NaN	NaN	NaN	NaN	NaN	NaN	NaN	NaN	NaN	NaN	NaN	NaN	NaN	NaN	NaN	NaN	NaN	NaN	NaN	NaN	NaN	NaN	NaN	NaN	NaN	NaN	NaN
51	NaN	NaN	NaN	NaN	NaN	NaN	NaN	NaN	NaN	NaN	NaN	NaN	NaN	NaN	NaN	NaN	NaN	NaN	NaN	NaN	NaN	NaN	NaN	NaN	NaN	NaN	NaN	NaN	NaN	NaN	NaN	NaN	NaN	NaN	NaN	NaN	NaN	NaN	NaN	NaN	NaN	NaN	NaN	NaN	NaN	NaN	NaN	NaN	NaN
51.5	NaN	NaN	NaN	NaN	NaN	NaN	NaN	NaN	NaN	NaN	NaN	NaN	NaN	NaN	NaN	NaN	NaN	NaN	NaN	NaN	NaN	NaN	NaN	NaN	NaN	NaN	NaN	NaN	NaN	NaN	NaN	NaN	NaN	NaN	NaN	NaN	NaN	NaN	NaN	NaN	NaN	NaN	NaN	NaN	NaN	NaN	NaN	NaN	NaN
52	NaN	NaN	NaN	NaN	NaN	NaN	NaN	NaN	NaN	NaN	NaN	NaN	NaN	NaN	NaN	NaN	NaN	NaN	NaN	NaN	NaN	NaN	NaN	NaN	NaN	NaN	NaN	NaN	NaN	NaN	NaN	NaN	NaN	NaN	NaN	NaN	NaN	NaN	NaN	NaN	NaN	NaN	NaN	NaN	NaN	NaN	NaN	NaN	NaN
52.5	NaN	NaN	NaN	NaN	NaN	NaN	NaN	NaN	NaN	NaN	NaN	NaN	NaN	NaN	NaN	NaN	NaN	NaN	NaN	NaN	NaN	NaN	NaN	NaN	NaN	NaN	NaN	NaN	NaN	NaN	NaN	NaN	NaN	NaN	NaN	NaN	NaN	NaN	NaN	NaN	NaN	NaN	NaN	NaN	NaN	NaN	NaN	NaN	NaN
53	NaN	NaN	NaN	NaN	NaN	NaN	NaN	NaN	NaN	NaN	NaN	NaN	NaN	NaN	NaN	NaN	NaN	NaN	NaN	NaN	NaN	NaN	NaN	NaN	NaN	NaN	NaN	NaN	NaN	NaN	NaN	NaN	NaN	NaN	NaN	NaN	NaN	NaN	NaN	NaN	NaN	NaN	NaN	NaN	NaN	NaN	NaN	NaN	NaN
53.5	NaN	NaN	NaN	NaN	NaN	NaN	NaN	NaN	NaN	NaN	NaN	NaN	NaN	NaN	NaN	NaN	NaN	NaN	NaN	NaN	NaN	NaN	NaN	NaN	NaN	NaN	NaN	NaN	NaN	NaN	NaN	NaN	NaN	NaN	NaN	NaN	NaN	NaN	NaN	NaN	NaN	NaN	NaN	NaN	NaN	NaN	NaN	NaN	NaN
54	NaN	NaN	NaN	NaN	NaN	NaN	NaN	NaN	NaN	NaN	NaN	NaN	NaN	NaN	NaN	NaN	NaN	NaN	NaN	NaN	NaN	NaN	NaN	NaN	NaN	NaN	NaN	NaN	NaN	NaN	NaN	NaN	NaN	NaN	NaN	NaN	NaN	NaN	NaN	NaN	NaN	NaN	NaN	NaN	NaN	NaN	NaN	NaN	NaN
54.5	NaN	NaN	NaN	NaN	NaN	NaN	NaN	NaN	NaN	NaN	NaN	NaN	NaN	NaN	NaN	NaN	NaN	NaN	NaN	NaN	NaN	NaN	NaN	NaN	NaN	NaN	NaN	NaN	NaN	NaN	NaN	NaN	NaN	NaN	NaN	NaN	NaN	NaN	NaN	NaN	NaN	NaN	NaN	NaN	NaN	NaN	NaN	NaN	NaN
[truncated: 41 more columns]
