# Supplementary material for: Longitudinal imaging of Caenorhabditis elegans in a microfabricated device reveals variation in behavioral decline during aging
Source: eLife. 2017 May 31;6:e26652. doi: 10.7554/eLife.26652 (PMC5484621; doi:10.7554/eLife.26652)
Supplement: Figure 3—source data 1. — DOI: http://dx.doi.org/10.7554/eLife.26652.014 [file elife-26652-fig3-data1.zip › SourceData_Figure3/ResponseLatency/ResponseLatency_lite-1.csv]

1	NaN	NaN	NaN	NaN	NaN	NaN	NaN	NaN	NaN	NaN	NaN	NaN	NaN	NaN	NaN	NaN	NaN	NaN	NaN	NaN	NaN	NaN	NaN	NaN	NaN	NaN	NaN	NaN	NaN	NaN	NaN	NaN	NaN	NaN	NaN	NaN	NaN	NaN	NaN	NaN	NaN	NaN	NaN	NaN	NaN	NaN	NaN	NaN	NaN
1.5	10	5	10	5	20	5	5	10	5	5	50	45	10	5	50	5	25	25	395	5	15	5	10	60	15	5	10	30	15	25	5	5	5	5	15	10	15	5	10	70	10	25	20	5	5	5	5	15	10
2	5	5	5	5	10	45	5	5	100	5	40	5	5	5	35	5	30	5	100	65	10	5	5	20	15	5	60	30	5	5	5	15	10	5	10	5	5	10	5	5	5	5	20	5	5	5	5	20	5
2.5	5	15	5	15	5	5	5	5	45	10	5	20	5	5	100	5	5	20	70	5	5	105	25	5	25	5	5	20	5	20	35	10	5	20	25	25	25	5	5	5	30	5	15	25	5	5	5	5	10
3	5	15	5	15	10	45	5	5	100	10	40	20	5	5	100	5	30	20	100	65	10	105	25	20	25	5	60	30	5	20	5	25	5	15	10	5	5	5	10	5	30	5	25	5	5	5	10	10	20
3.5	58	15	5	15	9	38	5	17	138	18	32	20	5	5	100	5	60	20	93	692	14	105	25	17	55	9	60	53	50	32	15	10	5	25	10	5	5	20	25	50	5	5	20	5	10	5	5	10	25
4	67	48	5	15	13	43	5	35	144	23	36	38	5	5	100	5	70	20	130	848	30	105	28	23	78	10	60	68	63	34	50	5	10	30	20	45	20	45	5	100	10	5	55	5	45	10	5	55	5
4.5	75	5	5	5	5	15	5	20	150	20	5	15	5	5	65	5	70	5	40	900	15	5	5	5	65	10	60	60	65	35	50	30	10	5	20	5	35	5	5	5	10	15	60	5	25	75	30	10	5
5	5	80	5	5	15	40	5	50	115	25	5	55	5	5	65	5	70	15	160	NaN	45	20	30	25	90	5	15	75	60	5	50	10	40	10	5	5	15	40	20	10	40	70	5	10	10	5	20	10	5
5.5	40	5	5	5	5	30	10	5	190	165	5	55	5	10	30	5	5	45	240	NaN	15	725	15	5	55	10	75	10	15	5	70	5	70	40	25	15	5	20	5	15	10	15	5	85	25	45	35	10	5
6	10	5	40	15	40	5	5	10	85	110	95	35	15	125	120	75	5	5	60	NaN	10	220	5	30	215	10	10	90	5	5	15	15	5	20	10	15	25	80	5	10	5	95	30	50	15	25	5	5	10
6.5	10	15	35	5	5	10	5	45	105	20	20	35	5	10	35	5	5	5	70	NaN	15	15	5	25	20	20	55	40	5	60	93	15	55	55	30	265	38	58	15	13	20	98	33	73	70	45	28	10	55
7	65	5	5	5	5	20	40	5	50	5	35	150	30	5	290	10	20	15	130	NaN	20	900	45	10	105	40	130	30	5	10	115	10	40	5	20	10	10	15	10	10	20	55	35	60	70	40	10	5	35
7.5	43	18	40	45	70	28	45	60	188	20	28	93	308	50	900	8	28	38	145	NaN	83	900	28	30	65	38	105	78	15	53	45	15	5	70	35	515	50	35	20	5	20	100	30	20	70	45	20	10	75
8	5	20	10	35	30	15	50	75	230	20	20	10	40	50	900	5	35	35	60	NaN	5	900	5	35	25	35	20	70	25	30	85	5	665	55	25	130	35	15	75	15	20	25	165	5	325	30	55	190	25
8.5	20	5	45	55	110	35	35	35	145	10	15	30	575	50	900	5	20	40	160	NaN	145	900	10	5	5	25	80	85	5	45	40	250	135	20	85	185	5	20	85	25	150	170	40	190	120	40	50	150	60
9	75	5	20	85	5	5	660	20	130	45	15	35	5	15	900	10	5	55	70	NaN	70	900	40	20	10	35	90	65	5	85	95	40	70	30	15	275	865	25	45	45	65	25	45	440	10	5	35	20	100
9.5	20	15	225	55	30	15	100	40	50	185	45	95	30	35	900	15	5	140	60	NaN	170	900	75	50	105	130	190	130	50	120	335	45	230	60	190	115	235	55	70	70	40	365	30	460	170	35	45	20	335
10	10	20	5	25	5	255	40	150	115	90	5	55	5	45	NaN	30	15	65	35	NaN	210	20	5	60	5	10	40	25	75	50	230	95	60	390	105	80	5	155	125	25	285	900	440	830	75	205	55	900	55
10.5	5	140	110	5	50	5	35	320	900	495	5	10	75	10	NaN	25	90	70	405	NaN	280	900	25	5	85	115	70	420	85	235	65	125	5	200	75	10	330	85	170	5	5	40	85	25	190	520	120	235	10
11	35	15	30	5	85	20	50	120	855	125	90	10	115	65	NaN	125	20	95	35	NaN	35	900	10	140	75	20	60	50	20	285	25	180	70	65	40	900	20	105	150	40	505	115	45	775	85	900	35	50	80
11.5	225	5	20	135	75	5	125	195	40	5	120	150	25	15	NaN	510	85	205	55	NaN	265	900	115	70	270	15	170	145	10	900	107	167	55	194	105	800	254	132	165	35	405	107	697	603	562	805	99	215	92
12	183	42	45	103	89	58	107	357	667	474	705	127	93	53	NaN	414	697	178	490	NaN	337	900	90	127	234	19	718	122	129	785	175	174	63	195	110	850	275	136	158	50	455	153	799	689	655	900	77	260	120
12.5	55	50	50	5	90	70	50	410	100	590	900	55	5	5	NaN	30	900	80	635	NaN	360	900	15	85	125	5	900	35	165	440	120	15	10	175	115	500	25	140	60	20	105	80	900	85	685	85	5	155	95
13	194	50	900	112	153	64	113	384	534	900	860	121	149	477	NaN	657	900	267	768	NaN	349	900	900	249	900	20	900	109	147	613	230	30	10	195	55	65	295	15	5	60	5	190	35	190	685	900	55	305	145
13.5	205	50	900	10	85	5	115	55	135	900	820	115	10	15	NaN	900	900	5	900	NaN	270	900	900	95	900	20	900	65	80	5	605	250	900	650	170	35	160	55	130	70	100	45	370	190	NaN	900	80	220	30
14	105	5	900	120	215	5	110	50	NaN	900	165	55	205	900	NaN	95	900	355	245	NaN	115	900	900	370	900	15	900	95	5	115	900	40	900	95	10	5	150	5	900	5	80	35	15	40	NaN	350	900	60	210
14.5	45	185	900	5	900	40	35	325	NaN	900	130	45	5	100	NaN	15	900	720	115	NaN	900	900	900	155	115	5	900	135	900	70	575	250	160	125	170	185	900	90	900	170	900	290	5	900	NaN	65	55	900	320
15	105	240	900	295	900	145	115	145	NaN	30	825	60	900	810	NaN	155	900	900	185	NaN	865	900	255	65	900	105	900	900	125	5	285	15	900	900	90	430	210	900	165	900	35	595	280	900	NaN	45	175	NaN	245
15.5	75	135	660	900	900	900	105	65	NaN	900	30	60	900	715	NaN	200	900	50	35	NaN	900	900	20	60	460	50	900	80	5	15	900	15	720	900	30	900	405	810	900	390	195	80	900	900	NaN	90	245	NaN	105
16	350	120	55	30	55	230	900	680	NaN	230	70	135	20	125	NaN	900	900	80	NaN	NaN	900	900	70	30	900	635	NaN	820	100	165	NaN	390	110	900	670	900	30	100	900	580	150	355	120	625	NaN	260	900	NaN	900
16.5	45	45	900	185	80	900	60	900	NaN	900	40	900	35	335	NaN	900	900	235	NaN	NaN	900	900	35	145	900	NaN	NaN	80	50	170	NaN	50	255	900	900	900	40	900	900	285	115	110	900	80	NaN	100	155	NaN	900
17	120	335	900	900	135	900	435	900	NaN	900	40	35	30	900	NaN	900	900	370	NaN	NaN	900	900	65	900	15	NaN	NaN	165	20	205	NaN	165	115	65	900	160	5	805	900	900	900	105	900	325	NaN	190	35	NaN	NaN
17.5	190	703	900	543	140	900	344	900	NaN	900	65	900	63	900	NaN	900	900	303	NaN	NaN	900	900	60	900	900	NaN	NaN	533	55	480	NaN	155	505	120	900	410	20	5	900	900	50	5	900	900	NaN	330	80	NaN	NaN
18	260	900	900	100	145	65	70	100	NaN	900	90	25	75	230	NaN	900	900	160	NaN	NaN	900	900	55	900	900	NaN	NaN	55	15	90	NaN	120	900	900	NaN	NaN	100	305	900	NaN	635	380	835	900	NaN	115	265	NaN	NaN
18.5	65	505	900	105	10	900	NaN	35	NaN	900	25	900	50	900	NaN	900	900	215	NaN	NaN	900	900	45	900	900	NaN	NaN	900	60	755	NaN	900	NaN	900	NaN	NaN	125	70	165	NaN	900	460	70	490	NaN	125	125	NaN	NaN
19	900	285	900	390	900	900	NaN	260	NaN	900	5	35	60	900	NaN	900	900	70	NaN	NaN	900	900	85	135	900	NaN	NaN	150	125	145	NaN	345	NaN	900	NaN	NaN	900	75	NaN	NaN	80	235	10	900	NaN	90	45	NaN	NaN
19.5	395	130	900	160	20	900	NaN	900	NaN	900	60	45	40	900	NaN	900	720	900	NaN	NaN	900	900	35	395	900	NaN	NaN	900	170	175	NaN	85	NaN	900	NaN	NaN	900	280	NaN	NaN	900	900	900	135	NaN	45	85	NaN	NaN
20	65	45	900	100	900	900	NaN	900	NaN	900	65	45	35	900	NaN	900	900	55	NaN	NaN	900	900	540	NaN	900	NaN	NaN	405	80	90	NaN	NaN	NaN	NaN	NaN	NaN	NaN	NaN	NaN	NaN	NaN	NaN	NaN	NaN	NaN	NaN	NaN	NaN	NaN
20.5	900	350	900	900	60	900	NaN	900	NaN	900	710	20	445	900	NaN	900	900	90	NaN	NaN	475	20	35	NaN	900	NaN	NaN	900	45	95	NaN	900	NaN	NaN	NaN	NaN	900	900	NaN	NaN	900	900	900	900	NaN	165	265	NaN	NaN
21	160	900	900	900	900	900	NaN	900	NaN	900	135	10	70	900	NaN	900	900	35	NaN	NaN	900	900	900	NaN	900	NaN	NaN	900	240	135	NaN	900	NaN	NaN	NaN	NaN	900	330	NaN	NaN	900	NaN	170	NaN	NaN	900	740	NaN	NaN
21.5	900	900	900	900	900	900	NaN	NaN	NaN	900	30	85	55	900	NaN	205	900	20	NaN	NaN	295	290	260	NaN	900	NaN	NaN	900	110	900	NaN	900	NaN	NaN	NaN	NaN	900	15	NaN	NaN	900	NaN	365	NaN	NaN	900	900	NaN	NaN
22	900	900	900	900	315	900	NaN	NaN	NaN	900	65	65	900	900	NaN	900	900	900	NaN	NaN	900	900	370	NaN	900	NaN	NaN	900	40	425	NaN	585	NaN	NaN	NaN	NaN	NaN	900	NaN	NaN	900	NaN	NaN	NaN	NaN	900	900	NaN	NaN
22.5	500	195	900	900	900	100	NaN	NaN	NaN	900	50	900	145	900	NaN	130	900	900	NaN	NaN	900	900	NaN	NaN	900	NaN	NaN	900	30	330	NaN	NaN	NaN	NaN	NaN	NaN	NaN	NaN	NaN	NaN	NaN	NaN	NaN	NaN	NaN	NaN	NaN	NaN	NaN
23	NaN	900	900	900	275	85	NaN	NaN	NaN	900	870	900	650	560	NaN	900	900	900	NaN	NaN	NaN	NaN	NaN	NaN	900	NaN	NaN	900	55	900	NaN	NaN	NaN	NaN	NaN	NaN	NaN	820	NaN	NaN	900	NaN	NaN	NaN	NaN	NaN	NaN	NaN	NaN
23.5	NaN	205	900	165	NaN	900	NaN	NaN	NaN	NaN	55	900	200	40	NaN	615	900	900	NaN	NaN	NaN	NaN	NaN	NaN	900	NaN	NaN	900	900	900	NaN	NaN	NaN	NaN	NaN	NaN	NaN	900	NaN	NaN	NaN	NaN	NaN	NaN	NaN	NaN	NaN	NaN	NaN
24	NaN	NaN	900	220	NaN	900	NaN	NaN	NaN	NaN	30	900	900	900	NaN	NaN	900	900	NaN	NaN	NaN	NaN	NaN	NaN	120	NaN	NaN	900	900	255	NaN	NaN	NaN	NaN	NaN	NaN	NaN	900	NaN	NaN	NaN	NaN	NaN	NaN	NaN	NaN	NaN	NaN	NaN
24.5	NaN	NaN	615	NaN	NaN	900	NaN	NaN	NaN	NaN	110	900	900	450	NaN	NaN	NaN	900	NaN	NaN	NaN	NaN	NaN	NaN	NaN	NaN	NaN	900	900	295	NaN	NaN	NaN	NaN	NaN	NaN	NaN	NaN	NaN	NaN	NaN	NaN	NaN	NaN	NaN	NaN	NaN	NaN	NaN
25	NaN	NaN	NaN	NaN	NaN	900	NaN	NaN	NaN	NaN	NaN	900	175	NaN	NaN	NaN	NaN	900	NaN	NaN	NaN	NaN	NaN	NaN	NaN	NaN	NaN	900	900	900	NaN	NaN	NaN	NaN	NaN	NaN	NaN	NaN	NaN	NaN	NaN	NaN	NaN	NaN	NaN	NaN	NaN	NaN	NaN
25.5	NaN	NaN	NaN	NaN	NaN	900	NaN	NaN	NaN	NaN	NaN	900	255	NaN	NaN	NaN	NaN	900	NaN	NaN	NaN	NaN	NaN	NaN	NaN	NaN	NaN	900	375	NaN	NaN	NaN	NaN	NaN	NaN	NaN	NaN	NaN	NaN	NaN	NaN	NaN	NaN	NaN	NaN	NaN	NaN	NaN	NaN
26	NaN	NaN	NaN	NaN	NaN	NaN	NaN	NaN	NaN	NaN	NaN	900	110	NaN	NaN	NaN	NaN	535	NaN	NaN	NaN	NaN	NaN	NaN	NaN	NaN	NaN	NaN	900	NaN	NaN	NaN	NaN	NaN	NaN	NaN	NaN	NaN	NaN	NaN	NaN	NaN	NaN	NaN	NaN	NaN	NaN	NaN	NaN
26.5	NaN	NaN	NaN	NaN	NaN	NaN	NaN	NaN	NaN	NaN	NaN	NaN	370	NaN	NaN	NaN	NaN	NaN	NaN	NaN	NaN	NaN	NaN	NaN	NaN	NaN	NaN	NaN	80	NaN	NaN	NaN	NaN	NaN	NaN	NaN	NaN	NaN	NaN	NaN	NaN	NaN	NaN	NaN	NaN	NaN	NaN	NaN	NaN
27	NaN	NaN	NaN	NaN	NaN	NaN	NaN	NaN	NaN	NaN	NaN	NaN	NaN	NaN	NaN	NaN	NaN	NaN	NaN	NaN	NaN	NaN	NaN	NaN	NaN	NaN	NaN	NaN	NaN	NaN	NaN	NaN	NaN	NaN	NaN	NaN	NaN	NaN	NaN	NaN	NaN	NaN	NaN	NaN	NaN	NaN	NaN	NaN	NaN
27.5	NaN	NaN	NaN	NaN	NaN	NaN	NaN	NaN	NaN	NaN	NaN	NaN	NaN	NaN	NaN	NaN	NaN	NaN	NaN	NaN	NaN	NaN	NaN	NaN	NaN	NaN	NaN	NaN	NaN	NaN	NaN	NaN	NaN	NaN	NaN	NaN	NaN	NaN	NaN	NaN	NaN	NaN	NaN	NaN	NaN	NaN	NaN	NaN	NaN
28	NaN	NaN	NaN	NaN	NaN	NaN	NaN	NaN	NaN	NaN	NaN	NaN	NaN	NaN	NaN	NaN	NaN	NaN	NaN	NaN	NaN	NaN	NaN	NaN	NaN	NaN	NaN	NaN	NaN	NaN	NaN	NaN	NaN	NaN	NaN	NaN	NaN	NaN	NaN	NaN	NaN	NaN	NaN	NaN	NaN	NaN	NaN	NaN	NaN
28.5	NaN	NaN	NaN	NaN	NaN	NaN	NaN	NaN	NaN	NaN	NaN	NaN	NaN	NaN	NaN	NaN	NaN	NaN	NaN	NaN	NaN	NaN	NaN	NaN	NaN	NaN	NaN	NaN	NaN	NaN	NaN	NaN	NaN	NaN	NaN	NaN	NaN	NaN	NaN	NaN	NaN	NaN	NaN	NaN	NaN	NaN	NaN	NaN	NaN
29	NaN	NaN	NaN	NaN	NaN	NaN	NaN	NaN	NaN	NaN	NaN	NaN	NaN	NaN	NaN	NaN	NaN	NaN	NaN	NaN	NaN	NaN	NaN	NaN	NaN	NaN	NaN	NaN	NaN	NaN	NaN	NaN	NaN	NaN	NaN	NaN	NaN	NaN	NaN	NaN	NaN	NaN	NaN	NaN	NaN	NaN	NaN	NaN	NaN
29.5	NaN	NaN	NaN	NaN	NaN	NaN	NaN	NaN	NaN	NaN	NaN	NaN	NaN	NaN	NaN	NaN	NaN	NaN	NaN	NaN	NaN	NaN	NaN	NaN	NaN	NaN	NaN	NaN	NaN	NaN	NaN	NaN	NaN	NaN	NaN	NaN	NaN	NaN	NaN	NaN	NaN	NaN	NaN	NaN	NaN	NaN	NaN	NaN	NaN
30	NaN	NaN	NaN	NaN	NaN	NaN	NaN	NaN	NaN	NaN	NaN	NaN	NaN	NaN	NaN	NaN	NaN	NaN	NaN	NaN	NaN	NaN	NaN	NaN	NaN	NaN	NaN	NaN	NaN	NaN	NaN	NaN	NaN	NaN	NaN	NaN	NaN	NaN	NaN	NaN	NaN	NaN	NaN	NaN	NaN	NaN	NaN	NaN	NaN
30.5	NaN	NaN	NaN	NaN	NaN	NaN	NaN	NaN	NaN	NaN	NaN	NaN	NaN	NaN	NaN	NaN	NaN	NaN	NaN	NaN	NaN	NaN	NaN	NaN	NaN	NaN	NaN	NaN	NaN	NaN	NaN	NaN	NaN	NaN	NaN	NaN	NaN	NaN	NaN	NaN	NaN	NaN	NaN	NaN	NaN	NaN	NaN	NaN	NaN
31	NaN	NaN	NaN	NaN	NaN	NaN	NaN	NaN	NaN	NaN	NaN	NaN	NaN	NaN	NaN	NaN	NaN	NaN	NaN	NaN	NaN	NaN	NaN	NaN	NaN	NaN	NaN	NaN	NaN	NaN	NaN	NaN	NaN	NaN	NaN	NaN	NaN	NaN	NaN	NaN	NaN	NaN	NaN	NaN	NaN	NaN	NaN	NaN	NaN
31.5	NaN	NaN	NaN	NaN	NaN	NaN	NaN	NaN	NaN	NaN	NaN	NaN	NaN	NaN	NaN	NaN	NaN	NaN	NaN	NaN	NaN	NaN	NaN	NaN	NaN	NaN	NaN	NaN	NaN	NaN	NaN	NaN	NaN	NaN	NaN	NaN	NaN	NaN	NaN	NaN	NaN	NaN	NaN	NaN	NaN	NaN	NaN	NaN	NaN
32	NaN	NaN	NaN	NaN	NaN	NaN	NaN	NaN	NaN	NaN	NaN	NaN	NaN	NaN	NaN	NaN	NaN	NaN	NaN	NaN	NaN	NaN	NaN	NaN	NaN	NaN	NaN	NaN	NaN	NaN	NaN	NaN	NaN	NaN	NaN	NaN	NaN	NaN	NaN	NaN	NaN	NaN	NaN	NaN	NaN	NaN	NaN	NaN	NaN
32.5	NaN	NaN	NaN	NaN	NaN	NaN	NaN	NaN	NaN	NaN	NaN	NaN	NaN	NaN	NaN	NaN	NaN	NaN	NaN	NaN	NaN	NaN	NaN	NaN	NaN	NaN	NaN	NaN	NaN	NaN	NaN	NaN	NaN	NaN	NaN	NaN	NaN	NaN	NaN	NaN	NaN	NaN	NaN	NaN	NaN	NaN	NaN	NaN	NaN
33	NaN	NaN	NaN	NaN	NaN	NaN	NaN	NaN	NaN	NaN	NaN	NaN	NaN	NaN	NaN	NaN	NaN	NaN	NaN	NaN	NaN	NaN	NaN	NaN	NaN	NaN	NaN	NaN	NaN	NaN	NaN	NaN	NaN	NaN	NaN	NaN	NaN	NaN	NaN	NaN	NaN	NaN	NaN	NaN	NaN	NaN	NaN	NaN	NaN
33.5	NaN	NaN	NaN	NaN	NaN	NaN	NaN	NaN	NaN	NaN	NaN	NaN	NaN	NaN	NaN	NaN	NaN	NaN	NaN	NaN	NaN	NaN	NaN	NaN	NaN	NaN	NaN	NaN	NaN	NaN	NaN	NaN	NaN	NaN	NaN	NaN	NaN	NaN	NaN	NaN	NaN	NaN	NaN	NaN	NaN	NaN	NaN	NaN	NaN
34	NaN	NaN	NaN	NaN	NaN	NaN	NaN	NaN	NaN	NaN	NaN	NaN	NaN	NaN	NaN	NaN	NaN	NaN	NaN	NaN	NaN	NaN	NaN	NaN	NaN	NaN	NaN	NaN	NaN	NaN	NaN	NaN	NaN	NaN	NaN	NaN	NaN	NaN	NaN	NaN	NaN	NaN	NaN	NaN	NaN	NaN	NaN	NaN	NaN
35	NaN	NaN	NaN	NaN	NaN	NaN	NaN	NaN	NaN	NaN	NaN	NaN	NaN	NaN	NaN	NaN	NaN	NaN	NaN	NaN	NaN	NaN	NaN	NaN	NaN	NaN	NaN	NaN	NaN	NaN	NaN	NaN	NaN	NaN	NaN	NaN	NaN	NaN	NaN	NaN	NaN	NaN	NaN	NaN	NaN	NaN	NaN	NaN	NaN
35.5	NaN	NaN	NaN	NaN	NaN	NaN	NaN	NaN	NaN	NaN	NaN	NaN	NaN	NaN	NaN	NaN	NaN	NaN	NaN	NaN	NaN	NaN	NaN	NaN	NaN	NaN	NaN	NaN	NaN	NaN	NaN	NaN	NaN	NaN	NaN	NaN	NaN	NaN	NaN	NaN	NaN	NaN	NaN	NaN	NaN	NaN	NaN	NaN	NaN
36	NaN	NaN	NaN	NaN	NaN	NaN	NaN	NaN	NaN	NaN	NaN	NaN	NaN	NaN	NaN	NaN	NaN	NaN	NaN	NaN	NaN	NaN	NaN	NaN	NaN	NaN	NaN	NaN	NaN	NaN	NaN	NaN	NaN	NaN	NaN	NaN	NaN	NaN	NaN	NaN	NaN	NaN	NaN	NaN	NaN	NaN	NaN	NaN	NaN
36.5	NaN	NaN	NaN	NaN	NaN	NaN	NaN	NaN	NaN	NaN	NaN	NaN	NaN	NaN	NaN	NaN	NaN	NaN	NaN	NaN	NaN	NaN	NaN	NaN	NaN	NaN	NaN	NaN	NaN	NaN	NaN	NaN	NaN	NaN	NaN	NaN	NaN	NaN	NaN	NaN	NaN	NaN	NaN	NaN	NaN	NaN	NaN	NaN	NaN
37	NaN	NaN	NaN	NaN	NaN	NaN	NaN	NaN	NaN	NaN	NaN	NaN	NaN	NaN	NaN	NaN	NaN	NaN	NaN	NaN	NaN	NaN	NaN	NaN	NaN	NaN	NaN	NaN	NaN	NaN	NaN	NaN	NaN	NaN	NaN	NaN	NaN	NaN	NaN	NaN	NaN	NaN	NaN	NaN	NaN	NaN	NaN	NaN	NaN
37.5	NaN	NaN	NaN	NaN	NaN	NaN	NaN	NaN	NaN	NaN	NaN	NaN	NaN	NaN	NaN	NaN	NaN	NaN	NaN	NaN	NaN	NaN	NaN	NaN	NaN	NaN	NaN	NaN	NaN	NaN	NaN	NaN	NaN	NaN	NaN	NaN	NaN	NaN	NaN	NaN	NaN	NaN	NaN	NaN	NaN	NaN	NaN	NaN	NaN
38	NaN	NaN	NaN	NaN	NaN	NaN	NaN	NaN	NaN	NaN	NaN	NaN	NaN	NaN	NaN	NaN	NaN	NaN	NaN	NaN	NaN	NaN	NaN	NaN	NaN	NaN	NaN	NaN	NaN	NaN	NaN	NaN	NaN	NaN	NaN	NaN	NaN	NaN	NaN	NaN	NaN	NaN	NaN	NaN	NaN	NaN	NaN	NaN	NaN
38.5	NaN	NaN	NaN	NaN	NaN	NaN	NaN	NaN	NaN	NaN	NaN	NaN	NaN	NaN	NaN	NaN	NaN	NaN	NaN	NaN	NaN	NaN	NaN	NaN	NaN	NaN	NaN	NaN	NaN	NaN	NaN	NaN	NaN	NaN	NaN	NaN	NaN	NaN	NaN	NaN	NaN	NaN	NaN	NaN	NaN	NaN	NaN	NaN	NaN
39.5	NaN	NaN	NaN	NaN	NaN	NaN	NaN	NaN	NaN	NaN	NaN	NaN	NaN	NaN	NaN	NaN	NaN	NaN	NaN	NaN	NaN	NaN	NaN	NaN	NaN	NaN	NaN	NaN	NaN	NaN	NaN	NaN	NaN	NaN	NaN	NaN	NaN	NaN	NaN	NaN	NaN	NaN	NaN	NaN	NaN	NaN	NaN	NaN	NaN
40	NaN	NaN	NaN	NaN	NaN	NaN	NaN	NaN	NaN	NaN	NaN	NaN	NaN	NaN	NaN	NaN	NaN	NaN	NaN	NaN	NaN	NaN	NaN	NaN	NaN	NaN	NaN	NaN	NaN	NaN	NaN	NaN	NaN	NaN	NaN	NaN	NaN	NaN	NaN	NaN	NaN	NaN	NaN	NaN	NaN	NaN	NaN	NaN	NaN
40.5	NaN	NaN	NaN	NaN	NaN	NaN	NaN	NaN	NaN	NaN	NaN	NaN	NaN	NaN	NaN	NaN	NaN	NaN	NaN	NaN	NaN	NaN	NaN	NaN	NaN	NaN	NaN	NaN	NaN	NaN	NaN	NaN	NaN	NaN	NaN	NaN	NaN	NaN	NaN	NaN	NaN	NaN	NaN	NaN	NaN	NaN	NaN	NaN	NaN
41	NaN	NaN	NaN	NaN	NaN	NaN	NaN	NaN	NaN	NaN	NaN	NaN	NaN	NaN	NaN	NaN	NaN	NaN	NaN	NaN	NaN	NaN	NaN	NaN	NaN	NaN	NaN	NaN	NaN	NaN	NaN	NaN	NaN	NaN	NaN	NaN	NaN	NaN	NaN	NaN	NaN	NaN	NaN	NaN	NaN	NaN	NaN	NaN	NaN
41.5	NaN	NaN	NaN	NaN	NaN	NaN	NaN	NaN	NaN	NaN	NaN	NaN	NaN	NaN	NaN	NaN	NaN	NaN	NaN	NaN	NaN	NaN	NaN	NaN	NaN	NaN	NaN	NaN	NaN	NaN	NaN	NaN	NaN	NaN	NaN	NaN	NaN	NaN	NaN	NaN	NaN	NaN	NaN	NaN	NaN	NaN	NaN	NaN	NaN
42	NaN	NaN	NaN	NaN	NaN	NaN	NaN	NaN	NaN	NaN	NaN	NaN	NaN	NaN	NaN	NaN	NaN	NaN	NaN	NaN	NaN	NaN	NaN	NaN	NaN	NaN	NaN	NaN	NaN	NaN	NaN	NaN	NaN	NaN	NaN	NaN	NaN	NaN	NaN	NaN	NaN	NaN	NaN	NaN	NaN	NaN	NaN	NaN	NaN
42.5	NaN	NaN	NaN	NaN	NaN	NaN	NaN	NaN	NaN	NaN	NaN	NaN	NaN	NaN	NaN	NaN	NaN	NaN	NaN	NaN	NaN	NaN	NaN	NaN	NaN	NaN	NaN	NaN	NaN	NaN	NaN	NaN	NaN	NaN	NaN	NaN	NaN	NaN	NaN	NaN	NaN	NaN	NaN	NaN	NaN	NaN	NaN	NaN	NaN
43	NaN	NaN	NaN	NaN	NaN	NaN	NaN	NaN	NaN	NaN	NaN	NaN	NaN	NaN	NaN	NaN	NaN	NaN	NaN	NaN	NaN	NaN	NaN	NaN	NaN	NaN	NaN	NaN	NaN	NaN	NaN	NaN	NaN	NaN	NaN	NaN	NaN	NaN	NaN	NaN	NaN	NaN	NaN	NaN	NaN	NaN	NaN	NaN	NaN
43.5	NaN	NaN	NaN	NaN	NaN	NaN	NaN	NaN	NaN	NaN	NaN	NaN	NaN	NaN	NaN	NaN	NaN	NaN	NaN	NaN	NaN	NaN	NaN	NaN	NaN	NaN	NaN	NaN	NaN	NaN	NaN	NaN	NaN	NaN	NaN	NaN	NaN	NaN	NaN	NaN	NaN	NaN	NaN	NaN	NaN	NaN	NaN	NaN	NaN
44	NaN	NaN	NaN	NaN	NaN	NaN	NaN	NaN	NaN	NaN	NaN	NaN	NaN	NaN	NaN	NaN	NaN	NaN	NaN	NaN	NaN	NaN	NaN	NaN	NaN	NaN	NaN	NaN	NaN	NaN	NaN	NaN	NaN	NaN	NaN	NaN	NaN	NaN	NaN	NaN	NaN	NaN	NaN	NaN	NaN	NaN	NaN	NaN	NaN
44.5	NaN	NaN	NaN	NaN	NaN	NaN	NaN	NaN	NaN	NaN	NaN	NaN	NaN	NaN	NaN	NaN	NaN	NaN	NaN	NaN	NaN	NaN	NaN	NaN	NaN	NaN	NaN	NaN	NaN	NaN	NaN	NaN	NaN	NaN	NaN	NaN	NaN	NaN	NaN	NaN	NaN	NaN	NaN	NaN	NaN	NaN	NaN	NaN	NaN
45	NaN	NaN	NaN	NaN	NaN	NaN	NaN	NaN	NaN	NaN	NaN	NaN	NaN	NaN	NaN	NaN	NaN	NaN	NaN	NaN	NaN	NaN	NaN	NaN	NaN	NaN	NaN	NaN	NaN	NaN	NaN	NaN	NaN	NaN	NaN	NaN	NaN	NaN	NaN	NaN	NaN	NaN	NaN	NaN	NaN	NaN	NaN	NaN	NaN
45.5	NaN	NaN	NaN	NaN	NaN	NaN	NaN	NaN	NaN	NaN	NaN	NaN	NaN	NaN	NaN	NaN	NaN	NaN	NaN	NaN	NaN	NaN	NaN	NaN	NaN	NaN	NaN	NaN	NaN	NaN	NaN	NaN	NaN	NaN	NaN	NaN	NaN	NaN	NaN	NaN	NaN	NaN	NaN	NaN	NaN	NaN	NaN	NaN	NaN
46	NaN	NaN	NaN	NaN	NaN	NaN	NaN	NaN	NaN	NaN	NaN	NaN	NaN	NaN	NaN	NaN	NaN	NaN	NaN	NaN	NaN	NaN	NaN	NaN	NaN	NaN	NaN	NaN	NaN	NaN	NaN	NaN	NaN	NaN	NaN	NaN	NaN	NaN	NaN	NaN	NaN	NaN	NaN	NaN	NaN	NaN	NaN	NaN	NaN
46.5	NaN	NaN	NaN	NaN	NaN	NaN	NaN	NaN	NaN	NaN	NaN	NaN	NaN	NaN	NaN	NaN	NaN	NaN	NaN	NaN	NaN	NaN	NaN	NaN	NaN	NaN	NaN	NaN	NaN	NaN	NaN	NaN	NaN	NaN	NaN	NaN	NaN	NaN	NaN	NaN	NaN	NaN	NaN	NaN	NaN	NaN	NaN	NaN	NaN
47	NaN	NaN	NaN	NaN	NaN	NaN	NaN	NaN	NaN	NaN	NaN	NaN	NaN	NaN	NaN	NaN	NaN	NaN	NaN	NaN	NaN	NaN	NaN	NaN	NaN	NaN	NaN	NaN	NaN	NaN	NaN	NaN	NaN	NaN	NaN	NaN	NaN	NaN	NaN	NaN	NaN	NaN	NaN	NaN	NaN	NaN	NaN	NaN	NaN
47.5	NaN	NaN	NaN	NaN	NaN	NaN	NaN	NaN	NaN	NaN	NaN	NaN	NaN	NaN	NaN	NaN	NaN	NaN	NaN	NaN	NaN	NaN	NaN	NaN	NaN	NaN	NaN	NaN	NaN	NaN	NaN	NaN	NaN	NaN	NaN	NaN	NaN	NaN	NaN	NaN	NaN	NaN	NaN	NaN	NaN	NaN	NaN	NaN	NaN
48	NaN	NaN	NaN	NaN	NaN	NaN	NaN	NaN	NaN	NaN	NaN	NaN	NaN	NaN	NaN	NaN	NaN	NaN	NaN	NaN	NaN	NaN	NaN	NaN	NaN	NaN	NaN	NaN	NaN	NaN	NaN	NaN	NaN	NaN	NaN	NaN	NaN	NaN	NaN	NaN	NaN	NaN	NaN	NaN	NaN	NaN	NaN	NaN	NaN
48.5	NaN	NaN	NaN	NaN	NaN	NaN	NaN	NaN	NaN	NaN	NaN	NaN	NaN	NaN	NaN	NaN	NaN	NaN	NaN	NaN	NaN	NaN	NaN	NaN	NaN	NaN	NaN	NaN	NaN	NaN	NaN	NaN	NaN	NaN	NaN	NaN	NaN	NaN	NaN	NaN	NaN	NaN	NaN	NaN	NaN	NaN	NaN	NaN	NaN
49	NaN	NaN	NaN	NaN	NaN	NaN	NaN	NaN	NaN	NaN	NaN	NaN	NaN	NaN	NaN	NaN	NaN	NaN	NaN	NaN	NaN	NaN	NaN	NaN	NaN	NaN	NaN	NaN	NaN	NaN	NaN	NaN	NaN	NaN	NaN	NaN	NaN	NaN	NaN	NaN	NaN	NaN	NaN	NaN	NaN	NaN	NaN	NaN	NaN
49.5	NaN	NaN	NaN	NaN	NaN	NaN	NaN	NaN	NaN	NaN	NaN	NaN	NaN	NaN	NaN	NaN	NaN	NaN	NaN	NaN	NaN	NaN	NaN	NaN	NaN	NaN	NaN	NaN	NaN	NaN	NaN	NaN	NaN	NaN	NaN	NaN	NaN	NaN	NaN	NaN	NaN	NaN	NaN	NaN	NaN	NaN	NaN	NaN	NaN
50	NaN	NaN	NaN	NaN	NaN	NaN	NaN	NaN	NaN	NaN	NaN	NaN	NaN	NaN	NaN	NaN	NaN	NaN	NaN	NaN	NaN	NaN	NaN	NaN	NaN	NaN	NaN	NaN	NaN	NaN	NaN	NaN	NaN	NaN	NaN	NaN	NaN	NaN	NaN	NaN	NaN	NaN	NaN	NaN	NaN	NaN	NaN	NaN	NaN
50.5	NaN	NaN	NaN	NaN	NaN	NaN	NaN	NaN	NaN	NaN	NaN	NaN	NaN	NaN	NaN	NaN	NaN	NaN	NaN	NaN	NaN	NaN	NaN	NaN	NaN	NaN	NaN	NaN	NaN	NaN	NaN	NaN	NaN	NaN	NaN	NaN	NaN	NaN	NaN	NaN	NaN	NaN	NaN	NaN	NaN	NaN	NaN	NaN	NaN
51	NaN	NaN	NaN	NaN	NaN	NaN	NaN	NaN	NaN	NaN	NaN	NaN	NaN	NaN	NaN	NaN	NaN	NaN	NaN	NaN	NaN	NaN	NaN	NaN	NaN	NaN	NaN	NaN	NaN	NaN	NaN	NaN	NaN	NaN	NaN	NaN	NaN	NaN	NaN	NaN	NaN	NaN	NaN	NaN	NaN	NaN	NaN	NaN	NaN
51.5	NaN	NaN	NaN	NaN	NaN	NaN	NaN	NaN	NaN	NaN	NaN	NaN	NaN	NaN	NaN	NaN	NaN	NaN	NaN	NaN	NaN	NaN	NaN	NaN	NaN	NaN	NaN	NaN	NaN	NaN	NaN	NaN	NaN	NaN	NaN	NaN	NaN	NaN	NaN	NaN	NaN	NaN	NaN	NaN	NaN	NaN	NaN	NaN	NaN
52	NaN	NaN	NaN	NaN	NaN	NaN	NaN	NaN	NaN	NaN	NaN	NaN	NaN	NaN	NaN	NaN	NaN	NaN	NaN	NaN	NaN	NaN	NaN	NaN	NaN	NaN	NaN	NaN	NaN	NaN	NaN	NaN	NaN	NaN	NaN	NaN	NaN	NaN	NaN	NaN	NaN	NaN	NaN	NaN	NaN	NaN	NaN	NaN	NaN
52.5	NaN	NaN	NaN	NaN	NaN	NaN	NaN	NaN	NaN	NaN	NaN	NaN	NaN	NaN	NaN	NaN	NaN	NaN	NaN	NaN	NaN	NaN	NaN	NaN	NaN	NaN	NaN	NaN	NaN	NaN	NaN	NaN	NaN	NaN	NaN	NaN	NaN	NaN	NaN	NaN	NaN	NaN	NaN	NaN	NaN	NaN	NaN	NaN	NaN
53	NaN	NaN	NaN	NaN	NaN	NaN	NaN	NaN	NaN	NaN	NaN	NaN	NaN	NaN	NaN	NaN	NaN	NaN	NaN	NaN	NaN	NaN	NaN	NaN	NaN	NaN	NaN	NaN	NaN	NaN	NaN	NaN	NaN	NaN	NaN	NaN	NaN	NaN	NaN	NaN	NaN	NaN	NaN	NaN	NaN	NaN	NaN	NaN	NaN
53.5	NaN	NaN	NaN	NaN	NaN	NaN	NaN	NaN	NaN	NaN	NaN	NaN	NaN	NaN	NaN	NaN	NaN	NaN	NaN	NaN	NaN	NaN	NaN	NaN	NaN	NaN	NaN	NaN	NaN	NaN	NaN	NaN	NaN	NaN	NaN	NaN	NaN	NaN	NaN	NaN	NaN	NaN	NaN	NaN	NaN	NaN	NaN	NaN	NaN
54	NaN	NaN	NaN	NaN	NaN	NaN	NaN	NaN	NaN	NaN	NaN	NaN	NaN	NaN	NaN	NaN	NaN	NaN	NaN	NaN	NaN	NaN	NaN	NaN	NaN	NaN	NaN	NaN	NaN	NaN	NaN	NaN	NaN	NaN	NaN	NaN	NaN	NaN	NaN	NaN	NaN	NaN	NaN	NaN	NaN	NaN	NaN	NaN	NaN
54.5	NaN	NaN	NaN	NaN	NaN	NaN	NaN	NaN	NaN	NaN	NaN	NaN	NaN	NaN	NaN	NaN	NaN	NaN	NaN	NaN	NaN	NaN	NaN	NaN	NaN	NaN	NaN	NaN	NaN	NaN	NaN	NaN	NaN	NaN	NaN	NaN	NaN	NaN	NaN	NaN	NaN	NaN	NaN	NaN	NaN	NaN	NaN	NaN	NaN
[truncated: 41 more columns]
