# Supplementary material for: Longitudinal imaging of Caenorhabditis elegans in a microfabricated device reveals variation in behavioral decline during aging
Source: eLife. 2017 May 31;6:e26652. doi: 10.7554/eLife.26652 (PMC5484621; doi:10.7554/eLife.26652)
Supplement: Figure 3—source data 1. — DOI: http://dx.doi.org/10.7554/eLife.26652.014 [file elife-26652-fig3-data1.zip › SourceData_Figure3/ResponseLatency/ResponseLatency_tax-4.csv]

1	NaN	NaN	NaN	NaN	NaN	NaN	NaN	NaN	NaN	NaN	NaN	NaN	NaN	NaN	NaN	NaN	NaN	NaN	NaN	NaN	NaN	NaN	NaN	NaN	NaN	NaN	NaN	NaN	NaN	NaN	NaN	NaN	NaN	NaN	NaN	NaN	NaN	NaN	NaN	NaN	NaN	NaN	NaN	NaN	NaN	NaN	NaN	NaN	NaN
1.5	5	5	5	5	5	5	5	5	5	5	5	5	5	5	5	10	5	5	10	10	5	5	5	5	5	5	5	5	5	5	5	5	5	5	10	5	5	5	10	5	5	5	5	5	5	5	5	10	5
2	5	5	5	5	5	5	5	5	5	10	5	5	10	5	10	5	5	5	5	10	15	5	5	5	5	5	5	5	5	5	5	5	5	5	5	5	5	5	5	5	5	5	5	5	5	5	5	10	5
2.5	5	5	5	5	5	5	5	5	10	5	5	5	5	15	5	5	5	5	5	5	25	10	5	5	5	5	5	5	10	5	5	5	5	5	5	5	5	5	5	5	5	5	5	5	5	5	5	5	5
3	5	5	5	5	5	5	5	5	10	10	5	5	10	15	10	5	5	5	5	10	25	10	5	5	5	5	5	5	15	5	5	5	5	5	5	5	5	5	5	5	5	5	5	5	5	5	5	5	5
3.5	178	5	5	5	9	5	5	5	10	9	5	5	9	15	25	5	5	5	5	9	25	10	5	5	5	5	5	5	10	5	5	10	5	5	5	5	5	10	5	5	5	5	5	5	5	5	5	5	5
4	207	5	5	5	10	5	5	5	10	10	5	5	10	15	28	5	5	5	5	10	25	10	5	5	5	5	5	5	5	5	5	5	5	5	5	5	5	5	5	10	5	5	30	5	5	5	5	5	5
4.5	235	5	5	5	10	5	5	5	5	5	5	5	5	5	30	5	5	5	5	5	5	5	5	5	5	5	5	15	5	5	5	5	5	5	5	5	10	5	5	5	5	5	900	5	5	5	5	5	5
5	10	5	5	5	5	5	5	5	5	5	5	5	5	5	5	5	5	5	5	5	5	5	5	5	5	5	5	5	5	5	5	5	5	5	5	5	5	5	5	5	5	5	900	5	5	5	5	5	5
5.5	5	5	5	5	5	5	5	5	5	5	15	5	5	5	5	5	5	5	5	900	5	5	5	5	5	5	5	5	5	5	5	5	5	5	5	5	5	5	5	5	5	5	35	5	5	5	5	5	5
6	325	5	5	5	5	5	25	5	65	5	5	5	5	5	5	5	900	5	5	5	5	5	5	5	5	5	5	5	5	5	5	5	5	5	5	5	10	5	5	5	5	5	5	5	5	5	5	5	5
6.5	175	5	5	730	20	5	5	5	10	5	5	5	900	5	5	5	5	5	5	5	5	15	20	38	35	8	5	10	5	5	5	8	5	5	5	10	8	5	10	148	5	20	468	8	5	5	8	5	5
7	225	5	20	200	10	5	20	10	5	5	5	90	5	5	65	5	10	5	900	5	35	5	35	5	60	10	5	15	5	5	5	10	5	5	5	15	5	5	15	5	5	5	900	10	5	5	10	5	5
7.5	563	8	13	543	15	13	33	8	8	5	10	48	463	453	900	5	55	103	900	5	20	10	5	70	10	5	5	5	5	5	5	5	5	5	5	5	5	5	5	290	5	35	30	5	5	5	5	5	5
8	900	5	5	355	5	5	5	5	5	5	10	5	5	900	900	5	5	5	900	5	5	5	5	5	10	5	10	10	5	5	5	5	5	5	5	30	5	5	5	5	225	5	5	5	5	5	10	5	5
8.5	5	10	5	45	5	20	45	5	5	5	10	5	25	5	900	5	100	200	900	5	5	5	5	10	5	5	5	10	10	5	20	5	5	5	5	5	10	5	5	5	5	5	900	5	5	5	5	5	5
9	5	5	5	5	115	5	75	10	5	5	5	5	5	5	10	10	5	10	25	5	900	20	50	10	5	5	5	5	5	5	5	5	5	5	5	5	5	5	5	5	85	20	900	5	5	5	5	5	300
9.5	900	115	440	5	10	5	900	5	5	10	5	10	5	20	900	5	5	25	20	5	900	10	10	85	5	5	10	5	5	5	5	5	5	15	5	5	55	100	5	900	20	5	900	5	5	20	5	5	5
10	5	5	5	5	15	80	5	5	900	5	10	5	900	555	900	5	5	5	15	15	25	5	10	10	10	215	5	5	10	5	5	720	5	5	5	5	5	460	10	5	10	10	900	5	5	5	55	5	5
10.5	900	5	5	5	30	5	5	10	5	35	5	5	900	900	900	35	5	380	50	10	105	5	5	10	10	10	105	60	380	5	5	5	5	5	5	5	35	5	5	10	30	5	900	20	10	5	10	20	5
11	900	30	5	5	25	100	5	5	10	5	5	5	900	10	440	10	5	105	NaN	95	135	10	210	5	10	5	95	10	10	5	5	5	10	15	90	15	5	10	520	5	120	5	NaN	5	5	10	75	10	20
11.5	900	35	95	35	5	5	25	5	85	5	110	5	5	900	45	5	5	15	NaN	5	30	105	159	9	48	10	103	48	289	5	5	677	10	19	69	13	28	9	805	678	218	17	NaN	28	14	70	694	28	680
12	NaN	39	73	684	20	82	408	5	97	320	84	5	900	NaN	344	33	5	83	NaN	94	123	NaN	185	7	54	10	104	29	152	5	35	789	13	20	105	14	19	10	853	789	234	19	NaN	29	458	110	797	29	790
12.5	NaN	40	5	900	5	25	535	5	100	425	5	5	900	NaN	55	40	5	5	NaN	90	85	NaN	5	5	60	10	5	5	15	5	5	900	10	20	5	5	5	5	900	900	250	20	NaN	30	15	90	900	30	900
13	NaN	40	585	792	40	54	718	183	130	413	72	65	900	NaN	900	37	5	69	NaN	497	187	NaN	5	5	40	5	105	5	5	5	65	5	15	5	120	5	10	5	35	5	35	5	NaN	25	900	130	95	5	15
13.5	NaN	5	900	260	60	5	290	295	160	195	60	60	900	NaN	900	5	5	55	NaN	900	250	NaN	5	5	20	135	10	160	900	15	220	10	900	620	5	75	5	545	5	35	900	20	NaN	60	5	5	5	130	900
14	NaN	5	270	390	5	5	900	70	100	400	5	70	900	NaN	900	5	5	5	NaN	55	5	NaN	5	245	900	5	40	475	640	5	105	15	120	900	5	900	550	5	10	5	565	5	NaN	15	35	225	535	20	900
14.5	NaN	20	10	20	10	5	5	5	15	900	85	25	900	NaN	900	115	5	5	NaN	115	900	NaN	30	5	370	30	40	900	900	15	245	565	40	10	855	900	75	155	900	900	25	5	NaN	735	15	5	5	5	5
15	NaN	5	5	5	10	5	295	120	110	5	900	10	10	NaN	900	350	515	40	NaN	335	155	NaN	15	5	5	100	5	460	20	5	900	5	210	900	900	900	NaN	110	5	5	5	5	NaN	130	5	230	900	900	900
15.5	NaN	95	5	10	5	5	900	30	75	810	25	5	NaN	NaN	900	10	5	10	NaN	35	5	NaN	900	195	625	35	130	10	900	830	900	20	900	900	900	5	NaN	5	25	900	555	30	NaN	20	155	90	900	15	900
16	NaN	60	5	155	5	30	205	10	900	900	5	275	NaN	NaN	NaN	40	20	10	NaN	5	5	NaN	900	25	25	105	75	900	50	900	900	110	900	900	900	75	NaN	20	900	900	900	900	NaN	55	5	10	900	5	250
16.5	NaN	900	10	10	10	900	20	900	5	900	10	10	NaN	NaN	NaN	900	900	30	NaN	30	10	NaN	900	900	115	205	10	5	580	150	900	10	900	900	80	15	NaN	370	20	10	900	100	NaN	115	10	10	10	30	900
17	NaN	20	455	900	385	420	NaN	5	900	900	100	5	NaN	NaN	NaN	60	5	315	NaN	900	5	NaN	5	900	900	900	900	20	900	45	705	10	55	900	10	10	NaN	5	20	900	900	5	NaN	10	100	720	5	5	900
17.5	NaN	900	900	900	900	660	NaN	530	453	900	900	30	NaN	NaN	NaN	510	900	608	NaN	495	900	NaN	25	5	5	790	755	195	165	30	900	40	900	900	900	645	NaN	900	10	900	5	190	NaN	185	80	5	95	5	900
18	NaN	15	900	900	900	35	NaN	160	5	5	900	15	NaN	NaN	NaN	120	900	900	NaN	90	900	NaN	900	900	900	10	190	900	900	495	20	900	900	NaN	5	40	NaN	20	25	25	900	5	NaN	125	900	140	305	5	900
18.5	NaN	900	900	5	900	45	NaN	20	5	95	900	45	NaN	NaN	NaN	5	900	5	NaN	80	900	NaN	900	900	685	900	45	900	900	900	280	NaN	900	NaN	20	15	NaN	900	900	900	900	15	NaN	5	10	180	40	5	900
19	NaN	900	185	900	900	5	NaN	900	900	900	70	20	NaN	NaN	NaN	900	900	5	NaN	280	900	NaN	900	900	900	420	170	900	900	15	5	NaN	10	NaN	295	10	NaN	35	900	900	705	10	NaN	10	900	20	5	NaN	145
19.5	NaN	425	5	680	900	5	NaN	900	55	185	900	90	NaN	NaN	NaN	55	90	115	NaN	45	900	NaN	10	855	900	5	120	900	900	85	30	NaN	900	NaN	215	30	NaN	5	900	NaN	900	900	NaN	900	430	485	900	NaN	5
20	NaN	900	125	900	900	205	NaN	900	900	80	900	60	NaN	NaN	NaN	5	10	5	NaN	900	900	NaN	NaN	NaN	NaN	NaN	NaN	NaN	NaN	NaN	NaN	NaN	NaN	NaN	NaN	NaN	NaN	NaN	NaN	NaN	NaN	NaN	NaN	NaN	NaN	NaN	NaN	NaN	NaN
20.5	NaN	20	900	115	900	110	NaN	900	90	450	900	5	NaN	NaN	NaN	5	900	285	NaN	140	10	NaN	NaN	900	900	900	900	5	NaN	5	10	NaN	10	NaN	900	NaN	NaN	45	50	NaN	900	40	NaN	40	555	140	900	NaN	900
21	NaN	100	900	25	215	5	NaN	900	900	900	310	230	NaN	NaN	NaN	5	35	900	NaN	900	15	NaN	NaN	30	15	495	900	10	NaN	900	900	NaN	25	NaN	5	NaN	NaN	900	845	NaN	900	NaN	NaN	110	850	270	NaN	NaN	525
21.5	NaN	5	900	10	55	25	NaN	900	210	445	160	115	NaN	NaN	NaN	5	10	900	NaN	900	10	NaN	NaN	120	900	900	295	245	NaN	520	NaN	NaN	40	NaN	95	NaN	NaN	NaN	NaN	NaN	900	NaN	NaN	75	35	30	NaN	NaN	900
22	NaN	900	900	900	645	15	NaN	900	80	5	900	10	NaN	NaN	NaN	5	900	5	NaN	900	900	NaN	NaN	900	900	5	900	15	NaN	900	NaN	NaN	20	NaN	5	NaN	NaN	NaN	NaN	NaN	900	NaN	NaN	900	NaN	430	NaN	NaN	900
22.5	NaN	5	310	900	25	900	NaN	NaN	900	900	10	5	NaN	NaN	NaN	75	75	900	NaN	90	445	NaN	NaN	NaN	NaN	NaN	NaN	NaN	NaN	NaN	NaN	NaN	NaN	NaN	NaN	NaN	NaN	NaN	NaN	NaN	NaN	NaN	NaN	NaN	NaN	NaN	NaN	NaN	NaN
23	NaN	900	85	5	10	15	NaN	NaN	15	10	25	425	NaN	NaN	NaN	35	35	NaN	NaN	5	105	NaN	NaN	900	5	95	NaN	900	NaN	900	NaN	NaN	NaN	NaN	900	NaN	NaN	NaN	NaN	NaN	900	NaN	NaN	NaN	NaN	900	NaN	NaN	900
23.5	NaN	900	40	900	795	160	NaN	NaN	20	130	5	65	NaN	NaN	NaN	15	705	NaN	NaN	900	900	NaN	NaN	115	900	30	NaN	5	NaN	900	NaN	NaN	NaN	NaN	900	NaN	NaN	NaN	NaN	NaN	NaN	NaN	NaN	NaN	NaN	900	NaN	NaN	900
24	NaN	10	80	900	25	900	NaN	NaN	10	505	30	665	NaN	NaN	NaN	5	900	NaN	NaN	900	NaN	NaN	NaN	NaN	900	210	NaN	900	NaN	900	NaN	NaN	NaN	NaN	900	NaN	NaN	NaN	NaN	NaN	NaN	NaN	NaN	NaN	NaN	900	NaN	NaN	900
24.5	NaN	900	195	605	5	35	NaN	NaN	10	740	5	900	NaN	NaN	NaN	900	5	NaN	NaN	900	NaN	NaN	NaN	NaN	900	900	NaN	100	NaN	900	NaN	NaN	NaN	NaN	NaN	NaN	NaN	NaN	NaN	NaN	NaN	NaN	NaN	NaN	NaN	NaN	NaN	NaN	NaN
25	NaN	420	900	90	900	900	NaN	NaN	NaN	180	10	900	NaN	NaN	NaN	10	900	NaN	NaN	140	NaN	NaN	NaN	NaN	900	160	NaN	900	NaN	900	NaN	NaN	NaN	NaN	NaN	NaN	NaN	NaN	NaN	NaN	NaN	NaN	NaN	NaN	NaN	NaN	NaN	NaN	NaN
25.5	NaN	900	900	125	NaN	900	NaN	NaN	NaN	900	5	NaN	NaN	NaN	NaN	900	900	NaN	NaN	900	NaN	NaN	NaN	NaN	900	NaN	NaN	NaN	NaN	NaN	NaN	NaN	NaN	NaN	NaN	NaN	NaN	NaN	NaN	NaN	NaN	NaN	NaN	NaN	NaN	NaN	NaN	NaN	NaN
26	NaN	900	900	375	NaN	900	NaN	NaN	NaN	120	5	NaN	NaN	NaN	NaN	5	5	NaN	NaN	900	NaN	NaN	NaN	NaN	900	NaN	NaN	NaN	NaN	NaN	NaN	NaN	NaN	NaN	NaN	NaN	NaN	NaN	NaN	NaN	NaN	NaN	NaN	NaN	NaN	NaN	NaN	NaN	NaN
26.5	NaN	900	900	15	NaN	NaN	NaN	NaN	NaN	25	10	NaN	NaN	NaN	NaN	15	900	NaN	NaN	NaN	NaN	NaN	NaN	NaN	NaN	NaN	NaN	NaN	NaN	NaN	NaN	NaN	NaN	NaN	NaN	NaN	NaN	NaN	NaN	NaN	NaN	NaN	NaN	NaN	NaN	NaN	NaN	NaN	NaN
27	NaN	NaN	900	50	NaN	NaN	NaN	NaN	NaN	900	560	NaN	NaN	NaN	NaN	5	10	NaN	NaN	NaN	NaN	NaN	NaN	NaN	NaN	NaN	NaN	NaN	NaN	NaN	NaN	NaN	NaN	NaN	NaN	NaN	NaN	NaN	NaN	NaN	NaN	NaN	NaN	NaN	NaN	NaN	NaN	NaN	NaN
27.5	NaN	NaN	240	485	NaN	NaN	NaN	NaN	NaN	900	NaN	NaN	NaN	NaN	NaN	10	900	NaN	NaN	NaN	NaN	NaN	NaN	NaN	NaN	NaN	NaN	NaN	NaN	NaN	NaN	NaN	NaN	NaN	NaN	NaN	NaN	NaN	NaN	NaN	NaN	NaN	NaN	NaN	NaN	NaN	NaN	NaN	NaN
28	NaN	NaN	900	140	NaN	NaN	NaN	NaN	NaN	900	NaN	NaN	NaN	NaN	NaN	60	900	NaN	NaN	NaN	NaN	NaN	NaN	NaN	NaN	NaN	NaN	NaN	NaN	NaN	NaN	NaN	NaN	NaN	NaN	NaN	NaN	NaN	NaN	NaN	NaN	NaN	NaN	NaN	NaN	NaN	NaN	NaN	NaN
28.5	NaN	NaN	900	105	NaN	NaN	NaN	NaN	NaN	NaN	NaN	NaN	NaN	NaN	NaN	5	900	NaN	NaN	NaN	NaN	NaN	NaN	NaN	NaN	NaN	NaN	NaN	NaN	NaN	NaN	NaN	NaN	NaN	NaN	NaN	NaN	NaN	NaN	NaN	NaN	NaN	NaN	NaN	NaN	NaN	NaN	NaN	NaN
29	NaN	NaN	900	645	NaN	NaN	NaN	NaN	NaN	NaN	NaN	NaN	NaN	NaN	NaN	5	900	NaN	NaN	NaN	NaN	NaN	NaN	NaN	NaN	NaN	NaN	NaN	NaN	NaN	NaN	NaN	NaN	NaN	NaN	NaN	NaN	NaN	NaN	NaN	NaN	NaN	NaN	NaN	NaN	NaN	NaN	NaN	NaN
29.5	NaN	NaN	35	715	NaN	NaN	NaN	NaN	NaN	NaN	NaN	NaN	NaN	NaN	NaN	5	900	NaN	NaN	NaN	NaN	NaN	NaN	NaN	NaN	NaN	NaN	NaN	NaN	NaN	NaN	NaN	NaN	NaN	NaN	NaN	NaN	NaN	NaN	NaN	NaN	NaN	NaN	NaN	NaN	NaN	NaN	NaN	NaN
30	NaN	NaN	900	900	NaN	NaN	NaN	NaN	NaN	NaN	NaN	NaN	NaN	NaN	NaN	900	900	NaN	NaN	NaN	NaN	NaN	NaN	NaN	NaN	NaN	NaN	NaN	NaN	NaN	NaN	NaN	NaN	NaN	NaN	NaN	NaN	NaN	NaN	NaN	NaN	NaN	NaN	NaN	NaN	NaN	NaN	NaN	NaN
30.5	NaN	NaN	NaN	NaN	NaN	NaN	NaN	NaN	NaN	NaN	NaN	NaN	NaN	NaN	NaN	NaN	NaN	NaN	NaN	NaN	NaN	NaN	NaN	NaN	NaN	NaN	NaN	NaN	NaN	NaN	NaN	NaN	NaN	NaN	NaN	NaN	NaN	NaN	NaN	NaN	NaN	NaN	NaN	NaN	NaN	NaN	NaN	NaN	NaN
31	NaN	NaN	140	NaN	NaN	NaN	NaN	NaN	NaN	NaN	NaN	NaN	NaN	NaN	NaN	NaN	900	NaN	NaN	NaN	NaN	NaN	NaN	NaN	NaN	NaN	NaN	NaN	NaN	NaN	NaN	NaN	NaN	NaN	NaN	NaN	NaN	NaN	NaN	NaN	NaN	NaN	NaN	NaN	NaN	NaN	NaN	NaN	NaN
31.5	NaN	NaN	25	NaN	NaN	NaN	NaN	NaN	NaN	NaN	NaN	NaN	NaN	NaN	NaN	NaN	900	NaN	NaN	NaN	NaN	NaN	NaN	NaN	NaN	NaN	NaN	NaN	NaN	NaN	NaN	NaN	NaN	NaN	NaN	NaN	NaN	NaN	NaN	NaN	NaN	NaN	NaN	NaN	NaN	NaN	NaN	NaN	NaN
32	NaN	NaN	125	NaN	NaN	NaN	NaN	NaN	NaN	NaN	NaN	NaN	NaN	NaN	NaN	NaN	900	NaN	NaN	NaN	NaN	NaN	NaN	NaN	NaN	NaN	NaN	NaN	NaN	NaN	NaN	NaN	NaN	NaN	NaN	NaN	NaN	NaN	NaN	NaN	NaN	NaN	NaN	NaN	NaN	NaN	NaN	NaN	NaN
32.5	NaN	NaN	900	NaN	NaN	NaN	NaN	NaN	NaN	NaN	NaN	NaN	NaN	NaN	NaN	NaN	900	NaN	NaN	NaN	NaN	NaN	NaN	NaN	NaN	NaN	NaN	NaN	NaN	NaN	NaN	NaN	NaN	NaN	NaN	NaN	NaN	NaN	NaN	NaN	NaN	NaN	NaN	NaN	NaN	NaN	NaN	NaN	NaN
33	NaN	NaN	NaN	NaN	NaN	NaN	NaN	NaN	NaN	NaN	NaN	NaN	NaN	NaN	NaN	NaN	NaN	NaN	NaN	NaN	NaN	NaN	NaN	NaN	NaN	NaN	NaN	NaN	NaN	NaN	NaN	NaN	NaN	NaN	NaN	NaN	NaN	NaN	NaN	NaN	NaN	NaN	NaN	NaN	NaN	NaN	NaN	NaN	NaN
33.5	NaN	NaN	130	NaN	NaN	NaN	NaN	NaN	NaN	NaN	NaN	NaN	NaN	NaN	NaN	NaN	900	NaN	NaN	NaN	NaN	NaN	NaN	NaN	NaN	NaN	NaN	NaN	NaN	NaN	NaN	NaN	NaN	NaN	NaN	NaN	NaN	NaN	NaN	NaN	NaN	NaN	NaN	NaN	NaN	NaN	NaN	NaN	NaN
34	NaN	NaN	NaN	NaN	NaN	NaN	NaN	NaN	NaN	NaN	NaN	NaN	NaN	NaN	NaN	NaN	NaN	NaN	NaN	NaN	NaN	NaN	NaN	NaN	NaN	NaN	NaN	NaN	NaN	NaN	NaN	NaN	NaN	NaN	NaN	NaN	NaN	NaN	NaN	NaN	NaN	NaN	NaN	NaN	NaN	NaN	NaN	NaN	NaN
35	NaN	NaN	NaN	NaN	NaN	NaN	NaN	NaN	NaN	NaN	NaN	NaN	NaN	NaN	NaN	NaN	NaN	NaN	NaN	NaN	NaN	NaN	NaN	NaN	NaN	NaN	NaN	NaN	NaN	NaN	NaN	NaN	NaN	NaN	NaN	NaN	NaN	NaN	NaN	NaN	NaN	NaN	NaN	NaN	NaN	NaN	NaN	NaN	NaN
35.5	NaN	NaN	900	NaN	NaN	NaN	NaN	NaN	NaN	NaN	NaN	NaN	NaN	NaN	NaN	NaN	900	NaN	NaN	NaN	NaN	NaN	NaN	NaN	NaN	NaN	NaN	NaN	NaN	NaN	NaN	NaN	NaN	NaN	NaN	NaN	NaN	NaN	NaN	NaN	NaN	NaN	NaN	NaN	NaN	NaN	NaN	NaN	NaN
36	NaN	NaN	900	NaN	NaN	NaN	NaN	NaN	NaN	NaN	NaN	NaN	NaN	NaN	NaN	NaN	900	NaN	NaN	NaN	NaN	NaN	NaN	NaN	NaN	NaN	NaN	NaN	NaN	NaN	NaN	NaN	NaN	NaN	NaN	NaN	NaN	NaN	NaN	NaN	NaN	NaN	NaN	NaN	NaN	NaN	NaN	NaN	NaN
36.5	NaN	NaN	900	NaN	NaN	NaN	NaN	NaN	NaN	NaN	NaN	NaN	NaN	NaN	NaN	NaN	900	NaN	NaN	NaN	NaN	NaN	NaN	NaN	NaN	NaN	NaN	NaN	NaN	NaN	NaN	NaN	NaN	NaN	NaN	NaN	NaN	NaN	NaN	NaN	NaN	NaN	NaN	NaN	NaN	NaN	NaN	NaN	NaN
37	NaN	NaN	NaN	NaN	NaN	NaN	NaN	NaN	NaN	NaN	NaN	NaN	NaN	NaN	NaN	NaN	900	NaN	NaN	NaN	NaN	NaN	NaN	NaN	NaN	NaN	NaN	NaN	NaN	NaN	NaN	NaN	NaN	NaN	NaN	NaN	NaN	NaN	NaN	NaN	NaN	NaN	NaN	NaN	NaN	NaN	NaN	NaN	NaN
37.5	NaN	NaN	NaN	NaN	NaN	NaN	NaN	NaN	NaN	NaN	NaN	NaN	NaN	NaN	NaN	NaN	900	NaN	NaN	NaN	NaN	NaN	NaN	NaN	NaN	NaN	NaN	NaN	NaN	NaN	NaN	NaN	NaN	NaN	NaN	NaN	NaN	NaN	NaN	NaN	NaN	NaN	NaN	NaN	NaN	NaN	NaN	NaN	NaN
38	NaN	NaN	NaN	NaN	NaN	NaN	NaN	NaN	NaN	NaN	NaN	NaN	NaN	NaN	NaN	NaN	900	NaN	NaN	NaN	NaN	NaN	NaN	NaN	NaN	NaN	NaN	NaN	NaN	NaN	NaN	NaN	NaN	NaN	NaN	NaN	NaN	NaN	NaN	NaN	NaN	NaN	NaN	NaN	NaN	NaN	NaN	NaN	NaN
38.5	NaN	NaN	NaN	NaN	NaN	NaN	NaN	NaN	NaN	NaN	NaN	NaN	NaN	NaN	NaN	NaN	900	NaN	NaN	NaN	NaN	NaN	NaN	NaN	NaN	NaN	NaN	NaN	NaN	NaN	NaN	NaN	NaN	NaN	NaN	NaN	NaN	NaN	NaN	NaN	NaN	NaN	NaN	NaN	NaN	NaN	NaN	NaN	NaN
39.5	NaN	NaN	NaN	NaN	NaN	NaN	NaN	NaN	NaN	NaN	NaN	NaN	NaN	NaN	NaN	NaN	NaN	NaN	NaN	NaN	NaN	NaN	NaN	NaN	NaN	NaN	NaN	NaN	NaN	NaN	NaN	NaN	NaN	NaN	NaN	NaN	NaN	NaN	NaN	NaN	NaN	NaN	NaN	NaN	NaN	NaN	NaN	NaN	NaN
40	NaN	NaN	NaN	NaN	NaN	NaN	NaN	NaN	NaN	NaN	NaN	NaN	NaN	NaN	NaN	NaN	NaN	NaN	NaN	NaN	NaN	NaN	NaN	NaN	NaN	NaN	NaN	NaN	NaN	NaN	NaN	NaN	NaN	NaN	NaN	NaN	NaN	NaN	NaN	NaN	NaN	NaN	NaN	NaN	NaN	NaN	NaN	NaN	NaN
40.5	NaN	NaN	NaN	NaN	NaN	NaN	NaN	NaN	NaN	NaN	NaN	NaN	NaN	NaN	NaN	NaN	NaN	NaN	NaN	NaN	NaN	NaN	NaN	NaN	NaN	NaN	NaN	NaN	NaN	NaN	NaN	NaN	NaN	NaN	NaN	NaN	NaN	NaN	NaN	NaN	NaN	NaN	NaN	NaN	NaN	NaN	NaN	NaN	NaN
41	NaN	NaN	NaN	NaN	NaN	NaN	NaN	NaN	NaN	NaN	NaN	NaN	NaN	NaN	NaN	NaN	NaN	NaN	NaN	NaN	NaN	NaN	NaN	NaN	NaN	NaN	NaN	NaN	NaN	NaN	NaN	NaN	NaN	NaN	NaN	NaN	NaN	NaN	NaN	NaN	NaN	NaN	NaN	NaN	NaN	NaN	NaN	NaN	NaN
41.5	NaN	NaN	NaN	NaN	NaN	NaN	NaN	NaN	NaN	NaN	NaN	NaN	NaN	NaN	NaN	NaN	NaN	NaN	NaN	NaN	NaN	NaN	NaN	NaN	NaN	NaN	NaN	NaN	NaN	NaN	NaN	NaN	NaN	NaN	NaN	NaN	NaN	NaN	NaN	NaN	NaN	NaN	NaN	NaN	NaN	NaN	NaN	NaN	NaN
42	NaN	NaN	NaN	NaN	NaN	NaN	NaN	NaN	NaN	NaN	NaN	NaN	NaN	NaN	NaN	NaN	NaN	NaN	NaN	NaN	NaN	NaN	NaN	NaN	NaN	NaN	NaN	NaN	NaN	NaN	NaN	NaN	NaN	NaN	NaN	NaN	NaN	NaN	NaN	NaN	NaN	NaN	NaN	NaN	NaN	NaN	NaN	NaN	NaN
42.5	NaN	NaN	NaN	NaN	NaN	NaN	NaN	NaN	NaN	NaN	NaN	NaN	NaN	NaN	NaN	NaN	NaN	NaN	NaN	NaN	NaN	NaN	NaN	NaN	NaN	NaN	NaN	NaN	NaN	NaN	NaN	NaN	NaN	NaN	NaN	NaN	NaN	NaN	NaN	NaN	NaN	NaN	NaN	NaN	NaN	NaN	NaN	NaN	NaN
43	NaN	NaN	NaN	NaN	NaN	NaN	NaN	NaN	NaN	NaN	NaN	NaN	NaN	NaN	NaN	NaN	NaN	NaN	NaN	NaN	NaN	NaN	NaN	NaN	NaN	NaN	NaN	NaN	NaN	NaN	NaN	NaN	NaN	NaN	NaN	NaN	NaN	NaN	NaN	NaN	NaN	NaN	NaN	NaN	NaN	NaN	NaN	NaN	NaN
43.5	NaN	NaN	NaN	NaN	NaN	NaN	NaN	NaN	NaN	NaN	NaN	NaN	NaN	NaN	NaN	NaN	NaN	NaN	NaN	NaN	NaN	NaN	NaN	NaN	NaN	NaN	NaN	NaN	NaN	NaN	NaN	NaN	NaN	NaN	NaN	NaN	NaN	NaN	NaN	NaN	NaN	NaN	NaN	NaN	NaN	NaN	NaN	NaN	NaN
44	NaN	NaN	NaN	NaN	NaN	NaN	NaN	NaN	NaN	NaN	NaN	NaN	NaN	NaN	NaN	NaN	NaN	NaN	NaN	NaN	NaN	NaN	NaN	NaN	NaN	NaN	NaN	NaN	NaN	NaN	NaN	NaN	NaN	NaN	NaN	NaN	NaN	NaN	NaN	NaN	NaN	NaN	NaN	NaN	NaN	NaN	NaN	NaN	NaN
44.5	NaN	NaN	NaN	NaN	NaN	NaN	NaN	NaN	NaN	NaN	NaN	NaN	NaN	NaN	NaN	NaN	NaN	NaN	NaN	NaN	NaN	NaN	NaN	NaN	NaN	NaN	NaN	NaN	NaN	NaN	NaN	NaN	NaN	NaN	NaN	NaN	NaN	NaN	NaN	NaN	NaN	NaN	NaN	NaN	NaN	NaN	NaN	NaN	NaN
45	NaN	NaN	NaN	NaN	NaN	NaN	NaN	NaN	NaN	NaN	NaN	NaN	NaN	NaN	NaN	NaN	NaN	NaN	NaN	NaN	NaN	NaN	NaN	NaN	NaN	NaN	NaN	NaN	NaN	NaN	NaN	NaN	NaN	NaN	NaN	NaN	NaN	NaN	NaN	NaN	NaN	NaN	NaN	NaN	NaN	NaN	NaN	NaN	NaN
45.5	NaN	NaN	NaN	NaN	NaN	NaN	NaN	NaN	NaN	NaN	NaN	NaN	NaN	NaN	NaN	NaN	NaN	NaN	NaN	NaN	NaN	NaN	NaN	NaN	NaN	NaN	NaN	NaN	NaN	NaN	NaN	NaN	NaN	NaN	NaN	NaN	NaN	NaN	NaN	NaN	NaN	NaN	NaN	NaN	NaN	NaN	NaN	NaN	NaN
46	NaN	NaN	NaN	NaN	NaN	NaN	NaN	NaN	NaN	NaN	NaN	NaN	NaN	NaN	NaN	NaN	NaN	NaN	NaN	NaN	NaN	NaN	NaN	NaN	NaN	NaN	NaN	NaN	NaN	NaN	NaN	NaN	NaN	NaN	NaN	NaN	NaN	NaN	NaN	NaN	NaN	NaN	NaN	NaN	NaN	NaN	NaN	NaN	NaN
46.5	NaN	NaN	NaN	NaN	NaN	NaN	NaN	NaN	NaN	NaN	NaN	NaN	NaN	NaN	NaN	NaN	NaN	NaN	NaN	NaN	NaN	NaN	NaN	NaN	NaN	NaN	NaN	NaN	NaN	NaN	NaN	NaN	NaN	NaN	NaN	NaN	NaN	NaN	NaN	NaN	NaN	NaN	NaN	NaN	NaN	NaN	NaN	NaN	NaN
47	NaN	NaN	NaN	NaN	NaN	NaN	NaN	NaN	NaN	NaN	NaN	NaN	NaN	NaN	NaN	NaN	NaN	NaN	NaN	NaN	NaN	NaN	NaN	NaN	NaN	NaN	NaN	NaN	NaN	NaN	NaN	NaN	NaN	NaN	NaN	NaN	NaN	NaN	NaN	NaN	NaN	NaN	NaN	NaN	NaN	NaN	NaN	NaN	NaN
47.5	NaN	NaN	NaN	NaN	NaN	NaN	NaN	NaN	NaN	NaN	NaN	NaN	NaN	NaN	NaN	NaN	NaN	NaN	NaN	NaN	NaN	NaN	NaN	NaN	NaN	NaN	NaN	NaN	NaN	NaN	NaN	NaN	NaN	NaN	NaN	NaN	NaN	NaN	NaN	NaN	NaN	NaN	NaN	NaN	NaN	NaN	NaN	NaN	NaN
48	NaN	NaN	NaN	NaN	NaN	NaN	NaN	NaN	NaN	NaN	NaN	NaN	NaN	NaN	NaN	NaN	NaN	NaN	NaN	NaN	NaN	NaN	NaN	NaN	NaN	NaN	NaN	NaN	NaN	NaN	NaN	NaN	NaN	NaN	NaN	NaN	NaN	NaN	NaN	NaN	NaN	NaN	NaN	NaN	NaN	NaN	NaN	NaN	NaN
48.5	NaN	NaN	NaN	NaN	NaN	NaN	NaN	NaN	NaN	NaN	NaN	NaN	NaN	NaN	NaN	NaN	NaN	NaN	NaN	NaN	NaN	NaN	NaN	NaN	NaN	NaN	NaN	NaN	NaN	NaN	NaN	NaN	NaN	NaN	NaN	NaN	NaN	NaN	NaN	NaN	NaN	NaN	NaN	NaN	NaN	NaN	NaN	NaN	NaN
49	NaN	NaN	NaN	NaN	NaN	NaN	NaN	NaN	NaN	NaN	NaN	NaN	NaN	NaN	NaN	NaN	NaN	NaN	NaN	NaN	NaN	NaN	NaN	NaN	NaN	NaN	NaN	NaN	NaN	NaN	NaN	NaN	NaN	NaN	NaN	NaN	NaN	NaN	NaN	NaN	NaN	NaN	NaN	NaN	NaN	NaN	NaN	NaN	NaN
49.5	NaN	NaN	NaN	NaN	NaN	NaN	NaN	NaN	NaN	NaN	NaN	NaN	NaN	NaN	NaN	NaN	NaN	NaN	NaN	NaN	NaN	NaN	NaN	NaN	NaN	NaN	NaN	NaN	NaN	NaN	NaN	NaN	NaN	NaN	NaN	NaN	NaN	NaN	NaN	NaN	NaN	NaN	NaN	NaN	NaN	NaN	NaN	NaN	NaN
50	NaN	NaN	NaN	NaN	NaN	NaN	NaN	NaN	NaN	NaN	NaN	NaN	NaN	NaN	NaN	NaN	NaN	NaN	NaN	NaN	NaN	NaN	NaN	NaN	NaN	NaN	NaN	NaN	NaN	NaN	NaN	NaN	NaN	NaN	NaN	NaN	NaN	NaN	NaN	NaN	NaN	NaN	NaN	NaN	NaN	NaN	NaN	NaN	NaN
50.5	NaN	NaN	NaN	NaN	NaN	NaN	NaN	NaN	NaN	NaN	NaN	NaN	NaN	NaN	NaN	NaN	NaN	NaN	NaN	NaN	NaN	NaN	NaN	NaN	NaN	NaN	NaN	NaN	NaN	NaN	NaN	NaN	NaN	NaN	NaN	NaN	NaN	NaN	NaN	NaN	NaN	NaN	NaN	NaN	NaN	NaN	NaN	NaN	NaN
51	NaN	NaN	NaN	NaN	NaN	NaN	NaN	NaN	NaN	NaN	NaN	NaN	NaN	NaN	NaN	NaN	NaN	NaN	NaN	NaN	NaN	NaN	NaN	NaN	NaN	NaN	NaN	NaN	NaN	NaN	NaN	NaN	NaN	NaN	NaN	NaN	NaN	NaN	NaN	NaN	NaN	NaN	NaN	NaN	NaN	NaN	NaN	NaN	NaN
51.5	NaN	NaN	NaN	NaN	NaN	NaN	NaN	NaN	NaN	NaN	NaN	NaN	NaN	NaN	NaN	NaN	NaN	NaN	NaN	NaN	NaN	NaN	NaN	NaN	NaN	NaN	NaN	NaN	NaN	NaN	NaN	NaN	NaN	NaN	NaN	NaN	NaN	NaN	NaN	NaN	NaN	NaN	NaN	NaN	NaN	NaN	NaN	NaN	NaN
52	NaN	NaN	NaN	NaN	NaN	NaN	NaN	NaN	NaN	NaN	NaN	NaN	NaN	NaN	NaN	NaN	NaN	NaN	NaN	NaN	NaN	NaN	NaN	NaN	NaN	NaN	NaN	NaN	NaN	NaN	NaN	NaN	NaN	NaN	NaN	NaN	NaN	NaN	NaN	NaN	NaN	NaN	NaN	NaN	NaN	NaN	NaN	NaN	NaN
52.5	NaN	NaN	NaN	NaN	NaN	NaN	NaN	NaN	NaN	NaN	NaN	NaN	NaN	NaN	NaN	NaN	NaN	NaN	NaN	NaN	NaN	NaN	NaN	NaN	NaN	NaN	NaN	NaN	NaN	NaN	NaN	NaN	NaN	NaN	NaN	NaN	NaN	NaN	NaN	NaN	NaN	NaN	NaN	NaN	NaN	NaN	NaN	NaN	NaN
53	NaN	NaN	NaN	NaN	NaN	NaN	NaN	NaN	NaN	NaN	NaN	NaN	NaN	NaN	NaN	NaN	NaN	NaN	NaN	NaN	NaN	NaN	NaN	NaN	NaN	NaN	NaN	NaN	NaN	NaN	NaN	NaN	NaN	NaN	NaN	NaN	NaN	NaN	NaN	NaN	NaN	NaN	NaN	NaN	NaN	NaN	NaN	NaN	NaN
53.5	NaN	NaN	NaN	NaN	NaN	NaN	NaN	NaN	NaN	NaN	NaN	NaN	NaN	NaN	NaN	NaN	NaN	NaN	NaN	NaN	NaN	NaN	NaN	NaN	NaN	NaN	NaN	NaN	NaN	NaN	NaN	NaN	NaN	NaN	NaN	NaN	NaN	NaN	NaN	NaN	NaN	NaN	NaN	NaN	NaN	NaN	NaN	NaN	NaN
54	NaN	NaN	NaN	NaN	NaN	NaN	NaN	NaN	NaN	NaN	NaN	NaN	NaN	NaN	NaN	NaN	NaN	NaN	NaN	NaN	NaN	NaN	NaN	NaN	NaN	NaN	NaN	NaN	NaN	NaN	NaN	NaN	NaN	NaN	NaN	NaN	NaN	NaN	NaN	NaN	NaN	NaN	NaN	NaN	NaN	NaN	NaN	NaN	NaN
54.5	NaN	NaN	NaN	NaN	NaN	NaN	NaN	NaN	NaN	NaN	NaN	NaN	NaN	NaN	NaN	NaN	NaN	NaN	NaN	NaN	NaN	NaN	NaN	NaN	NaN	NaN	NaN	NaN	NaN	NaN	NaN	NaN	NaN	NaN	NaN	NaN	NaN	NaN	NaN	NaN	NaN	NaN	NaN	NaN	NaN	NaN	NaN	NaN	NaN
[truncated: 23 more columns]
