# Supplementary material for: Longitudinal imaging of Caenorhabditis elegans in a microfabricated device reveals variation in behavioral decline during aging
Source: eLife. 2017 May 31;6:e26652. doi: 10.7554/eLife.26652 (PMC5484621; doi:10.7554/eLife.26652)
Supplement: Figure 3—source data 1. — DOI: http://dx.doi.org/10.7554/eLife.26652.014 [file elife-26652-fig3-data1.zip › SourceData_Figure3/ResponseLatency/ResponseLatency_unc-31.csv]

1	NaN	NaN	NaN	NaN	NaN	NaN	NaN	NaN	NaN	NaN	NaN	NaN	NaN	NaN	NaN	NaN	NaN	NaN	NaN	NaN	NaN	NaN	NaN	NaN	NaN	NaN	NaN	NaN	NaN	NaN	NaN	NaN	NaN	NaN	NaN	NaN	NaN	NaN	NaN	NaN	NaN	NaN	NaN	NaN	NaN	NaN	NaN	NaN	NaN
1.5	5	5	5	5	10	5	5	5	5	5	5	5	5	5	5	5	5	5	5	5	5	5	5	10	5	5	5	5	5	5	5	5	5	5	5	5	5	5	5	5	5	10	5	5	5	5	5	10	5
2	5	5	5	5	5	5	5	5	5	5	10	5	5	5	5	10	5	5	5	5	5	5	5	5	NaN	5	5	5	5	5	5	5	5	20	5	5	5	15	140	10	10	5	5	5	5	10	5	10	5
2.5	5	5	5	5	5	5	5	5	5	5	5	5	5	5	5	5	5	5	5	5	5	5	10	5	NaN	15	5	5	5	5	10	5	5	5	5	5	5	10	65	10	5	5	5	5	5	5	5	5	5
3	5	5	5	5	5	5	5	5	5	5	10	5	5	5	5	10	5	5	5	5	5	5	10	5	NaN	15	5	5	5	5	5	5	10	10	5	5	15	5	5	10	15	5	5	5	5	5	10	5	5
3.5	5	5	5	17	5	5	20	677	9	9	40	5	9	5	20	9	5	677	9	677	5	129	10	9	NaN	679	13	677	5	13	5	10	5	5	5	5	5	5	10	5	5	5	5	5	50	5	5	5	5
4	5	5	5	460	10	8	23	789	10	10	45	5	10	5	23	18	5	789	10	900	13	150	13	10	NaN	790	14	900	8	14	50	20	10	5	5	5	5	5	40	420	10	10	5	495	5	5	5	5	5
4.5	5	5	5	20	5	5	25	900	10	10	50	5	10	5	25	5	5	900	10	900	5	170	10	10	NaN	900	15	900	5	15	5	5	10	5	15	5	75	10	805	25	5	115	5	95	5	5	5	40	5
5	5	5	5	900	15	10	5	15	5	5	5	5	5	5	5	25	5	5	5	900	20	25	15	5	NaN	200	5	900	10	5	15	50	5	20	10	35	10	5	900	5	10	20	5	20	5	5	5	5	20
5.5	5	5	5	900	5	15	5	900	5	10	90	5	10	35	5	5	35	5	5	900	5	10	900	5	NaN	900	5	900	215	10	30	5	75	10	5	5	70	5	900	5	95	30	5	15	5	5	20	5	265
6	5	5	5	900	5	10	5	900	10	10	5	10	5	5	5	5	10	5	10	900	5	5	20	5	NaN	900	50	690	10	80	10	5	25	5	50	5	110	10	900	140	10	25	5	40	50	5	20	5	155
6.5	5	5	15	900	5	5	15	900	5	20	5	15	5	5	25	25	5	5	5	NaN	5	55	5	30	NaN	900	5	900	5	40	30	5	60	10	173	8	90	90	900	105	318	28	78	58	55	8	68	10	210
7	5	45	5	900	5	15	105	900	5	20	10	5	5	85	5	5	45	5	25	NaN	15	50	80	5	NaN	900	60	900	70	15	30	5	20	10	100	5	15	40	900	70	540	5	10	60	60	5	60	10	5
7.5	8	83	13	900	13	35	60	900	13	23	143	10	20	73	20	30	25	5	160	NaN	23	53	453	180	NaN	900	38	900	65	138	5	5	45	10	245	10	5	140	900	45	75	25	145	55	5	10	75	10	5
8	5	5	5	900	20	55	5	900	15	5	170	5	5	60	5	35	5	5	5	NaN	5	30	825	310	NaN	900	15	900	60	235	5	140	5	20	40	90	5	900	900	30	5	5	10	25	5	5	60	10	5
8.5	10	120	10	900	5	10	5	NaN	10	25	115	5	35	45	15	5	5	5	295	NaN	30	5	5	50	NaN	900	10	900	10	5	5	140	20	5	180	65	50	25	NaN	5	40	5	40	900	5	10	120	15	5
9	75	95	20	900	5	120	900	NaN	60	565	45	5	110	15	10	10	110	5	60	NaN	45	5	70	90	NaN	900	55	900	125	70	440	735	45	50	20	280	60	15	NaN	765	5	15	5	80	25	50	75	20	130
9.5	10	130	10	NaN	5	10	900	NaN	5	900	20	15	5	220	50	70	145	40	75	NaN	40	40	5	85	NaN	900	900	900	35	900	5	95	225	130	20	10	20	95	NaN	65	515	45	35	70	165	175	30	5	10
10	25	35	70	NaN	30	190	50	NaN	20	145	145	15	15	5	145	15	10	525	5	NaN	20	35	865	60	NaN	900	55	900	5	900	55	900	765	300	100	15	160	5	NaN	90	850	900	10	95	900	470	5	5	225
10.5	5	120	35	NaN	220	570	465	NaN	900	140	485	15	75	5	220	580	390	90	345	NaN	5	900	50	50	NaN	900	25	900	10	900	865	55	160	900	5	120	10	130	NaN	900	900	900	25	55	75	900	80	5	65
11	85	60	140	NaN	610	10	900	NaN	130	15	200	10	65	70	80	20	5	5	50	NaN	65	5	335	30	NaN	900	240	900	60	5	10	900	180	165	285	85	515	5	NaN	45	865	900	900	5	150	755	295	15	10
11.5	165	285	60	NaN	65	900	900	NaN	40	230	10	15	415	900	45	85	55	10	10	NaN	545	645	900	900	NaN	NaN	10	NaN	385	5	668	900	289	900	218	214	389	708	NaN	900	900	900	689	689	132	900	279	13	110
12	145	578	120	NaN	828	900	900	NaN	708	733	153	38	360	900	72	69	115	9	249	NaN	480	837	900	700	NaN	NaN	248	NaN	304	249	372	900	307	900	308	365	452	804	NaN	900	900	900	795	900	141	900	287	14	513
12.5	20	675	5	NaN	900	900	900	NaN	900	900	10	45	195	900	45	15	135	5	315	NaN	285	900	900	100	NaN	NaN	250	NaN	40	330	75	900	325	900	15	245	5	900	NaN	900	900	900	55	900	20	900	230	5	125
13	900	627	845	NaN	900	900	900	NaN	900	900	540	42	278	900	853	510	518	358	608	NaN	690	869	900	900	NaN	NaN	575	NaN	900	615	20	130	175	170	330	485	175	345	NaN	900	900	900	245	900	100	30	135	5	900
13.5	900	100	900	NaN	900	10	725	NaN	900	900	180	5	5	900	805	900	10	60	145	NaN	15	520	900	900	NaN	NaN	180	NaN	900	265	50	85	170	900	65	145	900	5	NaN	15	900	900	900	900	5	900	420	125	900
14	900	100	790	NaN	535	900	NaN	NaN	900	900	900	10	185	900	900	120	900	655	900	NaN	900	30	900	900	NaN	NaN	900	NaN	900	900	45	900	900	715	5	900	150	900	NaN	900	900	900	900	900	900	30	900	900	900
14.5	40	900	900	NaN	900	125	NaN	NaN	900	175	900	530	900	900	900	900	900	35	900	NaN	900	900	900	5	NaN	NaN	10	NaN	900	900	120	900	900	900	265	900	5	900	NaN	900	NaN	900	900	900	80	900	195	300	900
15	900	330	900	NaN	900	900	NaN	NaN	900	745	900	900	20	900	900	900	900	470	40	NaN	900	900	900	135	NaN	NaN	230	NaN	900	900	20	900	900	900	195	900	290	900	NaN	900	NaN	NaN	900	900	900	900	150	265	10
15.5	900	900	830	NaN	900	900	NaN	NaN	60	900	535	900	900	900	900	900	5	230	60	NaN	900	900	900	900	NaN	NaN	900	NaN	900	900	900	120	900	30	180	900	900	900	NaN	900	NaN	NaN	860	900	75	900	900	5	900
16	450	900	10	NaN	900	900	NaN	NaN	195	900	900	65	900	900	200	900	15	780	135	NaN	900	900	900	35	NaN	NaN	900	NaN	900	900	185	900	70	900	900	20	900	35	NaN	20	NaN	NaN	900	900	85	900	100	270	900
16.5	900	900	900	NaN	900	900	NaN	NaN	5	900	900	900	900	900	900	900	235	900	10	NaN	10	900	900	900	NaN	NaN	900	NaN	900	900	900	145	5	900	900	25	900	40	NaN	175	NaN	NaN	90	900	40	900	45	900	320
17	900	900	900	NaN	85	900	NaN	NaN	520	900	900	900	900	900	5	900	5	235	90	NaN	900	900	900	900	NaN	NaN	155	NaN	445	900	900	900	NaN	5	900	900	900	5	NaN	900	NaN	NaN	900	395	900	900	900	5	5
17.5	900	900	900	NaN	900	900	NaN	NaN	268	900	900	900	900	900	900	900	900	900	50	NaN	900	900	900	900	NaN	NaN	575	NaN	900	900	610	900	NaN	900	900	900	55	20	NaN	20	NaN	NaN	30	35	80	900	900	10	5
18	370	900	900	NaN	45	900	NaN	NaN	5	700	900	900	900	900	900	760	900	900	10	NaN	900	900	900	900	NaN	NaN	250	NaN	900	900	900	900	NaN	900	900	900	900	25	NaN	20	NaN	NaN	5	530	900	900	30	5	900
18.5	25	900	900	NaN	900	900	NaN	NaN	15	900	900	900	900	25	900	135	900	25	5	NaN	20	900	900	900	NaN	NaN	190	NaN	900	900	10	900	NaN	20	900	900	900	55	NaN	900	NaN	NaN	900	900	900	810	685	5	20
19	900	900	835	NaN	105	320	NaN	NaN	900	900	440	900	900	900	900	660	900	900	375	NaN	900	900	900	900	NaN	NaN	120	NaN	900	900	900	NaN	NaN	NaN	10	900	900	65	NaN	900	NaN	NaN	900	900	900	900	900	900	900
19.5	45	900	900	NaN	900	900	NaN	NaN	900	900	900	900	900	900	900	900	900	30	900	NaN	900	900	900	900	NaN	NaN	900	NaN	900	900	5	NaN	NaN	NaN	900	305	900	5	NaN	50	NaN	NaN	5	900	900	900	5	180	900
20	900	900	900	NaN	900	230	NaN	NaN	900	900	900	900	900	120	350	900	900	900	900	NaN	900	900	900	900	NaN	NaN	NaN	NaN	900	900	NaN	NaN	NaN	NaN	NaN	NaN	NaN	NaN	NaN	NaN	NaN	NaN	NaN	NaN	NaN	NaN	NaN	NaN	NaN
20.5	900	900	235	NaN	900	835	NaN	NaN	900	900	900	900	245	900	650	900	900	900	900	NaN	35	900	900	900	NaN	NaN	NaN	NaN	900	900	900	NaN	NaN	NaN	900	900	900	375	NaN	900	NaN	NaN	5	900	95	900	5	900	15
21	900	900	900	NaN	10	900	NaN	NaN	215	900	900	900	810	635	605	900	900	900	280	NaN	NaN	900	900	900	NaN	NaN	NaN	NaN	900	900	900	NaN	NaN	NaN	95	900	900	NaN	NaN	NaN	NaN	NaN	5	900	900	900	5	900	NaN
21.5	900	900	900	NaN	900	900	NaN	NaN	900	900	900	900	900	900	900	900	900	900	900	NaN	NaN	900	900	35	NaN	NaN	NaN	NaN	900	900	900	NaN	NaN	NaN	NaN	900	900	NaN	NaN	NaN	NaN	NaN	10	900	900	NaN	900	900	NaN
22	900	900	900	NaN	900	900	NaN	NaN	900	900	395	900	175	900	900	NaN	NaN	455	900	NaN	NaN	900	900	900	NaN	NaN	NaN	NaN	900	900	NaN	NaN	NaN	NaN	NaN	900	900	NaN	NaN	NaN	NaN	NaN	900	900	900	NaN	900	NaN	NaN
22.5	900	900	900	NaN	900	900	NaN	NaN	95	900	590	5	30	900	900	NaN	NaN	NaN	280	NaN	NaN	900	900	900	NaN	NaN	NaN	NaN	900	900	NaN	NaN	NaN	NaN	NaN	NaN	NaN	NaN	NaN	NaN	NaN	NaN	NaN	NaN	NaN	NaN	NaN	NaN	NaN
23	900	900	900	NaN	900	900	NaN	NaN	360	900	900	NaN	900	900	900	NaN	NaN	NaN	900	NaN	NaN	900	900	900	NaN	NaN	NaN	NaN	900	900	NaN	NaN	NaN	NaN	NaN	900	900	NaN	NaN	NaN	NaN	NaN	NaN	900	900	NaN	NaN	NaN	NaN
23.5	900	900	900	NaN	900	900	NaN	NaN	130	900	900	NaN	635	900	900	NaN	NaN	NaN	900	NaN	NaN	900	900	900	NaN	NaN	NaN	NaN	900	900	NaN	NaN	NaN	NaN	NaN	900	900	NaN	NaN	NaN	NaN	NaN	NaN	900	900	NaN	NaN	NaN	NaN
24	900	900	60	NaN	900	900	NaN	NaN	110	900	5	NaN	155	900	900	NaN	NaN	NaN	900	NaN	NaN	900	900	75	NaN	NaN	NaN	NaN	900	900	NaN	NaN	NaN	NaN	NaN	60	900	NaN	NaN	NaN	NaN	NaN	NaN	900	900	NaN	NaN	NaN	NaN
24.5	900	900	NaN	NaN	900	900	NaN	NaN	900	900	900	NaN	900	900	900	NaN	NaN	NaN	900	NaN	NaN	900	900	900	NaN	NaN	NaN	NaN	900	900	NaN	NaN	NaN	NaN	NaN	NaN	900	NaN	NaN	NaN	NaN	NaN	NaN	900	900	NaN	NaN	NaN	NaN
25	NaN	900	NaN	NaN	900	900	NaN	NaN	900	900	900	NaN	900	900	900	NaN	NaN	NaN	NaN	NaN	NaN	70	900	900	NaN	NaN	NaN	NaN	900	900	NaN	NaN	NaN	NaN	NaN	NaN	NaN	NaN	NaN	NaN	NaN	NaN	NaN	900	900	NaN	NaN	NaN	NaN
25.5	NaN	900	NaN	NaN	900	900	NaN	NaN	900	900	5	NaN	900	900	900	NaN	NaN	NaN	NaN	NaN	NaN	900	900	900	NaN	NaN	NaN	NaN	900	900	NaN	NaN	NaN	NaN	NaN	NaN	NaN	NaN	NaN	NaN	NaN	NaN	NaN	900	NaN	NaN	NaN	NaN	NaN
26	NaN	NaN	NaN	NaN	900	225	NaN	NaN	360	900	60	NaN	900	900	900	NaN	NaN	NaN	NaN	NaN	NaN	900	900	900	NaN	NaN	NaN	NaN	NaN	900	NaN	NaN	NaN	NaN	NaN	NaN	NaN	NaN	NaN	NaN	NaN	NaN	NaN	900	NaN	NaN	NaN	NaN	NaN
26.5	NaN	NaN	NaN	NaN	900	40	NaN	NaN	60	900	900	NaN	545	900	900	NaN	NaN	NaN	NaN	NaN	NaN	35	900	NaN	NaN	NaN	NaN	NaN	NaN	900	NaN	NaN	NaN	NaN	NaN	NaN	NaN	NaN	NaN	NaN	NaN	NaN	NaN	NaN	NaN	NaN	NaN	NaN	NaN
27	NaN	NaN	NaN	NaN	900	10	NaN	NaN	900	900	900	NaN	900	900	900	NaN	NaN	NaN	NaN	NaN	NaN	900	900	NaN	NaN	NaN	NaN	NaN	NaN	900	NaN	NaN	NaN	NaN	NaN	NaN	NaN	NaN	NaN	NaN	NaN	NaN	NaN	NaN	NaN	NaN	NaN	NaN	NaN
27.5	NaN	NaN	NaN	NaN	NaN	900	NaN	NaN	95	900	840	NaN	640	900	900	NaN	NaN	NaN	NaN	NaN	NaN	900	900	NaN	NaN	NaN	NaN	NaN	NaN	900	NaN	NaN	NaN	NaN	NaN	NaN	NaN	NaN	NaN	NaN	NaN	NaN	NaN	NaN	NaN	NaN	NaN	NaN	NaN
28	NaN	NaN	NaN	NaN	NaN	900	NaN	NaN	900	900	10	NaN	5	900	900	NaN	NaN	NaN	NaN	NaN	NaN	900	285	NaN	NaN	NaN	NaN	NaN	NaN	900	NaN	NaN	NaN	NaN	NaN	NaN	NaN	NaN	NaN	NaN	NaN	NaN	NaN	NaN	NaN	NaN	NaN	NaN	NaN
28.5	NaN	NaN	NaN	NaN	NaN	900	NaN	NaN	NaN	900	80	NaN	900	900	900	NaN	NaN	NaN	NaN	NaN	NaN	NaN	900	NaN	NaN	NaN	NaN	NaN	NaN	305	NaN	NaN	NaN	NaN	NaN	NaN	NaN	NaN	NaN	NaN	NaN	NaN	NaN	NaN	NaN	NaN	NaN	NaN	NaN
29	NaN	NaN	NaN	NaN	NaN	135	NaN	NaN	NaN	NaN	5	NaN	50	850	900	NaN	NaN	NaN	NaN	NaN	NaN	NaN	900	NaN	NaN	NaN	NaN	NaN	NaN	NaN	NaN	NaN	NaN	NaN	NaN	NaN	NaN	NaN	NaN	NaN	NaN	NaN	NaN	NaN	NaN	NaN	NaN	NaN	NaN
29.5	NaN	NaN	NaN	NaN	NaN	175	NaN	NaN	NaN	NaN	900	NaN	900	NaN	900	NaN	NaN	NaN	NaN	NaN	NaN	NaN	900	NaN	NaN	NaN	NaN	NaN	NaN	NaN	NaN	NaN	NaN	NaN	NaN	NaN	NaN	NaN	NaN	NaN	NaN	NaN	NaN	NaN	NaN	NaN	NaN	NaN	NaN
30	NaN	NaN	NaN	NaN	NaN	50	NaN	NaN	NaN	NaN	20	NaN	900	NaN	900	NaN	NaN	NaN	NaN	NaN	NaN	NaN	900	NaN	NaN	NaN	NaN	NaN	NaN	NaN	NaN	NaN	NaN	NaN	NaN	NaN	NaN	NaN	NaN	NaN	NaN	NaN	NaN	NaN	NaN	NaN	NaN	NaN	NaN
30.5	NaN	NaN	NaN	NaN	NaN	NaN	NaN	NaN	NaN	NaN	NaN	NaN	NaN	NaN	NaN	NaN	NaN	NaN	NaN	NaN	NaN	NaN	NaN	NaN	NaN	NaN	NaN	NaN	NaN	NaN	NaN	NaN	NaN	NaN	NaN	NaN	NaN	NaN	NaN	NaN	NaN	NaN	NaN	NaN	NaN	NaN	NaN	NaN	NaN
31	NaN	NaN	NaN	NaN	NaN	900	NaN	NaN	NaN	NaN	30	NaN	NaN	NaN	15	NaN	NaN	NaN	NaN	NaN	NaN	NaN	900	NaN	NaN	NaN	NaN	NaN	NaN	NaN	NaN	NaN	NaN	NaN	NaN	NaN	NaN	NaN	NaN	NaN	NaN	NaN	NaN	NaN	NaN	NaN	NaN	NaN	NaN
31.5	NaN	NaN	NaN	NaN	NaN	310	NaN	NaN	NaN	NaN	55	NaN	NaN	NaN	900	NaN	NaN	NaN	NaN	NaN	NaN	NaN	900	NaN	NaN	NaN	NaN	NaN	NaN	NaN	NaN	NaN	NaN	NaN	NaN	NaN	NaN	NaN	NaN	NaN	NaN	NaN	NaN	NaN	NaN	NaN	NaN	NaN	NaN
32	NaN	NaN	NaN	NaN	NaN	900	NaN	NaN	NaN	NaN	900	NaN	NaN	NaN	900	NaN	NaN	NaN	NaN	NaN	NaN	NaN	900	NaN	NaN	NaN	NaN	NaN	NaN	NaN	NaN	NaN	NaN	NaN	NaN	NaN	NaN	NaN	NaN	NaN	NaN	NaN	NaN	NaN	NaN	NaN	NaN	NaN	NaN
32.5	NaN	NaN	NaN	NaN	NaN	900	NaN	NaN	NaN	NaN	NaN	NaN	NaN	NaN	900	NaN	NaN	NaN	NaN	NaN	NaN	NaN	900	NaN	NaN	NaN	NaN	NaN	NaN	NaN	NaN	NaN	NaN	NaN	NaN	NaN	NaN	NaN	NaN	NaN	NaN	NaN	NaN	NaN	NaN	NaN	NaN	NaN	NaN
33	NaN	NaN	NaN	NaN	NaN	NaN	NaN	NaN	NaN	NaN	NaN	NaN	NaN	NaN	NaN	NaN	NaN	NaN	NaN	NaN	NaN	NaN	NaN	NaN	NaN	NaN	NaN	NaN	NaN	NaN	NaN	NaN	NaN	NaN	NaN	NaN	NaN	NaN	NaN	NaN	NaN	NaN	NaN	NaN	NaN	NaN	NaN	NaN	NaN
33.5	NaN	NaN	NaN	NaN	NaN	900	NaN	NaN	NaN	NaN	NaN	NaN	NaN	NaN	5	NaN	NaN	NaN	NaN	NaN	NaN	NaN	NaN	NaN	NaN	NaN	NaN	NaN	NaN	NaN	NaN	NaN	NaN	NaN	NaN	NaN	NaN	NaN	NaN	NaN	NaN	NaN	NaN	NaN	NaN	NaN	NaN	NaN	NaN
34	NaN	NaN	NaN	NaN	NaN	NaN	NaN	NaN	NaN	NaN	NaN	NaN	NaN	NaN	NaN	NaN	NaN	NaN	NaN	NaN	NaN	NaN	NaN	NaN	NaN	NaN	NaN	NaN	NaN	NaN	NaN	NaN	NaN	NaN	NaN	NaN	NaN	NaN	NaN	NaN	NaN	NaN	NaN	NaN	NaN	NaN	NaN	NaN	NaN
35	NaN	NaN	NaN	NaN	NaN	NaN	NaN	NaN	NaN	NaN	NaN	NaN	NaN	NaN	NaN	NaN	NaN	NaN	NaN	NaN	NaN	NaN	NaN	NaN	NaN	NaN	NaN	NaN	NaN	NaN	NaN	NaN	NaN	NaN	NaN	NaN	NaN	NaN	NaN	NaN	NaN	NaN	NaN	NaN	NaN	NaN	NaN	NaN	NaN
35.5	NaN	NaN	NaN	NaN	NaN	900	NaN	NaN	NaN	NaN	NaN	NaN	NaN	NaN	900	NaN	NaN	NaN	NaN	NaN	NaN	NaN	NaN	NaN	NaN	NaN	NaN	NaN	NaN	NaN	NaN	NaN	NaN	NaN	NaN	NaN	NaN	NaN	NaN	NaN	NaN	NaN	NaN	NaN	NaN	NaN	NaN	NaN	NaN
36	NaN	NaN	NaN	NaN	NaN	900	NaN	NaN	NaN	NaN	NaN	NaN	NaN	NaN	900	NaN	NaN	NaN	NaN	NaN	NaN	NaN	NaN	NaN	NaN	NaN	NaN	NaN	NaN	NaN	NaN	NaN	NaN	NaN	NaN	NaN	NaN	NaN	NaN	NaN	NaN	NaN	NaN	NaN	NaN	NaN	NaN	NaN	NaN
36.5	NaN	NaN	NaN	NaN	NaN	900	NaN	NaN	NaN	NaN	NaN	NaN	NaN	NaN	900	NaN	NaN	NaN	NaN	NaN	NaN	NaN	NaN	NaN	NaN	NaN	NaN	NaN	NaN	NaN	NaN	NaN	NaN	NaN	NaN	NaN	NaN	NaN	NaN	NaN	NaN	NaN	NaN	NaN	NaN	NaN	NaN	NaN	NaN
37	NaN	NaN	NaN	NaN	NaN	900	NaN	NaN	NaN	NaN	NaN	NaN	NaN	NaN	900	NaN	NaN	NaN	NaN	NaN	NaN	NaN	NaN	NaN	NaN	NaN	NaN	NaN	NaN	NaN	NaN	NaN	NaN	NaN	NaN	NaN	NaN	NaN	NaN	NaN	NaN	NaN	NaN	NaN	NaN	NaN	NaN	NaN	NaN
37.5	NaN	NaN	NaN	NaN	NaN	NaN	NaN	NaN	NaN	NaN	NaN	NaN	NaN	NaN	900	NaN	NaN	NaN	NaN	NaN	NaN	NaN	NaN	NaN	NaN	NaN	NaN	NaN	NaN	NaN	NaN	NaN	NaN	NaN	NaN	NaN	NaN	NaN	NaN	NaN	NaN	NaN	NaN	NaN	NaN	NaN	NaN	NaN	NaN
38	NaN	NaN	NaN	NaN	NaN	NaN	NaN	NaN	NaN	NaN	NaN	NaN	NaN	NaN	900	NaN	NaN	NaN	NaN	NaN	NaN	NaN	NaN	NaN	NaN	NaN	NaN	NaN	NaN	NaN	NaN	NaN	NaN	NaN	NaN	NaN	NaN	NaN	NaN	NaN	NaN	NaN	NaN	NaN	NaN	NaN	NaN	NaN	NaN
38.5	NaN	NaN	NaN	NaN	NaN	NaN	NaN	NaN	NaN	NaN	NaN	NaN	NaN	NaN	900	NaN	NaN	NaN	NaN	NaN	NaN	NaN	NaN	NaN	NaN	NaN	NaN	NaN	NaN	NaN	NaN	NaN	NaN	NaN	NaN	NaN	NaN	NaN	NaN	NaN	NaN	NaN	NaN	NaN	NaN	NaN	NaN	NaN	NaN
39.5	NaN	NaN	NaN	NaN	NaN	NaN	NaN	NaN	NaN	NaN	NaN	NaN	NaN	NaN	NaN	NaN	NaN	NaN	NaN	NaN	NaN	NaN	NaN	NaN	NaN	NaN	NaN	NaN	NaN	NaN	NaN	NaN	NaN	NaN	NaN	NaN	NaN	NaN	NaN	NaN	NaN	NaN	NaN	NaN	NaN	NaN	NaN	NaN	NaN
40	NaN	NaN	NaN	NaN	NaN	NaN	NaN	NaN	NaN	NaN	NaN	NaN	NaN	NaN	NaN	NaN	NaN	NaN	NaN	NaN	NaN	NaN	NaN	NaN	NaN	NaN	NaN	NaN	NaN	NaN	NaN	NaN	NaN	NaN	NaN	NaN	NaN	NaN	NaN	NaN	NaN	NaN	NaN	NaN	NaN	NaN	NaN	NaN	NaN
40.5	NaN	NaN	NaN	NaN	NaN	NaN	NaN	NaN	NaN	NaN	NaN	NaN	NaN	NaN	NaN	NaN	NaN	NaN	NaN	NaN	NaN	NaN	NaN	NaN	NaN	NaN	NaN	NaN	NaN	NaN	NaN	NaN	NaN	NaN	NaN	NaN	NaN	NaN	NaN	NaN	NaN	NaN	NaN	NaN	NaN	NaN	NaN	NaN	NaN
41	NaN	NaN	NaN	NaN	NaN	NaN	NaN	NaN	NaN	NaN	NaN	NaN	NaN	NaN	NaN	NaN	NaN	NaN	NaN	NaN	NaN	NaN	NaN	NaN	NaN	NaN	NaN	NaN	NaN	NaN	NaN	NaN	NaN	NaN	NaN	NaN	NaN	NaN	NaN	NaN	NaN	NaN	NaN	NaN	NaN	NaN	NaN	NaN	NaN
41.5	NaN	NaN	NaN	NaN	NaN	NaN	NaN	NaN	NaN	NaN	NaN	NaN	NaN	NaN	NaN	NaN	NaN	NaN	NaN	NaN	NaN	NaN	NaN	NaN	NaN	NaN	NaN	NaN	NaN	NaN	NaN	NaN	NaN	NaN	NaN	NaN	NaN	NaN	NaN	NaN	NaN	NaN	NaN	NaN	NaN	NaN	NaN	NaN	NaN
42	NaN	NaN	NaN	NaN	NaN	NaN	NaN	NaN	NaN	NaN	NaN	NaN	NaN	NaN	NaN	NaN	NaN	NaN	NaN	NaN	NaN	NaN	NaN	NaN	NaN	NaN	NaN	NaN	NaN	NaN	NaN	NaN	NaN	NaN	NaN	NaN	NaN	NaN	NaN	NaN	NaN	NaN	NaN	NaN	NaN	NaN	NaN	NaN	NaN
42.5	NaN	NaN	NaN	NaN	NaN	NaN	NaN	NaN	NaN	NaN	NaN	NaN	NaN	NaN	NaN	NaN	NaN	NaN	NaN	NaN	NaN	NaN	NaN	NaN	NaN	NaN	NaN	NaN	NaN	NaN	NaN	NaN	NaN	NaN	NaN	NaN	NaN	NaN	NaN	NaN	NaN	NaN	NaN	NaN	NaN	NaN	NaN	NaN	NaN
43	NaN	NaN	NaN	NaN	NaN	NaN	NaN	NaN	NaN	NaN	NaN	NaN	NaN	NaN	NaN	NaN	NaN	NaN	NaN	NaN	NaN	NaN	NaN	NaN	NaN	NaN	NaN	NaN	NaN	NaN	NaN	NaN	NaN	NaN	NaN	NaN	NaN	NaN	NaN	NaN	NaN	NaN	NaN	NaN	NaN	NaN	NaN	NaN	NaN
43.5	NaN	NaN	NaN	NaN	NaN	NaN	NaN	NaN	NaN	NaN	NaN	NaN	NaN	NaN	NaN	NaN	NaN	NaN	NaN	NaN	NaN	NaN	NaN	NaN	NaN	NaN	NaN	NaN	NaN	NaN	NaN	NaN	NaN	NaN	NaN	NaN	NaN	NaN	NaN	NaN	NaN	NaN	NaN	NaN	NaN	NaN	NaN	NaN	NaN
44	NaN	NaN	NaN	NaN	NaN	NaN	NaN	NaN	NaN	NaN	NaN	NaN	NaN	NaN	NaN	NaN	NaN	NaN	NaN	NaN	NaN	NaN	NaN	NaN	NaN	NaN	NaN	NaN	NaN	NaN	NaN	NaN	NaN	NaN	NaN	NaN	NaN	NaN	NaN	NaN	NaN	NaN	NaN	NaN	NaN	NaN	NaN	NaN	NaN
44.5	NaN	NaN	NaN	NaN	NaN	NaN	NaN	NaN	NaN	NaN	NaN	NaN	NaN	NaN	NaN	NaN	NaN	NaN	NaN	NaN	NaN	NaN	NaN	NaN	NaN	NaN	NaN	NaN	NaN	NaN	NaN	NaN	NaN	NaN	NaN	NaN	NaN	NaN	NaN	NaN	NaN	NaN	NaN	NaN	NaN	NaN	NaN	NaN	NaN
45	NaN	NaN	NaN	NaN	NaN	NaN	NaN	NaN	NaN	NaN	NaN	NaN	NaN	NaN	NaN	NaN	NaN	NaN	NaN	NaN	NaN	NaN	NaN	NaN	NaN	NaN	NaN	NaN	NaN	NaN	NaN	NaN	NaN	NaN	NaN	NaN	NaN	NaN	NaN	NaN	NaN	NaN	NaN	NaN	NaN	NaN	NaN	NaN	NaN
45.5	NaN	NaN	NaN	NaN	NaN	NaN	NaN	NaN	NaN	NaN	NaN	NaN	NaN	NaN	NaN	NaN	NaN	NaN	NaN	NaN	NaN	NaN	NaN	NaN	NaN	NaN	NaN	NaN	NaN	NaN	NaN	NaN	NaN	NaN	NaN	NaN	NaN	NaN	NaN	NaN	NaN	NaN	NaN	NaN	NaN	NaN	NaN	NaN	NaN
46	NaN	NaN	NaN	NaN	NaN	NaN	NaN	NaN	NaN	NaN	NaN	NaN	NaN	NaN	NaN	NaN	NaN	NaN	NaN	NaN	NaN	NaN	NaN	NaN	NaN	NaN	NaN	NaN	NaN	NaN	NaN	NaN	NaN	NaN	NaN	NaN	NaN	NaN	NaN	NaN	NaN	NaN	NaN	NaN	NaN	NaN	NaN	NaN	NaN
46.5	NaN	NaN	NaN	NaN	NaN	NaN	NaN	NaN	NaN	NaN	NaN	NaN	NaN	NaN	NaN	NaN	NaN	NaN	NaN	NaN	NaN	NaN	NaN	NaN	NaN	NaN	NaN	NaN	NaN	NaN	NaN	NaN	NaN	NaN	NaN	NaN	NaN	NaN	NaN	NaN	NaN	NaN	NaN	NaN	NaN	NaN	NaN	NaN	NaN
47	NaN	NaN	NaN	NaN	NaN	NaN	NaN	NaN	NaN	NaN	NaN	NaN	NaN	NaN	NaN	NaN	NaN	NaN	NaN	NaN	NaN	NaN	NaN	NaN	NaN	NaN	NaN	NaN	NaN	NaN	NaN	NaN	NaN	NaN	NaN	NaN	NaN	NaN	NaN	NaN	NaN	NaN	NaN	NaN	NaN	NaN	NaN	NaN	NaN
47.5	NaN	NaN	NaN	NaN	NaN	NaN	NaN	NaN	NaN	NaN	NaN	NaN	NaN	NaN	NaN	NaN	NaN	NaN	NaN	NaN	NaN	NaN	NaN	NaN	NaN	NaN	NaN	NaN	NaN	NaN	NaN	NaN	NaN	NaN	NaN	NaN	NaN	NaN	NaN	NaN	NaN	NaN	NaN	NaN	NaN	NaN	NaN	NaN	NaN
48	NaN	NaN	NaN	NaN	NaN	NaN	NaN	NaN	NaN	NaN	NaN	NaN	NaN	NaN	NaN	NaN	NaN	NaN	NaN	NaN	NaN	NaN	NaN	NaN	NaN	NaN	NaN	NaN	NaN	NaN	NaN	NaN	NaN	NaN	NaN	NaN	NaN	NaN	NaN	NaN	NaN	NaN	NaN	NaN	NaN	NaN	NaN	NaN	NaN
48.5	NaN	NaN	NaN	NaN	NaN	NaN	NaN	NaN	NaN	NaN	NaN	NaN	NaN	NaN	NaN	NaN	NaN	NaN	NaN	NaN	NaN	NaN	NaN	NaN	NaN	NaN	NaN	NaN	NaN	NaN	NaN	NaN	NaN	NaN	NaN	NaN	NaN	NaN	NaN	NaN	NaN	NaN	NaN	NaN	NaN	NaN	NaN	NaN	NaN
49	NaN	NaN	NaN	NaN	NaN	NaN	NaN	NaN	NaN	NaN	NaN	NaN	NaN	NaN	NaN	NaN	NaN	NaN	NaN	NaN	NaN	NaN	NaN	NaN	NaN	NaN	NaN	NaN	NaN	NaN	NaN	NaN	NaN	NaN	NaN	NaN	NaN	NaN	NaN	NaN	NaN	NaN	NaN	NaN	NaN	NaN	NaN	NaN	NaN
49.5	NaN	NaN	NaN	NaN	NaN	NaN	NaN	NaN	NaN	NaN	NaN	NaN	NaN	NaN	NaN	NaN	NaN	NaN	NaN	NaN	NaN	NaN	NaN	NaN	NaN	NaN	NaN	NaN	NaN	NaN	NaN	NaN	NaN	NaN	NaN	NaN	NaN	NaN	NaN	NaN	NaN	NaN	NaN	NaN	NaN	NaN	NaN	NaN	NaN
50	NaN	NaN	NaN	NaN	NaN	NaN	NaN	NaN	NaN	NaN	NaN	NaN	NaN	NaN	NaN	NaN	NaN	NaN	NaN	NaN	NaN	NaN	NaN	NaN	NaN	NaN	NaN	NaN	NaN	NaN	NaN	NaN	NaN	NaN	NaN	NaN	NaN	NaN	NaN	NaN	NaN	NaN	NaN	NaN	NaN	NaN	NaN	NaN	NaN
50.5	NaN	NaN	NaN	NaN	NaN	NaN	NaN	NaN	NaN	NaN	NaN	NaN	NaN	NaN	NaN	NaN	NaN	NaN	NaN	NaN	NaN	NaN	NaN	NaN	NaN	NaN	NaN	NaN	NaN	NaN	NaN	NaN	NaN	NaN	NaN	NaN	NaN	NaN	NaN	NaN	NaN	NaN	NaN	NaN	NaN	NaN	NaN	NaN	NaN
51	NaN	NaN	NaN	NaN	NaN	NaN	NaN	NaN	NaN	NaN	NaN	NaN	NaN	NaN	NaN	NaN	NaN	NaN	NaN	NaN	NaN	NaN	NaN	NaN	NaN	NaN	NaN	NaN	NaN	NaN	NaN	NaN	NaN	NaN	NaN	NaN	NaN	NaN	NaN	NaN	NaN	NaN	NaN	NaN	NaN	NaN	NaN	NaN	NaN
51.5	NaN	NaN	NaN	NaN	NaN	NaN	NaN	NaN	NaN	NaN	NaN	NaN	NaN	NaN	NaN	NaN	NaN	NaN	NaN	NaN	NaN	NaN	NaN	NaN	NaN	NaN	NaN	NaN	NaN	NaN	NaN	NaN	NaN	NaN	NaN	NaN	NaN	NaN	NaN	NaN	NaN	NaN	NaN	NaN	NaN	NaN	NaN	NaN	NaN
52	NaN	NaN	NaN	NaN	NaN	NaN	NaN	NaN	NaN	NaN	NaN	NaN	NaN	NaN	NaN	NaN	NaN	NaN	NaN	NaN	NaN	NaN	NaN	NaN	NaN	NaN	NaN	NaN	NaN	NaN	NaN	NaN	NaN	NaN	NaN	NaN	NaN	NaN	NaN	NaN	NaN	NaN	NaN	NaN	NaN	NaN	NaN	NaN	NaN
52.5	NaN	NaN	NaN	NaN	NaN	NaN	NaN	NaN	NaN	NaN	NaN	NaN	NaN	NaN	NaN	NaN	NaN	NaN	NaN	NaN	NaN	NaN	NaN	NaN	NaN	NaN	NaN	NaN	NaN	NaN	NaN	NaN	NaN	NaN	NaN	NaN	NaN	NaN	NaN	NaN	NaN	NaN	NaN	NaN	NaN	NaN	NaN	NaN	NaN
53	NaN	NaN	NaN	NaN	NaN	NaN	NaN	NaN	NaN	NaN	NaN	NaN	NaN	NaN	NaN	NaN	NaN	NaN	NaN	NaN	NaN	NaN	NaN	NaN	NaN	NaN	NaN	NaN	NaN	NaN	NaN	NaN	NaN	NaN	NaN	NaN	NaN	NaN	NaN	NaN	NaN	NaN	NaN	NaN	NaN	NaN	NaN	NaN	NaN
53.5	NaN	NaN	NaN	NaN	NaN	NaN	NaN	NaN	NaN	NaN	NaN	NaN	NaN	NaN	NaN	NaN	NaN	NaN	NaN	NaN	NaN	NaN	NaN	NaN	NaN	NaN	NaN	NaN	NaN	NaN	NaN	NaN	NaN	NaN	NaN	NaN	NaN	NaN	NaN	NaN	NaN	NaN	NaN	NaN	NaN	NaN	NaN	NaN	NaN
54	NaN	NaN	NaN	NaN	NaN	NaN	NaN	NaN	NaN	NaN	NaN	NaN	NaN	NaN	NaN	NaN	NaN	NaN	NaN	NaN	NaN	NaN	NaN	NaN	NaN	NaN	NaN	NaN	NaN	NaN	NaN	NaN	NaN	NaN	NaN	NaN	NaN	NaN	NaN	NaN	NaN	NaN	NaN	NaN	NaN	NaN	NaN	NaN	NaN
54.5	NaN	NaN	NaN	NaN	NaN	NaN	NaN	NaN	NaN	NaN	NaN	NaN	NaN	NaN	NaN	NaN	NaN	NaN	NaN	NaN	NaN	NaN	NaN	NaN	NaN	NaN	NaN	NaN	NaN	NaN	NaN	NaN	NaN	NaN	NaN	NaN	NaN	NaN	NaN	NaN	NaN	NaN	NaN	NaN	NaN	NaN	NaN	NaN	NaN
[truncated: 71 more columns]
