# Supplementary material for: Longitudinal imaging of Caenorhabditis elegans in a microfabricated device reveals variation in behavioral decline during aging
Source: eLife. 2017 May 31;6:e26652. doi: 10.7554/eLife.26652 (PMC5484621; doi:10.7554/eLife.26652)
Supplement: Figure 3—source data 1. — DOI: http://dx.doi.org/10.7554/eLife.26652.014 [file elife-26652-fig3-data1.zip › SourceData_Figure3/SpontaneousLocomotion/SpontaneousLocomotion_age-1.csv]

1	NaN	NaN	NaN	NaN	NaN	NaN	NaN	NaN	NaN	NaN	NaN	NaN	NaN	NaN	NaN	NaN	NaN	NaN	NaN	NaN	NaN	NaN	NaN	NaN	NaN	NaN	NaN	NaN	NaN	NaN	NaN	NaN	NaN	NaN	NaN	NaN	NaN	NaN	NaN	NaN	NaN	NaN	NaN	NaN	NaN	NaN	NaN	NaN	NaN
1.5	199	340	209	47	208	186	241	67	161	2	175	333	237	386	74	68	288	249	124	164	296	71	115	149	171	264	260	375	311	59	153	61	286	205	90	18	42	241	303	238	469	373	228	272	352	301	348	18	102
2	41	41	373	22	276	225	101	103	84	83	117	69	373	91	87	0	189	28	334	77	175	72	204	192	341	96	187	54	7	255	138	243	168	116	321	310	231	229	317	269	88	43	313	159	248	132	271	214	294
2.5	60	247	78	44	NaN	421	232	140	274	11	3	236	86	114	206	115	133	67	78	51	414	82	147	56	272	32	143	92	23	49	84	184	271	71	114	271	177	310	309	185	333	433	281	146	94	76	30	69	400
3	46	92	152	27	NaN	274	134	112	132	29	32	110	157	97	117	29	147	37	142	58	235	74	161	90	289	48	154	64	11	101	421	26	397	32	147	137	61	106	191	57	98	404	297	315	264	123	51	168	359
3.5	103	266	173	96	NaN	408	210	128	317	37	64	237	148	202	247	94	136	83	151	130	280	95	196	110	277	74	177	169	100	62	169	178	400	123	217	246	432	239	145	169	61	134	15	29	252	70	96	98	304
4	258	339	189	233	NaN	405	205	182	367	45	184	238	163	301	278	93	139	154	207	184	246	225	231	125	303	176	209	281	167	72	293	24	302	17	367	73	104	170	235	71	28	24	65	84	109	114	188	111	168
4.5	232	324	238	254	NaN	404	203	124	448	59	161	241	145	468	372	87	91	130	179	347	89	134	299	170	143	154	248	399	330	0	450	384	349	394	198	106	409	358	78	265	178	142	244	195	79	261	390	87	348
5	338	382	113	226	NaN	125	119	345	340	41	253	55	181	246	113	92	0	227	292	16	187	497	208	32	344	242	196	242	113	0	0	403	317	91	176	176	247	107	314	332	112	174	13	107	113	100	292	122	329
5.5	NaN	227	62	186	NaN	317	83	475	321	140	246	144	439	448	57	97	0	253	414	17	365	74	122	209	362	192	423	237	470	0	80	382	79	178	29	84	381	480	155	347	474	135	139	107	81	124	69	81	182
6	NaN	354	272	81	NaN	314	60	234	135	0	382	25	551	361	222	127	0	251	375	0	394	319	425	398	440	103	345	340	369	0	177	189	104	115	49	184	420	421	391	56	288	405	172	502	162	173	101	142	34
6.5	NaN	118	237	379	NaN	222	454	476	369	35	129	187	84	199	399	59	0	112	412	8	47	558	302	312	224	71	275	322	127	0	158	238	106	131	40	109	391	435	214	190	334	202	148	206	101	154	144	97	71
7	NaN	140	26	47	NaN	161	115	147	202	50	90	389	61	107	126	170	0	320	154	6	199	130	389	195	103	109	341	282	66	0	163	256	108	119	42	128	398	424	258	151	318	253	154	297	121	159	216	108	44
7.5	NaN	144	156	173	NaN	239	200	239	348	61	113	339	129	161	220	114	0	164	432	6	212	244	324	354	160	180	291	292	125	0	152	104	114	67	37	74	157	60	225	138	98	14	136	101	75	148	272	58	51
8	NaN	89	129	105	NaN	290	110	160	128	95	108	323	40	148	176	95	0	104	492	6	176	139	21	477	139	87	142	43	125	0	80	312	6	21	32	68	87	132	38	127	312	136	109	229	107	60	197	70	45
8.5	NaN	158	81	98	NaN	208	19	39	342	0	72	41	263	0	161	19	NaN	43	25	0	252	68	84	63	64	390	120	60	18	0	52	228	0	0	0	70	69	83	0	41	77	0	261	33	0	198	0	0	4
9	NaN	82	69	254	NaN	147	100	106	263	24	295	18	100	61	93	78	NaN	76	298	NaN	34	54	37	77	36	37	140	180	47	0	36	73	4	6	8	80	62	59	48	62	38	114	112	82	27	58	128	18	35
9.5	NaN	419	126	217	NaN	29	409	143	6	0	105	106	323	8	45	71	NaN	58	124	NaN	166	59	6	63	108	46	158	52	120	0	26	122	3	0	0	33	44	74	0	0	82	0	12	0	0	190	10	0	63
10	NaN	61	210	352	NaN	219	107	55	388	0	37	420	104	32	241	184	NaN	243	175	NaN	255	393	0	0	369	22	0	150	91	0	84	59	0	0	31	84	373	41	21	0	62	0	275	0	0	85	105	0	48
10.5	NaN	132	136	250	NaN	201	59	300	18	0	0	0	131	77	109	5	NaN	164	157	NaN	62	91	0	59	0	41	0	47	216	0	195	48	0	130	63	0	70	65	0	0	126	0	0	0	0	0	111	0	32
11	NaN	87	297	0	NaN	247	0	337	95	0	161	0	352	126	94	0	NaN	89	18	NaN	51	367	0	86	26	24	0	199	23	0	53	0	0	0	77	20	62	54	0	0	86	0	0	0	0	0	1	0	163
11.5	NaN	98	265	29	NaN	206	18	66	160	0	94	0	186	249	44	2	NaN	61	285	NaN	173	164	0	97	7	19	80	173	28	0	89	12	0	33	66	5	64	57	0	5	148	0	0	0	0	0	28	0	164
12	NaN	90	273	52	NaN	216	5	133	111	0	111	0	227	157	56	1	NaN	83	138	NaN	183	215	0	88	12	20	23	186	37	0	62	3	0	9	74	9	63	64	0	36	260	0	0	0	0	0	8	0	165
12.5	NaN	0	1	121	NaN	80	0	10	0	0	0	0	66	103	0	1	NaN	81	88	NaN	212	0	0	37	0	0	4	182	64	0	53	0	0	0	0	0	23	24	0	17	215	0	0	0	0	0	0	0	167
13	NaN	23	104	69	NaN	114	5	41	28	NaN	28	0	107	176	14	1	NaN	93	101	NaN	192	172	0	50	3	5	8	183	44	0	55	1	0	3	73	3	67	88	0	93	393	24	0	0	0	0	2	0	84
13.5	NaN	0	16	16	NaN	0	0	0	0	NaN	0	0	0	3	0	0	NaN	123	0	NaN	186	158	0	0	0	0	0	121	0	0	0	0	NaN	0	0	0	0	37	0	0	48	0	0	0	0	0	0	0	58
14	NaN	0	48	10	NaN	9	4	0	0	NaN	0	0	0	234	0	0	NaN	81	0	NaN	83	0	0	0	0	0	0	141	0	0	5	0	NaN	0	0	0	79	125	0	31	38	95	0	0	0	0	0	0	62
14.5	NaN	0	50	72	NaN	0	0	0	0	NaN	0	0	0	46	0	0	NaN	74	0	NaN	27	0	NaN	0	0	0	0	0	0	22	0	0	NaN	0	38	0	54	71	0	0	0	0	56	0	0	4	0	0	28
15	NaN	0	49	0	NaN	0	0	0	56	NaN	0	0	0	13	0	0	NaN	24	0	NaN	0	0	NaN	0	0	0	0	0	0	0	0	0	NaN	0	0	0	0	0	0	0	0	0	0	0	0	0	0	4	0
15.5	NaN	0	201	0	NaN	0	27	0	0	NaN	0	0	68	98	0	0	NaN	2	0	NaN	0	0	NaN	0	0	0	0	0	126	0	0	0	NaN	0	17	0	0	0	0	0	0	0	0	0	0	0	0	0	0
16	NaN	0	174	0	NaN	0	0	0	0	NaN	0	0	0	0	0	0	NaN	12	0	NaN	0	19	NaN	0	0	0	14	0	0	0	0	0	NaN	119	0	0	0	2	NaN	0	0	0	0	0	0	0	0	44	0
16.5	NaN	0	0	0	NaN	0	0	0	0	NaN	0	0	0	0	69	0	NaN	25	0	NaN	0	0	NaN	0	0	0	0	0	0	0	0	42	NaN	0	0	0	0	0	NaN	0	0	0	0	0	0	0	0	137	0
17	NaN	0	146	0	NaN	0	0	0	0	NaN	0	0	0	0	0	0	NaN	0	0	NaN	0	0	NaN	0	0	0	0	0	0	0	0	0	NaN	0	0	0	0	0	NaN	39	0	0	0	0	0	0	0	0	0
17.5	NaN	0	142	112	NaN	0	0	1	0	NaN	0	0	0	0	18	0	NaN	28	0	NaN	3	0	NaN	0	0	0	61	0	0	0	4	11	NaN	0	0	0	0	0	NaN	53	0	0	0	0	18	13	0	72	0
18	NaN	0	3	137	NaN	0	0	0	0	NaN	0	0	0	0	0	0	NaN	40	0	NaN	11	0	NaN	0	0	0	21	0	0	0	16	0	NaN	0	0	NaN	0	0	NaN	0	0	0	0	0	0	0	0	0	0
18.5	NaN	0	140	104	NaN	0	0	1	0	NaN	0	0	0	0	0	0	NaN	24	0	NaN	0	0	NaN	0	0	0	181	0	0	0	0	0	NaN	0	0	NaN	0	0	NaN	0	0	0	0	0	70	52	0	0	0
19	NaN	0	1	48	NaN	0	0	0	0	NaN	0	0	0	0	0	0	NaN	31	0	NaN	0	172	NaN	0	0	0	38	0	0	0	137	0	NaN	0	0	NaN	0	0	NaN	0	0	0	0	0	0	0	0	0	0
19.5	NaN	0	0	65	NaN	0	0	0	0	NaN	0	0	0	0	0	0	NaN	0	0	NaN	0	0	NaN	0	0	0	0	0	0	0	0	0	NaN	0	0	NaN	0	0	NaN	0	0	0	0	0	0	0	0	0	0
20	NaN	0	0	191	NaN	0	16	23	0	NaN	0	0	0	0	0	0	NaN	0	0	NaN	5	0	NaN	0	0	0	0	0	0	0	0	0	NaN	0	0	NaN	0	0	NaN	0	0	0	NaN	0	0	0	0	0	0
20.5	NaN	0	30	265	NaN	0	0	0	0	NaN	0	0	0	0	0	0	NaN	0	0	NaN	36	0	NaN	0	0	0	0	0	0	0	0	0	NaN	0	25	NaN	0	0	NaN	0	0	0	NaN	0	0	0	0	0	0
21	NaN	0	171	47	NaN	0	0	0	0	NaN	0	0	0	0	0	0	NaN	0	0	NaN	53	0	NaN	0	0	0	0	0	0	0	0	0	NaN	0	14	NaN	0	0	NaN	0	0	0	NaN	0	0	0	0	0	0
21.5	NaN	0	118	319	NaN	0	0	0	0	NaN	0	0	0	0	0	0	NaN	0	0	NaN	46	19	NaN	0	0	0	0	0	0	0	0	0	NaN	0	0	NaN	0	0	NaN	0	0	0	NaN	0	0	0	0	0	0
22	NaN	0	57	70	NaN	0	0	0	0	NaN	0	0	0	0	0	0	NaN	0	0	NaN	61	0	NaN	0	0	0	0	0	0	0	0	0	NaN	0	0	NaN	0	0	NaN	0	0	0	NaN	0	0	0	0	0	0
22.5	NaN	0	24	54	NaN	0	0	0	0	NaN	0	0	0	0	0	0	NaN	0	0	NaN	25	0	NaN	0	0	0	0	0	0	0	0	0	NaN	0	0	NaN	0	0	NaN	0	0	0	NaN	0	NaN	0	0	0	0
23	NaN	0	94	0	NaN	0	0	0	0	NaN	0	0	0	0	0	0	NaN	0	0	NaN	0	0	NaN	0	0	0	0	0	0	0	0	0	NaN	0	0	NaN	0	0	NaN	0	0	0	NaN	0	NaN	0	0	0	0
23.5	NaN	0	0	0	NaN	6	0	0	0	NaN	0	0	0	NaN	0	0	NaN	0	0	NaN	90	0	NaN	0	0	0	0	0	0	0	NaN	0	NaN	0	0	NaN	0	0	NaN	0	0	43	NaN	0	NaN	22	0	0	0
24	NaN	0	120	0	NaN	0	0	0	0	NaN	0	0	10	NaN	0	0	NaN	0	0	NaN	0	0	NaN	0	0	0	0	0	0	0	NaN	0	NaN	0	0	NaN	0	0	NaN	0	0	0	NaN	0	NaN	0	0	0	0
24.5	NaN	0	0	28	NaN	0	0	0	0	NaN	0	0	13	NaN	0	22	NaN	0	0	NaN	7	0	NaN	0	0	0	0	0	0	0	NaN	0	NaN	0	0	NaN	0	0	NaN	0	0	0	NaN	0	NaN	0	0	0	0
25	NaN	0	0	0	NaN	0	0	0	0	NaN	0	0	0	NaN	0	39	NaN	0	0	NaN	0	0	NaN	0	0	0	0	0	0	0	NaN	0	NaN	0	0	NaN	NaN	0	NaN	0	0	0	NaN	0	NaN	0	0	0	0
25.5	NaN	0	0	0	NaN	0	3	0	0	NaN	0	0	0	NaN	0	NaN	NaN	0	0	NaN	7	0	NaN	0	0	0	0	0	0	0	NaN	0	NaN	0	0	NaN	NaN	NaN	NaN	0	0	0	NaN	0	NaN	0	0	0	0
26	NaN	0	0	0	NaN	0	0	0	0	NaN	0	0	0	NaN	0	NaN	NaN	0	0	NaN	0	0	NaN	0	0	0	0	0	0	0	NaN	0	NaN	0	0	NaN	NaN	NaN	NaN	0	0	0	NaN	NaN	NaN	0	0	0	0
26.5	NaN	0	0	0	NaN	0	0	0	0	NaN	0	0	0	NaN	0	NaN	NaN	0	0	NaN	0	0	NaN	0	0	0	0	0	0	0	NaN	0	NaN	NaN	0	NaN	NaN	NaN	NaN	0	NaN	NaN	NaN	NaN	NaN	0	0	0	0
27	NaN	0	0	0	NaN	0	0	0	0	NaN	0	0	0	NaN	0	NaN	NaN	0	0	NaN	0	0	NaN	0	0	0	0	0	0	0	NaN	0	NaN	NaN	0	NaN	NaN	NaN	NaN	0	NaN	NaN	NaN	NaN	NaN	0	0	0	0
27.5	NaN	0	0	0	NaN	0	0	0	0	NaN	0	0	0	NaN	0	NaN	NaN	0	0	NaN	0	0	NaN	0	0	12	0	0	0	0	NaN	0	NaN	NaN	0	NaN	NaN	NaN	NaN	0	NaN	NaN	NaN	NaN	NaN	0	0	0	0
28	NaN	0	0	0	NaN	0	0	0	0	NaN	0	0	0	NaN	0	NaN	NaN	0	4	NaN	0	0	NaN	0	0	0	0	0	0	0	NaN	0	NaN	NaN	0	NaN	NaN	NaN	NaN	0	NaN	NaN	NaN	NaN	NaN	57	0	0	0
28.5	NaN	0	0	0	NaN	0	0	0	0	NaN	0	0	0	NaN	0	NaN	NaN	0	0	NaN	0	0	NaN	0	0	0	0	0	0	0	NaN	0	NaN	NaN	32	NaN	NaN	NaN	NaN	0	NaN	NaN	NaN	NaN	NaN	0	0	0	0
29	NaN	0	0	0	NaN	0	0	0	0	NaN	0	0	0	NaN	0	NaN	NaN	0	0	NaN	0	0	NaN	0	0	0	0	0	0	0	NaN	0	NaN	NaN	0	NaN	NaN	NaN	NaN	0	NaN	NaN	NaN	NaN	NaN	0	0	0	0
29.5	NaN	0	0	0	NaN	0	0	0	0	NaN	0	0	3	NaN	0	NaN	NaN	0	0	NaN	0	0	NaN	0	0	0	NaN	0	0	0	NaN	15	NaN	NaN	NaN	NaN	NaN	NaN	NaN	0	NaN	NaN	NaN	NaN	NaN	0	0	0	0
30	NaN	0	0	0	NaN	0	0	0	0	NaN	0	0	0	NaN	0	NaN	NaN	NaN	0	NaN	0	0	NaN	0	0	0	NaN	0	0	0	NaN	0	NaN	NaN	NaN	NaN	NaN	NaN	NaN	0	NaN	NaN	NaN	NaN	NaN	0	0	NaN	0
30.5	NaN	0	NaN	0	NaN	0	0	0	0	NaN	NaN	0	0	NaN	0	NaN	NaN	NaN	0	NaN	0	0	NaN	0	0	NaN	NaN	0	0	0	NaN	0	NaN	NaN	NaN	NaN	NaN	NaN	NaN	0	NaN	NaN	NaN	NaN	NaN	0	0	NaN	0
31	NaN	0	NaN	0	NaN	0	0	0	0	NaN	NaN	0	0	NaN	0	NaN	NaN	NaN	0	NaN	0	0	NaN	0	0	NaN	NaN	0	0	0	NaN	NaN	NaN	NaN	NaN	NaN	NaN	NaN	NaN	0	NaN	NaN	NaN	NaN	NaN	89	NaN	NaN	0
31.5	NaN	0	NaN	0	NaN	0	0	0	NaN	NaN	NaN	0	0	NaN	0	NaN	NaN	NaN	0	NaN	0	0	NaN	0	0	NaN	NaN	0	0	0	NaN	NaN	NaN	NaN	NaN	NaN	NaN	NaN	NaN	0	NaN	NaN	NaN	NaN	NaN	0	NaN	NaN	0
32	NaN	0	NaN	41	NaN	0	0	NaN	NaN	NaN	NaN	0	0	NaN	0	NaN	NaN	NaN	0	NaN	0	0	NaN	0	0	NaN	NaN	0	0	0	NaN	NaN	NaN	NaN	NaN	NaN	NaN	NaN	NaN	15	NaN	NaN	NaN	NaN	NaN	NaN	NaN	NaN	0
32.5	NaN	0	NaN	NaN	NaN	0	0	NaN	NaN	NaN	NaN	0	0	NaN	0	NaN	NaN	NaN	12	NaN	0	0	NaN	0	0	NaN	NaN	0	0	0	NaN	NaN	NaN	NaN	NaN	NaN	NaN	NaN	NaN	0	NaN	NaN	NaN	NaN	NaN	NaN	NaN	NaN	0
33	NaN	0	NaN	NaN	NaN	NaN	NaN	NaN	NaN	NaN	NaN	0	0	NaN	NaN	NaN	NaN	NaN	NaN	NaN	0	0	NaN	0	0	NaN	NaN	0	0	NaN	NaN	NaN	NaN	NaN	NaN	NaN	NaN	NaN	NaN	0	NaN	NaN	NaN	NaN	NaN	NaN	NaN	NaN	0
33.5	NaN	0	NaN	NaN	NaN	NaN	NaN	NaN	NaN	NaN	NaN	0	0	NaN	NaN	NaN	NaN	NaN	NaN	NaN	0	0	NaN	0	0	NaN	NaN	0	0	NaN	NaN	NaN	NaN	NaN	NaN	NaN	NaN	NaN	NaN	0	NaN	NaN	NaN	NaN	NaN	NaN	NaN	NaN	0
34	NaN	0	NaN	NaN	NaN	NaN	NaN	NaN	NaN	NaN	NaN	0	NaN	NaN	NaN	NaN	NaN	NaN	NaN	NaN	0	0	NaN	0	0	NaN	NaN	0	0	NaN	NaN	NaN	NaN	NaN	NaN	NaN	NaN	NaN	NaN	0	NaN	NaN	NaN	NaN	NaN	NaN	NaN	NaN	0
35	NaN	0	NaN	NaN	NaN	NaN	NaN	NaN	NaN	NaN	NaN	0	NaN	NaN	NaN	NaN	NaN	NaN	NaN	NaN	0	0	NaN	0	0	NaN	NaN	0	0	NaN	NaN	NaN	NaN	NaN	NaN	NaN	NaN	NaN	NaN	0	NaN	NaN	NaN	NaN	NaN	NaN	NaN	NaN	0
35.5	NaN	0	NaN	NaN	NaN	NaN	NaN	NaN	NaN	NaN	NaN	0	NaN	NaN	NaN	NaN	NaN	NaN	NaN	NaN	0	0	NaN	0	0	NaN	NaN	0	0	NaN	NaN	NaN	NaN	NaN	NaN	NaN	NaN	NaN	NaN	0	NaN	NaN	NaN	NaN	NaN	NaN	NaN	NaN	0
36	NaN	0	NaN	NaN	NaN	NaN	NaN	NaN	NaN	NaN	NaN	0	NaN	NaN	NaN	NaN	NaN	NaN	NaN	NaN	0	0	NaN	0	0	NaN	NaN	0	0	NaN	NaN	NaN	NaN	NaN	NaN	NaN	NaN	NaN	NaN	0	NaN	NaN	NaN	NaN	NaN	NaN	NaN	NaN	0
36.5	NaN	0	NaN	NaN	NaN	NaN	NaN	NaN	NaN	NaN	NaN	0	NaN	NaN	NaN	NaN	NaN	NaN	NaN	NaN	0	0	NaN	0	0	NaN	NaN	0	0	NaN	NaN	NaN	NaN	NaN	NaN	NaN	NaN	NaN	NaN	0	NaN	NaN	NaN	NaN	NaN	NaN	NaN	NaN	0
37	NaN	0	NaN	NaN	NaN	NaN	NaN	NaN	NaN	NaN	NaN	0	NaN	NaN	NaN	NaN	NaN	NaN	NaN	NaN	0	0	NaN	NaN	0	NaN	NaN	0	49	NaN	NaN	NaN	NaN	NaN	NaN	NaN	NaN	NaN	NaN	0	NaN	NaN	NaN	NaN	NaN	NaN	NaN	NaN	0
37.5	NaN	NaN	NaN	NaN	NaN	NaN	NaN	NaN	NaN	NaN	NaN	0	NaN	NaN	NaN	NaN	NaN	NaN	NaN	NaN	0	0	NaN	NaN	0	NaN	NaN	3	156	NaN	NaN	NaN	NaN	NaN	NaN	NaN	NaN	NaN	NaN	0	NaN	NaN	NaN	NaN	NaN	NaN	NaN	NaN	0
38	NaN	NaN	NaN	NaN	NaN	NaN	NaN	NaN	NaN	NaN	NaN	19	NaN	NaN	NaN	NaN	NaN	NaN	NaN	NaN	0	0	NaN	NaN	0	NaN	NaN	NaN	NaN	NaN	NaN	NaN	NaN	NaN	NaN	NaN	NaN	NaN	NaN	0	NaN	NaN	NaN	NaN	NaN	NaN	NaN	NaN	18
38.5	NaN	NaN	NaN	NaN	NaN	NaN	NaN	NaN	NaN	NaN	NaN	NaN	NaN	NaN	NaN	NaN	NaN	NaN	NaN	NaN	NaN	NaN	NaN	NaN	0	NaN	NaN	NaN	NaN	NaN	NaN	NaN	NaN	NaN	NaN	NaN	NaN	NaN	NaN	0	NaN	NaN	NaN	NaN	NaN	NaN	NaN	NaN	NaN
39.5	NaN	NaN	NaN	NaN	NaN	NaN	NaN	NaN	NaN	NaN	NaN	NaN	NaN	NaN	NaN	NaN	NaN	NaN	NaN	NaN	NaN	NaN	NaN	NaN	NaN	NaN	NaN	NaN	NaN	NaN	NaN	NaN	NaN	NaN	NaN	NaN	NaN	NaN	NaN	0	NaN	NaN	NaN	NaN	NaN	NaN	NaN	NaN	NaN
40	NaN	NaN	NaN	NaN	NaN	NaN	NaN	NaN	NaN	NaN	NaN	NaN	NaN	NaN	NaN	NaN	NaN	NaN	NaN	NaN	NaN	NaN	NaN	NaN	NaN	NaN	NaN	NaN	NaN	NaN	NaN	NaN	NaN	NaN	NaN	NaN	NaN	NaN	NaN	NaN	NaN	NaN	NaN	NaN	NaN	NaN	NaN	NaN	NaN
40.5	NaN	NaN	NaN	NaN	NaN	NaN	NaN	NaN	NaN	NaN	NaN	NaN	NaN	NaN	NaN	NaN	NaN	NaN	NaN	NaN	NaN	NaN	NaN	NaN	NaN	NaN	NaN	NaN	NaN	NaN	NaN	NaN	NaN	NaN	NaN	NaN	NaN	NaN	NaN	NaN	NaN	NaN	NaN	NaN	NaN	NaN	NaN	NaN	NaN
41	NaN	NaN	NaN	NaN	NaN	NaN	NaN	NaN	NaN	NaN	NaN	NaN	NaN	NaN	NaN	NaN	NaN	NaN	NaN	NaN	NaN	NaN	NaN	NaN	NaN	NaN	NaN	NaN	NaN	NaN	NaN	NaN	NaN	NaN	NaN	NaN	NaN	NaN	NaN	NaN	NaN	NaN	NaN	NaN	NaN	NaN	NaN	NaN	NaN
41.5	NaN	NaN	NaN	NaN	NaN	NaN	NaN	NaN	NaN	NaN	NaN	NaN	NaN	NaN	NaN	NaN	NaN	NaN	NaN	NaN	NaN	NaN	NaN	NaN	NaN	NaN	NaN	NaN	NaN	NaN	NaN	NaN	NaN	NaN	NaN	NaN	NaN	NaN	NaN	NaN	NaN	NaN	NaN	NaN	NaN	NaN	NaN	NaN	NaN
42	NaN	NaN	NaN	NaN	NaN	NaN	NaN	NaN	NaN	NaN	NaN	NaN	NaN	NaN	NaN	NaN	NaN	NaN	NaN	NaN	NaN	NaN	NaN	NaN	NaN	NaN	NaN	NaN	NaN	NaN	NaN	NaN	NaN	NaN	NaN	NaN	NaN	NaN	NaN	NaN	NaN	NaN	NaN	NaN	NaN	NaN	NaN	NaN	NaN
42.5	NaN	NaN	NaN	NaN	NaN	NaN	NaN	NaN	NaN	NaN	NaN	NaN	NaN	NaN	NaN	NaN	NaN	NaN	NaN	NaN	NaN	NaN	NaN	NaN	NaN	NaN	NaN	NaN	NaN	NaN	NaN	NaN	NaN	NaN	NaN	NaN	NaN	NaN	NaN	NaN	NaN	NaN	NaN	NaN	NaN	NaN	NaN	NaN	NaN
43	NaN	NaN	NaN	NaN	NaN	NaN	NaN	NaN	NaN	NaN	NaN	NaN	NaN	NaN	NaN	NaN	NaN	NaN	NaN	NaN	NaN	NaN	NaN	NaN	NaN	NaN	NaN	NaN	NaN	NaN	NaN	NaN	NaN	NaN	NaN	NaN	NaN	NaN	NaN	NaN	NaN	NaN	NaN	NaN	NaN	NaN	NaN	NaN	NaN
43.5	NaN	NaN	NaN	NaN	NaN	NaN	NaN	NaN	NaN	NaN	NaN	NaN	NaN	NaN	NaN	NaN	NaN	NaN	NaN	NaN	NaN	NaN	NaN	NaN	NaN	NaN	NaN	NaN	NaN	NaN	NaN	NaN	NaN	NaN	NaN	NaN	NaN	NaN	NaN	NaN	NaN	NaN	NaN	NaN	NaN	NaN	NaN	NaN	NaN
44	NaN	NaN	NaN	NaN	NaN	NaN	NaN	NaN	NaN	NaN	NaN	NaN	NaN	NaN	NaN	NaN	NaN	NaN	NaN	NaN	NaN	NaN	NaN	NaN	NaN	NaN	NaN	NaN	NaN	NaN	NaN	NaN	NaN	NaN	NaN	NaN	NaN	NaN	NaN	NaN	NaN	NaN	NaN	NaN	NaN	NaN	NaN	NaN	NaN
44.5	NaN	NaN	NaN	NaN	NaN	NaN	NaN	NaN	NaN	NaN	NaN	NaN	NaN	NaN	NaN	NaN	NaN	NaN	NaN	NaN	NaN	NaN	NaN	NaN	NaN	NaN	NaN	NaN	NaN	NaN	NaN	NaN	NaN	NaN	NaN	NaN	NaN	NaN	NaN	NaN	NaN	NaN	NaN	NaN	NaN	NaN	NaN	NaN	NaN
45	NaN	NaN	NaN	NaN	NaN	NaN	NaN	NaN	NaN	NaN	NaN	NaN	NaN	NaN	NaN	NaN	NaN	NaN	NaN	NaN	NaN	NaN	NaN	NaN	NaN	NaN	NaN	NaN	NaN	NaN	NaN	NaN	NaN	NaN	NaN	NaN	NaN	NaN	NaN	NaN	NaN	NaN	NaN	NaN	NaN	NaN	NaN	NaN	NaN
45.5	NaN	NaN	NaN	NaN	NaN	NaN	NaN	NaN	NaN	NaN	NaN	NaN	NaN	NaN	NaN	NaN	NaN	NaN	NaN	NaN	NaN	NaN	NaN	NaN	NaN	NaN	NaN	NaN	NaN	NaN	NaN	NaN	NaN	NaN	NaN	NaN	NaN	NaN	NaN	NaN	NaN	NaN	NaN	NaN	NaN	NaN	NaN	NaN	NaN
46	NaN	NaN	NaN	NaN	NaN	NaN	NaN	NaN	NaN	NaN	NaN	NaN	NaN	NaN	NaN	NaN	NaN	NaN	NaN	NaN	NaN	NaN	NaN	NaN	NaN	NaN	NaN	NaN	NaN	NaN	NaN	NaN	NaN	NaN	NaN	NaN	NaN	NaN	NaN	NaN	NaN	NaN	NaN	NaN	NaN	NaN	NaN	NaN	NaN
46.5	NaN	NaN	NaN	NaN	NaN	NaN	NaN	NaN	NaN	NaN	NaN	NaN	NaN	NaN	NaN	NaN	NaN	NaN	NaN	NaN	NaN	NaN	NaN	NaN	NaN	NaN	NaN	NaN	NaN	NaN	NaN	NaN	NaN	NaN	NaN	NaN	NaN	NaN	NaN	NaN	NaN	NaN	NaN	NaN	NaN	NaN	NaN	NaN	NaN
47	NaN	NaN	NaN	NaN	NaN	NaN	NaN	NaN	NaN	NaN	NaN	NaN	NaN	NaN	NaN	NaN	NaN	NaN	NaN	NaN	NaN	NaN	NaN	NaN	NaN	NaN	NaN	NaN	NaN	NaN	NaN	NaN	NaN	NaN	NaN	NaN	NaN	NaN	NaN	NaN	NaN	NaN	NaN	NaN	NaN	NaN	NaN	NaN	NaN
47.5	NaN	NaN	NaN	NaN	NaN	NaN	NaN	NaN	NaN	NaN	NaN	NaN	NaN	NaN	NaN	NaN	NaN	NaN	NaN	NaN	NaN	NaN	NaN	NaN	NaN	NaN	NaN	NaN	NaN	NaN	NaN	NaN	NaN	NaN	NaN	NaN	NaN	NaN	NaN	NaN	NaN	NaN	NaN	NaN	NaN	NaN	NaN	NaN	NaN
48	NaN	NaN	NaN	NaN	NaN	NaN	NaN	NaN	NaN	NaN	NaN	NaN	NaN	NaN	NaN	NaN	NaN	NaN	NaN	NaN	NaN	NaN	NaN	NaN	NaN	NaN	NaN	NaN	NaN	NaN	NaN	NaN	NaN	NaN	NaN	NaN	NaN	NaN	NaN	NaN	NaN	NaN	NaN	NaN	NaN	NaN	NaN	NaN	NaN
48.5	NaN	NaN	NaN	NaN	NaN	NaN	NaN	NaN	NaN	NaN	NaN	NaN	NaN	NaN	NaN	NaN	NaN	NaN	NaN	NaN	NaN	NaN	NaN	NaN	NaN	NaN	NaN	NaN	NaN	NaN	NaN	NaN	NaN	NaN	NaN	NaN	NaN	NaN	NaN	NaN	NaN	NaN	NaN	NaN	NaN	NaN	NaN	NaN	NaN
49	NaN	NaN	NaN	NaN	NaN	NaN	NaN	NaN	NaN	NaN	NaN	NaN	NaN	NaN	NaN	NaN	NaN	NaN	NaN	NaN	NaN	NaN	NaN	NaN	NaN	NaN	NaN	NaN	NaN	NaN	NaN	NaN	NaN	NaN	NaN	NaN	NaN	NaN	NaN	NaN	NaN	NaN	NaN	NaN	NaN	NaN	NaN	NaN	NaN
49.5	NaN	NaN	NaN	NaN	NaN	NaN	NaN	NaN	NaN	NaN	NaN	NaN	NaN	NaN	NaN	NaN	NaN	NaN	NaN	NaN	NaN	NaN	NaN	NaN	NaN	NaN	NaN	NaN	NaN	NaN	NaN	NaN	NaN	NaN	NaN	NaN	NaN	NaN	NaN	NaN	NaN	NaN	NaN	NaN	NaN	NaN	NaN	NaN	NaN
50	NaN	NaN	NaN	NaN	NaN	NaN	NaN	NaN	NaN	NaN	NaN	NaN	NaN	NaN	NaN	NaN	NaN	NaN	NaN	NaN	NaN	NaN	NaN	NaN	NaN	NaN	NaN	NaN	NaN	NaN	NaN	NaN	NaN	NaN	NaN	NaN	NaN	NaN	NaN	NaN	NaN	NaN	NaN	NaN	NaN	NaN	NaN	NaN	NaN
50.5	NaN	NaN	NaN	NaN	NaN	NaN	NaN	NaN	NaN	NaN	NaN	NaN	NaN	NaN	NaN	NaN	NaN	NaN	NaN	NaN	NaN	NaN	NaN	NaN	NaN	NaN	NaN	NaN	NaN	NaN	NaN	NaN	NaN	NaN	NaN	NaN	NaN	NaN	NaN	NaN	NaN	NaN	NaN	NaN	NaN	NaN	NaN	NaN	NaN
51	NaN	NaN	NaN	NaN	NaN	NaN	NaN	NaN	NaN	NaN	NaN	NaN	NaN	NaN	NaN	NaN	NaN	NaN	NaN	NaN	NaN	NaN	NaN	NaN	NaN	NaN	NaN	NaN	NaN	NaN	NaN	NaN	NaN	NaN	NaN	NaN	NaN	NaN	NaN	NaN	NaN	NaN	NaN	NaN	NaN	NaN	NaN	NaN	NaN
51.5	NaN	NaN	NaN	NaN	NaN	NaN	NaN	NaN	NaN	NaN	NaN	NaN	NaN	NaN	NaN	NaN	NaN	NaN	NaN	NaN	NaN	NaN	NaN	NaN	NaN	NaN	NaN	NaN	NaN	NaN	NaN	NaN	NaN	NaN	NaN	NaN	NaN	NaN	NaN	NaN	NaN	NaN	NaN	NaN	NaN	NaN	NaN	NaN	NaN
52	NaN	NaN	NaN	NaN	NaN	NaN	NaN	NaN	NaN	NaN	NaN	NaN	NaN	NaN	NaN	NaN	NaN	NaN	NaN	NaN	NaN	NaN	NaN	NaN	NaN	NaN	NaN	NaN	NaN	NaN	NaN	NaN	NaN	NaN	NaN	NaN	NaN	NaN	NaN	NaN	NaN	NaN	NaN	NaN	NaN	NaN	NaN	NaN	NaN
52.5	NaN	NaN	NaN	NaN	NaN	NaN	NaN	NaN	NaN	NaN	NaN	NaN	NaN	NaN	NaN	NaN	NaN	NaN	NaN	NaN	NaN	NaN	NaN	NaN	NaN	NaN	NaN	NaN	NaN	NaN	NaN	NaN	NaN	NaN	NaN	NaN	NaN	NaN	NaN	NaN	NaN	NaN	NaN	NaN	NaN	NaN	NaN	NaN	NaN
53	NaN	NaN	NaN	NaN	NaN	NaN	NaN	NaN	NaN	NaN	NaN	NaN	NaN	NaN	NaN	NaN	NaN	NaN	NaN	NaN	NaN	NaN	NaN	NaN	NaN	NaN	NaN	NaN	NaN	NaN	NaN	NaN	NaN	NaN	NaN	NaN	NaN	NaN	NaN	NaN	NaN	NaN	NaN	NaN	NaN	NaN	NaN	NaN	NaN
53.5	NaN	NaN	NaN	NaN	NaN	NaN	NaN	NaN	NaN	NaN	NaN	NaN	NaN	NaN	NaN	NaN	NaN	NaN	NaN	NaN	NaN	NaN	NaN	NaN	NaN	NaN	NaN	NaN	NaN	NaN	NaN	NaN	NaN	NaN	NaN	NaN	NaN	NaN	NaN	NaN	NaN	NaN	NaN	NaN	NaN	NaN	NaN	NaN	NaN
54	NaN	NaN	NaN	NaN	NaN	NaN	NaN	NaN	NaN	NaN	NaN	NaN	NaN	NaN	NaN	NaN	NaN	NaN	NaN	NaN	NaN	NaN	NaN	NaN	NaN	NaN	NaN	NaN	NaN	NaN	NaN	NaN	NaN	NaN	NaN	NaN	NaN	NaN	NaN	NaN	NaN	NaN	NaN	NaN	NaN	NaN	NaN	NaN	NaN
54.5	NaN	NaN	NaN	NaN	NaN	NaN	NaN	NaN	NaN	NaN	NaN	NaN	NaN	NaN	NaN	NaN	NaN	NaN	NaN	NaN	NaN	NaN	NaN	NaN	NaN	NaN	NaN	NaN	NaN	NaN	NaN	NaN	NaN	NaN	NaN	NaN	NaN	NaN	NaN	NaN	NaN	NaN	NaN	NaN	NaN	NaN	NaN	NaN	NaN
[truncated: 70 more columns]
