# Supplementary material for: Longitudinal imaging of Caenorhabditis elegans in a microfabricated device reveals variation in behavioral decline during aging
Source: eLife. 2017 May 31;6:e26652. doi: 10.7554/eLife.26652 (PMC5484621; doi:10.7554/eLife.26652)
Supplement: Figure 3—source data 1. — DOI: http://dx.doi.org/10.7554/eLife.26652.014 [file elife-26652-fig3-data1.zip › SourceData_Figure3/SpontaneousLocomotion/SpontaneousLocomotion_daf-2.csv]

1	NaN	NaN	NaN	NaN	NaN	NaN	NaN	NaN	NaN	NaN	NaN	NaN	NaN	NaN	NaN	NaN	NaN	NaN	NaN	NaN	NaN	NaN	NaN	NaN	NaN	NaN	NaN	NaN	NaN	NaN	NaN	NaN	NaN	NaN	NaN	NaN	NaN	NaN	NaN	NaN	NaN	NaN	NaN	NaN	NaN	NaN	NaN	NaN	NaN
1.5	105	300	290	22	11	32	113	299	41	238	325	24	129	191	43	782	216	80	205	22	133	151	187	300	62	308	228	6	273	73	69	76	280	50	242	62	214	240	228	261	92	111	13	161	137	0	78	83	151
2	24	63	20	117	13	73	81	218	146	110	0	6	195	248	63	770	97	29	43	6	93	97	0	58	260	133	78	15	328	204	45	206	213	46	43	300	57	7	216	162	52	82	127	24	115	64	34	250	185
2.5	0	372	0	42	13	26	235	378	48	80	136	40	181	1	0	0	21	153	81	13	53	2	0	1	16	0	131	226	351	30	37	23	120	54	33	64	92	0	72	21	81	219	103	142	0	0	0	104	0
3	6	141	5	60	13	38	119	258	73	87	34	14	184	62	16	193	40	60	52	8	63	26	0	15	77	34	91	68	334	74	62	17	143	22	177	6	30	2	199	126	59	416	278	130	83	79	47	263	8
3.5	12	568	2	46	13	29	148	288	173	134	92	57	182	67	12	83	90	232	111	46	65	30	2	4	57	9	185	107	338	100	28	436	7	66	69	223	112	1	193	77	65	268	146	133	75	126	86	14	2
4	81	715	19	50	38	56	127	265	417	169	83	71	182	86	92	111	149	292	264	150	131	33	3	7	121	15	225	78	335	204	36	129	41	240	96	309	17	1	194	61	61	305	179	126	72	91	205	302	4
4.5	31	1156	0	16	6	0	59	71	474	274	78	111	0	82	10	46	241	470	200	147	71	43	7	0	51	0	346	19	0	179	3	0	0	0	0	159	0	0	0	0	0	82	0	0	0	0	23	150	0
5	234	0	60	0	116	111	26	35	399	24	81	0	0	95	319	22	118	190	456	161	309	0	0	0	254	0	122	16	0	279	0	234	0	1	0	0	13	0	0	0	2	0	0	36	23	0	0	0	0
5.5	312	143	0	0	198	242	19	193	166	171	55	0	0	117	33	355	22	48	271	106	107	0	0	0	2	0	0	146	0	166	0	0	0	44	0	42	0	0	39	0	0	0	0	0	17	0	0	86	0
6	211	0	0	0	119	247	211	69	182	312	156	0	0	218	0	239	31	96	133	82	158	9	0	0	62	0	35	183	0	0	14	0	0	0	0	0	0	0	6	0	0	0	0	0	0	15	0	0	49
6.5	236	24	0	0	70	244	1	4	61	404	1	0	9	72	9	268	24	180	218	91	44	3	0	0	16	0	9	155	0	19	4	0	0	11	0	11	0	0	15	0	0	0	0	0	5	10	0	22	13
7	217	6	0	0	40	105	117	129	448	335	40	0	34	108	3	247	26	117	200	85	35	4	0	0	27	0	15	43	0	5	6	0	0	3	0	3	0	0	18	0	0	0	0	0	2	35	0	6	22
7.5	222	11	0	0	47	139	30	50	158	353	10	0	15	81	4	252	27	132	205	99	38	3	0	0	19	0	11	71	0	9	4	13	0	5	0	5	0	0	3	0	0	0	0	0	2	9	0	10	15
8	81	7	0	0	42	113	52	23	230	340	18	0	20	88	3	248	29	121	201	123	36	3	0	0	21	0	12	50	0	6	5	22	0	4	0	4	0	0	28	0	0	0	0	0	2	95	0	7	13
8.5	0	0	0	0	0	0	0	0	16	135	0	0	0	0	0	56	33	0	0	0	0	0	0	0	0	0	0	0	0	0	0	49	0	0	0	0	0	0	39	0	0	0	0	0	0	0	0	0	0
9	21	2	0	0	11	76	13	1	69	187	5	0	5	22	1	104	30	31	1	31	31	4	0	0	6	0	3	13	0	2	2	29	0	1	0	1	2	0	30	0	0	0	0	0	1	48	0	2	4
9.5	0	0	0	0	0	49	0	0	0	0	0	0	0	0	0	0	0	0	0	0	0	8	0	0	0	0	0	0	0	0	0	0	0	0	0	0	7	0	0	0	0	0	0	0	0	0	0	0	0
10	0	0	0	0	0	0	0	0	0	0	0	0	0	0	0	0	0	0	0	0	30	0	0	0	0	0	0	0	0	0	0	0	0	0	0	0	0	0	0	0	0	0	0	0	0	NaN	0	0	0
10.5	0	0	0	0	0	0	0	0	0	0	0	0	0	0	0	0	19	0	0	0	0	0	2	0	0	0	0	0	0	0	0	0	0	214	0	0	0	NaN	0	0	0	0	0	0	0	NaN	0	0	0
11	0	0	0	0	0	0	0	0	0	0	0	0	0	0	0	0	0	0	0	0	23	0	0	0	0	0	0	0	0	0	0	0	0	0	0	0	0	NaN	0	0	0	0	0	0	0	NaN	0	0	0
11.5	0	0	0	0	0	0	0	0	0	0	0	0	0	0	0	0	22	0	0	0	6	0	1	0	0	0	0	0	0	0	0	43	0	54	0	0	0	NaN	0	0	0	0	0	0	1	NaN	0	0	0
12	0	0	0	0	0	0	0	0	0	0	0	0	0	0	0	0	25	0	0	0	10	0	1	0	0	0	0	0	0	0	0	74	0	14	0	0	0	NaN	0	0	0	0	0	0	1	NaN	0	NaN	0
12.5	0	0	0	0	0	0	0	0	0	0	0	0	0	0	0	0	32	0	0	0	0	0	0	0	0	0	0	0	0	0	0	169	0	0	0	0	0	NaN	0	0	0	0	0	0	1	NaN	0	NaN	0
13	0	0	0	0	0	0	0	0	0	0	0	0	0	0	0	0	26	0	0	0	3	0	1	0	0	0	0	0	0	39	2	110	0	4	0	0	0	NaN	0	0	0	0	0	0	1	NaN	0	NaN	0
13.5	0	0	0	0	0	0	0	0	0	0	0	0	0	0	0	0	0	0	0	0	0	0	0	0	0	0	0	0	0	0	6	91	0	0	0	0	0	NaN	0	0	0	0	0	0	0	NaN	0	NaN	0
14	0	0	0	0	0	0	0	0	0	0	0	0	0	0	0	0	0	0	0	0	0	0	0	0	0	0	0	0	0	155	0	0	0	0	0	0	0	NaN	NaN	0	0	0	0	0	0	NaN	0	NaN	0
14.5	0	6	0	0	0	0	0	0	0	0	0	0	0	0	0	0	0	0	0	15	0	0	0	0	0	0	0	0	0	0	0	0	0	0	0	0	0	NaN	NaN	0	0	0	0	0	0	NaN	0	NaN	0
15	0	2	0	0	21	0	0	0	0	80	0	0	0	0	0	0	0	0	0	0	0	0	0	0	0	0	0	0	0	0	0	0	0	0	0	0	0	NaN	NaN	0	0	0	0	0	0	NaN	0	NaN	0
15.5	81	0	0	0	0	0	0	0	0	0	0	0	0	0	0	0	0	0	0	0	0	0	0	0	184	0	0	0	0	0	0	0	0	NaN	0	0	0	NaN	NaN	0	0	0	0	0	0	NaN	0	NaN	0
16	0	22	0	0	0	0	0	0	0	0	0	0	0	0	0	0	0	0	0	0	0	0	0	0	199	0	0	0	0	0	0	0	0	NaN	0	0	0	NaN	NaN	0	0	0	0	0	0	NaN	0	NaN	0
16.5	0	21	0	0	0	0	94	0	0	0	0	0	0	0	0	0	0	0	0	0	0	0	0	0	0	0	0	0	0	0	0	0	0	NaN	0	0	7	NaN	NaN	95	0	0	0	0	0	NaN	0	NaN	0
17	0	30	0	0	12	0	0	0	0	0	0	0	0	0	0	0	0	0	0	0	0	0	0	0	0	0	0	0	0	0	0	0	0	NaN	0	0	0	NaN	NaN	0	0	0	0	0	0	NaN	0	NaN	0
17.5	0	23	0	0	3	0	24	0	0	0	0	0	0	0	0	0	0	0	0	0	0	2	0	0	0	0	0	0	0	0	0	0	0	NaN	0	0	2	NaN	NaN	29	0	0	0	0	0	NaN	0	NaN	4
18	0	0	0	0	0	0	0	0	0	0	0	0	0	0	0	0	0	0	0	0	0	0	0	0	0	0	0	0	0	0	0	0	0	NaN	0	0	0	NaN	NaN	0	0	0	0	NaN	0	NaN	0	NaN	15
18.5	0	0	0	0	0	0	0	0	0	0	0	0	0	0	0	0	0	0	0	0	0	6	0	0	0	0	0	0	0	0	0	0	0	NaN	0	0	0	NaN	NaN	7	0	0	0	NaN	0	NaN	0	NaN	0
19	0	19	0	0	0	0	0	0	0	0	0	0	0	0	0	0	0	0	0	0	0	0	0	0	0	0	0	0	0	0	0	0	0	NaN	0	0	0	NaN	NaN	0	0	0	0	NaN	0	NaN	0	NaN	0
19.5	0	NaN	NaN	0	0	0	0	11	0	0	0	0	0	0	0	0	0	0	0	0	0	0	0	0	0	0	0	0	0	0	0	0	0	NaN	NaN	0	0	NaN	NaN	0	0	0	0	NaN	0	NaN	0	NaN	0
20	0	NaN	NaN	0	0	223	0	0	0	0	0	0	0	0	0	0	0	0	0	0	0	0	0	0	0	0	38	0	0	0	0	0	0	NaN	NaN	0	0	NaN	NaN	0	0	0	0	NaN	0	NaN	0	NaN	0
20.5	0	NaN	NaN	0	0	0	0	0	0	0	0	0	0	0	0	0	0	0	0	0	0	0	0	0	0	NaN	0	0	0	0	0	0	0	NaN	NaN	0	0	NaN	NaN	0	0	0	0	NaN	0	NaN	0	NaN	0
21	0	NaN	NaN	0	0	0	0	0	0	0	0	0	0	0	0	0	0	0	0	0	0	0	0	1	0	NaN	0	4	0	0	0	0	0	NaN	NaN	0	0	NaN	NaN	8	0	0	0	NaN	0	NaN	0	NaN	0
21.5	0	NaN	NaN	0	0	0	0	0	0	0	0	0	0	0	0	0	0	0	0	0	0	0	0	0	0	NaN	0	0	0	0	0	0	0	NaN	NaN	0	0	NaN	NaN	0	0	0	24	NaN	0	NaN	0	NaN	0
22	0	NaN	NaN	0	0	0	0	0	0	0	0	0	0	0	0	0	0	0	0	0	0	0	0	0	0	NaN	0	0	0	0	0	0	0	NaN	NaN	0	0	NaN	NaN	0	0	0	0	NaN	0	NaN	0	NaN	0
22.5	0	NaN	NaN	0	0	0	0	0	0	0	0	0	0	0	0	0	0	0	0	0	0	0	0	0	0	NaN	0	52	0	0	0	0	0	NaN	NaN	0	0	NaN	NaN	0	0	0	0	NaN	0	NaN	0	NaN	0
23	0	NaN	NaN	0	0	0	0	0	0	0	0	0	0	0	0	0	0	0	6	0	0	0	0	0	0	NaN	0	0	0	0	0	0	0	NaN	NaN	0	0	NaN	NaN	0	0	0	0	NaN	0	NaN	0	NaN	0
23.5	0	NaN	NaN	0	0	0	0	0	0	0	0	0	0	0	0	0	20	0	0	0	0	0	0	0	0	NaN	0	0	0	0	0	0	0	NaN	NaN	0	0	NaN	NaN	0	0	0	0	NaN	0	NaN	0	NaN	0
24	0	NaN	NaN	0	0	0	0	0	0	0	0	0	4	0	0	0	0	0	0	0	0	0	0	0	0	NaN	0	0	0	0	0	0	0	NaN	NaN	0	0	NaN	NaN	0	NaN	0	0	NaN	0	NaN	0	NaN	0
24.5	0	NaN	NaN	0	0	0	0	0	0	0	0	0	0	0	0	0	0	0	0	0	0	0	0	0	0	NaN	0	0	0	0	0	0	0	NaN	NaN	0	0	NaN	NaN	0	NaN	0	0	NaN	0	NaN	0	NaN	0
25	0	NaN	NaN	0	0	0	0	0	0	0	0	0	0	0	0	0	0	0	0	0	0	0	0	0	0	NaN	0	0	0	0	0	0	0	NaN	NaN	0	0	NaN	NaN	0	NaN	0	0	NaN	0	NaN	0	NaN	0
25.5	0	NaN	NaN	0	0	0	0	0	0	0	0	0	0	0	0	0	0	0	0	0	0	0	0	0	0	NaN	0	0	0	0	0	0	0	NaN	NaN	8	0	NaN	NaN	0	NaN	0	0	NaN	0	NaN	0	NaN	0
26	0	NaN	NaN	0	0	0	0	0	0	0	0	0	0	0	0	0	0	0	0	0	0	0	0	0	0	NaN	0	0	0	0	0	0	0	NaN	NaN	0	0	NaN	NaN	0	NaN	0	0	NaN	0	NaN	0	NaN	0
26.5	0	NaN	NaN	0	0	0	0	0	0	0	0	0	0	0	0	0	0	0	0	0	0	0	0	0	0	NaN	0	0	3	0	0	0	0	NaN	NaN	0	0	NaN	NaN	0	NaN	0	0	NaN	0	NaN	0	NaN	0
27	0	NaN	NaN	0	0	22	0	0	0	0	NaN	0	0	0	0	0	0	0	0	NaN	0	0	0	0	0	NaN	0	0	0	0	0	0	0	NaN	NaN	0	0	NaN	NaN	0	NaN	0	0	NaN	0	NaN	0	NaN	0
27.5	0	NaN	NaN	NaN	0	0	0	0	104	0	NaN	0	80	0	0	0	0	0	0	NaN	0	0	0	0	0	NaN	0	0	0	0	0	0	0	NaN	NaN	0	0	NaN	NaN	0	NaN	0	0	NaN	0	NaN	0	NaN	0
28	0	NaN	NaN	NaN	0	0	NaN	0	0	0	NaN	0	0	0	0	0	0	0	0	NaN	0	0	0	0	0	NaN	0	0	7	0	0	0	0	NaN	NaN	0	0	NaN	NaN	0	NaN	0	0	NaN	0	NaN	2	NaN	0
28.5	0	NaN	NaN	NaN	0	0	NaN	0	0	0	NaN	0	0	0	0	0	0	0	10	NaN	0	0	0	NaN	0	NaN	0	0	0	0	0	0	0	NaN	NaN	0	0	NaN	NaN	8	NaN	0	0	NaN	0	NaN	0	NaN	0
29	0	NaN	NaN	NaN	0	0	NaN	0	0	0	NaN	0	0	0	0	0	0	0	0	NaN	0	0	0	NaN	0	NaN	0	0	0	0	0	0	0	NaN	NaN	0	0	NaN	NaN	0	NaN	0	0	NaN	0	NaN	0	NaN	0
29.5	0	NaN	NaN	NaN	0	0	NaN	0	0	0	NaN	0	0	0	0	0	0	0	1	NaN	0	0	0	NaN	0	NaN	0	0	0	0	0	0	0	NaN	NaN	0	0	NaN	NaN	0	NaN	0	0	NaN	0	NaN	0	NaN	0
30	0	NaN	NaN	NaN	0	0	NaN	0	0	0	NaN	0	49	0	0	0	0	NaN	0	NaN	0	0	0	NaN	0	NaN	0	0	0	0	0	0	0	NaN	NaN	0	0	NaN	NaN	0	NaN	0	NaN	NaN	0	NaN	NaN	NaN	0
30.5	0	NaN	NaN	NaN	0	0	NaN	0	0	0	NaN	0	0	0	0	NaN	0	NaN	0	NaN	0	0	0	NaN	0	NaN	0	0	0	0	0	0	NaN	NaN	NaN	NaN	0	NaN	NaN	NaN	NaN	0	NaN	NaN	0	NaN	NaN	NaN	NaN
31	0	NaN	NaN	NaN	0	0	NaN	0	0	0	NaN	0	0	0	0	NaN	0	NaN	4	NaN	0	0	0	NaN	0	NaN	0	0	0	0	0	0	NaN	NaN	NaN	NaN	0	NaN	NaN	NaN	NaN	NaN	NaN	NaN	0	NaN	NaN	NaN	NaN
31.5	0	NaN	NaN	NaN	0	0	NaN	0	0	0	NaN	0	0	NaN	0	NaN	0	NaN	0	NaN	0	0	0	NaN	0	NaN	0	NaN	0	0	0	0	NaN	NaN	NaN	NaN	0	NaN	NaN	NaN	NaN	NaN	NaN	NaN	0	NaN	NaN	NaN	NaN
32	0	NaN	NaN	NaN	0	0	NaN	NaN	0	0	NaN	0	0	NaN	0	NaN	0	NaN	0	NaN	0	0	0	NaN	0	NaN	0	NaN	0	0	0	0	NaN	NaN	NaN	NaN	0	NaN	NaN	NaN	NaN	NaN	NaN	NaN	0	NaN	NaN	NaN	NaN
32.5	0	NaN	NaN	NaN	0	0	NaN	NaN	0	0	NaN	0	0	NaN	0	NaN	0	NaN	0	NaN	0	0	0	NaN	0	NaN	4	NaN	0	0	0	0	NaN	NaN	NaN	NaN	NaN	NaN	NaN	NaN	NaN	NaN	NaN	NaN	0	NaN	NaN	NaN	NaN
33	0	NaN	NaN	NaN	0	NaN	NaN	NaN	0	0	NaN	0	0	NaN	NaN	NaN	0	NaN	NaN	NaN	0	0	0	NaN	NaN	NaN	0	NaN	NaN	0	0	0	NaN	NaN	NaN	NaN	NaN	NaN	NaN	NaN	NaN	NaN	NaN	NaN	0	NaN	NaN	NaN	NaN
33.5	0	NaN	NaN	NaN	0	NaN	NaN	NaN	0	0	NaN	0	0	NaN	NaN	NaN	0	NaN	NaN	NaN	0	0	0	NaN	NaN	NaN	0	NaN	NaN	0	NaN	0	NaN	NaN	NaN	NaN	NaN	NaN	NaN	NaN	NaN	NaN	NaN	NaN	0	NaN	NaN	NaN	NaN
34	0	NaN	NaN	NaN	0	NaN	NaN	NaN	0	NaN	NaN	0	0	NaN	NaN	NaN	0	NaN	NaN	NaN	0	0	0	NaN	NaN	NaN	0	NaN	NaN	0	NaN	0	NaN	NaN	NaN	NaN	NaN	NaN	NaN	NaN	NaN	NaN	NaN	NaN	0	NaN	NaN	NaN	NaN
35	0	NaN	NaN	NaN	0	NaN	NaN	NaN	0	NaN	NaN	0	0	NaN	NaN	NaN	0	NaN	NaN	NaN	0	0	0	NaN	NaN	NaN	0	NaN	NaN	0	NaN	NaN	NaN	NaN	NaN	NaN	NaN	NaN	NaN	NaN	NaN	NaN	NaN	NaN	0	NaN	NaN	NaN	NaN
35.5	2	NaN	NaN	NaN	0	NaN	NaN	NaN	0	NaN	NaN	0	0	NaN	NaN	NaN	0	NaN	NaN	NaN	0	0	0	NaN	NaN	NaN	0	NaN	NaN	0	NaN	NaN	NaN	NaN	NaN	NaN	NaN	NaN	NaN	NaN	NaN	NaN	NaN	NaN	0	NaN	NaN	NaN	NaN
36	NaN	NaN	NaN	NaN	0	NaN	NaN	NaN	0	NaN	NaN	0	0	NaN	NaN	NaN	0	NaN	NaN	NaN	0	0	0	NaN	NaN	NaN	0	NaN	NaN	0	NaN	NaN	NaN	NaN	NaN	NaN	NaN	NaN	NaN	NaN	NaN	NaN	NaN	NaN	0	NaN	NaN	NaN	NaN
36.5	NaN	NaN	NaN	NaN	0	NaN	NaN	NaN	0	NaN	NaN	NaN	NaN	NaN	NaN	NaN	0	NaN	NaN	NaN	0	0	0	NaN	NaN	NaN	0	NaN	NaN	0	NaN	NaN	NaN	NaN	NaN	NaN	NaN	NaN	NaN	NaN	NaN	NaN	NaN	NaN	0	NaN	NaN	NaN	NaN
37	NaN	NaN	NaN	NaN	0	NaN	NaN	NaN	0	NaN	NaN	NaN	NaN	NaN	NaN	NaN	0	NaN	NaN	NaN	0	46	0	NaN	NaN	NaN	0	NaN	NaN	NaN	NaN	NaN	NaN	NaN	NaN	NaN	NaN	NaN	NaN	NaN	NaN	NaN	NaN	NaN	0	NaN	NaN	NaN	NaN
37.5	NaN	NaN	NaN	NaN	NaN	NaN	NaN	NaN	0	NaN	NaN	NaN	NaN	NaN	NaN	NaN	0	NaN	NaN	NaN	0	0	0	NaN	NaN	NaN	NaN	NaN	NaN	NaN	NaN	NaN	NaN	NaN	NaN	NaN	NaN	NaN	NaN	NaN	NaN	NaN	NaN	NaN	NaN	NaN	NaN	NaN	NaN
38	NaN	NaN	NaN	NaN	NaN	NaN	NaN	NaN	0	NaN	NaN	NaN	NaN	NaN	NaN	NaN	0	NaN	NaN	NaN	0	0	0	NaN	NaN	NaN	NaN	NaN	NaN	NaN	NaN	NaN	NaN	NaN	NaN	NaN	NaN	NaN	NaN	NaN	NaN	NaN	NaN	NaN	NaN	NaN	NaN	NaN	NaN
38.5	NaN	NaN	NaN	NaN	NaN	NaN	NaN	NaN	0	NaN	NaN	NaN	NaN	NaN	NaN	NaN	0	NaN	NaN	NaN	NaN	0	0	NaN	NaN	NaN	NaN	NaN	NaN	NaN	NaN	NaN	NaN	NaN	NaN	NaN	NaN	NaN	NaN	NaN	NaN	NaN	NaN	NaN	NaN	NaN	NaN	NaN	NaN
39.5	NaN	NaN	NaN	NaN	NaN	NaN	NaN	NaN	0	NaN	NaN	NaN	NaN	NaN	NaN	NaN	0	NaN	NaN	NaN	NaN	0	NaN	NaN	NaN	NaN	NaN	NaN	NaN	NaN	NaN	NaN	NaN	NaN	NaN	NaN	NaN	NaN	NaN	NaN	NaN	NaN	NaN	NaN	NaN	NaN	NaN	NaN	NaN
40	NaN	NaN	NaN	NaN	NaN	NaN	NaN	NaN	0	NaN	NaN	NaN	NaN	NaN	NaN	NaN	0	NaN	NaN	NaN	NaN	0	NaN	NaN	NaN	NaN	NaN	NaN	NaN	NaN	NaN	NaN	NaN	NaN	NaN	NaN	NaN	NaN	NaN	NaN	NaN	NaN	NaN	NaN	NaN	NaN	NaN	NaN	NaN
40.5	NaN	NaN	NaN	NaN	NaN	NaN	NaN	NaN	0	NaN	NaN	NaN	NaN	NaN	NaN	NaN	0	NaN	NaN	NaN	NaN	0	NaN	NaN	NaN	NaN	NaN	NaN	NaN	NaN	NaN	NaN	NaN	NaN	NaN	NaN	NaN	NaN	NaN	NaN	NaN	NaN	NaN	NaN	NaN	NaN	NaN	NaN	NaN
41	NaN	NaN	NaN	NaN	NaN	NaN	NaN	NaN	0	NaN	NaN	NaN	NaN	NaN	NaN	NaN	0	NaN	NaN	NaN	NaN	0	NaN	NaN	NaN	NaN	NaN	NaN	NaN	NaN	NaN	NaN	NaN	NaN	NaN	NaN	NaN	NaN	NaN	NaN	NaN	NaN	NaN	NaN	NaN	NaN	NaN	NaN	NaN
41.5	NaN	NaN	NaN	NaN	NaN	NaN	NaN	NaN	NaN	NaN	NaN	NaN	NaN	NaN	NaN	NaN	0	NaN	NaN	NaN	NaN	0	NaN	NaN	NaN	NaN	NaN	NaN	NaN	NaN	NaN	NaN	NaN	NaN	NaN	NaN	NaN	NaN	NaN	NaN	NaN	NaN	NaN	NaN	NaN	NaN	NaN	NaN	NaN
42	NaN	NaN	NaN	NaN	NaN	NaN	NaN	NaN	NaN	NaN	NaN	NaN	NaN	NaN	NaN	NaN	0	NaN	NaN	NaN	NaN	0	NaN	NaN	NaN	NaN	NaN	NaN	NaN	NaN	NaN	NaN	NaN	NaN	NaN	NaN	NaN	NaN	NaN	NaN	NaN	NaN	NaN	NaN	NaN	NaN	NaN	NaN	NaN
42.5	NaN	NaN	NaN	NaN	NaN	NaN	NaN	NaN	NaN	NaN	NaN	NaN	NaN	NaN	NaN	NaN	0	NaN	NaN	NaN	NaN	0	NaN	NaN	NaN	NaN	NaN	NaN	NaN	NaN	NaN	NaN	NaN	NaN	NaN	NaN	NaN	NaN	NaN	NaN	NaN	NaN	NaN	NaN	NaN	NaN	NaN	NaN	NaN
43	NaN	NaN	NaN	NaN	NaN	NaN	NaN	NaN	NaN	NaN	NaN	NaN	NaN	NaN	NaN	NaN	NaN	NaN	NaN	NaN	NaN	NaN	NaN	NaN	NaN	NaN	NaN	NaN	NaN	NaN	NaN	NaN	NaN	NaN	NaN	NaN	NaN	NaN	NaN	NaN	NaN	NaN	NaN	NaN	NaN	NaN	NaN	NaN	NaN
43.5	NaN	NaN	NaN	NaN	NaN	NaN	NaN	NaN	NaN	NaN	NaN	NaN	NaN	NaN	NaN	NaN	NaN	NaN	NaN	NaN	NaN	NaN	NaN	NaN	NaN	NaN	NaN	NaN	NaN	NaN	NaN	NaN	NaN	NaN	NaN	NaN	NaN	NaN	NaN	NaN	NaN	NaN	NaN	NaN	NaN	NaN	NaN	NaN	NaN
44	NaN	NaN	NaN	NaN	NaN	NaN	NaN	NaN	NaN	NaN	NaN	NaN	NaN	NaN	NaN	NaN	NaN	NaN	NaN	NaN	NaN	NaN	NaN	NaN	NaN	NaN	NaN	NaN	NaN	NaN	NaN	NaN	NaN	NaN	NaN	NaN	NaN	NaN	NaN	NaN	NaN	NaN	NaN	NaN	NaN	NaN	NaN	NaN	NaN
44.5	NaN	NaN	NaN	NaN	NaN	NaN	NaN	NaN	NaN	NaN	NaN	NaN	NaN	NaN	NaN	NaN	NaN	NaN	NaN	NaN	NaN	NaN	NaN	NaN	NaN	NaN	NaN	NaN	NaN	NaN	NaN	NaN	NaN	NaN	NaN	NaN	NaN	NaN	NaN	NaN	NaN	NaN	NaN	NaN	NaN	NaN	NaN	NaN	NaN
45	NaN	NaN	NaN	NaN	NaN	NaN	NaN	NaN	NaN	NaN	NaN	NaN	NaN	NaN	NaN	NaN	NaN	NaN	NaN	NaN	NaN	NaN	NaN	NaN	NaN	NaN	NaN	NaN	NaN	NaN	NaN	NaN	NaN	NaN	NaN	NaN	NaN	NaN	NaN	NaN	NaN	NaN	NaN	NaN	NaN	NaN	NaN	NaN	NaN
45.5	NaN	NaN	NaN	NaN	NaN	NaN	NaN	NaN	NaN	NaN	NaN	NaN	NaN	NaN	NaN	NaN	NaN	NaN	NaN	NaN	NaN	NaN	NaN	NaN	NaN	NaN	NaN	NaN	NaN	NaN	NaN	NaN	NaN	NaN	NaN	NaN	NaN	NaN	NaN	NaN	NaN	NaN	NaN	NaN	NaN	NaN	NaN	NaN	NaN
46	NaN	NaN	NaN	NaN	NaN	NaN	NaN	NaN	NaN	NaN	NaN	NaN	NaN	NaN	NaN	NaN	NaN	NaN	NaN	NaN	NaN	NaN	NaN	NaN	NaN	NaN	NaN	NaN	NaN	NaN	NaN	NaN	NaN	NaN	NaN	NaN	NaN	NaN	NaN	NaN	NaN	NaN	NaN	NaN	NaN	NaN	NaN	NaN	NaN
46.5	NaN	NaN	NaN	NaN	NaN	NaN	NaN	NaN	NaN	NaN	NaN	NaN	NaN	NaN	NaN	NaN	NaN	NaN	NaN	NaN	NaN	NaN	NaN	NaN	NaN	NaN	NaN	NaN	NaN	NaN	NaN	NaN	NaN	NaN	NaN	NaN	NaN	NaN	NaN	NaN	NaN	NaN	NaN	NaN	NaN	NaN	NaN	NaN	NaN
47	NaN	NaN	NaN	NaN	NaN	NaN	NaN	NaN	NaN	NaN	NaN	NaN	NaN	NaN	NaN	NaN	NaN	NaN	NaN	NaN	NaN	NaN	NaN	NaN	NaN	NaN	NaN	NaN	NaN	NaN	NaN	NaN	NaN	NaN	NaN	NaN	NaN	NaN	NaN	NaN	NaN	NaN	NaN	NaN	NaN	NaN	NaN	NaN	NaN
47.5	NaN	NaN	NaN	NaN	NaN	NaN	NaN	NaN	NaN	NaN	NaN	NaN	NaN	NaN	NaN	NaN	NaN	NaN	NaN	NaN	NaN	NaN	NaN	NaN	NaN	NaN	NaN	NaN	NaN	NaN	NaN	NaN	NaN	NaN	NaN	NaN	NaN	NaN	NaN	NaN	NaN	NaN	NaN	NaN	NaN	NaN	NaN	NaN	NaN
48	NaN	NaN	NaN	NaN	NaN	NaN	NaN	NaN	NaN	NaN	NaN	NaN	NaN	NaN	NaN	NaN	NaN	NaN	NaN	NaN	NaN	NaN	NaN	NaN	NaN	NaN	NaN	NaN	NaN	NaN	NaN	NaN	NaN	NaN	NaN	NaN	NaN	NaN	NaN	NaN	NaN	NaN	NaN	NaN	NaN	NaN	NaN	NaN	NaN
48.5	NaN	NaN	NaN	NaN	NaN	NaN	NaN	NaN	NaN	NaN	NaN	NaN	NaN	NaN	NaN	NaN	NaN	NaN	NaN	NaN	NaN	NaN	NaN	NaN	NaN	NaN	NaN	NaN	NaN	NaN	NaN	NaN	NaN	NaN	NaN	NaN	NaN	NaN	NaN	NaN	NaN	NaN	NaN	NaN	NaN	NaN	NaN	NaN	NaN
49	NaN	NaN	NaN	NaN	NaN	NaN	NaN	NaN	NaN	NaN	NaN	NaN	NaN	NaN	NaN	NaN	NaN	NaN	NaN	NaN	NaN	NaN	NaN	NaN	NaN	NaN	NaN	NaN	NaN	NaN	NaN	NaN	NaN	NaN	NaN	NaN	NaN	NaN	NaN	NaN	NaN	NaN	NaN	NaN	NaN	NaN	NaN	NaN	NaN
49.5	NaN	NaN	NaN	NaN	NaN	NaN	NaN	NaN	NaN	NaN	NaN	NaN	NaN	NaN	NaN	NaN	NaN	NaN	NaN	NaN	NaN	NaN	NaN	NaN	NaN	NaN	NaN	NaN	NaN	NaN	NaN	NaN	NaN	NaN	NaN	NaN	NaN	NaN	NaN	NaN	NaN	NaN	NaN	NaN	NaN	NaN	NaN	NaN	NaN
50	NaN	NaN	NaN	NaN	NaN	NaN	NaN	NaN	NaN	NaN	NaN	NaN	NaN	NaN	NaN	NaN	NaN	NaN	NaN	NaN	NaN	NaN	NaN	NaN	NaN	NaN	NaN	NaN	NaN	NaN	NaN	NaN	NaN	NaN	NaN	NaN	NaN	NaN	NaN	NaN	NaN	NaN	NaN	NaN	NaN	NaN	NaN	NaN	NaN
50.5	NaN	NaN	NaN	NaN	NaN	NaN	NaN	NaN	NaN	NaN	NaN	NaN	NaN	NaN	NaN	NaN	NaN	NaN	NaN	NaN	NaN	NaN	NaN	NaN	NaN	NaN	NaN	NaN	NaN	NaN	NaN	NaN	NaN	NaN	NaN	NaN	NaN	NaN	NaN	NaN	NaN	NaN	NaN	NaN	NaN	NaN	NaN	NaN	NaN
51	NaN	NaN	NaN	NaN	NaN	NaN	NaN	NaN	NaN	NaN	NaN	NaN	NaN	NaN	NaN	NaN	NaN	NaN	NaN	NaN	NaN	NaN	NaN	NaN	NaN	NaN	NaN	NaN	NaN	NaN	NaN	NaN	NaN	NaN	NaN	NaN	NaN	NaN	NaN	NaN	NaN	NaN	NaN	NaN	NaN	NaN	NaN	NaN	NaN
51.5	NaN	NaN	NaN	NaN	NaN	NaN	NaN	NaN	NaN	NaN	NaN	NaN	NaN	NaN	NaN	NaN	NaN	NaN	NaN	NaN	NaN	NaN	NaN	NaN	NaN	NaN	NaN	NaN	NaN	NaN	NaN	NaN	NaN	NaN	NaN	NaN	NaN	NaN	NaN	NaN	NaN	NaN	NaN	NaN	NaN	NaN	NaN	NaN	NaN
52	NaN	NaN	NaN	NaN	NaN	NaN	NaN	NaN	NaN	NaN	NaN	NaN	NaN	NaN	NaN	NaN	NaN	NaN	NaN	NaN	NaN	NaN	NaN	NaN	NaN	NaN	NaN	NaN	NaN	NaN	NaN	NaN	NaN	NaN	NaN	NaN	NaN	NaN	NaN	NaN	NaN	NaN	NaN	NaN	NaN	NaN	NaN	NaN	NaN
52.5	NaN	NaN	NaN	NaN	NaN	NaN	NaN	NaN	NaN	NaN	NaN	NaN	NaN	NaN	NaN	NaN	NaN	NaN	NaN	NaN	NaN	NaN	NaN	NaN	NaN	NaN	NaN	NaN	NaN	NaN	NaN	NaN	NaN	NaN	NaN	NaN	NaN	NaN	NaN	NaN	NaN	NaN	NaN	NaN	NaN	NaN	NaN	NaN	NaN
53	NaN	NaN	NaN	NaN	NaN	NaN	NaN	NaN	NaN	NaN	NaN	NaN	NaN	NaN	NaN	NaN	NaN	NaN	NaN	NaN	NaN	NaN	NaN	NaN	NaN	NaN	NaN	NaN	NaN	NaN	NaN	NaN	NaN	NaN	NaN	NaN	NaN	NaN	NaN	NaN	NaN	NaN	NaN	NaN	NaN	NaN	NaN	NaN	NaN
53.5	NaN	NaN	NaN	NaN	NaN	NaN	NaN	NaN	NaN	NaN	NaN	NaN	NaN	NaN	NaN	NaN	NaN	NaN	NaN	NaN	NaN	NaN	NaN	NaN	NaN	NaN	NaN	NaN	NaN	NaN	NaN	NaN	NaN	NaN	NaN	NaN	NaN	NaN	NaN	NaN	NaN	NaN	NaN	NaN	NaN	NaN	NaN	NaN	NaN
54	NaN	NaN	NaN	NaN	NaN	NaN	NaN	NaN	NaN	NaN	NaN	NaN	NaN	NaN	NaN	NaN	NaN	NaN	NaN	NaN	NaN	NaN	NaN	NaN	NaN	NaN	NaN	NaN	NaN	NaN	NaN	NaN	NaN	NaN	NaN	NaN	NaN	NaN	NaN	NaN	NaN	NaN	NaN	NaN	NaN	NaN	NaN	NaN	NaN
54.5	NaN	NaN	NaN	NaN	NaN	NaN	NaN	NaN	NaN	NaN	NaN	NaN	NaN	NaN	NaN	NaN	NaN	NaN	NaN	NaN	NaN	NaN	NaN	NaN	NaN	NaN	NaN	NaN	NaN	NaN	NaN	NaN	NaN	NaN	NaN	NaN	NaN	NaN	NaN	NaN	NaN	NaN	NaN	NaN	NaN	NaN	NaN	NaN	NaN
[truncated: 41 more columns]
