# Supplementary material for: Longitudinal imaging of Caenorhabditis elegans in a microfabricated device reveals variation in behavioral decline during aging
Source: eLife. 2017 May 31;6:e26652. doi: 10.7554/eLife.26652 (PMC5484621; doi:10.7554/eLife.26652)
Supplement: Figure 3—source data 1. — DOI: http://dx.doi.org/10.7554/eLife.26652.014 [file elife-26652-fig3-data1.zip › SourceData_Figure3/SpontaneousLocomotion/SpontaneousLocomotion_tax-4.csv]

1	NaN	NaN	NaN	NaN	NaN	NaN	NaN	NaN	NaN	NaN	NaN	NaN	NaN	NaN	NaN	NaN	NaN	NaN	NaN	NaN	NaN	NaN	NaN	NaN	NaN	NaN	NaN	NaN	NaN	NaN	NaN	NaN	NaN	NaN	NaN	NaN	NaN	NaN	NaN	NaN	NaN	NaN	NaN	NaN	NaN	NaN	NaN	NaN	NaN
1.5	335	177	203	379	222	324	244	90	273	348	273	357	283	294	98	250	518	278	268	414	338	298	161	152	273	218	388	298	347	390	350	223	125	131	254	101	305	444	276	249	199	157	76	236	303	180	145	155	238
2	349	283	95	204	299	172	117	265	270	187	185	412	106	135	164	270	242	213	321	325	364	229	241	271	174	204	262	309	146	353	204	330	344	203	259	343	356	424	325	433	148	403	27	282	356	296	266	174	307
2.5	58	224	52	365	305	297	117	329	321	402	237	397	266	263	198	215	117	171	19	390	293	96	368	147	206	527	308	367	21	168	246	297	122	230	144	69	140	240	402	293	352	375	180	224	159	320	58	139	351
3	131	239	63	244	300	203	117	281	283	241	198	401	146	167	173	228	148	182	95	341	311	129	35	217	129	386	367	252	119	360	386	269	280	166	237	45	277	318	407	239	362	331	51	312	351	192	144	135	236
3.5	108	253	114	274	301	344	121	294	293	281	208	398	268	270	189	222	242	236	107	353	297	165	363	369	340	391	266	298	163	193	403	439	199	240	273	200	267	455	372	319	306	291	54	306	294	395	345	178	384
4	114	264	278	252	300	379	165	285	285	251	240	399	270	275	253	232	547	276	181	344	300	306	404	227	269	312	71	350	244	277	462	230	272	276	93	337	153	307	290	519	397	299	52	540	309	408	112	205	303
4.5	101	296	267	84	245	484	134	282	247	230	196	368	275	291	187	220	523	397	142	280	128	272	313	234	119	167	211	394	136	331	396	409	94	229	383	248	133	349	456	404	437	266	0	618	502	370	115	334	392
5	39	215	313	197	253	315	258	120	268	193	338	225	78	201	444	244	619	129	299	278	277	409	325	408	426	359	172	327	219	241	307	388	352	174	290	261	329	286	264	105	265	240	18	473	366	280	108	178	209
5.5	110	99	331	404	349	189	61	102	475	205	237	311	407	226	307	352	385	408	196	86	124	305	292	331	268	356	193	306	251	415	307	75	208	193	348	140	129	344	357	467	66	206	0	443	408	430	300	367	392
6	0	174	201	463	312	341	107	304	0	233	246	404	112	190	402	60	8	335	105	233	153	171	85	433	277	332	132	292	256	219	225	220	333	371	232	171	230	318	359	435	408	223	26	350	459	359	247	201	368
6.5	28	316	209	71	85	251	208	152	61	396	381	324	43	185	3	464	296	257	12	167	265	391	310	356	309	338	249	295	252	353	309	111	312	293	261	222	186	325	363	443	247	211	7	449	421	377	260	370	405
7	7	265	27	111	303	377	40	93	372	216	269	38	160	226	11	405	159	508	3	98	201	152	324	376	334	334	290	293	253	337	311	224	317	327	239	271	197	354	375	437	287	276	27	454	466	363	283	372	416
7.5	47	364	214	81	311	387	210	129	333	290	297	490	209	196	5	419	326	547	30	117	368	400	365	292	406	327	414	230	95	332	316	59	305	267	193	373	171	155	374	123	193	69	27	470	204	349	152	378	447
8	61	375	170	54	337	416	216	95	290	87	67	544	203	203	15	113	419	665	83	40	219	276	254	233	184	151	17	287	141	293	156	236	214	312	196	237	93	441	380	121	88	434	29	187	486	145	352	305	118
8.5	103	360	231	39	12	221	11	122	319	254	183	472	227	0	0	367	0	1	0	100	676	428	102	176	467	95	422	252	58	145	94	261	200	227	125	267	164	221	328	143	192	524	0	305	522	362	332	429	174
9	9	228	175	426	156	464	81	132	212	19	96	351	104	51	27	124	90	189	21	183	77	110	132	333	170	181	431	331	169	376	26	121	418	207	306	185	48	326	322	359	221	110	8	255	150	31	218	218	293
9.5	0	191	33	125	172	102	87	177	70	125	342	343	0	0	0	443	318	212	0	186	13	414	263	206	450	318	253	394	1	156	91	152	426	166	148	295	158	87	201	0	165	134	0	348	199	5	142	182	400
10	19	353	416	443	210	146	419	234	1	379	105	308	0	0	0	187	212	42	0	183	39	423	89	45	2	285	487	174	22	271	166	71	45	101	280	403	340	424	322	222	198	109	0	140	408	64	124	139	0
10.5	0	327	225	147	356	210	144	341	73	77	320	462	0	0	0	43	190	32	0	124	36	56	226	97	287	103	27	209	92	266	305	136	188	120	144	99	309	140	54	167	47	250	0	60	308	248	347	31	0
11	0	181	210	23	147	212	55	254	143	289	290	211	0	0	0	211	183	45	NaN	90	67	200	39	340	366	320	109	85	35	103	201	218	101	113	350	2	318	188	119	234	154	151	NaN	394	351	49	214	45	150
11.5	0	199	35	70	153	94	23	58	157	189	117	119	138	0	0	430	263	182	NaN	123	150	115	101	233	307	157	129	120	79	147	227	217	123	115	274	114	311	170	70	183	74	241	NaN	209	318	99	248	34	76
12	NaN	209	203	35	209	177	34	263	167	214	160	142	35	NaN	0	384	266	170	NaN	98	187	NaN	101	260	327	198	184	98	75	118	207	217	107	117	293	140	313	174	82	196	94	239	NaN	276	326	62	223	37	161
12.5	NaN	240	200	23	378	165	26	290	198	34	63	69	0	NaN	0	368	277	166	NaN	3	300	NaN	59	197	101	100	188	90	74	108	113	216	57	54	249	160	247	163	48	165	14	238	NaN	147	98	14	0	15	51
13	NaN	217	201	47	251	203	85	269	175	79	102	144	9	NaN	0	372	269	167	NaN	74	216	NaN	103	216	314	157	183	69	3	41	132	27	16	124	40	134	264	88	21	91	48	110	NaN	237	65	45	30	34	196
13.5	NaN	163	20	46	41	267	239	84	0	17	20	148	0	NaN	0	359	192	50	NaN	65	38	NaN	150	294	0	99	290	13	31	74	50	190	0	16	186	153	0	227	344	5	4	212	NaN	249	77	191	208	59	0
14	NaN	129	11	48	90	181	15	0	0	20	83	42	0	NaN	0	150	124	123	NaN	7	36	NaN	185	10	47	148	98	0	29	287	115	278	28	4	60	47	0	29	169	103	144	250	NaN	45	116	87	80	39	6
14.5	NaN	371	25	33	120	40	73	38	52	10	19	81	0	NaN	0	389	309	546	NaN	134	44	NaN	53	118	28	178	248	35	44	45	27	0	153	29	0	0	0	67	0	0	183	165	NaN	149	153	36	69	194	19
15	NaN	91	443	270	86	151	21	76	0	210	56	80	0	NaN	0	57	194	62	NaN	108	47	NaN	57	178	73	38	125	0	0	157	75	268	6	0	0	0	NaN	88	316	0	227	85	NaN	178	55	9	23	298	0
15.5	NaN	8	160	41	141	104	0	76	0	7	45	186	NaN	NaN	0	51	295	284	NaN	0	181	NaN	4	93	44	89	3	214	0	68	0	0	1	0	16	174	NaN	225	74	0	177	14	NaN	47	144	71	23	78	0
16	NaN	31	127	124	46	113	113	49	0	0	354	69	NaN	NaN	NaN	0	229	78	NaN	124	8	NaN	0	211	56	39	13	0	0	0	0	0	0	0	31	67	NaN	94	0	0	0	51	NaN	88	252	143	0	29	34
16.5	NaN	0	62	44	173	39	42	0	7	4	75	208	NaN	NaN	NaN	0	0	61	NaN	0	17	NaN	0	0	19	12	0	254	0	235	0	0	0	0	11	0	NaN	10	8	0	0	313	NaN	15	71	50	73	187	0
17	NaN	70	57	0	209	144	NaN	128	24	0	5	126	NaN	NaN	NaN	0	0	119	NaN	0	112	NaN	98	0	0	22	85	104	0	6	4	0	0	0	3	7	NaN	65	0	0	8	368	NaN	14	105	37	151	0	0
17.5	NaN	91	58	46	182	109	NaN	130	24	72	46	146	NaN	NaN	NaN	7	76	87	NaN	22	40	NaN	25	48	71	119	46	142	15	64	8	0	6	0	58	8	NaN	24	56	0	2	3	NaN	8	132	82	139	3	0
18	NaN	157	0	5	52	97	NaN	53	24	276	36	24	NaN	NaN	NaN	27	38	77	NaN	85	0	NaN	0	0	64	85	66	53	67	7	52	0	22	NaN	24	8	NaN	0	182	0	0	67	NaN	142	14	0	0	0	0
18.5	NaN	0	0	50	0	12	NaN	134	0	0	24	39	NaN	NaN	NaN	0	188	49	NaN	0	0	NaN	0	0	76	4	67	0	0	0	0	NaN	0	NaN	159	0	NaN	0	0	0	0	87	NaN	62	163	0	12	0	0
19	NaN	0	31	10	3	154	NaN	0	120	0	27	2	NaN	NaN	NaN	9	0	268	NaN	0	0	NaN	0	0	14	0	39	0	0	61	0	NaN	0	NaN	0	2	NaN	0	0	0	0	0	NaN	0	31	198	284	NaN	0
19.5	NaN	11	94	117	0	162	NaN	0	11	0	30	0	NaN	NaN	NaN	0	16	0	NaN	37	0	NaN	0	0	0	407	2	0	0	20	0	NaN	0	NaN	0	0	NaN	191	0	NaN	0	0	NaN	48	0	43	0	NaN	0
20	NaN	2	13	11	5	63	NaN	0	0	0	6	175	NaN	NaN	NaN	0	10	311	NaN	0	0	NaN	NaN	0	0	0	0	0	NaN	0	0	NaN	0	NaN	0	NaN	NaN	0	0	NaN	0	0	NaN	0	0	0	0	NaN	0
20.5	NaN	1	0	1	8	0	NaN	0	0	0	19	0	NaN	NaN	NaN	0	148	0	NaN	0	303	NaN	NaN	0	0	1	0	0	NaN	354	0	NaN	255	NaN	0	NaN	NaN	0	0	NaN	0	0	NaN	0	0	21	0	NaN	5
21	NaN	0	0	44	0	0	NaN	0	0	0	0	0	NaN	NaN	NaN	9	29	21	NaN	0	0	NaN	NaN	0	0	0	0	0	NaN	0	0	NaN	0	NaN	0	NaN	NaN	0	0	NaN	0	NaN	NaN	0	10	30	NaN	NaN	0
21.5	NaN	0	0	0	0	17	NaN	0	8	0	0	0	NaN	NaN	NaN	0	55	0	NaN	0	0	NaN	NaN	0	0	0	0	0	NaN	0	NaN	NaN	0	NaN	0	NaN	NaN	NaN	NaN	NaN	0	NaN	NaN	0	0	0	NaN	NaN	0
22	NaN	0	0	0	0	57	NaN	0	0	222	0	0	NaN	NaN	NaN	0	7	275	NaN	0	0	NaN	NaN	0	3	0	0	0	NaN	0	NaN	NaN	0	NaN	31	NaN	NaN	NaN	NaN	NaN	0	NaN	NaN	0	NaN	31	NaN	NaN	0
22.5	NaN	0	96	0	0	0	NaN	NaN	0	0	0	4	NaN	NaN	NaN	0	307	0	NaN	0	0	NaN	NaN	0	0	0	NaN	0	NaN	0	NaN	NaN	NaN	NaN	0	NaN	NaN	NaN	NaN	NaN	0	NaN	NaN	NaN	NaN	0	NaN	NaN	0
23	NaN	0	64	0	0	0	NaN	NaN	0	0	0	0	NaN	NaN	NaN	14	0	NaN	NaN	0	0	NaN	NaN	0	0	10	NaN	0	NaN	0	NaN	NaN	NaN	NaN	0	NaN	NaN	NaN	NaN	NaN	0	NaN	NaN	NaN	NaN	0	NaN	NaN	0
23.5	NaN	0	0	0	0	0	NaN	NaN	0	0	209	0	NaN	NaN	NaN	0	15	NaN	NaN	0	0	NaN	NaN	0	0	0	NaN	0	NaN	0	NaN	NaN	NaN	NaN	0	NaN	NaN	NaN	NaN	NaN	NaN	NaN	NaN	NaN	NaN	0	NaN	NaN	0
24	NaN	104	0	0	16	0	NaN	NaN	0	0	0	188	NaN	NaN	NaN	0	113	NaN	NaN	0	NaN	NaN	NaN	NaN	0	0	NaN	1	NaN	0	NaN	NaN	NaN	NaN	0	NaN	NaN	NaN	NaN	NaN	NaN	NaN	NaN	NaN	NaN	0	NaN	NaN	0
24.5	NaN	0	0	0	0	0	NaN	NaN	17	0	0	0	NaN	NaN	NaN	0	36	NaN	NaN	0	NaN	NaN	NaN	NaN	0	39	NaN	0	NaN	0	NaN	NaN	NaN	NaN	NaN	NaN	NaN	NaN	NaN	NaN	NaN	NaN	NaN	NaN	NaN	NaN	NaN	NaN	NaN
25	NaN	0	0	4	73	0	NaN	NaN	NaN	0	188	0	NaN	NaN	NaN	0	0	NaN	NaN	2	NaN	NaN	NaN	NaN	0	0	NaN	0	NaN	0	NaN	NaN	NaN	NaN	NaN	NaN	NaN	NaN	NaN	NaN	NaN	NaN	NaN	NaN	NaN	NaN	NaN	NaN	NaN
25.5	NaN	0	0	0	NaN	7	NaN	NaN	NaN	0	170	NaN	NaN	NaN	NaN	0	0	NaN	NaN	0	NaN	NaN	NaN	NaN	0	NaN	NaN	NaN	NaN	NaN	NaN	NaN	NaN	NaN	NaN	NaN	NaN	NaN	NaN	NaN	NaN	NaN	NaN	NaN	NaN	NaN	NaN	NaN	NaN
26	NaN	0	0	0	NaN	0	NaN	NaN	NaN	12	172	NaN	NaN	NaN	NaN	46	5	NaN	NaN	0	NaN	NaN	NaN	NaN	0	NaN	NaN	NaN	NaN	NaN	NaN	NaN	NaN	NaN	NaN	NaN	NaN	NaN	NaN	NaN	NaN	NaN	NaN	NaN	NaN	NaN	NaN	NaN	NaN
26.5	NaN	0	0	0	NaN	NaN	NaN	NaN	NaN	0	0	NaN	NaN	NaN	NaN	0	0	NaN	NaN	NaN	NaN	NaN	NaN	NaN	NaN	NaN	NaN	NaN	NaN	NaN	NaN	NaN	NaN	NaN	NaN	NaN	NaN	NaN	NaN	NaN	NaN	NaN	NaN	NaN	NaN	NaN	NaN	NaN	NaN
27	NaN	NaN	61	19	NaN	NaN	NaN	NaN	NaN	0	0	NaN	NaN	NaN	NaN	0	0	NaN	NaN	NaN	NaN	NaN	NaN	NaN	NaN	NaN	NaN	NaN	NaN	NaN	NaN	NaN	NaN	NaN	NaN	NaN	NaN	NaN	NaN	NaN	NaN	NaN	NaN	NaN	NaN	NaN	NaN	NaN	NaN
27.5	NaN	NaN	0	0	NaN	NaN	NaN	NaN	NaN	0	NaN	NaN	NaN	NaN	NaN	0	0	NaN	NaN	NaN	NaN	NaN	NaN	NaN	NaN	NaN	NaN	NaN	NaN	NaN	NaN	NaN	NaN	NaN	NaN	NaN	NaN	NaN	NaN	NaN	NaN	NaN	NaN	NaN	NaN	NaN	NaN	NaN	NaN
28	NaN	NaN	0	0	NaN	NaN	NaN	NaN	NaN	0	NaN	NaN	NaN	NaN	NaN	0	0	NaN	NaN	NaN	NaN	NaN	NaN	NaN	NaN	NaN	NaN	NaN	NaN	NaN	NaN	NaN	NaN	NaN	NaN	NaN	NaN	NaN	NaN	NaN	NaN	NaN	NaN	NaN	NaN	NaN	NaN	NaN	NaN
28.5	NaN	NaN	0	0	NaN	NaN	NaN	NaN	NaN	NaN	NaN	NaN	NaN	NaN	NaN	0	0	NaN	NaN	NaN	NaN	NaN	NaN	NaN	NaN	NaN	NaN	NaN	NaN	NaN	NaN	NaN	NaN	NaN	NaN	NaN	NaN	NaN	NaN	NaN	NaN	NaN	NaN	NaN	NaN	NaN	NaN	NaN	NaN
29	NaN	NaN	0	0	NaN	NaN	NaN	NaN	NaN	NaN	NaN	NaN	NaN	NaN	NaN	0	0	NaN	NaN	NaN	NaN	NaN	NaN	NaN	NaN	NaN	NaN	NaN	NaN	NaN	NaN	NaN	NaN	NaN	NaN	NaN	NaN	NaN	NaN	NaN	NaN	NaN	NaN	NaN	NaN	NaN	NaN	NaN	NaN
29.5	NaN	NaN	0	0	NaN	NaN	NaN	NaN	NaN	NaN	NaN	NaN	NaN	NaN	NaN	0	0	NaN	NaN	NaN	NaN	NaN	NaN	NaN	NaN	NaN	NaN	NaN	NaN	NaN	NaN	NaN	NaN	NaN	NaN	NaN	NaN	NaN	NaN	NaN	NaN	NaN	NaN	NaN	NaN	NaN	NaN	NaN	NaN
30	NaN	NaN	0	0	NaN	NaN	NaN	NaN	NaN	NaN	NaN	NaN	NaN	NaN	NaN	0	0	NaN	NaN	NaN	NaN	NaN	NaN	NaN	NaN	NaN	NaN	NaN	NaN	NaN	NaN	NaN	NaN	NaN	NaN	NaN	NaN	NaN	NaN	NaN	NaN	NaN	NaN	NaN	NaN	NaN	NaN	NaN	NaN
30.5	NaN	NaN	0	NaN	NaN	NaN	NaN	NaN	NaN	NaN	NaN	NaN	NaN	NaN	NaN	NaN	0	NaN	NaN	NaN	NaN	NaN	NaN	NaN	NaN	NaN	NaN	NaN	NaN	NaN	NaN	NaN	NaN	NaN	NaN	NaN	NaN	NaN	NaN	NaN	NaN	NaN	NaN	NaN	NaN	NaN	NaN	NaN	NaN
31	NaN	NaN	111	NaN	NaN	NaN	NaN	NaN	NaN	NaN	NaN	NaN	NaN	NaN	NaN	NaN	0	NaN	NaN	NaN	NaN	NaN	NaN	NaN	NaN	NaN	NaN	NaN	NaN	NaN	NaN	NaN	NaN	NaN	NaN	NaN	NaN	NaN	NaN	NaN	NaN	NaN	NaN	NaN	NaN	NaN	NaN	NaN	NaN
31.5	NaN	NaN	0	NaN	NaN	NaN	NaN	NaN	NaN	NaN	NaN	NaN	NaN	NaN	NaN	NaN	0	NaN	NaN	NaN	NaN	NaN	NaN	NaN	NaN	NaN	NaN	NaN	NaN	NaN	NaN	NaN	NaN	NaN	NaN	NaN	NaN	NaN	NaN	NaN	NaN	NaN	NaN	NaN	NaN	NaN	NaN	NaN	NaN
32	NaN	NaN	0	NaN	NaN	NaN	NaN	NaN	NaN	NaN	NaN	NaN	NaN	NaN	NaN	NaN	0	NaN	NaN	NaN	NaN	NaN	NaN	NaN	NaN	NaN	NaN	NaN	NaN	NaN	NaN	NaN	NaN	NaN	NaN	NaN	NaN	NaN	NaN	NaN	NaN	NaN	NaN	NaN	NaN	NaN	NaN	NaN	NaN
32.5	NaN	NaN	0	NaN	NaN	NaN	NaN	NaN	NaN	NaN	NaN	NaN	NaN	NaN	NaN	NaN	0	NaN	NaN	NaN	NaN	NaN	NaN	NaN	NaN	NaN	NaN	NaN	NaN	NaN	NaN	NaN	NaN	NaN	NaN	NaN	NaN	NaN	NaN	NaN	NaN	NaN	NaN	NaN	NaN	NaN	NaN	NaN	NaN
33	NaN	NaN	0	NaN	NaN	NaN	NaN	NaN	NaN	NaN	NaN	NaN	NaN	NaN	NaN	NaN	0	NaN	NaN	NaN	NaN	NaN	NaN	NaN	NaN	NaN	NaN	NaN	NaN	NaN	NaN	NaN	NaN	NaN	NaN	NaN	NaN	NaN	NaN	NaN	NaN	NaN	NaN	NaN	NaN	NaN	NaN	NaN	NaN
33.5	NaN	NaN	0	NaN	NaN	NaN	NaN	NaN	NaN	NaN	NaN	NaN	NaN	NaN	NaN	NaN	0	NaN	NaN	NaN	NaN	NaN	NaN	NaN	NaN	NaN	NaN	NaN	NaN	NaN	NaN	NaN	NaN	NaN	NaN	NaN	NaN	NaN	NaN	NaN	NaN	NaN	NaN	NaN	NaN	NaN	NaN	NaN	NaN
34	NaN	NaN	0	NaN	NaN	NaN	NaN	NaN	NaN	NaN	NaN	NaN	NaN	NaN	NaN	NaN	0	NaN	NaN	NaN	NaN	NaN	NaN	NaN	NaN	NaN	NaN	NaN	NaN	NaN	NaN	NaN	NaN	NaN	NaN	NaN	NaN	NaN	NaN	NaN	NaN	NaN	NaN	NaN	NaN	NaN	NaN	NaN	NaN
35	NaN	NaN	0	NaN	NaN	NaN	NaN	NaN	NaN	NaN	NaN	NaN	NaN	NaN	NaN	NaN	0	NaN	NaN	NaN	NaN	NaN	NaN	NaN	NaN	NaN	NaN	NaN	NaN	NaN	NaN	NaN	NaN	NaN	NaN	NaN	NaN	NaN	NaN	NaN	NaN	NaN	NaN	NaN	NaN	NaN	NaN	NaN	NaN
35.5	NaN	NaN	0	NaN	NaN	NaN	NaN	NaN	NaN	NaN	NaN	NaN	NaN	NaN	NaN	NaN	0	NaN	NaN	NaN	NaN	NaN	NaN	NaN	NaN	NaN	NaN	NaN	NaN	NaN	NaN	NaN	NaN	NaN	NaN	NaN	NaN	NaN	NaN	NaN	NaN	NaN	NaN	NaN	NaN	NaN	NaN	NaN	NaN
36	NaN	NaN	0	NaN	NaN	NaN	NaN	NaN	NaN	NaN	NaN	NaN	NaN	NaN	NaN	NaN	0	NaN	NaN	NaN	NaN	NaN	NaN	NaN	NaN	NaN	NaN	NaN	NaN	NaN	NaN	NaN	NaN	NaN	NaN	NaN	NaN	NaN	NaN	NaN	NaN	NaN	NaN	NaN	NaN	NaN	NaN	NaN	NaN
36.5	NaN	NaN	1	NaN	NaN	NaN	NaN	NaN	NaN	NaN	NaN	NaN	NaN	NaN	NaN	NaN	0	NaN	NaN	NaN	NaN	NaN	NaN	NaN	NaN	NaN	NaN	NaN	NaN	NaN	NaN	NaN	NaN	NaN	NaN	NaN	NaN	NaN	NaN	NaN	NaN	NaN	NaN	NaN	NaN	NaN	NaN	NaN	NaN
37	NaN	NaN	NaN	NaN	NaN	NaN	NaN	NaN	NaN	NaN	NaN	NaN	NaN	NaN	NaN	NaN	0	NaN	NaN	NaN	NaN	NaN	NaN	NaN	NaN	NaN	NaN	NaN	NaN	NaN	NaN	NaN	NaN	NaN	NaN	NaN	NaN	NaN	NaN	NaN	NaN	NaN	NaN	NaN	NaN	NaN	NaN	NaN	NaN
37.5	NaN	NaN	NaN	NaN	NaN	NaN	NaN	NaN	NaN	NaN	NaN	NaN	NaN	NaN	NaN	NaN	0	NaN	NaN	NaN	NaN	NaN	NaN	NaN	NaN	NaN	NaN	NaN	NaN	NaN	NaN	NaN	NaN	NaN	NaN	NaN	NaN	NaN	NaN	NaN	NaN	NaN	NaN	NaN	NaN	NaN	NaN	NaN	NaN
38	NaN	NaN	NaN	NaN	NaN	NaN	NaN	NaN	NaN	NaN	NaN	NaN	NaN	NaN	NaN	NaN	0	NaN	NaN	NaN	NaN	NaN	NaN	NaN	NaN	NaN	NaN	NaN	NaN	NaN	NaN	NaN	NaN	NaN	NaN	NaN	NaN	NaN	NaN	NaN	NaN	NaN	NaN	NaN	NaN	NaN	NaN	NaN	NaN
38.5	NaN	NaN	NaN	NaN	NaN	NaN	NaN	NaN	NaN	NaN	NaN	NaN	NaN	NaN	NaN	NaN	0	NaN	NaN	NaN	NaN	NaN	NaN	NaN	NaN	NaN	NaN	NaN	NaN	NaN	NaN	NaN	NaN	NaN	NaN	NaN	NaN	NaN	NaN	NaN	NaN	NaN	NaN	NaN	NaN	NaN	NaN	NaN	NaN
39.5	NaN	NaN	NaN	NaN	NaN	NaN	NaN	NaN	NaN	NaN	NaN	NaN	NaN	NaN	NaN	NaN	NaN	NaN	NaN	NaN	NaN	NaN	NaN	NaN	NaN	NaN	NaN	NaN	NaN	NaN	NaN	NaN	NaN	NaN	NaN	NaN	NaN	NaN	NaN	NaN	NaN	NaN	NaN	NaN	NaN	NaN	NaN	NaN	NaN
40	NaN	NaN	NaN	NaN	NaN	NaN	NaN	NaN	NaN	NaN	NaN	NaN	NaN	NaN	NaN	NaN	NaN	NaN	NaN	NaN	NaN	NaN	NaN	NaN	NaN	NaN	NaN	NaN	NaN	NaN	NaN	NaN	NaN	NaN	NaN	NaN	NaN	NaN	NaN	NaN	NaN	NaN	NaN	NaN	NaN	NaN	NaN	NaN	NaN
40.5	NaN	NaN	NaN	NaN	NaN	NaN	NaN	NaN	NaN	NaN	NaN	NaN	NaN	NaN	NaN	NaN	NaN	NaN	NaN	NaN	NaN	NaN	NaN	NaN	NaN	NaN	NaN	NaN	NaN	NaN	NaN	NaN	NaN	NaN	NaN	NaN	NaN	NaN	NaN	NaN	NaN	NaN	NaN	NaN	NaN	NaN	NaN	NaN	NaN
41	NaN	NaN	NaN	NaN	NaN	NaN	NaN	NaN	NaN	NaN	NaN	NaN	NaN	NaN	NaN	NaN	NaN	NaN	NaN	NaN	NaN	NaN	NaN	NaN	NaN	NaN	NaN	NaN	NaN	NaN	NaN	NaN	NaN	NaN	NaN	NaN	NaN	NaN	NaN	NaN	NaN	NaN	NaN	NaN	NaN	NaN	NaN	NaN	NaN
41.5	NaN	NaN	NaN	NaN	NaN	NaN	NaN	NaN	NaN	NaN	NaN	NaN	NaN	NaN	NaN	NaN	NaN	NaN	NaN	NaN	NaN	NaN	NaN	NaN	NaN	NaN	NaN	NaN	NaN	NaN	NaN	NaN	NaN	NaN	NaN	NaN	NaN	NaN	NaN	NaN	NaN	NaN	NaN	NaN	NaN	NaN	NaN	NaN	NaN
42	NaN	NaN	NaN	NaN	NaN	NaN	NaN	NaN	NaN	NaN	NaN	NaN	NaN	NaN	NaN	NaN	NaN	NaN	NaN	NaN	NaN	NaN	NaN	NaN	NaN	NaN	NaN	NaN	NaN	NaN	NaN	NaN	NaN	NaN	NaN	NaN	NaN	NaN	NaN	NaN	NaN	NaN	NaN	NaN	NaN	NaN	NaN	NaN	NaN
42.5	NaN	NaN	NaN	NaN	NaN	NaN	NaN	NaN	NaN	NaN	NaN	NaN	NaN	NaN	NaN	NaN	NaN	NaN	NaN	NaN	NaN	NaN	NaN	NaN	NaN	NaN	NaN	NaN	NaN	NaN	NaN	NaN	NaN	NaN	NaN	NaN	NaN	NaN	NaN	NaN	NaN	NaN	NaN	NaN	NaN	NaN	NaN	NaN	NaN
43	NaN	NaN	NaN	NaN	NaN	NaN	NaN	NaN	NaN	NaN	NaN	NaN	NaN	NaN	NaN	NaN	NaN	NaN	NaN	NaN	NaN	NaN	NaN	NaN	NaN	NaN	NaN	NaN	NaN	NaN	NaN	NaN	NaN	NaN	NaN	NaN	NaN	NaN	NaN	NaN	NaN	NaN	NaN	NaN	NaN	NaN	NaN	NaN	NaN
43.5	NaN	NaN	NaN	NaN	NaN	NaN	NaN	NaN	NaN	NaN	NaN	NaN	NaN	NaN	NaN	NaN	NaN	NaN	NaN	NaN	NaN	NaN	NaN	NaN	NaN	NaN	NaN	NaN	NaN	NaN	NaN	NaN	NaN	NaN	NaN	NaN	NaN	NaN	NaN	NaN	NaN	NaN	NaN	NaN	NaN	NaN	NaN	NaN	NaN
44	NaN	NaN	NaN	NaN	NaN	NaN	NaN	NaN	NaN	NaN	NaN	NaN	NaN	NaN	NaN	NaN	NaN	NaN	NaN	NaN	NaN	NaN	NaN	NaN	NaN	NaN	NaN	NaN	NaN	NaN	NaN	NaN	NaN	NaN	NaN	NaN	NaN	NaN	NaN	NaN	NaN	NaN	NaN	NaN	NaN	NaN	NaN	NaN	NaN
44.5	NaN	NaN	NaN	NaN	NaN	NaN	NaN	NaN	NaN	NaN	NaN	NaN	NaN	NaN	NaN	NaN	NaN	NaN	NaN	NaN	NaN	NaN	NaN	NaN	NaN	NaN	NaN	NaN	NaN	NaN	NaN	NaN	NaN	NaN	NaN	NaN	NaN	NaN	NaN	NaN	NaN	NaN	NaN	NaN	NaN	NaN	NaN	NaN	NaN
45	NaN	NaN	NaN	NaN	NaN	NaN	NaN	NaN	NaN	NaN	NaN	NaN	NaN	NaN	NaN	NaN	NaN	NaN	NaN	NaN	NaN	NaN	NaN	NaN	NaN	NaN	NaN	NaN	NaN	NaN	NaN	NaN	NaN	NaN	NaN	NaN	NaN	NaN	NaN	NaN	NaN	NaN	NaN	NaN	NaN	NaN	NaN	NaN	NaN
45.5	NaN	NaN	NaN	NaN	NaN	NaN	NaN	NaN	NaN	NaN	NaN	NaN	NaN	NaN	NaN	NaN	NaN	NaN	NaN	NaN	NaN	NaN	NaN	NaN	NaN	NaN	NaN	NaN	NaN	NaN	NaN	NaN	NaN	NaN	NaN	NaN	NaN	NaN	NaN	NaN	NaN	NaN	NaN	NaN	NaN	NaN	NaN	NaN	NaN
46	NaN	NaN	NaN	NaN	NaN	NaN	NaN	NaN	NaN	NaN	NaN	NaN	NaN	NaN	NaN	NaN	NaN	NaN	NaN	NaN	NaN	NaN	NaN	NaN	NaN	NaN	NaN	NaN	NaN	NaN	NaN	NaN	NaN	NaN	NaN	NaN	NaN	NaN	NaN	NaN	NaN	NaN	NaN	NaN	NaN	NaN	NaN	NaN	NaN
46.5	NaN	NaN	NaN	NaN	NaN	NaN	NaN	NaN	NaN	NaN	NaN	NaN	NaN	NaN	NaN	NaN	NaN	NaN	NaN	NaN	NaN	NaN	NaN	NaN	NaN	NaN	NaN	NaN	NaN	NaN	NaN	NaN	NaN	NaN	NaN	NaN	NaN	NaN	NaN	NaN	NaN	NaN	NaN	NaN	NaN	NaN	NaN	NaN	NaN
47	NaN	NaN	NaN	NaN	NaN	NaN	NaN	NaN	NaN	NaN	NaN	NaN	NaN	NaN	NaN	NaN	NaN	NaN	NaN	NaN	NaN	NaN	NaN	NaN	NaN	NaN	NaN	NaN	NaN	NaN	NaN	NaN	NaN	NaN	NaN	NaN	NaN	NaN	NaN	NaN	NaN	NaN	NaN	NaN	NaN	NaN	NaN	NaN	NaN
47.5	NaN	NaN	NaN	NaN	NaN	NaN	NaN	NaN	NaN	NaN	NaN	NaN	NaN	NaN	NaN	NaN	NaN	NaN	NaN	NaN	NaN	NaN	NaN	NaN	NaN	NaN	NaN	NaN	NaN	NaN	NaN	NaN	NaN	NaN	NaN	NaN	NaN	NaN	NaN	NaN	NaN	NaN	NaN	NaN	NaN	NaN	NaN	NaN	NaN
48	NaN	NaN	NaN	NaN	NaN	NaN	NaN	NaN	NaN	NaN	NaN	NaN	NaN	NaN	NaN	NaN	NaN	NaN	NaN	NaN	NaN	NaN	NaN	NaN	NaN	NaN	NaN	NaN	NaN	NaN	NaN	NaN	NaN	NaN	NaN	NaN	NaN	NaN	NaN	NaN	NaN	NaN	NaN	NaN	NaN	NaN	NaN	NaN	NaN
48.5	NaN	NaN	NaN	NaN	NaN	NaN	NaN	NaN	NaN	NaN	NaN	NaN	NaN	NaN	NaN	NaN	NaN	NaN	NaN	NaN	NaN	NaN	NaN	NaN	NaN	NaN	NaN	NaN	NaN	NaN	NaN	NaN	NaN	NaN	NaN	NaN	NaN	NaN	NaN	NaN	NaN	NaN	NaN	NaN	NaN	NaN	NaN	NaN	NaN
49	NaN	NaN	NaN	NaN	NaN	NaN	NaN	NaN	NaN	NaN	NaN	NaN	NaN	NaN	NaN	NaN	NaN	NaN	NaN	NaN	NaN	NaN	NaN	NaN	NaN	NaN	NaN	NaN	NaN	NaN	NaN	NaN	NaN	NaN	NaN	NaN	NaN	NaN	NaN	NaN	NaN	NaN	NaN	NaN	NaN	NaN	NaN	NaN	NaN
49.5	NaN	NaN	NaN	NaN	NaN	NaN	NaN	NaN	NaN	NaN	NaN	NaN	NaN	NaN	NaN	NaN	NaN	NaN	NaN	NaN	NaN	NaN	NaN	NaN	NaN	NaN	NaN	NaN	NaN	NaN	NaN	NaN	NaN	NaN	NaN	NaN	NaN	NaN	NaN	NaN	NaN	NaN	NaN	NaN	NaN	NaN	NaN	NaN	NaN
50	NaN	NaN	NaN	NaN	NaN	NaN	NaN	NaN	NaN	NaN	NaN	NaN	NaN	NaN	NaN	NaN	NaN	NaN	NaN	NaN	NaN	NaN	NaN	NaN	NaN	NaN	NaN	NaN	NaN	NaN	NaN	NaN	NaN	NaN	NaN	NaN	NaN	NaN	NaN	NaN	NaN	NaN	NaN	NaN	NaN	NaN	NaN	NaN	NaN
50.5	NaN	NaN	NaN	NaN	NaN	NaN	NaN	NaN	NaN	NaN	NaN	NaN	NaN	NaN	NaN	NaN	NaN	NaN	NaN	NaN	NaN	NaN	NaN	NaN	NaN	NaN	NaN	NaN	NaN	NaN	NaN	NaN	NaN	NaN	NaN	NaN	NaN	NaN	NaN	NaN	NaN	NaN	NaN	NaN	NaN	NaN	NaN	NaN	NaN
51	NaN	NaN	NaN	NaN	NaN	NaN	NaN	NaN	NaN	NaN	NaN	NaN	NaN	NaN	NaN	NaN	NaN	NaN	NaN	NaN	NaN	NaN	NaN	NaN	NaN	NaN	NaN	NaN	NaN	NaN	NaN	NaN	NaN	NaN	NaN	NaN	NaN	NaN	NaN	NaN	NaN	NaN	NaN	NaN	NaN	NaN	NaN	NaN	NaN
51.5	NaN	NaN	NaN	NaN	NaN	NaN	NaN	NaN	NaN	NaN	NaN	NaN	NaN	NaN	NaN	NaN	NaN	NaN	NaN	NaN	NaN	NaN	NaN	NaN	NaN	NaN	NaN	NaN	NaN	NaN	NaN	NaN	NaN	NaN	NaN	NaN	NaN	NaN	NaN	NaN	NaN	NaN	NaN	NaN	NaN	NaN	NaN	NaN	NaN
52	NaN	NaN	NaN	NaN	NaN	NaN	NaN	NaN	NaN	NaN	NaN	NaN	NaN	NaN	NaN	NaN	NaN	NaN	NaN	NaN	NaN	NaN	NaN	NaN	NaN	NaN	NaN	NaN	NaN	NaN	NaN	NaN	NaN	NaN	NaN	NaN	NaN	NaN	NaN	NaN	NaN	NaN	NaN	NaN	NaN	NaN	NaN	NaN	NaN
52.5	NaN	NaN	NaN	NaN	NaN	NaN	NaN	NaN	NaN	NaN	NaN	NaN	NaN	NaN	NaN	NaN	NaN	NaN	NaN	NaN	NaN	NaN	NaN	NaN	NaN	NaN	NaN	NaN	NaN	NaN	NaN	NaN	NaN	NaN	NaN	NaN	NaN	NaN	NaN	NaN	NaN	NaN	NaN	NaN	NaN	NaN	NaN	NaN	NaN
53	NaN	NaN	NaN	NaN	NaN	NaN	NaN	NaN	NaN	NaN	NaN	NaN	NaN	NaN	NaN	NaN	NaN	NaN	NaN	NaN	NaN	NaN	NaN	NaN	NaN	NaN	NaN	NaN	NaN	NaN	NaN	NaN	NaN	NaN	NaN	NaN	NaN	NaN	NaN	NaN	NaN	NaN	NaN	NaN	NaN	NaN	NaN	NaN	NaN
53.5	NaN	NaN	NaN	NaN	NaN	NaN	NaN	NaN	NaN	NaN	NaN	NaN	NaN	NaN	NaN	NaN	NaN	NaN	NaN	NaN	NaN	NaN	NaN	NaN	NaN	NaN	NaN	NaN	NaN	NaN	NaN	NaN	NaN	NaN	NaN	NaN	NaN	NaN	NaN	NaN	NaN	NaN	NaN	NaN	NaN	NaN	NaN	NaN	NaN
54	NaN	NaN	NaN	NaN	NaN	NaN	NaN	NaN	NaN	NaN	NaN	NaN	NaN	NaN	NaN	NaN	NaN	NaN	NaN	NaN	NaN	NaN	NaN	NaN	NaN	NaN	NaN	NaN	NaN	NaN	NaN	NaN	NaN	NaN	NaN	NaN	NaN	NaN	NaN	NaN	NaN	NaN	NaN	NaN	NaN	NaN	NaN	NaN	NaN
54.5	NaN	NaN	NaN	NaN	NaN	NaN	NaN	NaN	NaN	NaN	NaN	NaN	NaN	NaN	NaN	NaN	NaN	NaN	NaN	NaN	NaN	NaN	NaN	NaN	NaN	NaN	NaN	NaN	NaN	NaN	NaN	NaN	NaN	NaN	NaN	NaN	NaN	NaN	NaN	NaN	NaN	NaN	NaN	NaN	NaN	NaN	NaN	NaN	NaN
[truncated: 23 more columns]
