# Supplementary material for: Longitudinal imaging of Caenorhabditis elegans in a microfabricated device reveals variation in behavioral decline during aging
Source: eLife. 2017 May 31;6:e26652. doi: 10.7554/eLife.26652 (PMC5484621; doi:10.7554/eLife.26652)
Supplement: Figure 3—source data 1. — DOI: http://dx.doi.org/10.7554/eLife.26652.014 [file elife-26652-fig3-data1.zip › SourceData_Figure3/SpontaneousLocomotion/SpontaneousLocomotion_unc-31.csv]

1	NaN	NaN	NaN	NaN	NaN	NaN	NaN	NaN	NaN	NaN	NaN	NaN	NaN	NaN	NaN	NaN	NaN	NaN	NaN	NaN	NaN	NaN	NaN	NaN	NaN	NaN	NaN	NaN	NaN	NaN	NaN	NaN	NaN	NaN	NaN	NaN	NaN	NaN	NaN	NaN	NaN	NaN	NaN	NaN	NaN	NaN	NaN	NaN	NaN
1.5	185	234	35	58	251	14	185	112	55	148	145	0	362	140	77	270	18	270	49	64	37	7	87	0	42	81	165	22	238	49	154	138	75	7	159	97	107	26	202	58	35	160	71	310	12	107	77	17	65
2	224	218	36	15	121	19	9	93	64	7	0	0	5	129	15	52	4	24	60	15	292	80	67	26	NaN	21	24	18	140	173	33	28	19	1	31	0	63	26	19	210	53	194	63	70	54	194	31	121	21
2.5	285	138	26	186	115	8	37	62	14	54	120	17	132	120	11	101	47	10	287	21	40	16	32	68	NaN	58	108	92	11	2	139	161	84	16	5	30	236	83	0	23	116	71	44	59	111	170	46	141	155
3	239	158	29	58	116	11	16	70	27	19	30	5	36	122	12	64	15	13	116	16	103	32	41	36	NaN	30	45	37	44	45	138	147	102	11	66	27	29	36	91	33	18	126	78	87	58	51	91	194	16
3.5	250	143	37	90	115	19	32	64	61	55	53	40	72	121	17	103	27	74	159	18	80	49	43	60	NaN	37	78	51	52	53	233	227	119	21	37	36	84	51	85	282	13	91	168	88	322	23	114	142	65
4	243	147	71	107	115	25	49	66	162	84	55	59	83	127	34	105	22	129	127	17	85	110	53	58	NaN	32	91	40	58	60	24	111	97	17	33	51	188	52	48	232	31	264	75	67	27	35	123	199	81
4.5	128	46	60	28	65	43	30	1	162	58	0	111	52	63	31	111	20	256	33	4	72	103	51	58	NaN	6	68	18	77	78	383	341	282	6	55	297	104	42	0	60	31	10	94	61	133	149	146	68	81
5	241	66	104	159	12	0	100	1	163	163	60	41	116	143	41	35	17	87	67	0	78	132	58	37	NaN	4	129	15	39	25	145	195	362	340	36	97	76	99	1	123	333	84	126	167	65	37	174	145	170
5.5	125	211	47	156	207	145	147	0	91	25	56	165	93	341	101	93	37	108	64	0	184	44	8	103	NaN	0	97	0	8	56	31	435	32	64	15	187	51	67	0	144	380	267	67	21	137	68	157	176	73
6	101	255	185	0	313	87	115	6	101	146	64	91	231	178	120	99	336	88	35	0	62	18	25	13	NaN	10	88	0	302	46	51	77	27	117	16	56	79	225	0	62	136	235	64	24	112	146	45	120	93
6.5	254	31	160	44	112	100	213	2	67	129	164	117	50	74	163	80	102	134	4	NaN	135	30	115	42	NaN	3	29	0	202	28	67	339	40	77	49	232	106	226	0	158	197	243	110	93	118	88	147	134	111
7	145	94	182	6	52	68	5	7	228	159	148	110	476	53	212	87	192	31	41	NaN	109	115	18	67	NaN	5	39	0	60	160	116	315	87	87	90	266	161	226	0	169	203	245	163	188	123	196	145	124	125
7.5	238	130	168	19	178	148	196	8	204	163	152	228	361	106	176	112	172	164	43	NaN	176	155	147	160	NaN	3	365	11	210	171	114	307	65	22	149	368	190	228	0	201	95	214	238	298	100	25	144	49	166
8	122	134	164	10	173	50	131	10	195	177	20	197	57	188	41	186	101	148	46	NaN	42	54	20	160	NaN	4	436	20	62	105	122	123	151	44	70	292	151	40	0	80	221	252	138	151	139	346	28	80	52
8.5	232	129	49	0	194	295	190	NaN	48	40	102	322	323	78	65	59	165	214	42	NaN	300	275	244	160	NaN	0	341	44	236	202	309	0	110	69	104	78	24	113	NaN	179	58	268	70	14	83	108	33	82	217
9	50	340	207	16	217	4	54	NaN	79	6	30	211	41	189	157	180	93	143	197	NaN	189	192	25	5	NaN	1	362	26	105	129	334	91	157	111	439	12	85	234	NaN	126	61	291	165	130	55	334	194	325	160
9.5	78	185	145	NaN	137	40	22	NaN	75	61	294	210	88	43	119	179	36	88	29	NaN	69	11	93	123	NaN	0	28	0	32	0	91	40	13	72	318	229	16	61	NaN	80	0	236	345	41	79	86	50	208	208
10	219	50	110	NaN	223	0	141	NaN	62	54	44	170	97	195	49	109	237	135	236	NaN	63	130	3	152	NaN	0	0	0	28	0	113	34	59	16	184	249	71	162	NaN	108	0	29	65	76	22	0	82	233	0
10.5	169	63	165	NaN	144	0	0	NaN	142	0	14	181	122	21	176	119	108	101	19	NaN	45	37	14	101	NaN	0	179	0	76	5	0	26	71	10	117	36	59	110	NaN	17	37	0	318	105	21	205	132	162	317
11	51	24	152	NaN	0	80	0	NaN	95	6	19	22	103	47	73	108	118	118	191	NaN	55	168	0	278	NaN	0	96	0	77	40	34	21	0	165	17	0	64	239	NaN	97	56	0	9	156	0	34	5	81	332
11.5	79	34	307	NaN	36	20	0	NaN	87	17	32	16	37	13	74	19	60	176	151	NaN	5	10	1	2	NaN	NaN	86	NaN	5	67	63	22	46	49	42	9	61	143	NaN	47	42	0	126	117	53	77	37	102	320
12	86	27	242	NaN	9	35	0	NaN	89	8	22	29	138	21	113	117	104	133	161	NaN	22	49	1	233	NaN	NaN	89	NaN	41	47	98	21	40	78	23	3	62	167	NaN	60	45	0	79	127	99	45	13	87	323
12.5	106	0	220	NaN	0	0	0	NaN	0	1	0	50	243	0	231	143	100	108	25	NaN	10	0	0	218	NaN	NaN	14	NaN	30	0	150	1	37	0	0	0	0	0	NaN	31	0	0	63	0	152	0	0	40	0
13	91	7	226	NaN	13	9	0	NaN	23	3	22	146	187	32	142	124	111	114	70	NaN	21	59	1	222	NaN	NaN	35	NaN	33	55	81	6	10	33	93	1	19	42	NaN	26	13	0	67	32	82	2	4	52	81
13.5	39	1	3	NaN	0	0	0	NaN	0	0	22	141	147	63	0	0	130	11	40	NaN	21	90	0	0	NaN	NaN	4	NaN	0	80	9	0	0	0	77	0	5	0	NaN	0	0	0	0	0	6	0	0	62	0
14	0	0	20	NaN	22	0	NaN	NaN	0	0	8	160	169	0	0	32	0	48	3	NaN	0	0	0	7	NaN	NaN	16	NaN	12	2	1	0	0	18	143	0	1	1	NaN	0	3	0	0	0	12	15	0	0	0
14.5	0	135	0	NaN	129	0	NaN	NaN	0	91	0	65	1	0	0	14	0	20	6	NaN	0	0	0	9	NaN	NaN	19	NaN	0	0	5	0	0	0	0	0	0	108	NaN	0	NaN	0	0	0	0	0	0	0	0
15	6	164	13	NaN	12	0	NaN	NaN	0	5	0	2	19	3	49	0	0	3	28	NaN	0	0	0	8	NaN	NaN	3	NaN	0	0	0	3	0	0	65	0	10	0	NaN	0	NaN	NaN	0	0	0	0	0	68	0
15.5	0	0	181	NaN	19	0	NaN	NaN	24	0	17	0	0	0	0	0	9	6	58	NaN	0	0	0	54	NaN	NaN	0	NaN	0	0	8	0	0	5	8	0	2	0	NaN	0	NaN	NaN	0	0	0	0	0	10	0
16	0	0	4	NaN	0	0	NaN	NaN	82	0	0	0	0	0	70	0	5	0	33	NaN	0	0	0	0	NaN	NaN	37	NaN	0	0	15	0	26	0	0	21	4	0	NaN	0	NaN	NaN	0	0	0	0	58	6	0
16.5	1	0	0	NaN	21	0	NaN	NaN	132	0	19	0	0	0	0	0	32	0	117	NaN	0	0	0	0	NaN	NaN	10	NaN	0	0	0	0	107	0	1	17	0	6	NaN	0	NaN	NaN	0	0	0	0	52	0	0
17	0	0	2	NaN	0	0	NaN	NaN	35	0	0	0	0	0	0	0	16	8	62	NaN	0	0	0	0	NaN	NaN	15	NaN	0	0	0	10	NaN	20	0	8	0	0	NaN	2	NaN	NaN	0	3	5	0	0	73	27
17.5	22	0	7	NaN	6	0	NaN	NaN	75	1	5	0	0	1	1	17	20	7	76	NaN	3	0	2	0	NaN	NaN	13	NaN	0	0	91	14	NaN	24	20	27	8	2	NaN	46	NaN	NaN	2	1	2	0	99	90	7
18	0	0	21	NaN	0	0	NaN	NaN	56	0	0	0	0	0	3	9	14	6	0	NaN	0	0	0	0	NaN	NaN	13	NaN	0	0	0	0	NaN	0	57	60	16	0	NaN	43	NaN	NaN	5	0	0	0	0	76	0
18.5	86	0	0	NaN	0	0	NaN	NaN	47	1	0	0	0	1	0	41	8	0	6	NaN	11	0	6	0	NaN	NaN	0	NaN	0	0	1	25	NaN	68	8	1	0	0	NaN	0	NaN	NaN	0	1	0	0	238	87	0
19	0	0	0	NaN	22	2	NaN	NaN	0	0	0	0	0	11	0	23	55	41	0	NaN	0	0	0	0	NaN	NaN	35	NaN	0	0	18	NaN	NaN	NaN	5	0	0	4	NaN	0	NaN	NaN	0	36	0	0	36	2	0
19.5	28	0	0	NaN	0	3	NaN	NaN	0	0	48	0	0	20	0	0	17	0	0	NaN	0	0	0	0	NaN	NaN	11	NaN	0	0	55	NaN	NaN	NaN	0	0	0	11	NaN	20	NaN	NaN	1	126	0	0	2	111	0
20	21	0	1	NaN	0	0	NaN	NaN	0	0	0	0	0	61	13	3	3	0	0	NaN	0	0	1	0	NaN	NaN	NaN	NaN	0	0	0	NaN	NaN	NaN	0	0	0	0	NaN	0	NaN	NaN	0	0	0	0	0	0	0
20.5	0	0	20	NaN	0	0	NaN	NaN	0	0	7	0	19	9	54	0	0	0	10	NaN	25	0	0	3	NaN	NaN	NaN	NaN	0	0	8	NaN	NaN	NaN	0	0	0	0	NaN	11	NaN	NaN	0	0	0	0	206	51	0
21	0	0	0	NaN	19	0	NaN	NaN	0	0	0	0	19	27	0	4	11	0	1	NaN	NaN	0	0	0	NaN	NaN	NaN	NaN	0	0	16	NaN	NaN	NaN	0	0	0	NaN	NaN	NaN	NaN	NaN	43	0	0	0	78	6	NaN
21.5	12	4	0	NaN	0	0	NaN	NaN	0	0	2	0	12	0	8	0	1	1	22	NaN	NaN	0	0	31	NaN	NaN	NaN	NaN	0	0	8	NaN	NaN	NaN	NaN	0	0	NaN	NaN	NaN	NaN	NaN	16	0	0	NaN	0	2	NaN
22	0	0	6	NaN	21	0	NaN	NaN	16	0	0	0	10	0	0	NaN	NaN	26	2	NaN	NaN	0	19	14	NaN	NaN	NaN	NaN	0	0	NaN	NaN	NaN	NaN	NaN	0	0	NaN	NaN	NaN	NaN	NaN	6	0	0	NaN	0	NaN	NaN
22.5	0	0	0	NaN	3	0	NaN	NaN	10	0	4	140	20	0	0	NaN	NaN	NaN	20	NaN	NaN	0	0	0	NaN	NaN	NaN	NaN	0	0	NaN	NaN	NaN	NaN	NaN	0	0	NaN	NaN	NaN	NaN	NaN	NaN	0	0	NaN	NaN	NaN	NaN
23	0	0	0	NaN	0	0	NaN	NaN	0	0	0	NaN	42	0	3	NaN	NaN	NaN	0	NaN	NaN	0	0	0	NaN	NaN	NaN	NaN	0	0	NaN	NaN	NaN	NaN	NaN	0	0	NaN	NaN	NaN	NaN	NaN	NaN	0	0	NaN	NaN	NaN	NaN
23.5	0	0	0	NaN	0	0	NaN	NaN	0	0	0	NaN	36	6	0	NaN	NaN	NaN	0	NaN	NaN	0	0	5	NaN	NaN	NaN	NaN	4	0	NaN	NaN	NaN	NaN	NaN	0	0	NaN	NaN	NaN	NaN	NaN	NaN	0	0	NaN	NaN	NaN	NaN
24	0	0	3	NaN	0	0	NaN	NaN	0	0	5	NaN	0	0	0	NaN	NaN	NaN	28	NaN	NaN	0	0	50	NaN	NaN	NaN	NaN	0	0	NaN	NaN	NaN	NaN	NaN	2	0	NaN	NaN	NaN	NaN	NaN	NaN	0	0	NaN	NaN	NaN	NaN
24.5	0	0	NaN	NaN	0	23	NaN	NaN	11	0	0	NaN	0	0	0	NaN	NaN	NaN	3	NaN	NaN	0	0	0	NaN	NaN	NaN	NaN	0	0	NaN	NaN	NaN	NaN	NaN	NaN	0	NaN	NaN	NaN	NaN	NaN	NaN	0	0	NaN	NaN	NaN	NaN
25	NaN	0	NaN	NaN	0	0	NaN	NaN	4	0	18	NaN	0	0	0	NaN	NaN	NaN	NaN	NaN	NaN	0	0	0	NaN	NaN	NaN	NaN	0	0	NaN	NaN	NaN	NaN	NaN	NaN	NaN	NaN	NaN	NaN	NaN	NaN	NaN	22	0	NaN	NaN	NaN	NaN
25.5	NaN	0	NaN	NaN	0	0	NaN	NaN	0	0	0	NaN	0	0	0	NaN	NaN	NaN	NaN	NaN	NaN	0	0	0	NaN	NaN	NaN	NaN	0	0	NaN	NaN	NaN	NaN	NaN	NaN	NaN	NaN	NaN	NaN	NaN	NaN	NaN	39	NaN	NaN	NaN	NaN	NaN
26	NaN	NaN	NaN	NaN	0	0	NaN	NaN	7	0	2	NaN	0	0	0	NaN	NaN	NaN	NaN	NaN	NaN	2	0	0	NaN	NaN	NaN	NaN	NaN	0	NaN	NaN	NaN	NaN	NaN	NaN	NaN	NaN	NaN	NaN	NaN	NaN	NaN	13	NaN	NaN	NaN	NaN	NaN
26.5	NaN	NaN	NaN	NaN	0	0	NaN	NaN	0	0	2	NaN	0	0	0	NaN	NaN	NaN	NaN	NaN	NaN	0	34	NaN	NaN	NaN	NaN	NaN	NaN	0	NaN	NaN	NaN	NaN	NaN	NaN	NaN	NaN	NaN	NaN	NaN	NaN	NaN	NaN	NaN	NaN	NaN	NaN	NaN
27	NaN	NaN	NaN	NaN	0	54	NaN	NaN	6	0	2	NaN	0	0	0	NaN	NaN	NaN	NaN	NaN	NaN	0	0	NaN	NaN	NaN	NaN	NaN	NaN	0	NaN	NaN	NaN	NaN	NaN	NaN	NaN	NaN	NaN	NaN	NaN	NaN	NaN	NaN	NaN	NaN	NaN	NaN	NaN
27.5	NaN	NaN	NaN	NaN	NaN	0	NaN	NaN	3	0	32	NaN	0	1	0	NaN	NaN	NaN	NaN	NaN	NaN	0	0	NaN	NaN	NaN	NaN	NaN	NaN	0	NaN	NaN	NaN	NaN	NaN	NaN	NaN	NaN	NaN	NaN	NaN	NaN	NaN	NaN	NaN	NaN	NaN	NaN	NaN
28	NaN	NaN	NaN	NaN	NaN	0	NaN	NaN	5	0	0	NaN	0	0	0	NaN	NaN	NaN	NaN	NaN	NaN	0	0	NaN	NaN	NaN	NaN	NaN	NaN	0	NaN	NaN	NaN	NaN	NaN	NaN	NaN	NaN	NaN	NaN	NaN	NaN	NaN	NaN	NaN	NaN	NaN	NaN	NaN
28.5	NaN	NaN	NaN	NaN	NaN	0	NaN	NaN	NaN	8	29	NaN	0	6	0	NaN	NaN	NaN	NaN	NaN	NaN	NaN	0	NaN	NaN	NaN	NaN	NaN	NaN	0	NaN	NaN	NaN	NaN	NaN	NaN	NaN	NaN	NaN	NaN	NaN	NaN	NaN	NaN	NaN	NaN	NaN	NaN	NaN
29	NaN	NaN	NaN	NaN	NaN	14	NaN	NaN	NaN	NaN	30	NaN	0	16	0	NaN	NaN	NaN	NaN	NaN	NaN	NaN	0	NaN	NaN	NaN	NaN	NaN	NaN	NaN	NaN	NaN	NaN	NaN	NaN	NaN	NaN	NaN	NaN	NaN	NaN	NaN	NaN	NaN	NaN	NaN	NaN	NaN	NaN
29.5	NaN	NaN	NaN	NaN	NaN	0	NaN	NaN	NaN	NaN	53	NaN	19	NaN	0	NaN	NaN	NaN	NaN	NaN	NaN	NaN	0	NaN	NaN	NaN	NaN	NaN	NaN	NaN	NaN	NaN	NaN	NaN	NaN	NaN	NaN	NaN	NaN	NaN	NaN	NaN	NaN	NaN	NaN	NaN	NaN	NaN	NaN
30	NaN	NaN	NaN	NaN	NaN	31	NaN	NaN	NaN	NaN	19	NaN	0	NaN	0	NaN	NaN	NaN	NaN	NaN	NaN	NaN	0	NaN	NaN	NaN	NaN	NaN	NaN	NaN	NaN	NaN	NaN	NaN	NaN	NaN	NaN	NaN	NaN	NaN	NaN	NaN	NaN	NaN	NaN	NaN	NaN	NaN	NaN
30.5	NaN	NaN	NaN	NaN	NaN	0	NaN	NaN	NaN	NaN	0	NaN	NaN	NaN	0	NaN	NaN	NaN	NaN	NaN	NaN	NaN	0	NaN	NaN	NaN	NaN	NaN	NaN	NaN	NaN	NaN	NaN	NaN	NaN	NaN	NaN	NaN	NaN	NaN	NaN	NaN	NaN	NaN	NaN	NaN	NaN	NaN	NaN
31	NaN	NaN	NaN	NaN	NaN	0	NaN	NaN	NaN	NaN	24	NaN	NaN	NaN	0	NaN	NaN	NaN	NaN	NaN	NaN	NaN	0	NaN	NaN	NaN	NaN	NaN	NaN	NaN	NaN	NaN	NaN	NaN	NaN	NaN	NaN	NaN	NaN	NaN	NaN	NaN	NaN	NaN	NaN	NaN	NaN	NaN	NaN
31.5	NaN	NaN	NaN	NaN	NaN	7	NaN	NaN	NaN	NaN	13	NaN	NaN	NaN	0	NaN	NaN	NaN	NaN	NaN	NaN	NaN	0	NaN	NaN	NaN	NaN	NaN	NaN	NaN	NaN	NaN	NaN	NaN	NaN	NaN	NaN	NaN	NaN	NaN	NaN	NaN	NaN	NaN	NaN	NaN	NaN	NaN	NaN
32	NaN	NaN	NaN	NaN	NaN	0	NaN	NaN	NaN	NaN	14	NaN	NaN	NaN	0	NaN	NaN	NaN	NaN	NaN	NaN	NaN	0	NaN	NaN	NaN	NaN	NaN	NaN	NaN	NaN	NaN	NaN	NaN	NaN	NaN	NaN	NaN	NaN	NaN	NaN	NaN	NaN	NaN	NaN	NaN	NaN	NaN	NaN
32.5	NaN	NaN	NaN	NaN	NaN	14	NaN	NaN	NaN	NaN	NaN	NaN	NaN	NaN	0	NaN	NaN	NaN	NaN	NaN	NaN	NaN	1	NaN	NaN	NaN	NaN	NaN	NaN	NaN	NaN	NaN	NaN	NaN	NaN	NaN	NaN	NaN	NaN	NaN	NaN	NaN	NaN	NaN	NaN	NaN	NaN	NaN	NaN
33	NaN	NaN	NaN	NaN	NaN	0	NaN	NaN	NaN	NaN	NaN	NaN	NaN	NaN	0	NaN	NaN	NaN	NaN	NaN	NaN	NaN	NaN	NaN	NaN	NaN	NaN	NaN	NaN	NaN	NaN	NaN	NaN	NaN	NaN	NaN	NaN	NaN	NaN	NaN	NaN	NaN	NaN	NaN	NaN	NaN	NaN	NaN	NaN
33.5	NaN	NaN	NaN	NaN	NaN	0	NaN	NaN	NaN	NaN	NaN	NaN	NaN	NaN	0	NaN	NaN	NaN	NaN	NaN	NaN	NaN	NaN	NaN	NaN	NaN	NaN	NaN	NaN	NaN	NaN	NaN	NaN	NaN	NaN	NaN	NaN	NaN	NaN	NaN	NaN	NaN	NaN	NaN	NaN	NaN	NaN	NaN	NaN
34	NaN	NaN	NaN	NaN	NaN	0	NaN	NaN	NaN	NaN	NaN	NaN	NaN	NaN	0	NaN	NaN	NaN	NaN	NaN	NaN	NaN	NaN	NaN	NaN	NaN	NaN	NaN	NaN	NaN	NaN	NaN	NaN	NaN	NaN	NaN	NaN	NaN	NaN	NaN	NaN	NaN	NaN	NaN	NaN	NaN	NaN	NaN	NaN
35	NaN	NaN	NaN	NaN	NaN	0	NaN	NaN	NaN	NaN	NaN	NaN	NaN	NaN	0	NaN	NaN	NaN	NaN	NaN	NaN	NaN	NaN	NaN	NaN	NaN	NaN	NaN	NaN	NaN	NaN	NaN	NaN	NaN	NaN	NaN	NaN	NaN	NaN	NaN	NaN	NaN	NaN	NaN	NaN	NaN	NaN	NaN	NaN
35.5	NaN	NaN	NaN	NaN	NaN	0	NaN	NaN	NaN	NaN	NaN	NaN	NaN	NaN	0	NaN	NaN	NaN	NaN	NaN	NaN	NaN	NaN	NaN	NaN	NaN	NaN	NaN	NaN	NaN	NaN	NaN	NaN	NaN	NaN	NaN	NaN	NaN	NaN	NaN	NaN	NaN	NaN	NaN	NaN	NaN	NaN	NaN	NaN
36	NaN	NaN	NaN	NaN	NaN	0	NaN	NaN	NaN	NaN	NaN	NaN	NaN	NaN	1	NaN	NaN	NaN	NaN	NaN	NaN	NaN	NaN	NaN	NaN	NaN	NaN	NaN	NaN	NaN	NaN	NaN	NaN	NaN	NaN	NaN	NaN	NaN	NaN	NaN	NaN	NaN	NaN	NaN	NaN	NaN	NaN	NaN	NaN
36.5	NaN	NaN	NaN	NaN	NaN	9	NaN	NaN	NaN	NaN	NaN	NaN	NaN	NaN	0	NaN	NaN	NaN	NaN	NaN	NaN	NaN	NaN	NaN	NaN	NaN	NaN	NaN	NaN	NaN	NaN	NaN	NaN	NaN	NaN	NaN	NaN	NaN	NaN	NaN	NaN	NaN	NaN	NaN	NaN	NaN	NaN	NaN	NaN
37	NaN	NaN	NaN	NaN	NaN	0	NaN	NaN	NaN	NaN	NaN	NaN	NaN	NaN	0	NaN	NaN	NaN	NaN	NaN	NaN	NaN	NaN	NaN	NaN	NaN	NaN	NaN	NaN	NaN	NaN	NaN	NaN	NaN	NaN	NaN	NaN	NaN	NaN	NaN	NaN	NaN	NaN	NaN	NaN	NaN	NaN	NaN	NaN
37.5	NaN	NaN	NaN	NaN	NaN	NaN	NaN	NaN	NaN	NaN	NaN	NaN	NaN	NaN	0	NaN	NaN	NaN	NaN	NaN	NaN	NaN	NaN	NaN	NaN	NaN	NaN	NaN	NaN	NaN	NaN	NaN	NaN	NaN	NaN	NaN	NaN	NaN	NaN	NaN	NaN	NaN	NaN	NaN	NaN	NaN	NaN	NaN	NaN
38	NaN	NaN	NaN	NaN	NaN	NaN	NaN	NaN	NaN	NaN	NaN	NaN	NaN	NaN	0	NaN	NaN	NaN	NaN	NaN	NaN	NaN	NaN	NaN	NaN	NaN	NaN	NaN	NaN	NaN	NaN	NaN	NaN	NaN	NaN	NaN	NaN	NaN	NaN	NaN	NaN	NaN	NaN	NaN	NaN	NaN	NaN	NaN	NaN
38.5	NaN	NaN	NaN	NaN	NaN	NaN	NaN	NaN	NaN	NaN	NaN	NaN	NaN	NaN	0	NaN	NaN	NaN	NaN	NaN	NaN	NaN	NaN	NaN	NaN	NaN	NaN	NaN	NaN	NaN	NaN	NaN	NaN	NaN	NaN	NaN	NaN	NaN	NaN	NaN	NaN	NaN	NaN	NaN	NaN	NaN	NaN	NaN	NaN
39.5	NaN	NaN	NaN	NaN	NaN	NaN	NaN	NaN	NaN	NaN	NaN	NaN	NaN	NaN	NaN	NaN	NaN	NaN	NaN	NaN	NaN	NaN	NaN	NaN	NaN	NaN	NaN	NaN	NaN	NaN	NaN	NaN	NaN	NaN	NaN	NaN	NaN	NaN	NaN	NaN	NaN	NaN	NaN	NaN	NaN	NaN	NaN	NaN	NaN
40	NaN	NaN	NaN	NaN	NaN	NaN	NaN	NaN	NaN	NaN	NaN	NaN	NaN	NaN	NaN	NaN	NaN	NaN	NaN	NaN	NaN	NaN	NaN	NaN	NaN	NaN	NaN	NaN	NaN	NaN	NaN	NaN	NaN	NaN	NaN	NaN	NaN	NaN	NaN	NaN	NaN	NaN	NaN	NaN	NaN	NaN	NaN	NaN	NaN
40.5	NaN	NaN	NaN	NaN	NaN	NaN	NaN	NaN	NaN	NaN	NaN	NaN	NaN	NaN	NaN	NaN	NaN	NaN	NaN	NaN	NaN	NaN	NaN	NaN	NaN	NaN	NaN	NaN	NaN	NaN	NaN	NaN	NaN	NaN	NaN	NaN	NaN	NaN	NaN	NaN	NaN	NaN	NaN	NaN	NaN	NaN	NaN	NaN	NaN
41	NaN	NaN	NaN	NaN	NaN	NaN	NaN	NaN	NaN	NaN	NaN	NaN	NaN	NaN	NaN	NaN	NaN	NaN	NaN	NaN	NaN	NaN	NaN	NaN	NaN	NaN	NaN	NaN	NaN	NaN	NaN	NaN	NaN	NaN	NaN	NaN	NaN	NaN	NaN	NaN	NaN	NaN	NaN	NaN	NaN	NaN	NaN	NaN	NaN
41.5	NaN	NaN	NaN	NaN	NaN	NaN	NaN	NaN	NaN	NaN	NaN	NaN	NaN	NaN	NaN	NaN	NaN	NaN	NaN	NaN	NaN	NaN	NaN	NaN	NaN	NaN	NaN	NaN	NaN	NaN	NaN	NaN	NaN	NaN	NaN	NaN	NaN	NaN	NaN	NaN	NaN	NaN	NaN	NaN	NaN	NaN	NaN	NaN	NaN
42	NaN	NaN	NaN	NaN	NaN	NaN	NaN	NaN	NaN	NaN	NaN	NaN	NaN	NaN	NaN	NaN	NaN	NaN	NaN	NaN	NaN	NaN	NaN	NaN	NaN	NaN	NaN	NaN	NaN	NaN	NaN	NaN	NaN	NaN	NaN	NaN	NaN	NaN	NaN	NaN	NaN	NaN	NaN	NaN	NaN	NaN	NaN	NaN	NaN
42.5	NaN	NaN	NaN	NaN	NaN	NaN	NaN	NaN	NaN	NaN	NaN	NaN	NaN	NaN	NaN	NaN	NaN	NaN	NaN	NaN	NaN	NaN	NaN	NaN	NaN	NaN	NaN	NaN	NaN	NaN	NaN	NaN	NaN	NaN	NaN	NaN	NaN	NaN	NaN	NaN	NaN	NaN	NaN	NaN	NaN	NaN	NaN	NaN	NaN
43	NaN	NaN	NaN	NaN	NaN	NaN	NaN	NaN	NaN	NaN	NaN	NaN	NaN	NaN	NaN	NaN	NaN	NaN	NaN	NaN	NaN	NaN	NaN	NaN	NaN	NaN	NaN	NaN	NaN	NaN	NaN	NaN	NaN	NaN	NaN	NaN	NaN	NaN	NaN	NaN	NaN	NaN	NaN	NaN	NaN	NaN	NaN	NaN	NaN
43.5	NaN	NaN	NaN	NaN	NaN	NaN	NaN	NaN	NaN	NaN	NaN	NaN	NaN	NaN	NaN	NaN	NaN	NaN	NaN	NaN	NaN	NaN	NaN	NaN	NaN	NaN	NaN	NaN	NaN	NaN	NaN	NaN	NaN	NaN	NaN	NaN	NaN	NaN	NaN	NaN	NaN	NaN	NaN	NaN	NaN	NaN	NaN	NaN	NaN
44	NaN	NaN	NaN	NaN	NaN	NaN	NaN	NaN	NaN	NaN	NaN	NaN	NaN	NaN	NaN	NaN	NaN	NaN	NaN	NaN	NaN	NaN	NaN	NaN	NaN	NaN	NaN	NaN	NaN	NaN	NaN	NaN	NaN	NaN	NaN	NaN	NaN	NaN	NaN	NaN	NaN	NaN	NaN	NaN	NaN	NaN	NaN	NaN	NaN
44.5	NaN	NaN	NaN	NaN	NaN	NaN	NaN	NaN	NaN	NaN	NaN	NaN	NaN	NaN	NaN	NaN	NaN	NaN	NaN	NaN	NaN	NaN	NaN	NaN	NaN	NaN	NaN	NaN	NaN	NaN	NaN	NaN	NaN	NaN	NaN	NaN	NaN	NaN	NaN	NaN	NaN	NaN	NaN	NaN	NaN	NaN	NaN	NaN	NaN
45	NaN	NaN	NaN	NaN	NaN	NaN	NaN	NaN	NaN	NaN	NaN	NaN	NaN	NaN	NaN	NaN	NaN	NaN	NaN	NaN	NaN	NaN	NaN	NaN	NaN	NaN	NaN	NaN	NaN	NaN	NaN	NaN	NaN	NaN	NaN	NaN	NaN	NaN	NaN	NaN	NaN	NaN	NaN	NaN	NaN	NaN	NaN	NaN	NaN
45.5	NaN	NaN	NaN	NaN	NaN	NaN	NaN	NaN	NaN	NaN	NaN	NaN	NaN	NaN	NaN	NaN	NaN	NaN	NaN	NaN	NaN	NaN	NaN	NaN	NaN	NaN	NaN	NaN	NaN	NaN	NaN	NaN	NaN	NaN	NaN	NaN	NaN	NaN	NaN	NaN	NaN	NaN	NaN	NaN	NaN	NaN	NaN	NaN	NaN
46	NaN	NaN	NaN	NaN	NaN	NaN	NaN	NaN	NaN	NaN	NaN	NaN	NaN	NaN	NaN	NaN	NaN	NaN	NaN	NaN	NaN	NaN	NaN	NaN	NaN	NaN	NaN	NaN	NaN	NaN	NaN	NaN	NaN	NaN	NaN	NaN	NaN	NaN	NaN	NaN	NaN	NaN	NaN	NaN	NaN	NaN	NaN	NaN	NaN
46.5	NaN	NaN	NaN	NaN	NaN	NaN	NaN	NaN	NaN	NaN	NaN	NaN	NaN	NaN	NaN	NaN	NaN	NaN	NaN	NaN	NaN	NaN	NaN	NaN	NaN	NaN	NaN	NaN	NaN	NaN	NaN	NaN	NaN	NaN	NaN	NaN	NaN	NaN	NaN	NaN	NaN	NaN	NaN	NaN	NaN	NaN	NaN	NaN	NaN
47	NaN	NaN	NaN	NaN	NaN	NaN	NaN	NaN	NaN	NaN	NaN	NaN	NaN	NaN	NaN	NaN	NaN	NaN	NaN	NaN	NaN	NaN	NaN	NaN	NaN	NaN	NaN	NaN	NaN	NaN	NaN	NaN	NaN	NaN	NaN	NaN	NaN	NaN	NaN	NaN	NaN	NaN	NaN	NaN	NaN	NaN	NaN	NaN	NaN
47.5	NaN	NaN	NaN	NaN	NaN	NaN	NaN	NaN	NaN	NaN	NaN	NaN	NaN	NaN	NaN	NaN	NaN	NaN	NaN	NaN	NaN	NaN	NaN	NaN	NaN	NaN	NaN	NaN	NaN	NaN	NaN	NaN	NaN	NaN	NaN	NaN	NaN	NaN	NaN	NaN	NaN	NaN	NaN	NaN	NaN	NaN	NaN	NaN	NaN
48	NaN	NaN	NaN	NaN	NaN	NaN	NaN	NaN	NaN	NaN	NaN	NaN	NaN	NaN	NaN	NaN	NaN	NaN	NaN	NaN	NaN	NaN	NaN	NaN	NaN	NaN	NaN	NaN	NaN	NaN	NaN	NaN	NaN	NaN	NaN	NaN	NaN	NaN	NaN	NaN	NaN	NaN	NaN	NaN	NaN	NaN	NaN	NaN	NaN
48.5	NaN	NaN	NaN	NaN	NaN	NaN	NaN	NaN	NaN	NaN	NaN	NaN	NaN	NaN	NaN	NaN	NaN	NaN	NaN	NaN	NaN	NaN	NaN	NaN	NaN	NaN	NaN	NaN	NaN	NaN	NaN	NaN	NaN	NaN	NaN	NaN	NaN	NaN	NaN	NaN	NaN	NaN	NaN	NaN	NaN	NaN	NaN	NaN	NaN
49	NaN	NaN	NaN	NaN	NaN	NaN	NaN	NaN	NaN	NaN	NaN	NaN	NaN	NaN	NaN	NaN	NaN	NaN	NaN	NaN	NaN	NaN	NaN	NaN	NaN	NaN	NaN	NaN	NaN	NaN	NaN	NaN	NaN	NaN	NaN	NaN	NaN	NaN	NaN	NaN	NaN	NaN	NaN	NaN	NaN	NaN	NaN	NaN	NaN
49.5	NaN	NaN	NaN	NaN	NaN	NaN	NaN	NaN	NaN	NaN	NaN	NaN	NaN	NaN	NaN	NaN	NaN	NaN	NaN	NaN	NaN	NaN	NaN	NaN	NaN	NaN	NaN	NaN	NaN	NaN	NaN	NaN	NaN	NaN	NaN	NaN	NaN	NaN	NaN	NaN	NaN	NaN	NaN	NaN	NaN	NaN	NaN	NaN	NaN
50	NaN	NaN	NaN	NaN	NaN	NaN	NaN	NaN	NaN	NaN	NaN	NaN	NaN	NaN	NaN	NaN	NaN	NaN	NaN	NaN	NaN	NaN	NaN	NaN	NaN	NaN	NaN	NaN	NaN	NaN	NaN	NaN	NaN	NaN	NaN	NaN	NaN	NaN	NaN	NaN	NaN	NaN	NaN	NaN	NaN	NaN	NaN	NaN	NaN
50.5	NaN	NaN	NaN	NaN	NaN	NaN	NaN	NaN	NaN	NaN	NaN	NaN	NaN	NaN	NaN	NaN	NaN	NaN	NaN	NaN	NaN	NaN	NaN	NaN	NaN	NaN	NaN	NaN	NaN	NaN	NaN	NaN	NaN	NaN	NaN	NaN	NaN	NaN	NaN	NaN	NaN	NaN	NaN	NaN	NaN	NaN	NaN	NaN	NaN
51	NaN	NaN	NaN	NaN	NaN	NaN	NaN	NaN	NaN	NaN	NaN	NaN	NaN	NaN	NaN	NaN	NaN	NaN	NaN	NaN	NaN	NaN	NaN	NaN	NaN	NaN	NaN	NaN	NaN	NaN	NaN	NaN	NaN	NaN	NaN	NaN	NaN	NaN	NaN	NaN	NaN	NaN	NaN	NaN	NaN	NaN	NaN	NaN	NaN
51.5	NaN	NaN	NaN	NaN	NaN	NaN	NaN	NaN	NaN	NaN	NaN	NaN	NaN	NaN	NaN	NaN	NaN	NaN	NaN	NaN	NaN	NaN	NaN	NaN	NaN	NaN	NaN	NaN	NaN	NaN	NaN	NaN	NaN	NaN	NaN	NaN	NaN	NaN	NaN	NaN	NaN	NaN	NaN	NaN	NaN	NaN	NaN	NaN	NaN
52	NaN	NaN	NaN	NaN	NaN	NaN	NaN	NaN	NaN	NaN	NaN	NaN	NaN	NaN	NaN	NaN	NaN	NaN	NaN	NaN	NaN	NaN	NaN	NaN	NaN	NaN	NaN	NaN	NaN	NaN	NaN	NaN	NaN	NaN	NaN	NaN	NaN	NaN	NaN	NaN	NaN	NaN	NaN	NaN	NaN	NaN	NaN	NaN	NaN
52.5	NaN	NaN	NaN	NaN	NaN	NaN	NaN	NaN	NaN	NaN	NaN	NaN	NaN	NaN	NaN	NaN	NaN	NaN	NaN	NaN	NaN	NaN	NaN	NaN	NaN	NaN	NaN	NaN	NaN	NaN	NaN	NaN	NaN	NaN	NaN	NaN	NaN	NaN	NaN	NaN	NaN	NaN	NaN	NaN	NaN	NaN	NaN	NaN	NaN
53	NaN	NaN	NaN	NaN	NaN	NaN	NaN	NaN	NaN	NaN	NaN	NaN	NaN	NaN	NaN	NaN	NaN	NaN	NaN	NaN	NaN	NaN	NaN	NaN	NaN	NaN	NaN	NaN	NaN	NaN	NaN	NaN	NaN	NaN	NaN	NaN	NaN	NaN	NaN	NaN	NaN	NaN	NaN	NaN	NaN	NaN	NaN	NaN	NaN
53.5	NaN	NaN	NaN	NaN	NaN	NaN	NaN	NaN	NaN	NaN	NaN	NaN	NaN	NaN	NaN	NaN	NaN	NaN	NaN	NaN	NaN	NaN	NaN	NaN	NaN	NaN	NaN	NaN	NaN	NaN	NaN	NaN	NaN	NaN	NaN	NaN	NaN	NaN	NaN	NaN	NaN	NaN	NaN	NaN	NaN	NaN	NaN	NaN	NaN
54	NaN	NaN	NaN	NaN	NaN	NaN	NaN	NaN	NaN	NaN	NaN	NaN	NaN	NaN	NaN	NaN	NaN	NaN	NaN	NaN	NaN	NaN	NaN	NaN	NaN	NaN	NaN	NaN	NaN	NaN	NaN	NaN	NaN	NaN	NaN	NaN	NaN	NaN	NaN	NaN	NaN	NaN	NaN	NaN	NaN	NaN	NaN	NaN	NaN
54.5	NaN	NaN	NaN	NaN	NaN	NaN	NaN	NaN	NaN	NaN	NaN	NaN	NaN	NaN	NaN	NaN	NaN	NaN	NaN	NaN	NaN	NaN	NaN	NaN	NaN	NaN	NaN	NaN	NaN	NaN	NaN	NaN	NaN	NaN	NaN	NaN	NaN	NaN	NaN	NaN	NaN	NaN	NaN	NaN	NaN	NaN	NaN	NaN	NaN
[truncated: 71 more columns]
