# Supplementary material for: Longitudinal imaging of Caenorhabditis elegans in a microfabricated device reveals variation in behavioral decline during aging
Source: eLife. 2017 May 31;6:e26652. doi: 10.7554/eLife.26652 (PMC5484621; doi:10.7554/eLife.26652)
Supplement: Figure 3—source data 1. — DOI: http://dx.doi.org/10.7554/eLife.26652.014 [file elife-26652-fig3-data1.zip › SourceData_Figure3/StimulatedLocomotion/StimulatedLocomotion_age-1.csv]

1	NaN	NaN	NaN	NaN	NaN	NaN	NaN	NaN	NaN	NaN	NaN	NaN	NaN	NaN	NaN	NaN	NaN	NaN	NaN	NaN	NaN	NaN	NaN	NaN	NaN	NaN	NaN	NaN	NaN	NaN	NaN	NaN	NaN	NaN	NaN	NaN	NaN	NaN	NaN	NaN	NaN	NaN	NaN	NaN	NaN	NaN	NaN	NaN	NaN
1.5	246	272	304	253	294	317	307	274	291	166	305	171	343	330	312	214	58	304	286	258	300	325	368	254	269	173	280	116	273	190	347	351	330	328	237	266	319	331	302	280	301	310	254	271	331	389	325	329	389
2	99	349	385	350	30	341	330	330	319	63	241	273	316	306	423	264	268	318	358	326	346	357	371	365	362	386	250	287	279	297	285	332	366	260	252	294	256	374	335	295	200	314	356	311	389	275	357	282	338
2.5	244	312	354	318	NaN	337	353	316	376	293	392	339	351	381	124	338	298	298	386	329	351	195	435	370	263	144	326	287	356	366	388	245	450	315	226	80	365	420	400	192	174	236	286	280	257	256	333	269	163
3	135	321	362	326	NaN	338	336	319	333	121	279	289	325	325	198	282	275	303	365	327	347	235	387	366	288	204	269	287	299	315	331	336	316	358	119	277	301	259	318	222	423	346	323	231	332	231	380	337	184
3.5	253	314	356	329	NaN	337	340	317	348	164	307	343	371	418	207	354	281	300	370	336	348	275	459	374	303	226	341	312	358	327	213	309	453	329	110	262	346	419	406	257	496	382	340	318	307	329	385	417	402
4	260	316	358	356	NaN	350	366	317	357	172	301	371	433	552	213	366	277	301	382	341	408	403	478	378	369	299	397	331	360	318	350	176	321	285	306	260	268	368	407	305	410	399	282	346	378	387	337	348	428
4.5	279	235	129	337	NaN	259	322	305	339	81	111	355	428	530	232	403	36	161	276	357	309	393	532	388	349	293	388	387	366	50	441	299	407	367	280	261	384	444	489	422	388	336	467	426	393	516	377	422	455
5	225	269	253	413	NaN	387	445	261	384	198	299	418	448	618	167	334	0	223	417	24	589	433	402	371	427	319	422	177	348	0	419	467	322	333	138	338	361	388	363	390	434	453	502	390	420	392	426	464	296
5.5	NaN	351	211	457	NaN	645	342	367	204	58	337	446	327	606	352	361	0	352	508	0	383	446	266	388	478	302	370	305	239	0	261	414	165	335	82	178	419	369	353	378	470	457	475	307	323	279	388	395	341
6	NaN	320	339	393	NaN	487	305	376	328	0	506	428	508	336	333	375	88	318	410	24	656	310	423	297	443	325	419	221	279	0	369	285	122	270	209	310	407	532	382	20	254	404	138	520	430	306	363	492	316
6.5	NaN	277	421	405	NaN	494	167	390	476	36	322	331	368	371	382	386	93	316	517	6	410	384	432	295	396	277	454	424	202	0	316	333	133	286	235	369	422	434	360	250	308	417	258	401	357	344	369	419	323
7	NaN	392	273	300	NaN	285	406	257	517	28	375	494	254	233	121	418	108	250	236	11	426	312	259	465	177	184	512	304	202	0	298	214	72	229	312	365	215	88	257	199	116	184	142	361	333	459	331	117	160
7.5	NaN	372	310	327	NaN	374	408	290	486	37	336	401	381	287	301	394	101	331	408	12	414	330	302	352	355	281	468	351	202	0	209	306	89	102	100	383	431	401	44	208	171	330	186	221	105	280	347	187	125
8	NaN	274	61	144	NaN	334	412	94	233	40	322	370	272	259	273	283	8	339	372	13	343	155	38	314	341	291	239	327	109	0	147	296	47	58	153	312	115	352	240	142	443	227	175	361	81	58	98	58	99
8.5	NaN	365	138	136	NaN	185	192	111	107	0	254	44	419	57	66	68	NaN	328	154	15	358	170	63	113	78	196	417	174	45	0	309	315	4	2	90	97	287	49	276	115	141	152	139	18	0	170	150	176	165
9	NaN	237	52	333	NaN	134	320	215	340	10	474	307	167	177	67	188	NaN	185	372	NaN	312	157	79	153	16	303	150	256	232	0	137	353	118	16	41	310	307	163	91	116	60	185	189	109	66	145	61	202	128
9.5	NaN	343	136	208	NaN	40	231	139	308	0	105	277	249	64	170	144	NaN	329	100	NaN	144	111	0	62	178	58	227	381	195	0	147	183	94	0	12	332	55	66	81	117	58	73	89	0	34	316	87	278	234
10	NaN	126	413	389	NaN	174	165	285	202	0	51	308	252	11	218	80	NaN	350	145	NaN	327	324	127	264	163	120	76	370	160	0	89	235	81	0	98	13	360	108	192	100	135	136	181	26	0	157	198	116	206
10.5	NaN	181	174	265	NaN	77	93	280	89	5	0	4	316	111	82	25	NaN	232	259	NaN	125	272	0	57	149	138	223	121	247	0	170	184	35	68	101	19	144	87	44	174	109	0	146	0	0	57	115	39	262
11	NaN	64	242	98	NaN	254	180	201	95	0	201	34	180	275	23	0	NaN	29	60	NaN	362	471	32	239	0	45	434	79	43	0	99	67	110	0	168	33	57	100	92	70	83	5	193	79	42	8	0	101	273
11.5	NaN	69	161	20	NaN	100	112	34	204	2	4	107	247	334	211	7	NaN	263	369	NaN	284	109	36	146	38	98	99	193	12	0	117	166	54	26	121	42	79	90	56	111	162	21	158	108	11	20	29	54	283
12	NaN	66	181	140	NaN	139	129	75	238	1	53	53	197	294	70	2	NaN	132	138	NaN	303	199	43	188	10	58	183	107	45	0	103	162	68	15	209	74	62	93	65	115	324	48	167	160	19	22	8	66	325
12.5	NaN	37	94	267	NaN	71	61	15	340	1	0	27	68	281	4	0	NaN	88	0	NaN	163	17	66	171	0	26	1	53	53	0	45	160	5	11	105	72	19	27	28	90	322	66	0	194	0	0	0	0	314
13	NaN	48	131	183	NaN	152	78	30	264	NaN	88	33	101	285	21	1	NaN	99	126	NaN	198	166	49	202	32	34	195	111	47	0	1	52	24	17	330	79	34	36	38	129	331	42	83	148	10	27	20	7	358
13.5	NaN	42	72	3	NaN	190	0	0	7	NaN	0	6	0	169	0	0	NaN	66	123	NaN	88	155	9	246	0	0	233	121	0	0	9	12	NaN	24	1	21	0	81	0	52	169	13	0	17	7	0	57	22	231
14	NaN	3	114	155	NaN	48	42	0	0	NaN	191	24	0	165	0	0	NaN	77	88	NaN	152	0	1	93	100	0	139	105	0	0	67	5	NaN	14	32	81	233	96	0	348	210	0	55	83	0	25	2	0	76
14.5	NaN	0	289	35	NaN	114	11	0	17	NaN	0	44	6	33	0	0	NaN	161	67	NaN	356	0	NaN	190	0	0	80	327	129	0	0	0	NaN	21	0	58	51	65	0	8	24	26	81	0	4	157	0	0	89
15	NaN	54	259	0	NaN	49	0	0	49	NaN	8	0	1	16	0	0	NaN	139	112	NaN	97	17	NaN	63	0	0	81	103	0	0	36	6	NaN	6	0	64	0	11	0	30	8	3	61	71	29	46	0	0	195
15.5	NaN	0	214	0	NaN	1	0	0	220	NaN	0	0	114	14	4	0	NaN	14	78	NaN	10	0	NaN	50	0	26	77	64	107	0	0	17	NaN	0	0	19	0	169	1	0	6	50	0	57	3	37	0	0	62
16	NaN	38	261	27	NaN	0	0	0	34	NaN	16	0	1	39	0	0	NaN	27	104	NaN	0	63	NaN	152	0	0	0	85	0	0	84	129	NaN	26	0	54	54	13	NaN	27	35	14	0	152	76	8	21	0	208
16.5	NaN	0	127	5	NaN	0	0	59	25	NaN	42	19	118	0	1	38	NaN	99	14	NaN	0	0	NaN	84	0	0	0	28	146	0	233	42	NaN	0	25	20	0	5	NaN	19	69	35	101	46	72	34	0	58	141
17	NaN	20	148	0	NaN	48	0	8	83	NaN	0	6	71	41	6	57	NaN	15	0	NaN	0	48	NaN	123	2	18	44	168	0	0	80	73	NaN	0	32	118	93	0	NaN	34	27	21	0	96	0	46	0	0	37
17.5	NaN	38	152	145	NaN	30	62	21	42	NaN	47	9	83	42	84	43	NaN	84	74	NaN	6	22	NaN	94	59	16	89	85	38	0	76	83	NaN	0	4	7	184	43	NaN	31	55	49	40	147	33	51	26	173	65
18	NaN	92	95	254	NaN	24	57	0	28	NaN	63	0	0	0	214	0	NaN	76	12	NaN	21	0	NaN	44	0	15	0	30	0	0	331	112	NaN	0	0	NaN	0	42	NaN	279	50	78	57	16	9	107	34	20	11
18.5	NaN	1	164	109	NaN	0	79	0	0	NaN	0	0	0	45	40	0	NaN	79	252	NaN	0	13	NaN	33	229	0	224	57	2	0	175	0	NaN	0	15	NaN	5	325	NaN	47	31	35	59	0	158	81	82	2	0
19	NaN	4	49	144	NaN	175	0	0	0	NaN	0	40	16	0	0	0	NaN	74	168	NaN	2	120	NaN	35	98	0	46	56	0	0	98	0	NaN	9	2	NaN	2	235	NaN	88	26	31	19	61	206	52	52	4	1
19.5	NaN	18	50	149	NaN	30	0	0	2	NaN	0	0	56	0	1	0	NaN	37	0	NaN	0	6	NaN	59	19	29	35	86	0	6	117	0	NaN	0	8	NaN	14	32	NaN	0	0	0	24	1	231	11	60	0	36
20	NaN	40	211	283	NaN	119	212	0	9	NaN	0	0	0	173	3	0	NaN	104	0	NaN	0	0	NaN	15	138	59	232	83	0	0	0	0	NaN	0	0	NaN	0	0	NaN	0	0	0	NaN	0	0	0	0	0	0
20.5	NaN	75	78	107	NaN	6	52	125	58	NaN	0	0	0	335	0	0	NaN	22	0	NaN	94	30	NaN	0	0	0	40	0	2	0	34	58	NaN	0	1	NaN	116	39	NaN	99	13	218	NaN	31	135	109	52	88	29
21	NaN	0	197	190	NaN	3	0	210	115	NaN	7	0	17	87	0	0	NaN	5	344	NaN	79	9	NaN	0	0	0	100	8	0	0	39	0	NaN	16	258	NaN	96	253	NaN	46	48	78	NaN	11	230	59	40	0	0
21.5	NaN	0	230	250	NaN	0	0	0	2	NaN	0	57	8	96	8	0	NaN	36	10	NaN	103	0	NaN	48	0	0	0	0	0	0	60	0	NaN	0	21	NaN	41	82	NaN	123	272	71	NaN	27	2	78	73	11	42
22	NaN	0	118	179	NaN	0	0	0	8	NaN	0	0	38	115	26	4	NaN	12	0	NaN	30	0	NaN	0	2	72	0	107	0	0	22	0	NaN	20	0	NaN	155	106	NaN	42	40	159	NaN	63	20	1	142	13	87
22.5	NaN	0	1	205	NaN	82	0	0	72	NaN	0	0	26	88	27	0	NaN	40	0	NaN	0	0	NaN	5	15	65	74	42	0	0	0	0	NaN	0	0	NaN	0	0	NaN	0	0	0	NaN	0	NaN	0	0	0	0
23	NaN	0	113	9	NaN	0	126	0	97	NaN	0	0	1	64	100	24	NaN	28	310	NaN	4	89	NaN	61	37	70	69	49	0	0	46	38	NaN	0	8	NaN	69	284	NaN	17	22	109	NaN	3	NaN	183	178	0	296
23.5	NaN	33	36	12	NaN	42	40	0	61	NaN	0	4	63	NaN	62	0	NaN	30	0	NaN	0	21	NaN	60	0	0	3	1	0	0	NaN	4	NaN	0	11	NaN	34	40	NaN	40	9	73	NaN	47	NaN	0	47	0	0
24	NaN	0	101	59	NaN	19	85	0	32	NaN	0	3	115	NaN	4	44	NaN	36	4	NaN	7	11	NaN	28	13	13	90	16	0	0	NaN	0	NaN	28	22	NaN	31	94	NaN	61	30	72	NaN	53	NaN	0	74	3	16
24.5	NaN	0	16	13	NaN	8	102	0	154	NaN	20	0	0	NaN	0	79	NaN	17	1	NaN	29	19	NaN	114	58	39	13	0	0	0	NaN	3	NaN	0	54	NaN	10	143	NaN	26	10	174	NaN	50	NaN	85	101	52	210
25	NaN	42	0	21	NaN	59	193	2	53	NaN	0	0	6	NaN	19	115	NaN	91	174	NaN	13	0	NaN	0	116	198	80	0	0	0	NaN	0	NaN	0	13	NaN	NaN	62	NaN	23	9	177	NaN	25	NaN	14	106	25	183
25.5	NaN	0	0	10	NaN	0	105	172	37	NaN	5	0	52	NaN	0	NaN	NaN	27	0	NaN	5	0	NaN	41	0	177	76	0	6	0	NaN	13	NaN	6	238	NaN	NaN	NaN	NaN	8	20	178	NaN	10	NaN	169	158	3	23
26	NaN	72	0	0	NaN	0	86	0	212	NaN	33	0	18	NaN	9	NaN	NaN	26	10	NaN	1	0	NaN	4	0	107	136	0	0	0	NaN	11	NaN	17	13	NaN	NaN	NaN	NaN	0	4	66	NaN	NaN	NaN	112	20	2	32
26.5	NaN	0	0	0	NaN	0	69	0	7	NaN	0	0	36	NaN	5	NaN	NaN	13	0	NaN	0	0	NaN	0	0	0	88	0	0	0	NaN	0	NaN	NaN	0	NaN	NaN	NaN	NaN	0	NaN	NaN	NaN	NaN	NaN	0	0	0	0
27	NaN	138	0	0	NaN	0	127	0	9	NaN	0	0	40	NaN	49	NaN	NaN	13	157	NaN	0	0	NaN	9	0	68	58	0	3	0	NaN	0	NaN	NaN	0	NaN	NaN	NaN	NaN	0	NaN	NaN	NaN	NaN	NaN	0	0	0	0
27.5	NaN	0	7	0	NaN	42	118	3	7	NaN	1	4	0	NaN	33	NaN	NaN	26	12	NaN	0	0	NaN	0	3	133	65	0	30	0	NaN	0	NaN	NaN	0	NaN	NaN	NaN	NaN	0	NaN	NaN	NaN	NaN	NaN	0	0	0	0
28	NaN	299	0	0	NaN	0	94	21	17	NaN	0	0	46	NaN	55	NaN	NaN	33	86	NaN	0	0	NaN	0	0	41	84	0	0	0	NaN	19	NaN	NaN	59	NaN	NaN	NaN	NaN	139	NaN	NaN	NaN	NaN	NaN	164	24	9	119
28.5	NaN	40	3	0	NaN	13	114	48	12	NaN	6	0	6	NaN	46	NaN	NaN	17	158	NaN	0	0	NaN	0	0	58	85	0	10	0	NaN	7	NaN	NaN	116	NaN	NaN	NaN	NaN	6	NaN	NaN	NaN	NaN	NaN	129	0	0	180
29	NaN	0	0	0	NaN	0	98	158	18	NaN	46	0	11	NaN	62	NaN	NaN	9	58	NaN	0	2	NaN	0	0	50	63	0	33	0	NaN	6	NaN	NaN	75	NaN	NaN	NaN	NaN	2	NaN	NaN	NaN	NaN	NaN	155	0	0	25
29.5	NaN	0	3	39	NaN	31	110	32	15	NaN	14	0	0	NaN	50	NaN	NaN	5	62	NaN	0	0	NaN	0	0	80	NaN	0	0	0	NaN	42	NaN	NaN	NaN	NaN	NaN	NaN	NaN	13	NaN	NaN	NaN	NaN	NaN	136	0	7	3
30	NaN	79	4	41	NaN	1	132	62	0	NaN	146	0	12	NaN	0	NaN	NaN	NaN	131	NaN	0	0	NaN	0	161	18	NaN	0	6	0	NaN	61	NaN	NaN	NaN	NaN	NaN	NaN	NaN	3	NaN	NaN	NaN	NaN	NaN	146	0	NaN	0
30.5	NaN	0	NaN	0	NaN	0	0	0	0	NaN	NaN	0	0	NaN	0	NaN	NaN	NaN	0	NaN	0	0	NaN	0	0	NaN	NaN	0	0	0	NaN	2	NaN	NaN	NaN	NaN	NaN	NaN	NaN	0	NaN	NaN	NaN	NaN	NaN	149	2	NaN	22
31	NaN	45	NaN	1	NaN	10	54	65	21	NaN	NaN	0	0	NaN	67	NaN	NaN	NaN	128	NaN	0	0	NaN	0	0	NaN	NaN	0	7	0	NaN	NaN	NaN	NaN	NaN	NaN	NaN	NaN	NaN	0	NaN	NaN	NaN	NaN	NaN	165	NaN	NaN	271
31.5	NaN	26	NaN	0	NaN	0	18	31	NaN	NaN	NaN	3	14	NaN	10	NaN	NaN	NaN	17	NaN	1	0	NaN	0	44	NaN	NaN	0	17	0	NaN	NaN	NaN	NaN	NaN	NaN	NaN	NaN	NaN	0	NaN	NaN	NaN	NaN	NaN	42	NaN	NaN	70
32	NaN	110	NaN	62	NaN	5	70	NaN	NaN	NaN	NaN	32	5	NaN	42	NaN	NaN	NaN	0	NaN	0	0	NaN	0	0	NaN	NaN	0	0	0	NaN	NaN	NaN	NaN	NaN	NaN	NaN	NaN	NaN	0	NaN	NaN	NaN	NaN	NaN	NaN	NaN	NaN	123
32.5	NaN	39	NaN	NaN	NaN	5	2	NaN	NaN	NaN	NaN	1	1	NaN	33	NaN	NaN	NaN	62	NaN	0	5	NaN	0	0	NaN	NaN	0	0	8	NaN	NaN	NaN	NaN	NaN	NaN	NaN	NaN	NaN	0	NaN	NaN	NaN	NaN	NaN	NaN	NaN	NaN	0
33	NaN	0	NaN	NaN	NaN	NaN	NaN	NaN	NaN	NaN	NaN	0	0	NaN	NaN	NaN	NaN	NaN	NaN	NaN	0	0	NaN	0	0	NaN	NaN	0	0	NaN	NaN	NaN	NaN	NaN	NaN	NaN	NaN	NaN	NaN	48	NaN	NaN	NaN	NaN	NaN	NaN	NaN	NaN	26
33.5	NaN	35	NaN	NaN	NaN	NaN	NaN	NaN	NaN	NaN	NaN	0	6	NaN	NaN	NaN	NaN	NaN	NaN	NaN	25	36	NaN	0	0	NaN	NaN	20	26	NaN	NaN	NaN	NaN	NaN	NaN	NaN	NaN	NaN	NaN	0	NaN	NaN	NaN	NaN	NaN	NaN	NaN	NaN	2
34	NaN	0	NaN	NaN	NaN	NaN	NaN	NaN	NaN	NaN	NaN	0	NaN	NaN	NaN	NaN	NaN	NaN	NaN	NaN	0	0	NaN	0	0	NaN	NaN	0	0	NaN	NaN	NaN	NaN	NaN	NaN	NaN	NaN	NaN	NaN	55	NaN	NaN	NaN	NaN	NaN	NaN	NaN	NaN	24
35	NaN	0	NaN	NaN	NaN	NaN	NaN	NaN	NaN	NaN	NaN	0	NaN	NaN	NaN	NaN	NaN	NaN	NaN	NaN	0	0	NaN	0	0	NaN	NaN	0	0	NaN	NaN	NaN	NaN	NaN	NaN	NaN	NaN	NaN	NaN	0	NaN	NaN	NaN	NaN	NaN	NaN	NaN	NaN	34
35.5	NaN	95	NaN	NaN	NaN	NaN	NaN	NaN	NaN	NaN	NaN	0	NaN	NaN	NaN	NaN	NaN	NaN	NaN	NaN	5	16	NaN	0	4	NaN	NaN	7	12	NaN	NaN	NaN	NaN	NaN	NaN	NaN	NaN	NaN	NaN	7	NaN	NaN	NaN	NaN	NaN	NaN	NaN	NaN	154
36	NaN	10	NaN	NaN	NaN	NaN	NaN	NaN	NaN	NaN	NaN	2	NaN	NaN	NaN	NaN	NaN	NaN	NaN	NaN	0	24	NaN	0	0	NaN	NaN	13	118	NaN	NaN	NaN	NaN	NaN	NaN	NaN	NaN	NaN	NaN	0	NaN	NaN	NaN	NaN	NaN	NaN	NaN	NaN	110
36.5	NaN	12	NaN	NaN	NaN	NaN	NaN	NaN	NaN	NaN	NaN	79	NaN	NaN	NaN	NaN	NaN	NaN	NaN	NaN	0	0	NaN	30	0	NaN	NaN	0	5	NaN	NaN	NaN	NaN	NaN	NaN	NaN	NaN	NaN	NaN	20	NaN	NaN	NaN	NaN	NaN	NaN	NaN	NaN	177
37	NaN	7	NaN	NaN	NaN	NaN	NaN	NaN	NaN	NaN	NaN	64	NaN	NaN	NaN	NaN	NaN	NaN	NaN	NaN	0	0	NaN	NaN	0	NaN	NaN	18	121	NaN	NaN	NaN	NaN	NaN	NaN	NaN	NaN	NaN	NaN	63	NaN	NaN	NaN	NaN	NaN	NaN	NaN	NaN	0
37.5	NaN	NaN	NaN	NaN	NaN	NaN	NaN	NaN	NaN	NaN	NaN	18	NaN	NaN	NaN	NaN	NaN	NaN	NaN	NaN	0	2	NaN	NaN	0	NaN	NaN	33	225	NaN	NaN	NaN	NaN	NaN	NaN	NaN	NaN	NaN	NaN	0	NaN	NaN	NaN	NaN	NaN	NaN	NaN	NaN	45
38	NaN	NaN	NaN	NaN	NaN	NaN	NaN	NaN	NaN	NaN	NaN	195	NaN	NaN	NaN	NaN	NaN	NaN	NaN	NaN	3	23	NaN	NaN	59	NaN	NaN	NaN	NaN	NaN	NaN	NaN	NaN	NaN	NaN	NaN	NaN	NaN	NaN	41	NaN	NaN	NaN	NaN	NaN	NaN	NaN	NaN	4
38.5	NaN	NaN	NaN	NaN	NaN	NaN	NaN	NaN	NaN	NaN	NaN	NaN	NaN	NaN	NaN	NaN	NaN	NaN	NaN	NaN	NaN	NaN	NaN	NaN	3	NaN	NaN	NaN	NaN	NaN	NaN	NaN	NaN	NaN	NaN	NaN	NaN	NaN	NaN	37	NaN	NaN	NaN	NaN	NaN	NaN	NaN	NaN	NaN
39.5	NaN	NaN	NaN	NaN	NaN	NaN	NaN	NaN	NaN	NaN	NaN	NaN	NaN	NaN	NaN	NaN	NaN	NaN	NaN	NaN	NaN	NaN	NaN	NaN	NaN	NaN	NaN	NaN	NaN	NaN	NaN	NaN	NaN	NaN	NaN	NaN	NaN	NaN	NaN	46	NaN	NaN	NaN	NaN	NaN	NaN	NaN	NaN	NaN
40	NaN	NaN	NaN	NaN	NaN	NaN	NaN	NaN	NaN	NaN	NaN	NaN	NaN	NaN	NaN	NaN	NaN	NaN	NaN	NaN	NaN	NaN	NaN	NaN	NaN	NaN	NaN	NaN	NaN	NaN	NaN	NaN	NaN	NaN	NaN	NaN	NaN	NaN	NaN	NaN	NaN	NaN	NaN	NaN	NaN	NaN	NaN	NaN	NaN
40.5	NaN	NaN	NaN	NaN	NaN	NaN	NaN	NaN	NaN	NaN	NaN	NaN	NaN	NaN	NaN	NaN	NaN	NaN	NaN	NaN	NaN	NaN	NaN	NaN	NaN	NaN	NaN	NaN	NaN	NaN	NaN	NaN	NaN	NaN	NaN	NaN	NaN	NaN	NaN	NaN	NaN	NaN	NaN	NaN	NaN	NaN	NaN	NaN	NaN
41	NaN	NaN	NaN	NaN	NaN	NaN	NaN	NaN	NaN	NaN	NaN	NaN	NaN	NaN	NaN	NaN	NaN	NaN	NaN	NaN	NaN	NaN	NaN	NaN	NaN	NaN	NaN	NaN	NaN	NaN	NaN	NaN	NaN	NaN	NaN	NaN	NaN	NaN	NaN	NaN	NaN	NaN	NaN	NaN	NaN	NaN	NaN	NaN	NaN
41.5	NaN	NaN	NaN	NaN	NaN	NaN	NaN	NaN	NaN	NaN	NaN	NaN	NaN	NaN	NaN	NaN	NaN	NaN	NaN	NaN	NaN	NaN	NaN	NaN	NaN	NaN	NaN	NaN	NaN	NaN	NaN	NaN	NaN	NaN	NaN	NaN	NaN	NaN	NaN	NaN	NaN	NaN	NaN	NaN	NaN	NaN	NaN	NaN	NaN
42	NaN	NaN	NaN	NaN	NaN	NaN	NaN	NaN	NaN	NaN	NaN	NaN	NaN	NaN	NaN	NaN	NaN	NaN	NaN	NaN	NaN	NaN	NaN	NaN	NaN	NaN	NaN	NaN	NaN	NaN	NaN	NaN	NaN	NaN	NaN	NaN	NaN	NaN	NaN	NaN	NaN	NaN	NaN	NaN	NaN	NaN	NaN	NaN	NaN
42.5	NaN	NaN	NaN	NaN	NaN	NaN	NaN	NaN	NaN	NaN	NaN	NaN	NaN	NaN	NaN	NaN	NaN	NaN	NaN	NaN	NaN	NaN	NaN	NaN	NaN	NaN	NaN	NaN	NaN	NaN	NaN	NaN	NaN	NaN	NaN	NaN	NaN	NaN	NaN	NaN	NaN	NaN	NaN	NaN	NaN	NaN	NaN	NaN	NaN
43	NaN	NaN	NaN	NaN	NaN	NaN	NaN	NaN	NaN	NaN	NaN	NaN	NaN	NaN	NaN	NaN	NaN	NaN	NaN	NaN	NaN	NaN	NaN	NaN	NaN	NaN	NaN	NaN	NaN	NaN	NaN	NaN	NaN	NaN	NaN	NaN	NaN	NaN	NaN	NaN	NaN	NaN	NaN	NaN	NaN	NaN	NaN	NaN	NaN
43.5	NaN	NaN	NaN	NaN	NaN	NaN	NaN	NaN	NaN	NaN	NaN	NaN	NaN	NaN	NaN	NaN	NaN	NaN	NaN	NaN	NaN	NaN	NaN	NaN	NaN	NaN	NaN	NaN	NaN	NaN	NaN	NaN	NaN	NaN	NaN	NaN	NaN	NaN	NaN	NaN	NaN	NaN	NaN	NaN	NaN	NaN	NaN	NaN	NaN
44	NaN	NaN	NaN	NaN	NaN	NaN	NaN	NaN	NaN	NaN	NaN	NaN	NaN	NaN	NaN	NaN	NaN	NaN	NaN	NaN	NaN	NaN	NaN	NaN	NaN	NaN	NaN	NaN	NaN	NaN	NaN	NaN	NaN	NaN	NaN	NaN	NaN	NaN	NaN	NaN	NaN	NaN	NaN	NaN	NaN	NaN	NaN	NaN	NaN
44.5	NaN	NaN	NaN	NaN	NaN	NaN	NaN	NaN	NaN	NaN	NaN	NaN	NaN	NaN	NaN	NaN	NaN	NaN	NaN	NaN	NaN	NaN	NaN	NaN	NaN	NaN	NaN	NaN	NaN	NaN	NaN	NaN	NaN	NaN	NaN	NaN	NaN	NaN	NaN	NaN	NaN	NaN	NaN	NaN	NaN	NaN	NaN	NaN	NaN
45	NaN	NaN	NaN	NaN	NaN	NaN	NaN	NaN	NaN	NaN	NaN	NaN	NaN	NaN	NaN	NaN	NaN	NaN	NaN	NaN	NaN	NaN	NaN	NaN	NaN	NaN	NaN	NaN	NaN	NaN	NaN	NaN	NaN	NaN	NaN	NaN	NaN	NaN	NaN	NaN	NaN	NaN	NaN	NaN	NaN	NaN	NaN	NaN	NaN
45.5	NaN	NaN	NaN	NaN	NaN	NaN	NaN	NaN	NaN	NaN	NaN	NaN	NaN	NaN	NaN	NaN	NaN	NaN	NaN	NaN	NaN	NaN	NaN	NaN	NaN	NaN	NaN	NaN	NaN	NaN	NaN	NaN	NaN	NaN	NaN	NaN	NaN	NaN	NaN	NaN	NaN	NaN	NaN	NaN	NaN	NaN	NaN	NaN	NaN
46	NaN	NaN	NaN	NaN	NaN	NaN	NaN	NaN	NaN	NaN	NaN	NaN	NaN	NaN	NaN	NaN	NaN	NaN	NaN	NaN	NaN	NaN	NaN	NaN	NaN	NaN	NaN	NaN	NaN	NaN	NaN	NaN	NaN	NaN	NaN	NaN	NaN	NaN	NaN	NaN	NaN	NaN	NaN	NaN	NaN	NaN	NaN	NaN	NaN
46.5	NaN	NaN	NaN	NaN	NaN	NaN	NaN	NaN	NaN	NaN	NaN	NaN	NaN	NaN	NaN	NaN	NaN	NaN	NaN	NaN	NaN	NaN	NaN	NaN	NaN	NaN	NaN	NaN	NaN	NaN	NaN	NaN	NaN	NaN	NaN	NaN	NaN	NaN	NaN	NaN	NaN	NaN	NaN	NaN	NaN	NaN	NaN	NaN	NaN
47	NaN	NaN	NaN	NaN	NaN	NaN	NaN	NaN	NaN	NaN	NaN	NaN	NaN	NaN	NaN	NaN	NaN	NaN	NaN	NaN	NaN	NaN	NaN	NaN	NaN	NaN	NaN	NaN	NaN	NaN	NaN	NaN	NaN	NaN	NaN	NaN	NaN	NaN	NaN	NaN	NaN	NaN	NaN	NaN	NaN	NaN	NaN	NaN	NaN
47.5	NaN	NaN	NaN	NaN	NaN	NaN	NaN	NaN	NaN	NaN	NaN	NaN	NaN	NaN	NaN	NaN	NaN	NaN	NaN	NaN	NaN	NaN	NaN	NaN	NaN	NaN	NaN	NaN	NaN	NaN	NaN	NaN	NaN	NaN	NaN	NaN	NaN	NaN	NaN	NaN	NaN	NaN	NaN	NaN	NaN	NaN	NaN	NaN	NaN
48	NaN	NaN	NaN	NaN	NaN	NaN	NaN	NaN	NaN	NaN	NaN	NaN	NaN	NaN	NaN	NaN	NaN	NaN	NaN	NaN	NaN	NaN	NaN	NaN	NaN	NaN	NaN	NaN	NaN	NaN	NaN	NaN	NaN	NaN	NaN	NaN	NaN	NaN	NaN	NaN	NaN	NaN	NaN	NaN	NaN	NaN	NaN	NaN	NaN
48.5	NaN	NaN	NaN	NaN	NaN	NaN	NaN	NaN	NaN	NaN	NaN	NaN	NaN	NaN	NaN	NaN	NaN	NaN	NaN	NaN	NaN	NaN	NaN	NaN	NaN	NaN	NaN	NaN	NaN	NaN	NaN	NaN	NaN	NaN	NaN	NaN	NaN	NaN	NaN	NaN	NaN	NaN	NaN	NaN	NaN	NaN	NaN	NaN	NaN
49	NaN	NaN	NaN	NaN	NaN	NaN	NaN	NaN	NaN	NaN	NaN	NaN	NaN	NaN	NaN	NaN	NaN	NaN	NaN	NaN	NaN	NaN	NaN	NaN	NaN	NaN	NaN	NaN	NaN	NaN	NaN	NaN	NaN	NaN	NaN	NaN	NaN	NaN	NaN	NaN	NaN	NaN	NaN	NaN	NaN	NaN	NaN	NaN	NaN
49.5	NaN	NaN	NaN	NaN	NaN	NaN	NaN	NaN	NaN	NaN	NaN	NaN	NaN	NaN	NaN	NaN	NaN	NaN	NaN	NaN	NaN	NaN	NaN	NaN	NaN	NaN	NaN	NaN	NaN	NaN	NaN	NaN	NaN	NaN	NaN	NaN	NaN	NaN	NaN	NaN	NaN	NaN	NaN	NaN	NaN	NaN	NaN	NaN	NaN
50	NaN	NaN	NaN	NaN	NaN	NaN	NaN	NaN	NaN	NaN	NaN	NaN	NaN	NaN	NaN	NaN	NaN	NaN	NaN	NaN	NaN	NaN	NaN	NaN	NaN	NaN	NaN	NaN	NaN	NaN	NaN	NaN	NaN	NaN	NaN	NaN	NaN	NaN	NaN	NaN	NaN	NaN	NaN	NaN	NaN	NaN	NaN	NaN	NaN
50.5	NaN	NaN	NaN	NaN	NaN	NaN	NaN	NaN	NaN	NaN	NaN	NaN	NaN	NaN	NaN	NaN	NaN	NaN	NaN	NaN	NaN	NaN	NaN	NaN	NaN	NaN	NaN	NaN	NaN	NaN	NaN	NaN	NaN	NaN	NaN	NaN	NaN	NaN	NaN	NaN	NaN	NaN	NaN	NaN	NaN	NaN	NaN	NaN	NaN
51	NaN	NaN	NaN	NaN	NaN	NaN	NaN	NaN	NaN	NaN	NaN	NaN	NaN	NaN	NaN	NaN	NaN	NaN	NaN	NaN	NaN	NaN	NaN	NaN	NaN	NaN	NaN	NaN	NaN	NaN	NaN	NaN	NaN	NaN	NaN	NaN	NaN	NaN	NaN	NaN	NaN	NaN	NaN	NaN	NaN	NaN	NaN	NaN	NaN
51.5	NaN	NaN	NaN	NaN	NaN	NaN	NaN	NaN	NaN	NaN	NaN	NaN	NaN	NaN	NaN	NaN	NaN	NaN	NaN	NaN	NaN	NaN	NaN	NaN	NaN	NaN	NaN	NaN	NaN	NaN	NaN	NaN	NaN	NaN	NaN	NaN	NaN	NaN	NaN	NaN	NaN	NaN	NaN	NaN	NaN	NaN	NaN	NaN	NaN
52	NaN	NaN	NaN	NaN	NaN	NaN	NaN	NaN	NaN	NaN	NaN	NaN	NaN	NaN	NaN	NaN	NaN	NaN	NaN	NaN	NaN	NaN	NaN	NaN	NaN	NaN	NaN	NaN	NaN	NaN	NaN	NaN	NaN	NaN	NaN	NaN	NaN	NaN	NaN	NaN	NaN	NaN	NaN	NaN	NaN	NaN	NaN	NaN	NaN
52.5	NaN	NaN	NaN	NaN	NaN	NaN	NaN	NaN	NaN	NaN	NaN	NaN	NaN	NaN	NaN	NaN	NaN	NaN	NaN	NaN	NaN	NaN	NaN	NaN	NaN	NaN	NaN	NaN	NaN	NaN	NaN	NaN	NaN	NaN	NaN	NaN	NaN	NaN	NaN	NaN	NaN	NaN	NaN	NaN	NaN	NaN	NaN	NaN	NaN
53	NaN	NaN	NaN	NaN	NaN	NaN	NaN	NaN	NaN	NaN	NaN	NaN	NaN	NaN	NaN	NaN	NaN	NaN	NaN	NaN	NaN	NaN	NaN	NaN	NaN	NaN	NaN	NaN	NaN	NaN	NaN	NaN	NaN	NaN	NaN	NaN	NaN	NaN	NaN	NaN	NaN	NaN	NaN	NaN	NaN	NaN	NaN	NaN	NaN
53.5	NaN	NaN	NaN	NaN	NaN	NaN	NaN	NaN	NaN	NaN	NaN	NaN	NaN	NaN	NaN	NaN	NaN	NaN	NaN	NaN	NaN	NaN	NaN	NaN	NaN	NaN	NaN	NaN	NaN	NaN	NaN	NaN	NaN	NaN	NaN	NaN	NaN	NaN	NaN	NaN	NaN	NaN	NaN	NaN	NaN	NaN	NaN	NaN	NaN
54	NaN	NaN	NaN	NaN	NaN	NaN	NaN	NaN	NaN	NaN	NaN	NaN	NaN	NaN	NaN	NaN	NaN	NaN	NaN	NaN	NaN	NaN	NaN	NaN	NaN	NaN	NaN	NaN	NaN	NaN	NaN	NaN	NaN	NaN	NaN	NaN	NaN	NaN	NaN	NaN	NaN	NaN	NaN	NaN	NaN	NaN	NaN	NaN	NaN
54.5	NaN	NaN	NaN	NaN	NaN	NaN	NaN	NaN	NaN	NaN	NaN	NaN	NaN	NaN	NaN	NaN	NaN	NaN	NaN	NaN	NaN	NaN	NaN	NaN	NaN	NaN	NaN	NaN	NaN	NaN	NaN	NaN	NaN	NaN	NaN	NaN	NaN	NaN	NaN	NaN	NaN	NaN	NaN	NaN	NaN	NaN	NaN	NaN	NaN
[truncated: 70 more columns]
