# Supplementary material for: Longitudinal imaging of Caenorhabditis elegans in a microfabricated device reveals variation in behavioral decline during aging
Source: eLife. 2017 May 31;6:e26652. doi: 10.7554/eLife.26652 (PMC5484621; doi:10.7554/eLife.26652)
Supplement: Figure 3—source data 1. — DOI: http://dx.doi.org/10.7554/eLife.26652.014 [file elife-26652-fig3-data1.zip › SourceData_Figure3/StimulatedLocomotion/StimulatedLocomotion_daf-2.csv]

1	NaN	NaN	NaN	NaN	NaN	NaN	NaN	NaN	NaN	NaN	NaN	NaN	NaN	NaN	NaN	NaN	NaN	NaN	NaN	NaN	NaN	NaN	NaN	NaN	NaN	NaN	NaN	NaN	NaN	NaN	NaN	NaN	NaN	NaN	NaN	NaN	NaN	NaN	NaN	NaN	NaN	NaN	NaN	NaN	NaN	NaN	NaN	NaN	NaN
1.5	328	358	317	276	309	130	239	271	56	285	408	118	340	370	12	166	203	289	260	253	52	266	293	336	239	293	92	202	343	242	282	231	383	394	398	308	349	203	410	394	429	336	353	305	305	39	340	372	489
2	272	352	389	305	254	279	374	318	213	368	405	349	408	317	268	938	239	300	398	248	426	331	237	339	316	427	399	281	318	466	539	365	306	471	216	389	263	350	438	331	231	411	298	382	225	114	393	354	329
2.5	395	373	292	253	349	264	188	272	266	425	415	347	403	472	238	247	245	446	361	269	380	297	304	137	370	367	338	213	22	402	170	303	344	392	358	452	368	317	284	302	112	385	277	254	363	170	250	366	84
3	303	357	316	266	278	268	234	284	226	382	408	347	404	356	246	420	241	336	370	253	392	305	254	187	330	382	354	230	96	418	154	391	213	212	367	449	121	164	456	420	269	359	205	322	150	126	327	378	422
3.5	326	500	298	257	307	265	199	281	318	438	422	347	404	385	274	302	283	445	370	270	402	299	267	149	352	371	376	269	41	426	473	427	73	473	391	415	394	72	346	230	23	386	183	382	48	191	241	352	134
4	309	728	303	259	296	266	238	297	412	448	426	347	404	363	370	380	312	446	384	271	410	301	259	159	363	374	422	366	103	432	345	339	258	400	73	189	341	42	390	315	10	273	44	214	324	169	91	261	44
4.5	237	883	87	106	293	77	121	279	475	476	440	234	221	283	359	262	398	444	369	272	433	200	224	105	346	152	441	387	22	449	443	298	83	411	196	216	358	98	140	171	171	287	208	297	160	238	70	333	38
5	249	676	212	140	236	149	248	336	392	297	390	225	151	143	400	367	277	452	426	254	325	255	257	94	395	160	416	358	121	414	476	420	297	179	42	123	139	49	78	214	202	213	136	245	175	173	103	298	279
5.5	410	490	65	219	383	419	279	386	465	318	359	274	240	446	101	377	323	359	459	336	333	168	130	82	431	338	445	274	58	270	355	154	286	280	24	333	287	2	95	141	220	261	44	86	164	107	127	297	207
6	297	466	59	165	415	460	134	430	379	475	553	32	142	435	321	520	325	448	419	401	414	323	135	31	385	269	377	441	250	383	342	292	90	392	127	286	188	45	127	107	28	177	99	11	97	221	180	255	274
6.5	224	18	23	125	383	388	282	253	465	335	251	110	204	401	390	66	272	51	319	369	425	9	131	224	272	185	361	292	194	319	365	189	169	308	143	298	299	86	106	174	126	219	57	147	114	139	141	265	293
7	396	6	62	138	365	250	345	393	397	198	346	80	139	419	227	98	335	19	406	191	365	19	99	14	116	201	356	276	175	238	397	33	161	14	62	86	333	132	99	273	41	205	4	146	90	25	119	92	350
7.5	401	18	59	141	370	284	297	288	414	351	325	148	155	406	321	115	288	67	344	278	380	12	107	84	190	189	357	293	179	280	196	10	130	133	190	62	114	70	32	124	94	59	17	150	69	112	103	166	164
8	416	18	58	153	220	205	251	247	301	345	318	259	95	290	297	52	199	74	281	247	157	9	42	37	163	174	41	298	11	267	305	108	158	103	161	95	47	53	118	217	112	109	8	172	82	6	206	122	192
8.5	0	0	0	12	62	32	104	182	333	369	29	70	3	195	0	163	197	65	324	83	56	0	0	0	42	18	8	25	42	22	243	92	207	97	118	85	226	43	77	211	9	109	10	129	79	93	84	164	81
9	48	64	19	34	23	186	133	28	236	87	99	117	7	294	193	58	248	16	271	27	57	125	20	41	202	89	46	107	6	57	166	115	9	167	297	9	174	54	92	203	212	241	111	54	136	141	112	56	26
9.5	25	92	0	104	141	108	146	17	297	91	62	0	45	77	53	127	77	10	127	119	264	249	13	0	220	75	39	86	42	0	223	87	138	163	121	44	245	1	6	159	87	94	37	5	69	103	171	129	17
10	118	98	0	29	51	11	175	7	190	60	17	0	40	11	22	38	216	132	32	53	209	84	9	52	113	96	42	13	1	149	181	0	16	291	92	14	208	2	0	197	0	232	107	14	93	NaN	172	105	91
10.5	138	78	0	73	200	0	28	227	181	52	24	0	18	2	0	88	116	327	9	17	98	219	180	0	28	54	3	64	0	27	156	67	58	169	74	179	141	NaN	14	273	51	38	96	0	55	NaN	89	0	52
11	0	28	0	4	80	21	61	51	303	57	65	247	15	68	0	150	185	0	26	7	224	231	9	0	5	108	44	36	6	333	152	52	79	18	122	47	223	NaN	105	254	25	106	0	26	7	NaN	3	28	158
11.5	8	73	0	29	140	6	36	25	261	41	17	59	24	18	12	112	81	75	23	24	135	1	52	21	13	88	13	13	68	113	153	56	102	89	86	187	162	NaN	37	259	31	143	49	18	19	NaN	24	28	156
12	9	78	0	11	125	9	42	31	272	45	29	106	24	31	21	121	128	24	23	38	157	58	20	6	7	119	21	19	22	168	153	53	162	89	95	193	177	NaN	54	255	26	172	60	20	10	NaN	8	NaN	157
12.5	10	93	0	0	120	0	0	14	91	0	0	0	26	0	47	0	109	7	21	79	18	0	0	0	0	152	0	0	0	100	2	0	170	62	58	209	9	NaN	10	58	0	256	33	15	0	NaN	0	NaN	155
13	14	82	0	16	122	28	75	18	136	45	83	27	25	8	30	68	114	23	22	53	53	24	5	32	16	127	6	5	35	214	7	56	159	91	59	179	126	NaN	18	29	31	66	93	1	12	NaN	58	NaN	113
13.5	25	0	0	33	59	35	49	0	70	0	0	0	12	0	24	6	0	0	0	41	0	0	0	87	1	94	0	0	0	216	163	0	135	25	53	116	32	NaN	12	157	0	106	13	10	18	NaN	209	NaN	123
14	0	0	0	0	23	26	152	0	52	44	246	0	8	0	23	51	42	23	0	44	0	12	0	14	43	66	0	0	73	213	0	63	2	85	54	216	109	NaN	NaN	19	45	97	0	4	0	NaN	0	NaN	94
14.5	0	0	0	0	39	0	146	39	13	7	0	0	29	0	0	0	32	159	64	0	11	0	0	68	114	28	0	0	44	221	53	9	114	0	101	204	151	NaN	NaN	188	0	94	0	0	21	NaN	38	NaN	4
15	0	68	0	27	124	12	125	16	51	264	51	0	23	0	2	0	184	62	0	0	0	0	0	0	233	32	0	0	47	113	61	0	0	1	59	148	107	NaN	NaN	0	0	127	57	0	56	NaN	108	NaN	41
15.5	44	37	0	5	32	22	0	5	0	158	152	0	0	9	0	0	45	0	89	36	0	0	0	36	178	0	0	0	0	135	182	16	53	NaN	74	156	0	NaN	NaN	4	0	36	71	0	45	NaN	122	NaN	0
16	0	66	0	32	54	0	0	37	0	63	0	0	6	0	0	1	7	0	58	31	9	0	6	25	226	0	0	0	30	37	62	8	49	NaN	45	55	7	NaN	NaN	152	0	15	99	0	0	NaN	81	NaN	0
16.5	36	77	0	139	18	40	0	19	0	63	0	0	13	0	0	3	0	134	18	13	0	0	0	0	213	61	20	0	83	31	23	0	28	NaN	17	85	0	NaN	NaN	92	0	87	97	0	64	NaN	42	NaN	10
17	39	69	0	25	78	0	0	2	200	142	0	4	32	0	0	0	0	121	10	72	2	0	0	0	170	0	0	0	102	15	24	4	0	NaN	8	70	0	NaN	NaN	56	33	65	30	0	0	NaN	0	NaN	48
17.5	37	71	3	55	33	11	3	24	131	83	0	1	22	0	0	13	2	124	17	37	4	0	0	2	181	16	5	27	102	43	24	12	15	NaN	26	27	18	NaN	NaN	3	13	49	171	1	66	NaN	62	NaN	99
18	21	0	9	27	17	1	0	41	65	17	0	0	18	0	0	0	7	1	10	26	9	0	0	7	0	0	0	106	97	46	18	0	0	NaN	5	57	0	NaN	NaN	126	0	61	77	NaN	74	NaN	47	NaN	83
18.5	17	0	0	7	0	0	10	0	108	35	0	0	18	0	0	45	0	22	16	25	0	0	0	0	0	0	0	0	101	42	15	36	42	NaN	52	87	71	NaN	NaN	36	10	28	66	NaN	47	NaN	0	NaN	111
19	28	15	1	17	0	35	9	26	0	46	0	0	13	6	9	77	83	7	16	0	0	0	0	37	0	0	0	0	211	5	19	0	138	NaN	39	13	0	NaN	NaN	0	42	83	0	NaN	9	NaN	37	NaN	4
19.5	0	NaN	NaN	35	0	0	124	2	105	76	0	0	52	0	0	97	89	0	13	71	0	0	0	37	0	0	3	0	103	0	0	14	0	NaN	NaN	12	0	NaN	NaN	84	7	70	2	NaN	25	NaN	0	NaN	73
20	8	NaN	NaN	47	9	5	0	0	116	48	0	0	8	3	0	105	101	154	24	0	0	5	0	34	0	1	35	0	162	3	0	0	0	NaN	NaN	0	0	NaN	NaN	0	0	0	0	NaN	0	NaN	0	NaN	0
20.5	0	NaN	NaN	27	0	0	2	0	0	0	0	0	0	0	0	54	35	19	12	0	0	84	0	31	0	NaN	9	1	143	23	31	0	3	NaN	NaN	0	0	NaN	NaN	64	0	81	120	NaN	9	NaN	0	NaN	0
21	0	NaN	NaN	9	41	62	124	27	8	38	0	0	0	1	1	74	42	5	0	4	0	0	0	36	0	NaN	48	0	176	50	0	0	14	NaN	NaN	0	0	NaN	NaN	90	7	122	0	NaN	0	NaN	0	NaN	0
21.5	0	NaN	NaN	19	0	70	89	25	44	0	0	0	0	0	0	0	24	0	72	0	48	0	0	0	0	NaN	0	127	69	0	0	0	0	NaN	NaN	0	0	NaN	NaN	33	0	6	49	NaN	0	NaN	0	NaN	23
22	0	NaN	NaN	3	0	0	138	0	0	0	0	0	0	0	0	45	0	0	69	0	0	38	0	0	0	NaN	22	0	247	47	1	2	6	NaN	NaN	0	0	NaN	NaN	129	15	27	0	NaN	14	NaN	1	NaN	2
22.5	28	NaN	NaN	2	0	0	99	29	0	0	0	0	0	0	0	38	0	0	1	0	13	0	0	3	0	NaN	19	75	82	0	0	0	0	NaN	NaN	0	0	NaN	NaN	0	0	0	0	NaN	0	NaN	0	NaN	0
23	0	NaN	NaN	0	0	0	109	0	0	5	0	0	0	12	0	228	121	0	34	0	0	29	0	0	0	NaN	0	38	78	61	34	0	50	NaN	NaN	0	0	NaN	NaN	33	6	202	59	NaN	8	NaN	0	NaN	5
23.5	11	NaN	NaN	1	13	0	10	14	0	0	0	0	2	0	0	38	153	0	68	9	0	1	0	0	0	NaN	0	18	178	10	74	0	35	NaN	NaN	0	0	NaN	NaN	123	12	109	65	NaN	0	NaN	23	NaN	1
24	42	NaN	NaN	0	0	145	0	53	86	4	0	0	72	58	0	156	49	0	22	38	0	55	0	0	0	NaN	0	77	186	67	0	0	0	NaN	NaN	17	0	NaN	NaN	47	NaN	19	0	NaN	0	NaN	1	NaN	0
24.5	23	NaN	NaN	49	0	0	1	3	0	8	0	0	0	41	0	94	30	0	17	45	0	0	0	66	0	NaN	0	21	57	74	29	0	0	NaN	NaN	0	6	NaN	NaN	42	NaN	88	0	NaN	42	NaN	12	NaN	49
25	50	NaN	NaN	3	30	0	3	7	102	3	0	0	0	36	0	33	76	0	43	85	0	54	36	98	0	NaN	0	76	179	38	0	0	0	NaN	NaN	0	0	NaN	NaN	61	NaN	62	0	NaN	5	NaN	0	NaN	14
25.5	0	NaN	NaN	4	0	0	89	26	61	13	0	0	0	154	0	103	54	0	11	0	0	0	1	0	0	NaN	0	0	47	21	0	88	0	NaN	NaN	16	91	NaN	NaN	58	NaN	13	0	NaN	0	NaN	9	NaN	43
26	0	NaN	NaN	9	0	0	0	66	0	43	0	0	0	54	0	125	0	0	0	28	0	8	0	55	9	NaN	0	0	73	31	0	0	0	NaN	NaN	0	0	NaN	NaN	100	NaN	20	59	NaN	3	NaN	13	NaN	14
26.5	18	NaN	NaN	0	0	0	42	91	0	87	15	0	0	169	0	189	0	0	79	37	38	10	0	43	34	NaN	0	0	227	12	0	0	0	NaN	NaN	0	0	NaN	NaN	0	NaN	0	0	NaN	0	NaN	0	NaN	0
27	2	NaN	NaN	25	0	0	20	31	0	88	NaN	0	0	16	0	212	0	60	37	NaN	0	0	0	63	0	NaN	11	22	191	2	0	0	0	NaN	NaN	0	0	NaN	NaN	0	NaN	0	0	NaN	0	NaN	0	NaN	0
27.5	12	NaN	NaN	NaN	68	57	15	37	94	18	NaN	0	0	75	0	120	0	0	91	NaN	0	0	18	34	0	NaN	0	47	191	0	0	0	0	NaN	NaN	0	0	NaN	NaN	0	NaN	0	0	NaN	0	NaN	0	NaN	0
28	22	NaN	NaN	NaN	43	0	NaN	31	0	47	NaN	0	67	28	0	67	0	0	29	NaN	0	78	0	60	0	NaN	0	0	103	0	0	37	0	NaN	NaN	0	21	NaN	NaN	66	NaN	7	0	NaN	0	NaN	80	NaN	0
28.5	9	NaN	NaN	NaN	16	0	NaN	13	36	0	NaN	0	0	57	0	80	21	0	71	NaN	65	19	0	NaN	0	NaN	0	0	102	39	0	102	0	NaN	NaN	0	31	NaN	NaN	80	NaN	0	9	NaN	0	NaN	88	NaN	6
29	32	NaN	NaN	NaN	0	0	NaN	84	0	35	NaN	0	114	9	0	32	0	10	43	NaN	0	0	37	NaN	0	NaN	0	0	116	0	112	48	0	NaN	NaN	0	52	NaN	NaN	90	NaN	17	9	NaN	0	NaN	68	NaN	0
29.5	54	NaN	NaN	NaN	30	0	NaN	6	9	0	NaN	0	2	28	0	40	0	23	40	NaN	0	15	0	NaN	5	NaN	5	6	163	0	38	90	0	NaN	NaN	0	66	NaN	NaN	87	NaN	0	16	NaN	12	NaN	25	NaN	7
30	19	NaN	NaN	NaN	0	0	NaN	54	5	38	NaN	0	57	7	47	17	0	NaN	36	NaN	39	14	0	NaN	4	NaN	0	57	97	21	0	54	29	NaN	NaN	4	75	NaN	NaN	5	NaN	24	NaN	NaN	0	NaN	NaN	NaN	9
30.5	0	NaN	NaN	NaN	0	0	NaN	0	0	0	NaN	0	0	0	0	NaN	0	NaN	0	NaN	0	0	0	NaN	0	NaN	0	0	0	0	0	29	NaN	NaN	NaN	NaN	92	NaN	NaN	NaN	NaN	11	NaN	NaN	0	NaN	NaN	NaN	NaN
31	0	NaN	NaN	NaN	0	0	NaN	46	104	57	NaN	0	0	42	0	NaN	8	NaN	33	NaN	0	0	0	NaN	71	NaN	83	17	57	0	18	102	NaN	NaN	NaN	NaN	12	NaN	NaN	NaN	NaN	NaN	NaN	NaN	0	NaN	NaN	NaN	NaN
31.5	64	NaN	NaN	NaN	20	0	NaN	14	0	0	NaN	0	1	NaN	0	NaN	0	NaN	0	NaN	0	0	0	NaN	12	NaN	92	NaN	14	0	0	113	NaN	NaN	NaN	NaN	0	NaN	NaN	NaN	NaN	NaN	NaN	NaN	0	NaN	NaN	NaN	NaN
32	0	NaN	NaN	NaN	33	2	NaN	NaN	0	4	NaN	0	0	NaN	0	NaN	121	NaN	0	NaN	0	0	0	NaN	0	NaN	110	NaN	2	0	0	13	NaN	NaN	NaN	NaN	1	NaN	NaN	NaN	NaN	NaN	NaN	NaN	1	NaN	NaN	NaN	NaN
32.5	36	NaN	NaN	NaN	38	37	NaN	NaN	34	7	NaN	0	0	NaN	7	NaN	4	NaN	7	NaN	0	19	0	NaN	28	NaN	166	NaN	20	0	7	15	NaN	NaN	NaN	NaN	NaN	NaN	NaN	NaN	NaN	NaN	NaN	NaN	2	NaN	NaN	NaN	NaN
33	0	NaN	NaN	NaN	0	NaN	NaN	NaN	0	0	NaN	0	0	NaN	NaN	NaN	0	NaN	NaN	NaN	0	0	0	NaN	NaN	NaN	0	NaN	NaN	0	26	20	NaN	NaN	NaN	NaN	NaN	NaN	NaN	NaN	NaN	NaN	NaN	NaN	0	NaN	NaN	NaN	NaN
33.5	38	NaN	NaN	NaN	108	NaN	NaN	NaN	3	21	NaN	0	0	NaN	NaN	NaN	26	NaN	NaN	NaN	0	17	0	NaN	NaN	NaN	74	NaN	NaN	8	NaN	48	NaN	NaN	NaN	NaN	NaN	NaN	NaN	NaN	NaN	NaN	NaN	NaN	0	NaN	NaN	NaN	NaN
34	0	NaN	NaN	NaN	0	NaN	NaN	NaN	0	NaN	NaN	0	0	NaN	NaN	NaN	0	NaN	NaN	NaN	0	0	0	NaN	NaN	NaN	0	NaN	NaN	0	NaN	24	NaN	NaN	NaN	NaN	NaN	NaN	NaN	NaN	NaN	NaN	NaN	NaN	28	NaN	NaN	NaN	NaN
35	0	NaN	NaN	NaN	0	NaN	NaN	NaN	0	NaN	NaN	0	0	NaN	NaN	NaN	0	NaN	NaN	NaN	0	0	0	NaN	NaN	NaN	0	NaN	NaN	0	NaN	NaN	NaN	NaN	NaN	NaN	NaN	NaN	NaN	NaN	NaN	NaN	NaN	NaN	48	NaN	NaN	NaN	NaN
35.5	61	NaN	NaN	NaN	10	NaN	NaN	NaN	16	NaN	NaN	6	0	NaN	NaN	NaN	0	NaN	NaN	NaN	142	0	15	NaN	NaN	NaN	106	NaN	NaN	7	NaN	NaN	NaN	NaN	NaN	NaN	NaN	NaN	NaN	NaN	NaN	NaN	NaN	NaN	2	NaN	NaN	NaN	NaN
36	NaN	NaN	NaN	NaN	53	NaN	NaN	NaN	0	NaN	NaN	30	1	NaN	NaN	NaN	13	NaN	NaN	NaN	186	0	0	NaN	NaN	NaN	57	NaN	NaN	0	NaN	NaN	NaN	NaN	NaN	NaN	NaN	NaN	NaN	NaN	NaN	NaN	NaN	NaN	0	NaN	NaN	NaN	NaN
36.5	NaN	NaN	NaN	NaN	64	NaN	NaN	NaN	0	NaN	NaN	NaN	NaN	NaN	NaN	NaN	0	NaN	NaN	NaN	137	0	8	NaN	NaN	NaN	71	NaN	NaN	5	NaN	NaN	NaN	NaN	NaN	NaN	NaN	NaN	NaN	NaN	NaN	NaN	NaN	NaN	0	NaN	NaN	NaN	NaN
37	NaN	NaN	NaN	NaN	29	NaN	NaN	NaN	32	NaN	NaN	NaN	NaN	NaN	NaN	NaN	59	NaN	NaN	NaN	137	0	27	NaN	NaN	NaN	12	NaN	NaN	NaN	NaN	NaN	NaN	NaN	NaN	NaN	NaN	NaN	NaN	NaN	NaN	NaN	NaN	NaN	1	NaN	NaN	NaN	NaN
37.5	NaN	NaN	NaN	NaN	NaN	NaN	NaN	NaN	5	NaN	NaN	NaN	NaN	NaN	NaN	NaN	10	NaN	NaN	NaN	63	0	32	NaN	NaN	NaN	NaN	NaN	NaN	NaN	NaN	NaN	NaN	NaN	NaN	NaN	NaN	NaN	NaN	NaN	NaN	NaN	NaN	NaN	NaN	NaN	NaN	NaN	NaN
38	NaN	NaN	NaN	NaN	NaN	NaN	NaN	NaN	0	NaN	NaN	NaN	NaN	NaN	NaN	NaN	76	NaN	NaN	NaN	100	0	0	NaN	NaN	NaN	NaN	NaN	NaN	NaN	NaN	NaN	NaN	NaN	NaN	NaN	NaN	NaN	NaN	NaN	NaN	NaN	NaN	NaN	NaN	NaN	NaN	NaN	NaN
38.5	NaN	NaN	NaN	NaN	NaN	NaN	NaN	NaN	0	NaN	NaN	NaN	NaN	NaN	NaN	NaN	11	NaN	NaN	NaN	NaN	3	75	NaN	NaN	NaN	NaN	NaN	NaN	NaN	NaN	NaN	NaN	NaN	NaN	NaN	NaN	NaN	NaN	NaN	NaN	NaN	NaN	NaN	NaN	NaN	NaN	NaN	NaN
39.5	NaN	NaN	NaN	NaN	NaN	NaN	NaN	NaN	0	NaN	NaN	NaN	NaN	NaN	NaN	NaN	14	NaN	NaN	NaN	NaN	17	NaN	NaN	NaN	NaN	NaN	NaN	NaN	NaN	NaN	NaN	NaN	NaN	NaN	NaN	NaN	NaN	NaN	NaN	NaN	NaN	NaN	NaN	NaN	NaN	NaN	NaN	NaN
40	NaN	NaN	NaN	NaN	NaN	NaN	NaN	NaN	0	NaN	NaN	NaN	NaN	NaN	NaN	NaN	11	NaN	NaN	NaN	NaN	7	NaN	NaN	NaN	NaN	NaN	NaN	NaN	NaN	NaN	NaN	NaN	NaN	NaN	NaN	NaN	NaN	NaN	NaN	NaN	NaN	NaN	NaN	NaN	NaN	NaN	NaN	NaN
40.5	NaN	NaN	NaN	NaN	NaN	NaN	NaN	NaN	30	NaN	NaN	NaN	NaN	NaN	NaN	NaN	18	NaN	NaN	NaN	NaN	81	NaN	NaN	NaN	NaN	NaN	NaN	NaN	NaN	NaN	NaN	NaN	NaN	NaN	NaN	NaN	NaN	NaN	NaN	NaN	NaN	NaN	NaN	NaN	NaN	NaN	NaN	NaN
41	NaN	NaN	NaN	NaN	NaN	NaN	NaN	NaN	68	NaN	NaN	NaN	NaN	NaN	NaN	NaN	80	NaN	NaN	NaN	NaN	261	NaN	NaN	NaN	NaN	NaN	NaN	NaN	NaN	NaN	NaN	NaN	NaN	NaN	NaN	NaN	NaN	NaN	NaN	NaN	NaN	NaN	NaN	NaN	NaN	NaN	NaN	NaN
41.5	NaN	NaN	NaN	NaN	NaN	NaN	NaN	NaN	NaN	NaN	NaN	NaN	NaN	NaN	NaN	NaN	39	NaN	NaN	NaN	NaN	47	NaN	NaN	NaN	NaN	NaN	NaN	NaN	NaN	NaN	NaN	NaN	NaN	NaN	NaN	NaN	NaN	NaN	NaN	NaN	NaN	NaN	NaN	NaN	NaN	NaN	NaN	NaN
42	NaN	NaN	NaN	NaN	NaN	NaN	NaN	NaN	NaN	NaN	NaN	NaN	NaN	NaN	NaN	NaN	1	NaN	NaN	NaN	NaN	41	NaN	NaN	NaN	NaN	NaN	NaN	NaN	NaN	NaN	NaN	NaN	NaN	NaN	NaN	NaN	NaN	NaN	NaN	NaN	NaN	NaN	NaN	NaN	NaN	NaN	NaN	NaN
42.5	NaN	NaN	NaN	NaN	NaN	NaN	NaN	NaN	NaN	NaN	NaN	NaN	NaN	NaN	NaN	NaN	4	NaN	NaN	NaN	NaN	21	NaN	NaN	NaN	NaN	NaN	NaN	NaN	NaN	NaN	NaN	NaN	NaN	NaN	NaN	NaN	NaN	NaN	NaN	NaN	NaN	NaN	NaN	NaN	NaN	NaN	NaN	NaN
43	NaN	NaN	NaN	NaN	NaN	NaN	NaN	NaN	NaN	NaN	NaN	NaN	NaN	NaN	NaN	NaN	NaN	NaN	NaN	NaN	NaN	NaN	NaN	NaN	NaN	NaN	NaN	NaN	NaN	NaN	NaN	NaN	NaN	NaN	NaN	NaN	NaN	NaN	NaN	NaN	NaN	NaN	NaN	NaN	NaN	NaN	NaN	NaN	NaN
43.5	NaN	NaN	NaN	NaN	NaN	NaN	NaN	NaN	NaN	NaN	NaN	NaN	NaN	NaN	NaN	NaN	NaN	NaN	NaN	NaN	NaN	NaN	NaN	NaN	NaN	NaN	NaN	NaN	NaN	NaN	NaN	NaN	NaN	NaN	NaN	NaN	NaN	NaN	NaN	NaN	NaN	NaN	NaN	NaN	NaN	NaN	NaN	NaN	NaN
44	NaN	NaN	NaN	NaN	NaN	NaN	NaN	NaN	NaN	NaN	NaN	NaN	NaN	NaN	NaN	NaN	NaN	NaN	NaN	NaN	NaN	NaN	NaN	NaN	NaN	NaN	NaN	NaN	NaN	NaN	NaN	NaN	NaN	NaN	NaN	NaN	NaN	NaN	NaN	NaN	NaN	NaN	NaN	NaN	NaN	NaN	NaN	NaN	NaN
44.5	NaN	NaN	NaN	NaN	NaN	NaN	NaN	NaN	NaN	NaN	NaN	NaN	NaN	NaN	NaN	NaN	NaN	NaN	NaN	NaN	NaN	NaN	NaN	NaN	NaN	NaN	NaN	NaN	NaN	NaN	NaN	NaN	NaN	NaN	NaN	NaN	NaN	NaN	NaN	NaN	NaN	NaN	NaN	NaN	NaN	NaN	NaN	NaN	NaN
45	NaN	NaN	NaN	NaN	NaN	NaN	NaN	NaN	NaN	NaN	NaN	NaN	NaN	NaN	NaN	NaN	NaN	NaN	NaN	NaN	NaN	NaN	NaN	NaN	NaN	NaN	NaN	NaN	NaN	NaN	NaN	NaN	NaN	NaN	NaN	NaN	NaN	NaN	NaN	NaN	NaN	NaN	NaN	NaN	NaN	NaN	NaN	NaN	NaN
45.5	NaN	NaN	NaN	NaN	NaN	NaN	NaN	NaN	NaN	NaN	NaN	NaN	NaN	NaN	NaN	NaN	NaN	NaN	NaN	NaN	NaN	NaN	NaN	NaN	NaN	NaN	NaN	NaN	NaN	NaN	NaN	NaN	NaN	NaN	NaN	NaN	NaN	NaN	NaN	NaN	NaN	NaN	NaN	NaN	NaN	NaN	NaN	NaN	NaN
46	NaN	NaN	NaN	NaN	NaN	NaN	NaN	NaN	NaN	NaN	NaN	NaN	NaN	NaN	NaN	NaN	NaN	NaN	NaN	NaN	NaN	NaN	NaN	NaN	NaN	NaN	NaN	NaN	NaN	NaN	NaN	NaN	NaN	NaN	NaN	NaN	NaN	NaN	NaN	NaN	NaN	NaN	NaN	NaN	NaN	NaN	NaN	NaN	NaN
46.5	NaN	NaN	NaN	NaN	NaN	NaN	NaN	NaN	NaN	NaN	NaN	NaN	NaN	NaN	NaN	NaN	NaN	NaN	NaN	NaN	NaN	NaN	NaN	NaN	NaN	NaN	NaN	NaN	NaN	NaN	NaN	NaN	NaN	NaN	NaN	NaN	NaN	NaN	NaN	NaN	NaN	NaN	NaN	NaN	NaN	NaN	NaN	NaN	NaN
47	NaN	NaN	NaN	NaN	NaN	NaN	NaN	NaN	NaN	NaN	NaN	NaN	NaN	NaN	NaN	NaN	NaN	NaN	NaN	NaN	NaN	NaN	NaN	NaN	NaN	NaN	NaN	NaN	NaN	NaN	NaN	NaN	NaN	NaN	NaN	NaN	NaN	NaN	NaN	NaN	NaN	NaN	NaN	NaN	NaN	NaN	NaN	NaN	NaN
47.5	NaN	NaN	NaN	NaN	NaN	NaN	NaN	NaN	NaN	NaN	NaN	NaN	NaN	NaN	NaN	NaN	NaN	NaN	NaN	NaN	NaN	NaN	NaN	NaN	NaN	NaN	NaN	NaN	NaN	NaN	NaN	NaN	NaN	NaN	NaN	NaN	NaN	NaN	NaN	NaN	NaN	NaN	NaN	NaN	NaN	NaN	NaN	NaN	NaN
48	NaN	NaN	NaN	NaN	NaN	NaN	NaN	NaN	NaN	NaN	NaN	NaN	NaN	NaN	NaN	NaN	NaN	NaN	NaN	NaN	NaN	NaN	NaN	NaN	NaN	NaN	NaN	NaN	NaN	NaN	NaN	NaN	NaN	NaN	NaN	NaN	NaN	NaN	NaN	NaN	NaN	NaN	NaN	NaN	NaN	NaN	NaN	NaN	NaN
48.5	NaN	NaN	NaN	NaN	NaN	NaN	NaN	NaN	NaN	NaN	NaN	NaN	NaN	NaN	NaN	NaN	NaN	NaN	NaN	NaN	NaN	NaN	NaN	NaN	NaN	NaN	NaN	NaN	NaN	NaN	NaN	NaN	NaN	NaN	NaN	NaN	NaN	NaN	NaN	NaN	NaN	NaN	NaN	NaN	NaN	NaN	NaN	NaN	NaN
49	NaN	NaN	NaN	NaN	NaN	NaN	NaN	NaN	NaN	NaN	NaN	NaN	NaN	NaN	NaN	NaN	NaN	NaN	NaN	NaN	NaN	NaN	NaN	NaN	NaN	NaN	NaN	NaN	NaN	NaN	NaN	NaN	NaN	NaN	NaN	NaN	NaN	NaN	NaN	NaN	NaN	NaN	NaN	NaN	NaN	NaN	NaN	NaN	NaN
49.5	NaN	NaN	NaN	NaN	NaN	NaN	NaN	NaN	NaN	NaN	NaN	NaN	NaN	NaN	NaN	NaN	NaN	NaN	NaN	NaN	NaN	NaN	NaN	NaN	NaN	NaN	NaN	NaN	NaN	NaN	NaN	NaN	NaN	NaN	NaN	NaN	NaN	NaN	NaN	NaN	NaN	NaN	NaN	NaN	NaN	NaN	NaN	NaN	NaN
50	NaN	NaN	NaN	NaN	NaN	NaN	NaN	NaN	NaN	NaN	NaN	NaN	NaN	NaN	NaN	NaN	NaN	NaN	NaN	NaN	NaN	NaN	NaN	NaN	NaN	NaN	NaN	NaN	NaN	NaN	NaN	NaN	NaN	NaN	NaN	NaN	NaN	NaN	NaN	NaN	NaN	NaN	NaN	NaN	NaN	NaN	NaN	NaN	NaN
50.5	NaN	NaN	NaN	NaN	NaN	NaN	NaN	NaN	NaN	NaN	NaN	NaN	NaN	NaN	NaN	NaN	NaN	NaN	NaN	NaN	NaN	NaN	NaN	NaN	NaN	NaN	NaN	NaN	NaN	NaN	NaN	NaN	NaN	NaN	NaN	NaN	NaN	NaN	NaN	NaN	NaN	NaN	NaN	NaN	NaN	NaN	NaN	NaN	NaN
51	NaN	NaN	NaN	NaN	NaN	NaN	NaN	NaN	NaN	NaN	NaN	NaN	NaN	NaN	NaN	NaN	NaN	NaN	NaN	NaN	NaN	NaN	NaN	NaN	NaN	NaN	NaN	NaN	NaN	NaN	NaN	NaN	NaN	NaN	NaN	NaN	NaN	NaN	NaN	NaN	NaN	NaN	NaN	NaN	NaN	NaN	NaN	NaN	NaN
51.5	NaN	NaN	NaN	NaN	NaN	NaN	NaN	NaN	NaN	NaN	NaN	NaN	NaN	NaN	NaN	NaN	NaN	NaN	NaN	NaN	NaN	NaN	NaN	NaN	NaN	NaN	NaN	NaN	NaN	NaN	NaN	NaN	NaN	NaN	NaN	NaN	NaN	NaN	NaN	NaN	NaN	NaN	NaN	NaN	NaN	NaN	NaN	NaN	NaN
52	NaN	NaN	NaN	NaN	NaN	NaN	NaN	NaN	NaN	NaN	NaN	NaN	NaN	NaN	NaN	NaN	NaN	NaN	NaN	NaN	NaN	NaN	NaN	NaN	NaN	NaN	NaN	NaN	NaN	NaN	NaN	NaN	NaN	NaN	NaN	NaN	NaN	NaN	NaN	NaN	NaN	NaN	NaN	NaN	NaN	NaN	NaN	NaN	NaN
52.5	NaN	NaN	NaN	NaN	NaN	NaN	NaN	NaN	NaN	NaN	NaN	NaN	NaN	NaN	NaN	NaN	NaN	NaN	NaN	NaN	NaN	NaN	NaN	NaN	NaN	NaN	NaN	NaN	NaN	NaN	NaN	NaN	NaN	NaN	NaN	NaN	NaN	NaN	NaN	NaN	NaN	NaN	NaN	NaN	NaN	NaN	NaN	NaN	NaN
53	NaN	NaN	NaN	NaN	NaN	NaN	NaN	NaN	NaN	NaN	NaN	NaN	NaN	NaN	NaN	NaN	NaN	NaN	NaN	NaN	NaN	NaN	NaN	NaN	NaN	NaN	NaN	NaN	NaN	NaN	NaN	NaN	NaN	NaN	NaN	NaN	NaN	NaN	NaN	NaN	NaN	NaN	NaN	NaN	NaN	NaN	NaN	NaN	NaN
53.5	NaN	NaN	NaN	NaN	NaN	NaN	NaN	NaN	NaN	NaN	NaN	NaN	NaN	NaN	NaN	NaN	NaN	NaN	NaN	NaN	NaN	NaN	NaN	NaN	NaN	NaN	NaN	NaN	NaN	NaN	NaN	NaN	NaN	NaN	NaN	NaN	NaN	NaN	NaN	NaN	NaN	NaN	NaN	NaN	NaN	NaN	NaN	NaN	NaN
54	NaN	NaN	NaN	NaN	NaN	NaN	NaN	NaN	NaN	NaN	NaN	NaN	NaN	NaN	NaN	NaN	NaN	NaN	NaN	NaN	NaN	NaN	NaN	NaN	NaN	NaN	NaN	NaN	NaN	NaN	NaN	NaN	NaN	NaN	NaN	NaN	NaN	NaN	NaN	NaN	NaN	NaN	NaN	NaN	NaN	NaN	NaN	NaN	NaN
54.5	NaN	NaN	NaN	NaN	NaN	NaN	NaN	NaN	NaN	NaN	NaN	NaN	NaN	NaN	NaN	NaN	NaN	NaN	NaN	NaN	NaN	NaN	NaN	NaN	NaN	NaN	NaN	NaN	NaN	NaN	NaN	NaN	NaN	NaN	NaN	NaN	NaN	NaN	NaN	NaN	NaN	NaN	NaN	NaN	NaN	NaN	NaN	NaN	NaN
[truncated: 41 more columns]
