# Supplementary material for: Longitudinal imaging of Caenorhabditis elegans in a microfabricated device reveals variation in behavioral decline during aging
Source: eLife. 2017 May 31;6:e26652. doi: 10.7554/eLife.26652 (PMC5484621; doi:10.7554/eLife.26652)
Supplement: Figure 3—source data 1. — DOI: http://dx.doi.org/10.7554/eLife.26652.014 [file elife-26652-fig3-data1.zip › SourceData_Figure3/StimulatedLocomotion/StimulatedLocomotion_lite-1.csv]

1	NaN	NaN	NaN	NaN	NaN	NaN	NaN	NaN	NaN	NaN	NaN	NaN	NaN	NaN	NaN	NaN	NaN	NaN	NaN	NaN	NaN	NaN	NaN	NaN	NaN	NaN	NaN	NaN	NaN	NaN	NaN	NaN	NaN	NaN	NaN	NaN	NaN	NaN	NaN	NaN	NaN	NaN	NaN	NaN	NaN	NaN	NaN	NaN	NaN
1.5	279	345	256	306	177	354	215	291	244	296	284	237	307	302	118	283	333	236	40	229	292	129	183	220	219	87	266	213	270	205	340	323	376	339	298	232	323	358	366	244	145	336	418	369	297	330	452	314	627
2	359	361	456	368	284	375	396	374	307	758	253	481	390	237	223	330	369	406	105	258	322	248	223	441	242	291	248	169	303	261	332	247	337	283	305	326	401	393	410	473	208	364	363	384	371	408	359	259	869
2.5	347	294	376	388	325	307	304	356	320	729	321	445	406	336	28	386	430	323	164	188	324	150	395	250	246	311	206	107	286	328	395	363	428	422	306	316	383	299	453	441	242	464	450	394	496	392	405	329	724
3	350	311	396	373	294	324	327	361	311	736	270	454	394	262	77	344	384	344	120	206	323	174	266	298	243	296	216	123	290	278	456	343	389	320	245	378	445	338	477	342	192	441	293	467	442	398	372	507	601
3.5	366	312	413	410	330	324	357	358	313	731	327	447	414	352	117	393	396	355	131	193	323	189	399	335	244	312	231	130	290	320	271	478	274	411	369	338	382	293	541	352	336	416	254	499	436	474	366	384	549
4	429	313	426	485	334	357	452	358	311	732	367	449	420	433	157	398	409	364	136	199	374	200	403	451	243	313	242	187	290	318	270	440	431	460	234	299	499	250	415	347	300	363	147	470	344	348	432	192	290
4.5	413	317	464	478	343	325	448	163	69	454	346	317	438	399	238	412	307	389	93	0	289	232	413	445	142	312	276	151	290	317	305	408	560	315	394	348	393	340	423	519	363	464	539	398	481	218	392	323	636
5	476	121	377	507	331	456	464	189	251	392	432	337	407	534	129	350	446	329	149	NaN	526	127	307	470	204	313	188	294	283	301	266	491	333	338	372	407	398	181	456	498	489	306	485	388	492	494	358	464	424
5.5	446	462	479	534	430	441	470	461	150	277	289	176	496	257	258	425	222	140	7	NaN	564	86	296	396	256	397	252	338	326	508	260	448	264	197	395	339	468	415	449	529	331	324	391	443	399	321	494	497	786
6	295	366	241	306	353	509	508	427	262	393	361	393	425	330	194	438	427	267	106	NaN	521	183	195	486	94	380	426	154	359	218	423	306	484	323	336	199	509	403	508	552	192	264	558	121	432	444	484	410	889
6.5	453	332	337	482	510	446	434	221	290	239	615	372	458	545	101	495	394	451	144	NaN	368	194	506	414	265	392	122	159	390	247	427	341	400	287	350	327	514	406	529	554	342	315	433	289	407	352	501	495	812
7	360	390	523	487	486	300	259	278	232	762	442	305	537	471	8	504	517	282	96	NaN	335	186	275	381	113	341	306	446	423	427	408	190	349	275	264	323	531	316	445	533	374	301	348	163	354	220	524	494	355
7.5	466	429	537	483	492	390	449	319	249	738	485	381	478	556	31	497	488	421	210	NaN	370	188	332	421	423	354	314	399	398	345	441	263	371	181	233	189	311	325	591	561	234	312	322	238	281	269	347	493	614
8	502	380	579	280	310	168	494	212	235	163	284	407	276	588	22	404	478	410	366	NaN	375	4	205	375	468	209	336	383	171	317	90	496	177	313	370	167	245	345	373	550	175	313	330	562	283	269	256	113	380
8.5	194	543	126	189	242	372	284	442	70	730	431	196	120	476	6	436	386	332	158	NaN	203	8	229	441	408	196	27	120	370	92	376	154	284	328	173	143	486	299	54	173	338	172	178	78	218	376	131	145	222
9	253	403	376	108	596	545	28	202	331	399	493	183	511	395	19	375	302	264	200	NaN	116	5	74	278	251	283	195	150	317	242	81	248	64	346	327	171	309	361	395	146	122	342	278	22	251	189	209	330	54
9.5	130	98	48	118	285	398	81	311	361	681	112	124	415	237	44	412	418	120	119	NaN	219	0	313	125	365	112	110	99	331	303	126	233	194	222	111	112	118	148	281	210	132	95	295	142	253	255	122	314	21
10	134	339	90	437	454	112	406	196	106	294	304	153	272	122	NaN	388	125	148	124	NaN	88	0	263	122	344	221	104	214	73	32	98	139	332	147	129	161	249	178	213	218	174	22	109	0	144	142	37	9	25
10.5	283	139	8	480	401	402	192	111	3	100	282	384	166	209	NaN	382	137	255	141	NaN	17	0	218	368	311	117	86	117	309	20	201	123	421	202	430	129	59	102	123	319	301	160	353	300	168	80	169	121	123
11	191	233	177	300	360	87	224	154	24	282	54	199	88	143	NaN	237	326	185	105	NaN	62	0	187	199	280	209	389	128	357	0	193	47	86	181	229	32	114	236	267	91	15	56	180	17	145	2	179	140	245
11.5	57	300	142	86	137	300	49	160	97	231	18	245	209	289	NaN	41	209	190	110	NaN	21	0	48	37	133	269	173	117	217	21	195	97	277	187	279	108	171	189	192	158	162	171	223	283	151	100	171	126	190
12	156	316	151	247	228	152	235	155	46	244	27	211	265	222	NaN	138	238	186	106	NaN	33	0	180	231	170	285	227	120	252	22	193	114	274	183	242	103	235	201	269	181	127	179	246	278	148	114	197	147	204
12.5	144	364	77	229	184	103	268	20	28	100	0	118	431	199	NaN	105	0	175	0	NaN	24	0	177	329	104	333	0	51	58	24	160	88	229	133	75	102	344	173	166	105	115	204	4	277	44	158	123	30	172
13	147	367	95	233	210	169	275	219	39	136	43	141	306	226	NaN	120	60	178	42	NaN	30	0	178	256	120	297	60	122	176	109	110	165	273	65	179	84	199	184	276	248	50	161	316	94	148	13	251	165	55
13.5	54	162	0	76	204	192	294	34	33	0	0	100	48	238	NaN	0	0	111	0	NaN	29	0	77	218	0	218	0	69	124	132	181	114	0	61	212	124	142	156	39	21	83	198	83	44	NaN	28	127	30	55
14	40	376	0	84	135	162	50	408	NaN	0	89	73	145	0	NaN	115	0	32	20	NaN	4	0	0	124	0	143	4	127	151	102	0	116	88	181	279	262	164	95	0	302	74	205	122	416	NaN	14	4	228	82
14.5	317	15	0	169	9	278	156	80	NaN	0	58	65	120	83	NaN	320	0	32	30	NaN	0	0	0	33	20	174	0	100	11	107	20	84	179	211	95	69	27	137	54	36	0	70	309	20	NaN	66	64	13	156
15	213	76	0	154	0	37	86	91	NaN	1223	19	138	9	16	NaN	72	0	0	24	NaN	0	0	24	327	0	74	0	7	131	128	54	248	0	17	201	58	150	4	83	1	109	30	101	15	NaN	112	172	NaN	96
15.5	140	47	145	0	6	0	54	247	NaN	0	141	189	0	124	NaN	88	0	96	39	NaN	0	0	46	51	20	96	1	83	285	107	103	208	134	27	53	32	30	71	0	67	93	207	10	0	NaN	294	113	NaN	41
16	61	133	233	179	170	142	24	15	NaN	39	13	34	181	242	NaN	0	0	16	NaN	NaN	0	0	71	217	0	9	NaN	34	188	76	NaN	138	50	2	95	28	281	266	2	29	74	84	178	78	NaN	13	7	NaN	4
16.5	222	53	0	73	153	0	45	9	NaN	0	111	27	161	169	NaN	0	0	199	NaN	NaN	0	0	66	62	0	NaN	NaN	64	270	34	NaN	213	212	0	0	0	32	6	0	63	147	336	0	144	NaN	245	60	NaN	3
17	77	65	0	0	23	0	6	2	NaN	0	88	110	129	0	NaN	5	0	111	NaN	NaN	0	0	79	0	79	NaN	NaN	26	255	41	NaN	101	110	0	39	88	288	84	0	1	14	271	0	40	NaN	117	186	NaN	NaN
17.5	114	56	0	85	173	37	89	46	NaN	2	102	92	142	58	NaN	8	0	139	NaN	NaN	0	0	95	16	20	NaN	NaN	35	268	36	NaN	166	20	180	29	132	327	200	33	47	228	21	80	112	NaN	95	135	NaN	NaN
18	4	0	0	103	40	145	133	42	NaN	5	99	86	102	21	NaN	17	0	91	NaN	NaN	0	0	23	0	0	NaN	NaN	23	268	35	NaN	39	8	0	NaN	NaN	137	130	0	NaN	244	103	49	0	NaN	115	92	NaN	NaN
18.5	56	29	0	80	234	0	NaN	59	NaN	0	79	0	136	0	NaN	0	0	119	NaN	NaN	0	0	143	0	0	NaN	NaN	0	256	26	NaN	29	NaN	0	NaN	NaN	181	243	132	NaN	15	56	173	101	NaN	172	204	NaN	NaN
19	10	60	0	65	8	0	NaN	65	NaN	0	99	163	178	0	NaN	0	0	90	NaN	NaN	0	0	179	24	0	NaN	NaN	32	47	106	NaN	96	NaN	0	NaN	NaN	0	245	NaN	NaN	17	76	0	0	NaN	150	188	NaN	NaN
19.5	37	31	0	9	275	11	NaN	2	NaN	0	172	195	86	0	NaN	0	45	0	NaN	NaN	0	0	93	21	0	NaN	NaN	0	15	88	NaN	69	NaN	1	NaN	NaN	15	88	NaN	NaN	20	19	0	74	NaN	33	261	NaN	NaN
20	5	94	0	68	0	0	NaN	3	NaN	0	130	210	120	0	NaN	0	0	117	NaN	NaN	0	0	72	NaN	0	NaN	NaN	29	80	42	NaN	0	NaN	NaN	NaN	NaN	0	0	NaN	NaN	0	0	0	0	NaN	0	0	NaN	NaN
20.5	13	18	0	0	103	0	NaN	0	NaN	0	23	191	18	0	NaN	0	0	61	NaN	NaN	48	4	73	NaN	0	NaN	NaN	6	72	30	NaN	40	NaN	NaN	NaN	NaN	0	0	NaN	NaN	35	8	0	21	NaN	193	142	NaN	NaN
21	92	19	0	0	0	0	NaN	1	NaN	0	129	176	128	0	NaN	0	0	100	NaN	NaN	0	0	0	NaN	0	NaN	NaN	0	16	117	NaN	0	NaN	NaN	NaN	NaN	0	74	NaN	NaN	0	NaN	56	NaN	NaN	21	20	NaN	NaN
21.5	0	0	0	14	0	0	NaN	NaN	NaN	0	85	137	170	0	NaN	162	0	53	NaN	NaN	0	1	67	NaN	0	NaN	NaN	5	94	14	NaN	0	NaN	NaN	NaN	NaN	42	282	NaN	NaN	0	NaN	157	NaN	NaN	77	0	NaN	NaN
22	0	6	0	0	169	0	NaN	NaN	NaN	0	79	163	0	0	NaN	1	0	0	NaN	NaN	0	0	59	NaN	0	NaN	NaN	0	202	27	NaN	86	NaN	NaN	NaN	NaN	NaN	0	NaN	NaN	0	NaN	NaN	NaN	NaN	28	1	NaN	NaN
22.5	204	30	0	0	0	101	NaN	NaN	NaN	0	119	0	39	0	NaN	131	0	0	NaN	NaN	0	0	NaN	NaN	0	NaN	NaN	0	135	16	NaN	NaN	NaN	NaN	NaN	NaN	NaN	0	NaN	NaN	0	NaN	NaN	NaN	NaN	NaN	NaN	NaN	NaN
23	NaN	4	3	2	17	20	NaN	NaN	NaN	0	16	0	27	190	NaN	1	0	0	NaN	NaN	NaN	NaN	NaN	NaN	0	NaN	NaN	0	163	0	NaN	NaN	NaN	NaN	NaN	NaN	NaN	51	NaN	NaN	0	NaN	NaN	NaN	NaN	NaN	NaN	NaN	NaN
23.5	NaN	78	0	56	NaN	1	NaN	NaN	NaN	NaN	78	0	22	0	NaN	75	0	0	NaN	NaN	NaN	NaN	NaN	NaN	0	NaN	NaN	0	0	0	NaN	NaN	NaN	NaN	NaN	NaN	NaN	0	NaN	NaN	NaN	NaN	NaN	NaN	NaN	NaN	NaN	NaN	NaN
24	NaN	NaN	0	214	NaN	0	NaN	NaN	NaN	NaN	65	0	0	0	NaN	NaN	0	0	NaN	NaN	NaN	NaN	NaN	NaN	94	NaN	NaN	0	10	16	NaN	NaN	NaN	NaN	NaN	NaN	NaN	0	NaN	NaN	NaN	NaN	NaN	NaN	NaN	NaN	NaN	NaN	NaN
24.5	NaN	NaN	89	NaN	NaN	0	NaN	NaN	NaN	NaN	83	0	0	35	NaN	NaN	NaN	0	NaN	NaN	NaN	NaN	NaN	NaN	NaN	NaN	NaN	0	0	7	NaN	NaN	NaN	NaN	NaN	NaN	NaN	NaN	NaN	NaN	NaN	NaN	NaN	NaN	NaN	NaN	NaN	NaN	NaN
25	NaN	NaN	NaN	NaN	NaN	0	NaN	NaN	NaN	NaN	NaN	0	43	NaN	NaN	NaN	NaN	0	NaN	NaN	NaN	NaN	NaN	NaN	NaN	NaN	NaN	0	7	9	NaN	NaN	NaN	NaN	NaN	NaN	NaN	NaN	NaN	NaN	NaN	NaN	NaN	NaN	NaN	NaN	NaN	NaN	NaN
25.5	NaN	NaN	NaN	NaN	NaN	2	NaN	NaN	NaN	NaN	NaN	0	25	NaN	NaN	NaN	NaN	0	NaN	NaN	NaN	NaN	NaN	NaN	NaN	NaN	NaN	16	21	NaN	NaN	NaN	NaN	NaN	NaN	NaN	NaN	NaN	NaN	NaN	NaN	NaN	NaN	NaN	NaN	NaN	NaN	NaN	NaN
26	NaN	NaN	NaN	NaN	NaN	NaN	NaN	NaN	NaN	NaN	NaN	0	68	NaN	NaN	NaN	NaN	6	NaN	NaN	NaN	NaN	NaN	NaN	NaN	NaN	NaN	NaN	0	NaN	NaN	NaN	NaN	NaN	NaN	NaN	NaN	NaN	NaN	NaN	NaN	NaN	NaN	NaN	NaN	NaN	NaN	NaN	NaN
26.5	NaN	NaN	NaN	NaN	NaN	NaN	NaN	NaN	NaN	NaN	NaN	NaN	74	NaN	NaN	NaN	NaN	NaN	NaN	NaN	NaN	NaN	NaN	NaN	NaN	NaN	NaN	NaN	14	NaN	NaN	NaN	NaN	NaN	NaN	NaN	NaN	NaN	NaN	NaN	NaN	NaN	NaN	NaN	NaN	NaN	NaN	NaN	NaN
27	NaN	NaN	NaN	NaN	NaN	NaN	NaN	NaN	NaN	NaN	NaN	NaN	NaN	NaN	NaN	NaN	NaN	NaN	NaN	NaN	NaN	NaN	NaN	NaN	NaN	NaN	NaN	NaN	NaN	NaN	NaN	NaN	NaN	NaN	NaN	NaN	NaN	NaN	NaN	NaN	NaN	NaN	NaN	NaN	NaN	NaN	NaN	NaN	NaN
27.5	NaN	NaN	NaN	NaN	NaN	NaN	NaN	NaN	NaN	NaN	NaN	NaN	NaN	NaN	NaN	NaN	NaN	NaN	NaN	NaN	NaN	NaN	NaN	NaN	NaN	NaN	NaN	NaN	NaN	NaN	NaN	NaN	NaN	NaN	NaN	NaN	NaN	NaN	NaN	NaN	NaN	NaN	NaN	NaN	NaN	NaN	NaN	NaN	NaN
28	NaN	NaN	NaN	NaN	NaN	NaN	NaN	NaN	NaN	NaN	NaN	NaN	NaN	NaN	NaN	NaN	NaN	NaN	NaN	NaN	NaN	NaN	NaN	NaN	NaN	NaN	NaN	NaN	NaN	NaN	NaN	NaN	NaN	NaN	NaN	NaN	NaN	NaN	NaN	NaN	NaN	NaN	NaN	NaN	NaN	NaN	NaN	NaN	NaN
28.5	NaN	NaN	NaN	NaN	NaN	NaN	NaN	NaN	NaN	NaN	NaN	NaN	NaN	NaN	NaN	NaN	NaN	NaN	NaN	NaN	NaN	NaN	NaN	NaN	NaN	NaN	NaN	NaN	NaN	NaN	NaN	NaN	NaN	NaN	NaN	NaN	NaN	NaN	NaN	NaN	NaN	NaN	NaN	NaN	NaN	NaN	NaN	NaN	NaN
29	NaN	NaN	NaN	NaN	NaN	NaN	NaN	NaN	NaN	NaN	NaN	NaN	NaN	NaN	NaN	NaN	NaN	NaN	NaN	NaN	NaN	NaN	NaN	NaN	NaN	NaN	NaN	NaN	NaN	NaN	NaN	NaN	NaN	NaN	NaN	NaN	NaN	NaN	NaN	NaN	NaN	NaN	NaN	NaN	NaN	NaN	NaN	NaN	NaN
29.5	NaN	NaN	NaN	NaN	NaN	NaN	NaN	NaN	NaN	NaN	NaN	NaN	NaN	NaN	NaN	NaN	NaN	NaN	NaN	NaN	NaN	NaN	NaN	NaN	NaN	NaN	NaN	NaN	NaN	NaN	NaN	NaN	NaN	NaN	NaN	NaN	NaN	NaN	NaN	NaN	NaN	NaN	NaN	NaN	NaN	NaN	NaN	NaN	NaN
30	NaN	NaN	NaN	NaN	NaN	NaN	NaN	NaN	NaN	NaN	NaN	NaN	NaN	NaN	NaN	NaN	NaN	NaN	NaN	NaN	NaN	NaN	NaN	NaN	NaN	NaN	NaN	NaN	NaN	NaN	NaN	NaN	NaN	NaN	NaN	NaN	NaN	NaN	NaN	NaN	NaN	NaN	NaN	NaN	NaN	NaN	NaN	NaN	NaN
30.5	NaN	NaN	NaN	NaN	NaN	NaN	NaN	NaN	NaN	NaN	NaN	NaN	NaN	NaN	NaN	NaN	NaN	NaN	NaN	NaN	NaN	NaN	NaN	NaN	NaN	NaN	NaN	NaN	NaN	NaN	NaN	NaN	NaN	NaN	NaN	NaN	NaN	NaN	NaN	NaN	NaN	NaN	NaN	NaN	NaN	NaN	NaN	NaN	NaN
31	NaN	NaN	NaN	NaN	NaN	NaN	NaN	NaN	NaN	NaN	NaN	NaN	NaN	NaN	NaN	NaN	NaN	NaN	NaN	NaN	NaN	NaN	NaN	NaN	NaN	NaN	NaN	NaN	NaN	NaN	NaN	NaN	NaN	NaN	NaN	NaN	NaN	NaN	NaN	NaN	NaN	NaN	NaN	NaN	NaN	NaN	NaN	NaN	NaN
31.5	NaN	NaN	NaN	NaN	NaN	NaN	NaN	NaN	NaN	NaN	NaN	NaN	NaN	NaN	NaN	NaN	NaN	NaN	NaN	NaN	NaN	NaN	NaN	NaN	NaN	NaN	NaN	NaN	NaN	NaN	NaN	NaN	NaN	NaN	NaN	NaN	NaN	NaN	NaN	NaN	NaN	NaN	NaN	NaN	NaN	NaN	NaN	NaN	NaN
32	NaN	NaN	NaN	NaN	NaN	NaN	NaN	NaN	NaN	NaN	NaN	NaN	NaN	NaN	NaN	NaN	NaN	NaN	NaN	NaN	NaN	NaN	NaN	NaN	NaN	NaN	NaN	NaN	NaN	NaN	NaN	NaN	NaN	NaN	NaN	NaN	NaN	NaN	NaN	NaN	NaN	NaN	NaN	NaN	NaN	NaN	NaN	NaN	NaN
32.5	NaN	NaN	NaN	NaN	NaN	NaN	NaN	NaN	NaN	NaN	NaN	NaN	NaN	NaN	NaN	NaN	NaN	NaN	NaN	NaN	NaN	NaN	NaN	NaN	NaN	NaN	NaN	NaN	NaN	NaN	NaN	NaN	NaN	NaN	NaN	NaN	NaN	NaN	NaN	NaN	NaN	NaN	NaN	NaN	NaN	NaN	NaN	NaN	NaN
33	NaN	NaN	NaN	NaN	NaN	NaN	NaN	NaN	NaN	NaN	NaN	NaN	NaN	NaN	NaN	NaN	NaN	NaN	NaN	NaN	NaN	NaN	NaN	NaN	NaN	NaN	NaN	NaN	NaN	NaN	NaN	NaN	NaN	NaN	NaN	NaN	NaN	NaN	NaN	NaN	NaN	NaN	NaN	NaN	NaN	NaN	NaN	NaN	NaN
33.5	NaN	NaN	NaN	NaN	NaN	NaN	NaN	NaN	NaN	NaN	NaN	NaN	NaN	NaN	NaN	NaN	NaN	NaN	NaN	NaN	NaN	NaN	NaN	NaN	NaN	NaN	NaN	NaN	NaN	NaN	NaN	NaN	NaN	NaN	NaN	NaN	NaN	NaN	NaN	NaN	NaN	NaN	NaN	NaN	NaN	NaN	NaN	NaN	NaN
34	NaN	NaN	NaN	NaN	NaN	NaN	NaN	NaN	NaN	NaN	NaN	NaN	NaN	NaN	NaN	NaN	NaN	NaN	NaN	NaN	NaN	NaN	NaN	NaN	NaN	NaN	NaN	NaN	NaN	NaN	NaN	NaN	NaN	NaN	NaN	NaN	NaN	NaN	NaN	NaN	NaN	NaN	NaN	NaN	NaN	NaN	NaN	NaN	NaN
35	NaN	NaN	NaN	NaN	NaN	NaN	NaN	NaN	NaN	NaN	NaN	NaN	NaN	NaN	NaN	NaN	NaN	NaN	NaN	NaN	NaN	NaN	NaN	NaN	NaN	NaN	NaN	NaN	NaN	NaN	NaN	NaN	NaN	NaN	NaN	NaN	NaN	NaN	NaN	NaN	NaN	NaN	NaN	NaN	NaN	NaN	NaN	NaN	NaN
35.5	NaN	NaN	NaN	NaN	NaN	NaN	NaN	NaN	NaN	NaN	NaN	NaN	NaN	NaN	NaN	NaN	NaN	NaN	NaN	NaN	NaN	NaN	NaN	NaN	NaN	NaN	NaN	NaN	NaN	NaN	NaN	NaN	NaN	NaN	NaN	NaN	NaN	NaN	NaN	NaN	NaN	NaN	NaN	NaN	NaN	NaN	NaN	NaN	NaN
36	NaN	NaN	NaN	NaN	NaN	NaN	NaN	NaN	NaN	NaN	NaN	NaN	NaN	NaN	NaN	NaN	NaN	NaN	NaN	NaN	NaN	NaN	NaN	NaN	NaN	NaN	NaN	NaN	NaN	NaN	NaN	NaN	NaN	NaN	NaN	NaN	NaN	NaN	NaN	NaN	NaN	NaN	NaN	NaN	NaN	NaN	NaN	NaN	NaN
36.5	NaN	NaN	NaN	NaN	NaN	NaN	NaN	NaN	NaN	NaN	NaN	NaN	NaN	NaN	NaN	NaN	NaN	NaN	NaN	NaN	NaN	NaN	NaN	NaN	NaN	NaN	NaN	NaN	NaN	NaN	NaN	NaN	NaN	NaN	NaN	NaN	NaN	NaN	NaN	NaN	NaN	NaN	NaN	NaN	NaN	NaN	NaN	NaN	NaN
37	NaN	NaN	NaN	NaN	NaN	NaN	NaN	NaN	NaN	NaN	NaN	NaN	NaN	NaN	NaN	NaN	NaN	NaN	NaN	NaN	NaN	NaN	NaN	NaN	NaN	NaN	NaN	NaN	NaN	NaN	NaN	NaN	NaN	NaN	NaN	NaN	NaN	NaN	NaN	NaN	NaN	NaN	NaN	NaN	NaN	NaN	NaN	NaN	NaN
37.5	NaN	NaN	NaN	NaN	NaN	NaN	NaN	NaN	NaN	NaN	NaN	NaN	NaN	NaN	NaN	NaN	NaN	NaN	NaN	NaN	NaN	NaN	NaN	NaN	NaN	NaN	NaN	NaN	NaN	NaN	NaN	NaN	NaN	NaN	NaN	NaN	NaN	NaN	NaN	NaN	NaN	NaN	NaN	NaN	NaN	NaN	NaN	NaN	NaN
38	NaN	NaN	NaN	NaN	NaN	NaN	NaN	NaN	NaN	NaN	NaN	NaN	NaN	NaN	NaN	NaN	NaN	NaN	NaN	NaN	NaN	NaN	NaN	NaN	NaN	NaN	NaN	NaN	NaN	NaN	NaN	NaN	NaN	NaN	NaN	NaN	NaN	NaN	NaN	NaN	NaN	NaN	NaN	NaN	NaN	NaN	NaN	NaN	NaN
38.5	NaN	NaN	NaN	NaN	NaN	NaN	NaN	NaN	NaN	NaN	NaN	NaN	NaN	NaN	NaN	NaN	NaN	NaN	NaN	NaN	NaN	NaN	NaN	NaN	NaN	NaN	NaN	NaN	NaN	NaN	NaN	NaN	NaN	NaN	NaN	NaN	NaN	NaN	NaN	NaN	NaN	NaN	NaN	NaN	NaN	NaN	NaN	NaN	NaN
39.5	NaN	NaN	NaN	NaN	NaN	NaN	NaN	NaN	NaN	NaN	NaN	NaN	NaN	NaN	NaN	NaN	NaN	NaN	NaN	NaN	NaN	NaN	NaN	NaN	NaN	NaN	NaN	NaN	NaN	NaN	NaN	NaN	NaN	NaN	NaN	NaN	NaN	NaN	NaN	NaN	NaN	NaN	NaN	NaN	NaN	NaN	NaN	NaN	NaN
40	NaN	NaN	NaN	NaN	NaN	NaN	NaN	NaN	NaN	NaN	NaN	NaN	NaN	NaN	NaN	NaN	NaN	NaN	NaN	NaN	NaN	NaN	NaN	NaN	NaN	NaN	NaN	NaN	NaN	NaN	NaN	NaN	NaN	NaN	NaN	NaN	NaN	NaN	NaN	NaN	NaN	NaN	NaN	NaN	NaN	NaN	NaN	NaN	NaN
40.5	NaN	NaN	NaN	NaN	NaN	NaN	NaN	NaN	NaN	NaN	NaN	NaN	NaN	NaN	NaN	NaN	NaN	NaN	NaN	NaN	NaN	NaN	NaN	NaN	NaN	NaN	NaN	NaN	NaN	NaN	NaN	NaN	NaN	NaN	NaN	NaN	NaN	NaN	NaN	NaN	NaN	NaN	NaN	NaN	NaN	NaN	NaN	NaN	NaN
41	NaN	NaN	NaN	NaN	NaN	NaN	NaN	NaN	NaN	NaN	NaN	NaN	NaN	NaN	NaN	NaN	NaN	NaN	NaN	NaN	NaN	NaN	NaN	NaN	NaN	NaN	NaN	NaN	NaN	NaN	NaN	NaN	NaN	NaN	NaN	NaN	NaN	NaN	NaN	NaN	NaN	NaN	NaN	NaN	NaN	NaN	NaN	NaN	NaN
41.5	NaN	NaN	NaN	NaN	NaN	NaN	NaN	NaN	NaN	NaN	NaN	NaN	NaN	NaN	NaN	NaN	NaN	NaN	NaN	NaN	NaN	NaN	NaN	NaN	NaN	NaN	NaN	NaN	NaN	NaN	NaN	NaN	NaN	NaN	NaN	NaN	NaN	NaN	NaN	NaN	NaN	NaN	NaN	NaN	NaN	NaN	NaN	NaN	NaN
42	NaN	NaN	NaN	NaN	NaN	NaN	NaN	NaN	NaN	NaN	NaN	NaN	NaN	NaN	NaN	NaN	NaN	NaN	NaN	NaN	NaN	NaN	NaN	NaN	NaN	NaN	NaN	NaN	NaN	NaN	NaN	NaN	NaN	NaN	NaN	NaN	NaN	NaN	NaN	NaN	NaN	NaN	NaN	NaN	NaN	NaN	NaN	NaN	NaN
42.5	NaN	NaN	NaN	NaN	NaN	NaN	NaN	NaN	NaN	NaN	NaN	NaN	NaN	NaN	NaN	NaN	NaN	NaN	NaN	NaN	NaN	NaN	NaN	NaN	NaN	NaN	NaN	NaN	NaN	NaN	NaN	NaN	NaN	NaN	NaN	NaN	NaN	NaN	NaN	NaN	NaN	NaN	NaN	NaN	NaN	NaN	NaN	NaN	NaN
43	NaN	NaN	NaN	NaN	NaN	NaN	NaN	NaN	NaN	NaN	NaN	NaN	NaN	NaN	NaN	NaN	NaN	NaN	NaN	NaN	NaN	NaN	NaN	NaN	NaN	NaN	NaN	NaN	NaN	NaN	NaN	NaN	NaN	NaN	NaN	NaN	NaN	NaN	NaN	NaN	NaN	NaN	NaN	NaN	NaN	NaN	NaN	NaN	NaN
43.5	NaN	NaN	NaN	NaN	NaN	NaN	NaN	NaN	NaN	NaN	NaN	NaN	NaN	NaN	NaN	NaN	NaN	NaN	NaN	NaN	NaN	NaN	NaN	NaN	NaN	NaN	NaN	NaN	NaN	NaN	NaN	NaN	NaN	NaN	NaN	NaN	NaN	NaN	NaN	NaN	NaN	NaN	NaN	NaN	NaN	NaN	NaN	NaN	NaN
44	NaN	NaN	NaN	NaN	NaN	NaN	NaN	NaN	NaN	NaN	NaN	NaN	NaN	NaN	NaN	NaN	NaN	NaN	NaN	NaN	NaN	NaN	NaN	NaN	NaN	NaN	NaN	NaN	NaN	NaN	NaN	NaN	NaN	NaN	NaN	NaN	NaN	NaN	NaN	NaN	NaN	NaN	NaN	NaN	NaN	NaN	NaN	NaN	NaN
44.5	NaN	NaN	NaN	NaN	NaN	NaN	NaN	NaN	NaN	NaN	NaN	NaN	NaN	NaN	NaN	NaN	NaN	NaN	NaN	NaN	NaN	NaN	NaN	NaN	NaN	NaN	NaN	NaN	NaN	NaN	NaN	NaN	NaN	NaN	NaN	NaN	NaN	NaN	NaN	NaN	NaN	NaN	NaN	NaN	NaN	NaN	NaN	NaN	NaN
45	NaN	NaN	NaN	NaN	NaN	NaN	NaN	NaN	NaN	NaN	NaN	NaN	NaN	NaN	NaN	NaN	NaN	NaN	NaN	NaN	NaN	NaN	NaN	NaN	NaN	NaN	NaN	NaN	NaN	NaN	NaN	NaN	NaN	NaN	NaN	NaN	NaN	NaN	NaN	NaN	NaN	NaN	NaN	NaN	NaN	NaN	NaN	NaN	NaN
45.5	NaN	NaN	NaN	NaN	NaN	NaN	NaN	NaN	NaN	NaN	NaN	NaN	NaN	NaN	NaN	NaN	NaN	NaN	NaN	NaN	NaN	NaN	NaN	NaN	NaN	NaN	NaN	NaN	NaN	NaN	NaN	NaN	NaN	NaN	NaN	NaN	NaN	NaN	NaN	NaN	NaN	NaN	NaN	NaN	NaN	NaN	NaN	NaN	NaN
46	NaN	NaN	NaN	NaN	NaN	NaN	NaN	NaN	NaN	NaN	NaN	NaN	NaN	NaN	NaN	NaN	NaN	NaN	NaN	NaN	NaN	NaN	NaN	NaN	NaN	NaN	NaN	NaN	NaN	NaN	NaN	NaN	NaN	NaN	NaN	NaN	NaN	NaN	NaN	NaN	NaN	NaN	NaN	NaN	NaN	NaN	NaN	NaN	NaN
46.5	NaN	NaN	NaN	NaN	NaN	NaN	NaN	NaN	NaN	NaN	NaN	NaN	NaN	NaN	NaN	NaN	NaN	NaN	NaN	NaN	NaN	NaN	NaN	NaN	NaN	NaN	NaN	NaN	NaN	NaN	NaN	NaN	NaN	NaN	NaN	NaN	NaN	NaN	NaN	NaN	NaN	NaN	NaN	NaN	NaN	NaN	NaN	NaN	NaN
47	NaN	NaN	NaN	NaN	NaN	NaN	NaN	NaN	NaN	NaN	NaN	NaN	NaN	NaN	NaN	NaN	NaN	NaN	NaN	NaN	NaN	NaN	NaN	NaN	NaN	NaN	NaN	NaN	NaN	NaN	NaN	NaN	NaN	NaN	NaN	NaN	NaN	NaN	NaN	NaN	NaN	NaN	NaN	NaN	NaN	NaN	NaN	NaN	NaN
47.5	NaN	NaN	NaN	NaN	NaN	NaN	NaN	NaN	NaN	NaN	NaN	NaN	NaN	NaN	NaN	NaN	NaN	NaN	NaN	NaN	NaN	NaN	NaN	NaN	NaN	NaN	NaN	NaN	NaN	NaN	NaN	NaN	NaN	NaN	NaN	NaN	NaN	NaN	NaN	NaN	NaN	NaN	NaN	NaN	NaN	NaN	NaN	NaN	NaN
48	NaN	NaN	NaN	NaN	NaN	NaN	NaN	NaN	NaN	NaN	NaN	NaN	NaN	NaN	NaN	NaN	NaN	NaN	NaN	NaN	NaN	NaN	NaN	NaN	NaN	NaN	NaN	NaN	NaN	NaN	NaN	NaN	NaN	NaN	NaN	NaN	NaN	NaN	NaN	NaN	NaN	NaN	NaN	NaN	NaN	NaN	NaN	NaN	NaN
48.5	NaN	NaN	NaN	NaN	NaN	NaN	NaN	NaN	NaN	NaN	NaN	NaN	NaN	NaN	NaN	NaN	NaN	NaN	NaN	NaN	NaN	NaN	NaN	NaN	NaN	NaN	NaN	NaN	NaN	NaN	NaN	NaN	NaN	NaN	NaN	NaN	NaN	NaN	NaN	NaN	NaN	NaN	NaN	NaN	NaN	NaN	NaN	NaN	NaN
49	NaN	NaN	NaN	NaN	NaN	NaN	NaN	NaN	NaN	NaN	NaN	NaN	NaN	NaN	NaN	NaN	NaN	NaN	NaN	NaN	NaN	NaN	NaN	NaN	NaN	NaN	NaN	NaN	NaN	NaN	NaN	NaN	NaN	NaN	NaN	NaN	NaN	NaN	NaN	NaN	NaN	NaN	NaN	NaN	NaN	NaN	NaN	NaN	NaN
49.5	NaN	NaN	NaN	NaN	NaN	NaN	NaN	NaN	NaN	NaN	NaN	NaN	NaN	NaN	NaN	NaN	NaN	NaN	NaN	NaN	NaN	NaN	NaN	NaN	NaN	NaN	NaN	NaN	NaN	NaN	NaN	NaN	NaN	NaN	NaN	NaN	NaN	NaN	NaN	NaN	NaN	NaN	NaN	NaN	NaN	NaN	NaN	NaN	NaN
50	NaN	NaN	NaN	NaN	NaN	NaN	NaN	NaN	NaN	NaN	NaN	NaN	NaN	NaN	NaN	NaN	NaN	NaN	NaN	NaN	NaN	NaN	NaN	NaN	NaN	NaN	NaN	NaN	NaN	NaN	NaN	NaN	NaN	NaN	NaN	NaN	NaN	NaN	NaN	NaN	NaN	NaN	NaN	NaN	NaN	NaN	NaN	NaN	NaN
50.5	NaN	NaN	NaN	NaN	NaN	NaN	NaN	NaN	NaN	NaN	NaN	NaN	NaN	NaN	NaN	NaN	NaN	NaN	NaN	NaN	NaN	NaN	NaN	NaN	NaN	NaN	NaN	NaN	NaN	NaN	NaN	NaN	NaN	NaN	NaN	NaN	NaN	NaN	NaN	NaN	NaN	NaN	NaN	NaN	NaN	NaN	NaN	NaN	NaN
51	NaN	NaN	NaN	NaN	NaN	NaN	NaN	NaN	NaN	NaN	NaN	NaN	NaN	NaN	NaN	NaN	NaN	NaN	NaN	NaN	NaN	NaN	NaN	NaN	NaN	NaN	NaN	NaN	NaN	NaN	NaN	NaN	NaN	NaN	NaN	NaN	NaN	NaN	NaN	NaN	NaN	NaN	NaN	NaN	NaN	NaN	NaN	NaN	NaN
51.5	NaN	NaN	NaN	NaN	NaN	NaN	NaN	NaN	NaN	NaN	NaN	NaN	NaN	NaN	NaN	NaN	NaN	NaN	NaN	NaN	NaN	NaN	NaN	NaN	NaN	NaN	NaN	NaN	NaN	NaN	NaN	NaN	NaN	NaN	NaN	NaN	NaN	NaN	NaN	NaN	NaN	NaN	NaN	NaN	NaN	NaN	NaN	NaN	NaN
52	NaN	NaN	NaN	NaN	NaN	NaN	NaN	NaN	NaN	NaN	NaN	NaN	NaN	NaN	NaN	NaN	NaN	NaN	NaN	NaN	NaN	NaN	NaN	NaN	NaN	NaN	NaN	NaN	NaN	NaN	NaN	NaN	NaN	NaN	NaN	NaN	NaN	NaN	NaN	NaN	NaN	NaN	NaN	NaN	NaN	NaN	NaN	NaN	NaN
52.5	NaN	NaN	NaN	NaN	NaN	NaN	NaN	NaN	NaN	NaN	NaN	NaN	NaN	NaN	NaN	NaN	NaN	NaN	NaN	NaN	NaN	NaN	NaN	NaN	NaN	NaN	NaN	NaN	NaN	NaN	NaN	NaN	NaN	NaN	NaN	NaN	NaN	NaN	NaN	NaN	NaN	NaN	NaN	NaN	NaN	NaN	NaN	NaN	NaN
53	NaN	NaN	NaN	NaN	NaN	NaN	NaN	NaN	NaN	NaN	NaN	NaN	NaN	NaN	NaN	NaN	NaN	NaN	NaN	NaN	NaN	NaN	NaN	NaN	NaN	NaN	NaN	NaN	NaN	NaN	NaN	NaN	NaN	NaN	NaN	NaN	NaN	NaN	NaN	NaN	NaN	NaN	NaN	NaN	NaN	NaN	NaN	NaN	NaN
53.5	NaN	NaN	NaN	NaN	NaN	NaN	NaN	NaN	NaN	NaN	NaN	NaN	NaN	NaN	NaN	NaN	NaN	NaN	NaN	NaN	NaN	NaN	NaN	NaN	NaN	NaN	NaN	NaN	NaN	NaN	NaN	NaN	NaN	NaN	NaN	NaN	NaN	NaN	NaN	NaN	NaN	NaN	NaN	NaN	NaN	NaN	NaN	NaN	NaN
54	NaN	NaN	NaN	NaN	NaN	NaN	NaN	NaN	NaN	NaN	NaN	NaN	NaN	NaN	NaN	NaN	NaN	NaN	NaN	NaN	NaN	NaN	NaN	NaN	NaN	NaN	NaN	NaN	NaN	NaN	NaN	NaN	NaN	NaN	NaN	NaN	NaN	NaN	NaN	NaN	NaN	NaN	NaN	NaN	NaN	NaN	NaN	NaN	NaN
54.5	NaN	NaN	NaN	NaN	NaN	NaN	NaN	NaN	NaN	NaN	NaN	NaN	NaN	NaN	NaN	NaN	NaN	NaN	NaN	NaN	NaN	NaN	NaN	NaN	NaN	NaN	NaN	NaN	NaN	NaN	NaN	NaN	NaN	NaN	NaN	NaN	NaN	NaN	NaN	NaN	NaN	NaN	NaN	NaN	NaN	NaN	NaN	NaN	NaN
[truncated: 41 more columns]
