# Supplementary material for: Longitudinal imaging of Caenorhabditis elegans in a microfabricated device reveals variation in behavioral decline during aging
Source: eLife. 2017 May 31;6:e26652. doi: 10.7554/eLife.26652 (PMC5484621; doi:10.7554/eLife.26652)
Supplement: Figure 3—source data 1. — DOI: http://dx.doi.org/10.7554/eLife.26652.014 [file elife-26652-fig3-data1.zip › SourceData_Figure3/StimulatedLocomotion/StimulatedLocomotion_N2.csv]

1	NaN	NaN	NaN	NaN	NaN	NaN	NaN	NaN	NaN	NaN	NaN	NaN	NaN	NaN	NaN	NaN	NaN	NaN	NaN	NaN	NaN	NaN	NaN	NaN	NaN	NaN	NaN	NaN	NaN	NaN	NaN	NaN	NaN	NaN	NaN	NaN	NaN	NaN	NaN	NaN	NaN	NaN	NaN	NaN	NaN	NaN	NaN	NaN	NaN
1.5	329	301	325	343	90	223	397	282	248	313	306	329	278	320	330	311	355	317	331	198	327	333	419	382	330	371	346	419	373	296	296	277	271	423	276	354	286	263	239	235	246	260	258	238	222	293	331	310	311
2	436	251	478	332	329	359	401	365	309	365	301	469	361	321	349	344	346	363	349	243	278	422	385	433	267	337	423	332	331	298	311	270	381	445	320	311	272	330	247	322	263	322	300	253	286	364	377	322	361
2.5	402	355	473	359	297	255	401	353	472	368	327	236	372	284	371	372	453	384	366	282	151	349	449	433	397	383	351	308	464	375	314	392	392	414	290	271	303	349	325	335	380	346	363	339	323	407	461	300	385
3	411	277	474	339	305	281	401	356	350	366	307	294	364	294	354	351	373	368	353	253	183	367	401	433	299	348	369	314	364	317	406	350	476	354	326	474	392	347	324	324	165	365	349	311	309	390	389	350	301
3.5	419	338	473	344	306	269	415	401	380	366	348	264	380	288	358	376	393	372	356	306	159	382	413	433	416	388	377	327	389	331	364	384	441	468	409	488	155	298	321	318	390	381	335	282	336	416	416	341	493
4	426	333	473	348	320	322	425	434	422	375	366	272	385	320	362	379	378	378	354	376	212	436	419	448	430	427	403	404	370	321	150	375	459	454	192	215	338	386	383	340	383	331	438	371	377	455	403	155	441
4.5	445	332	406	243	308	265	456	534	227	287	412	254	402	286	343	387	208	256	280	377	70	427	313	413	473	403	403	366	312	243	357	370	496	360	394	535	313	419	270	266	419	442	334	206	351	386	471	315	489
5	283	137	309	361	356	444	219	384	548	401	351	260	316	400	372	364	230	396	345	376	302	464	438	494	366	500	403	519	329	231	193	392	522	381	325	480	364	267	354	407	385	291	236	281	274	390	405	380	367
5.5	479	156	270	323	191	194	440	302	275	426	354	199	243	419	333	380	426	239	289	287	40	308	390	175	389	370	429	457	390	306	279	383	434	243	455	479	180	296	348	294	202	392	278	203	279	355	313	322	434
6	559	175	329	326	288	469	402	266	520	459	365	369	202	300	313	300	372	197	438	419	23	390	505	182	311	386	424	516	361	309	196	327	249	383	342	297	263	179	367	261	239	312	261	253	308	394	277	287	392
6.5	463	254	161	416	120	468	499	311	198	310	276	335	353	344	379	344	88	396	114	306	28	292	361	410	102	322	433	325	398	350	217	341	304	390	370	479	264	282	353	269	249	437	293	216	291	365	356	296	435
7	344	237	231	390	87	304	244	146	198	257	246	471	550	328	279	538	365	281	34	394	24	372	472	355	204	67	404	179	239	382	14	207	259	374	290	479	267	277	288	230	64	426	181	51	244	321	361	232	439
7.5	471	242	191	397	201	465	384	409	266	334	253	441	403	332	380	392	399	310	163	328	25	394	452	409	278	341	411	394	401	358	31	199	261	412	274	301	126	106	328	212	280	472	337	72	285	181	355	126	284
8	493	101	155	217	187	463	345	372	472	189	193	431	293	321	127	291	483	258	78	80	23	334	445	369	268	398	310	173	412	263	19	377	362	297	314	194	190	80	95	238	289	305	108	158	122	162	262	389	252
8.5	193	210	178	289	242	154	91	521	183	404	203	244	328	262	382	140	371	133	309	179	14	457	229	408	308	173	219	602	338	185	0	403	275	136	186	420	252	155	170	246	121	108	243	132	260	349	101	42	298
9	249	147	60	330	211	121	229	137	143	327	45	262	248	81	438	176	513	249	169	204	11	333	372	145	200	412	24	89	335	26	19	323	392	526	193	194	286	166	81	253	344	202	270	18	212	260	138	274	202
9.5	553	214	211	127	NaN	271	121	282	180	369	227	389	556	334	329	328	399	102	305	411	11	274	176	221	155	273	348	195	442	71	18	74	268	296	248	298	131	105	34	121	127	265	220	35	128	252	156	203	97
10	545	0	141	175	NaN	166	167	216	348	238	72	267	39	178	124	300	272	116	39	95	NaN	418	491	169	428	150	48	302	120	89	6	87	339	274	120	306	140	94	123	228	299	274	215	159	0	372	170	152	159
10.5	123	0	47	113	NaN	132	346	166	561	122	262	426	132	2	284	246	198	122	74	105	NaN	478	195	201	310	89	131	250	87	10	9	323	216	96	217	141	143	314	110	62	198	212	339	236	343	20	40	159	39
11	0	NaN	86	140	NaN	149	238	164	162	85	295	189	282	319	123	27	125	90	222	52	NaN	193	300	257	339	33	33	574	165	7	27	184	187	253	253	261	178	57	141	113	244	147	258	124	130	326	337	12	172
11.5	479	NaN	75	81	NaN	236	47	101	179	61	4	321	116	234	121	208	223	73	293	64	NaN	22	307	157	158	187	49	267	69	NaN	22	219	195	225	226	272	200	121	118	142	221	163	279	152	290	191	180	78	147
12	135	NaN	81	99	NaN	274	163	149	170	127	300	222	158	260	122	83	230	95	300	67	NaN	195	302	186	203	102	66	344	93	NaN	36	193	189	232	233	281	216	73	124	164	227	151	264	138	277	329	219	58	153
12.5	20	NaN	72	85	NaN	387	138	144	167	252	315	97	12	240	117	41	250	107	319	76	NaN	203	187	163	58	74	115	195	37	NaN	20	168	187	216	142	306	264	42	74	229	214	82	197	47	272	145	127	51	138
13	236	NaN	NaN	116	NaN	325	161	203	187	158	303	203	169	245	118	175	235	123	305	95	NaN	206	248	298	175	115	214	247	51	NaN	63	93	127	35	124	270	1	7	33	82	57	6	77	138	32	339	48	17	41
13.5	538	NaN	NaN	16	NaN	304	160	240	236	6	148	134	76	129	14	169	33	101	87	94	NaN	214	230	367	166	152	373	127	15	NaN	24	86	73	34	78	123	123	NaN	NaN	2	73	NaN	293	NaN	73	257	44	157	52
14	0	NaN	NaN	166	NaN	78	125	191	150	29	103	197	202	204	14	194	71	168	43	98	NaN	97	230	275	102	54	160	215	15	NaN	21	72	13	37	177	177	45	NaN	NaN	201	96	NaN	115	NaN	58	61	244	15	25
14.5	560	NaN	NaN	95	NaN	100	68	329	288	10	5	115	214	22	269	171	5	109	228	107	NaN	54	291	73	84	84	13	235	20	NaN	25	22	11	63	63	209	23	NaN	NaN	146	161	NaN	181	NaN	96	45	159	28	49
15	16	NaN	NaN	100	NaN	107	80	213	491	213	0	26	253	306	13	17	74	102	23	119	NaN	59	251	211	21	74	284	159	21	NaN	28	127	59	203	54	48	60	NaN	NaN	170	NaN	NaN	169	NaN	138	42	220	50	123
15.5	54	NaN	NaN	74	NaN	286	52	231	107	101	161	14	269	47	180	46	50	93	0	27	NaN	97	250	414	100	189	52	106	67	NaN	22	47	NaN	177	4	100	132	NaN	NaN	0	NaN	NaN	81	NaN	70	121	110	130	95
16	47	NaN	NaN	90	NaN	165	34	0	28	199	70	105	188	57	148	71	66	86	45	52	NaN	198	247	51	135	76	34	152	144	NaN	120	101	NaN	83	0	182	60	NaN	NaN	67	NaN	NaN	13	NaN	131	252	184	NaN	58
16.5	42	NaN	NaN	110	NaN	431	1	NaN	19	247	218	2	151	187	95	33	100	0	42	4	NaN	237	334	104	216	187	14	0	9	NaN	NaN	0	NaN	104	35	NaN	34	NaN	NaN	98	NaN	NaN	62	NaN	68	306	86	NaN	141
17	47	NaN	NaN	157	NaN	159	64	NaN	85	136	NaN	43	108	139	252	28	87	28	14	212	NaN	231	220	175	105	160	70	67	97	NaN	NaN	1	NaN	68	9	NaN	NaN	NaN	NaN	7	NaN	NaN	83	NaN	NaN	125	151	NaN	NaN
17.5	120	NaN	NaN	NaN	NaN	245	77	NaN	130	164	NaN	76	119	151	227	78	90	NaN	57	133	NaN	254	248	186	160	167	85	26	103	NaN	NaN	1	NaN	104	35	NaN	NaN	NaN	NaN	98	NaN	NaN	83	NaN	NaN	306	151	NaN	NaN
18	68	NaN	NaN	NaN	NaN	112	63	NaN	209	91	NaN	108	9	114	201	76	32	NaN	74	106	NaN	305	103	111	141	71	129	6	120	NaN	NaN	NaN	NaN	NaN	NaN	NaN	NaN	NaN	NaN	NaN	NaN	NaN	NaN	NaN	NaN	NaN	NaN	NaN	NaN
18.5	277	NaN	NaN	NaN	NaN	183	117	NaN	104	105	NaN	66	63	45	NaN	83	76	NaN	51	33	NaN	196	207	217	55	143	39	13	78	NaN	NaN	NaN	NaN	NaN	NaN	NaN	NaN	NaN	NaN	NaN	NaN	NaN	NaN	NaN	NaN	NaN	NaN	NaN	NaN
19	167	NaN	NaN	NaN	NaN	109	34	NaN	122	141	NaN	0	52	32	NaN	68	57	NaN	157	14	NaN	127	41	200	148	197	0	17	193	NaN	NaN	NaN	NaN	NaN	NaN	NaN	NaN	NaN	NaN	NaN	NaN	NaN	NaN	NaN	NaN	NaN	NaN	NaN	NaN
19.5	166	NaN	NaN	NaN	NaN	84	55	NaN	1	88	NaN	61	42	NaN	NaN	14	32	NaN	68	420	NaN	214	18	174	129	130	0	81	194	NaN	NaN	NaN	NaN	NaN	NaN	NaN	NaN	NaN	NaN	NaN	NaN	NaN	NaN	NaN	NaN	NaN	NaN	NaN	NaN
20	174	NaN	NaN	NaN	NaN	94	123	NaN	42	23	NaN	92	99	NaN	NaN	NaN	0	NaN	136	25	NaN	218	141	92	185	114	97	38	NaN	NaN	NaN	NaN	NaN	NaN	NaN	NaN	NaN	NaN	NaN	NaN	NaN	NaN	NaN	NaN	NaN	NaN	NaN	NaN	NaN
20.5	237	NaN	NaN	NaN	NaN	233	103	NaN	158	172	NaN	27	39	NaN	NaN	NaN	46	NaN	77	135	NaN	246	167	0	93	64	25	78	NaN	NaN	NaN	NaN	NaN	NaN	NaN	NaN	NaN	NaN	NaN	NaN	NaN	NaN	NaN	NaN	NaN	NaN	NaN	NaN	NaN
21	164	NaN	NaN	NaN	NaN	124	120	NaN	252	NaN	NaN	1	117	NaN	NaN	NaN	NaN	NaN	75	0	NaN	132	181	12	74	64	112	229	NaN	NaN	NaN	NaN	NaN	NaN	NaN	NaN	NaN	NaN	NaN	NaN	NaN	NaN	NaN	NaN	NaN	NaN	NaN	NaN	NaN
21.5	314	NaN	NaN	NaN	NaN	90	NaN	NaN	110	NaN	NaN	76	215	NaN	NaN	NaN	NaN	NaN	NaN	163	NaN	154	158	94	2	16	84	44	NaN	NaN	NaN	NaN	NaN	NaN	NaN	NaN	NaN	NaN	NaN	NaN	NaN	NaN	NaN	NaN	NaN	NaN	NaN	NaN	NaN
22	177	NaN	NaN	NaN	NaN	210	NaN	NaN	261	NaN	NaN	20	24	NaN	NaN	NaN	NaN	NaN	NaN	8	NaN	7	61	0	17	45	192	139	NaN	NaN	NaN	NaN	NaN	NaN	NaN	NaN	NaN	NaN	NaN	NaN	NaN	NaN	NaN	NaN	NaN	NaN	NaN	NaN	NaN
22.5	125	NaN	NaN	NaN	NaN	131	NaN	NaN	198	NaN	NaN	96	6	NaN	NaN	NaN	NaN	NaN	NaN	88	NaN	112	97	3	NaN	0	111	57	NaN	NaN	NaN	NaN	NaN	NaN	NaN	NaN	NaN	NaN	NaN	NaN	NaN	NaN	NaN	NaN	NaN	NaN	NaN	NaN	NaN
23	42	NaN	NaN	NaN	NaN	71	NaN	NaN	245	NaN	NaN	27	43	NaN	NaN	NaN	NaN	NaN	NaN	124	NaN	128	266	NaN	NaN	75	4	21	NaN	NaN	NaN	NaN	NaN	NaN	NaN	NaN	NaN	NaN	NaN	NaN	NaN	NaN	NaN	NaN	NaN	NaN	NaN	NaN	NaN
23.5	403	NaN	NaN	NaN	NaN	58	NaN	NaN	288	NaN	NaN	63	34	NaN	NaN	NaN	NaN	NaN	NaN	80	NaN	27	221	NaN	NaN	4	15	146	NaN	NaN	NaN	NaN	NaN	NaN	NaN	NaN	NaN	NaN	NaN	NaN	NaN	NaN	NaN	NaN	NaN	NaN	NaN	NaN	NaN
24	49	NaN	NaN	NaN	NaN	42	NaN	NaN	130	NaN	NaN	1	220	NaN	NaN	NaN	NaN	NaN	NaN	0	NaN	NaN	334	NaN	NaN	25	256	164	NaN	NaN	NaN	NaN	NaN	NaN	NaN	NaN	NaN	NaN	NaN	NaN	NaN	NaN	NaN	NaN	NaN	NaN	NaN	NaN	NaN
24.5	43	NaN	NaN	NaN	NaN	41	NaN	NaN	200	NaN	NaN	53	128	NaN	NaN	NaN	NaN	NaN	NaN	0	NaN	NaN	363	NaN	NaN	NaN	219	124	NaN	NaN	NaN	NaN	NaN	NaN	NaN	NaN	NaN	NaN	NaN	NaN	NaN	NaN	NaN	NaN	NaN	NaN	NaN	NaN	NaN
25	467	NaN	NaN	NaN	NaN	0	NaN	NaN	202	NaN	NaN	129	152	NaN	NaN	NaN	NaN	NaN	NaN	NaN	NaN	NaN	277	NaN	NaN	NaN	189	36	NaN	NaN	NaN	NaN	NaN	NaN	NaN	NaN	NaN	NaN	NaN	NaN	NaN	NaN	NaN	NaN	NaN	NaN	NaN	NaN	NaN
25.5	434	NaN	NaN	NaN	NaN	9	NaN	NaN	185	NaN	NaN	198	82	NaN	NaN	NaN	NaN	NaN	NaN	NaN	NaN	NaN	174	NaN	NaN	NaN	168	25	NaN	NaN	NaN	NaN	NaN	NaN	NaN	NaN	NaN	NaN	NaN	NaN	NaN	NaN	NaN	NaN	NaN	NaN	NaN	NaN	NaN
26	179	NaN	NaN	NaN	NaN	0	NaN	NaN	10	NaN	NaN	30	204	NaN	NaN	NaN	NaN	NaN	NaN	NaN	NaN	NaN	194	NaN	NaN	NaN	58	147	NaN	NaN	NaN	NaN	NaN	NaN	NaN	NaN	NaN	NaN	NaN	NaN	NaN	NaN	NaN	NaN	NaN	NaN	NaN	NaN	NaN
26.5	78	NaN	NaN	NaN	NaN	0	NaN	NaN	60	NaN	NaN	74	116	NaN	NaN	NaN	NaN	NaN	NaN	NaN	NaN	NaN	115	NaN	NaN	NaN	3	NaN	NaN	NaN	NaN	NaN	NaN	NaN	NaN	NaN	NaN	NaN	NaN	NaN	NaN	NaN	NaN	NaN	NaN	NaN	NaN	NaN	NaN
27	418	NaN	NaN	NaN	NaN	0	NaN	NaN	45	NaN	NaN	8	80	NaN	NaN	NaN	NaN	NaN	NaN	NaN	NaN	NaN	10	NaN	NaN	NaN	11	NaN	NaN	NaN	NaN	NaN	NaN	NaN	NaN	NaN	NaN	NaN	NaN	NaN	NaN	NaN	NaN	NaN	NaN	NaN	NaN	NaN	NaN
27.5	156	NaN	NaN	NaN	NaN	0	NaN	NaN	30	NaN	NaN	6	69	NaN	NaN	NaN	NaN	NaN	NaN	NaN	NaN	NaN	NaN	NaN	NaN	NaN	92	NaN	NaN	NaN	NaN	NaN	NaN	NaN	NaN	NaN	NaN	NaN	NaN	NaN	NaN	NaN	NaN	NaN	NaN	NaN	NaN	NaN	NaN
28	36	NaN	NaN	NaN	NaN	22	NaN	NaN	54	NaN	NaN	21	107	NaN	NaN	NaN	NaN	NaN	NaN	NaN	NaN	NaN	NaN	NaN	NaN	NaN	28	NaN	NaN	NaN	NaN	NaN	NaN	NaN	NaN	NaN	NaN	NaN	NaN	NaN	NaN	NaN	NaN	NaN	NaN	NaN	NaN	NaN	NaN
28.5	37	NaN	NaN	NaN	NaN	NaN	NaN	NaN	16	NaN	NaN	51	NaN	NaN	NaN	NaN	NaN	NaN	NaN	NaN	NaN	NaN	NaN	NaN	NaN	NaN	53	NaN	NaN	NaN	NaN	NaN	NaN	NaN	NaN	NaN	NaN	NaN	NaN	NaN	NaN	NaN	NaN	NaN	NaN	NaN	NaN	NaN	NaN
29	125	NaN	NaN	NaN	NaN	NaN	NaN	NaN	NaN	NaN	NaN	71	NaN	NaN	NaN	NaN	NaN	NaN	NaN	NaN	NaN	NaN	NaN	NaN	NaN	NaN	NaN	NaN	NaN	NaN	NaN	NaN	NaN	NaN	NaN	NaN	NaN	NaN	NaN	NaN	NaN	NaN	NaN	NaN	NaN	NaN	NaN	NaN	NaN
29.5	140	NaN	NaN	NaN	NaN	NaN	NaN	NaN	NaN	NaN	NaN	5	NaN	NaN	NaN	NaN	NaN	NaN	NaN	NaN	NaN	NaN	NaN	NaN	NaN	NaN	NaN	NaN	NaN	NaN	NaN	NaN	NaN	NaN	NaN	NaN	NaN	NaN	NaN	NaN	NaN	NaN	NaN	NaN	NaN	NaN	NaN	NaN	NaN
30	NaN	NaN	NaN	NaN	NaN	NaN	NaN	NaN	NaN	NaN	NaN	NaN	NaN	NaN	NaN	NaN	NaN	NaN	NaN	NaN	NaN	NaN	NaN	NaN	NaN	NaN	NaN	NaN	NaN	NaN	NaN	NaN	NaN	NaN	NaN	NaN	NaN	NaN	NaN	NaN	NaN	NaN	NaN	NaN	NaN	NaN	NaN	NaN	NaN
30.5	NaN	NaN	NaN	NaN	NaN	NaN	NaN	NaN	NaN	NaN	NaN	NaN	NaN	NaN	NaN	NaN	NaN	NaN	NaN	NaN	NaN	NaN	NaN	NaN	NaN	NaN	NaN	NaN	NaN	NaN	NaN	NaN	NaN	NaN	NaN	NaN	NaN	NaN	NaN	NaN	NaN	NaN	NaN	NaN	NaN	NaN	NaN	NaN	NaN
31	NaN	NaN	NaN	NaN	NaN	NaN	NaN	NaN	NaN	NaN	NaN	NaN	NaN	NaN	NaN	NaN	NaN	NaN	NaN	NaN	NaN	NaN	NaN	NaN	NaN	NaN	NaN	NaN	NaN	NaN	NaN	NaN	NaN	NaN	NaN	NaN	NaN	NaN	NaN	NaN	NaN	NaN	NaN	NaN	NaN	NaN	NaN	NaN	NaN
31.5	NaN	NaN	NaN	NaN	NaN	NaN	NaN	NaN	NaN	NaN	NaN	NaN	NaN	NaN	NaN	NaN	NaN	NaN	NaN	NaN	NaN	NaN	NaN	NaN	NaN	NaN	NaN	NaN	NaN	NaN	NaN	NaN	NaN	NaN	NaN	NaN	NaN	NaN	NaN	NaN	NaN	NaN	NaN	NaN	NaN	NaN	NaN	NaN	NaN
32	NaN	NaN	NaN	NaN	NaN	NaN	NaN	NaN	NaN	NaN	NaN	NaN	NaN	NaN	NaN	NaN	NaN	NaN	NaN	NaN	NaN	NaN	NaN	NaN	NaN	NaN	NaN	NaN	NaN	NaN	NaN	NaN	NaN	NaN	NaN	NaN	NaN	NaN	NaN	NaN	NaN	NaN	NaN	NaN	NaN	NaN	NaN	NaN	NaN
32.5	NaN	NaN	NaN	NaN	NaN	NaN	NaN	NaN	NaN	NaN	NaN	NaN	NaN	NaN	NaN	NaN	NaN	NaN	NaN	NaN	NaN	NaN	NaN	NaN	NaN	NaN	NaN	NaN	NaN	NaN	NaN	NaN	NaN	NaN	NaN	NaN	NaN	NaN	NaN	NaN	NaN	NaN	NaN	NaN	NaN	NaN	NaN	NaN	NaN
33	NaN	NaN	NaN	NaN	NaN	NaN	NaN	NaN	NaN	NaN	NaN	NaN	NaN	NaN	NaN	NaN	NaN	NaN	NaN	NaN	NaN	NaN	NaN	NaN	NaN	NaN	NaN	NaN	NaN	NaN	NaN	NaN	NaN	NaN	NaN	NaN	NaN	NaN	NaN	NaN	NaN	NaN	NaN	NaN	NaN	NaN	NaN	NaN	NaN
33.5	NaN	NaN	NaN	NaN	NaN	NaN	NaN	NaN	NaN	NaN	NaN	NaN	NaN	NaN	NaN	NaN	NaN	NaN	NaN	NaN	NaN	NaN	NaN	NaN	NaN	NaN	NaN	NaN	NaN	NaN	NaN	NaN	NaN	NaN	NaN	NaN	NaN	NaN	NaN	NaN	NaN	NaN	NaN	NaN	NaN	NaN	NaN	NaN	NaN
34	NaN	NaN	NaN	NaN	NaN	NaN	NaN	NaN	NaN	NaN	NaN	NaN	NaN	NaN	NaN	NaN	NaN	NaN	NaN	NaN	NaN	NaN	NaN	NaN	NaN	NaN	NaN	NaN	NaN	NaN	NaN	NaN	NaN	NaN	NaN	NaN	NaN	NaN	NaN	NaN	NaN	NaN	NaN	NaN	NaN	NaN	NaN	NaN	NaN
35	NaN	NaN	NaN	NaN	NaN	NaN	NaN	NaN	NaN	NaN	NaN	NaN	NaN	NaN	NaN	NaN	NaN	NaN	NaN	NaN	NaN	NaN	NaN	NaN	NaN	NaN	NaN	NaN	NaN	NaN	NaN	NaN	NaN	NaN	NaN	NaN	NaN	NaN	NaN	NaN	NaN	NaN	NaN	NaN	NaN	NaN	NaN	NaN	NaN
35.5	NaN	NaN	NaN	NaN	NaN	NaN	NaN	NaN	NaN	NaN	NaN	NaN	NaN	NaN	NaN	NaN	NaN	NaN	NaN	NaN	NaN	NaN	NaN	NaN	NaN	NaN	NaN	NaN	NaN	NaN	NaN	NaN	NaN	NaN	NaN	NaN	NaN	NaN	NaN	NaN	NaN	NaN	NaN	NaN	NaN	NaN	NaN	NaN	NaN
36	NaN	NaN	NaN	NaN	NaN	NaN	NaN	NaN	NaN	NaN	NaN	NaN	NaN	NaN	NaN	NaN	NaN	NaN	NaN	NaN	NaN	NaN	NaN	NaN	NaN	NaN	NaN	NaN	NaN	NaN	NaN	NaN	NaN	NaN	NaN	NaN	NaN	NaN	NaN	NaN	NaN	NaN	NaN	NaN	NaN	NaN	NaN	NaN	NaN
36.5	NaN	NaN	NaN	NaN	NaN	NaN	NaN	NaN	NaN	NaN	NaN	NaN	NaN	NaN	NaN	NaN	NaN	NaN	NaN	NaN	NaN	NaN	NaN	NaN	NaN	NaN	NaN	NaN	NaN	NaN	NaN	NaN	NaN	NaN	NaN	NaN	NaN	NaN	NaN	NaN	NaN	NaN	NaN	NaN	NaN	NaN	NaN	NaN	NaN
37	NaN	NaN	NaN	NaN	NaN	NaN	NaN	NaN	NaN	NaN	NaN	NaN	NaN	NaN	NaN	NaN	NaN	NaN	NaN	NaN	NaN	NaN	NaN	NaN	NaN	NaN	NaN	NaN	NaN	NaN	NaN	NaN	NaN	NaN	NaN	NaN	NaN	NaN	NaN	NaN	NaN	NaN	NaN	NaN	NaN	NaN	NaN	NaN	NaN
37.5	NaN	NaN	NaN	NaN	NaN	NaN	NaN	NaN	NaN	NaN	NaN	NaN	NaN	NaN	NaN	NaN	NaN	NaN	NaN	NaN	NaN	NaN	NaN	NaN	NaN	NaN	NaN	NaN	NaN	NaN	NaN	NaN	NaN	NaN	NaN	NaN	NaN	NaN	NaN	NaN	NaN	NaN	NaN	NaN	NaN	NaN	NaN	NaN	NaN
38	NaN	NaN	NaN	NaN	NaN	NaN	NaN	NaN	NaN	NaN	NaN	NaN	NaN	NaN	NaN	NaN	NaN	NaN	NaN	NaN	NaN	NaN	NaN	NaN	NaN	NaN	NaN	NaN	NaN	NaN	NaN	NaN	NaN	NaN	NaN	NaN	NaN	NaN	NaN	NaN	NaN	NaN	NaN	NaN	NaN	NaN	NaN	NaN	NaN
38.5	NaN	NaN	NaN	NaN	NaN	NaN	NaN	NaN	NaN	NaN	NaN	NaN	NaN	NaN	NaN	NaN	NaN	NaN	NaN	NaN	NaN	NaN	NaN	NaN	NaN	NaN	NaN	NaN	NaN	NaN	NaN	NaN	NaN	NaN	NaN	NaN	NaN	NaN	NaN	NaN	NaN	NaN	NaN	NaN	NaN	NaN	NaN	NaN	NaN
39.5	NaN	NaN	NaN	NaN	NaN	NaN	NaN	NaN	NaN	NaN	NaN	NaN	NaN	NaN	NaN	NaN	NaN	NaN	NaN	NaN	NaN	NaN	NaN	NaN	NaN	NaN	NaN	NaN	NaN	NaN	NaN	NaN	NaN	NaN	NaN	NaN	NaN	NaN	NaN	NaN	NaN	NaN	NaN	NaN	NaN	NaN	NaN	NaN	NaN
40	NaN	NaN	NaN	NaN	NaN	NaN	NaN	NaN	NaN	NaN	NaN	NaN	NaN	NaN	NaN	NaN	NaN	NaN	NaN	NaN	NaN	NaN	NaN	NaN	NaN	NaN	NaN	NaN	NaN	NaN	NaN	NaN	NaN	NaN	NaN	NaN	NaN	NaN	NaN	NaN	NaN	NaN	NaN	NaN	NaN	NaN	NaN	NaN	NaN
40.5	NaN	NaN	NaN	NaN	NaN	NaN	NaN	NaN	NaN	NaN	NaN	NaN	NaN	NaN	NaN	NaN	NaN	NaN	NaN	NaN	NaN	NaN	NaN	NaN	NaN	NaN	NaN	NaN	NaN	NaN	NaN	NaN	NaN	NaN	NaN	NaN	NaN	NaN	NaN	NaN	NaN	NaN	NaN	NaN	NaN	NaN	NaN	NaN	NaN
41	NaN	NaN	NaN	NaN	NaN	NaN	NaN	NaN	NaN	NaN	NaN	NaN	NaN	NaN	NaN	NaN	NaN	NaN	NaN	NaN	NaN	NaN	NaN	NaN	NaN	NaN	NaN	NaN	NaN	NaN	NaN	NaN	NaN	NaN	NaN	NaN	NaN	NaN	NaN	NaN	NaN	NaN	NaN	NaN	NaN	NaN	NaN	NaN	NaN
41.5	NaN	NaN	NaN	NaN	NaN	NaN	NaN	NaN	NaN	NaN	NaN	NaN	NaN	NaN	NaN	NaN	NaN	NaN	NaN	NaN	NaN	NaN	NaN	NaN	NaN	NaN	NaN	NaN	NaN	NaN	NaN	NaN	NaN	NaN	NaN	NaN	NaN	NaN	NaN	NaN	NaN	NaN	NaN	NaN	NaN	NaN	NaN	NaN	NaN
42	NaN	NaN	NaN	NaN	NaN	NaN	NaN	NaN	NaN	NaN	NaN	NaN	NaN	NaN	NaN	NaN	NaN	NaN	NaN	NaN	NaN	NaN	NaN	NaN	NaN	NaN	NaN	NaN	NaN	NaN	NaN	NaN	NaN	NaN	NaN	NaN	NaN	NaN	NaN	NaN	NaN	NaN	NaN	NaN	NaN	NaN	NaN	NaN	NaN
42.5	NaN	NaN	NaN	NaN	NaN	NaN	NaN	NaN	NaN	NaN	NaN	NaN	NaN	NaN	NaN	NaN	NaN	NaN	NaN	NaN	NaN	NaN	NaN	NaN	NaN	NaN	NaN	NaN	NaN	NaN	NaN	NaN	NaN	NaN	NaN	NaN	NaN	NaN	NaN	NaN	NaN	NaN	NaN	NaN	NaN	NaN	NaN	NaN	NaN
43	NaN	NaN	NaN	NaN	NaN	NaN	NaN	NaN	NaN	NaN	NaN	NaN	NaN	NaN	NaN	NaN	NaN	NaN	NaN	NaN	NaN	NaN	NaN	NaN	NaN	NaN	NaN	NaN	NaN	NaN	NaN	NaN	NaN	NaN	NaN	NaN	NaN	NaN	NaN	NaN	NaN	NaN	NaN	NaN	NaN	NaN	NaN	NaN	NaN
43.5	NaN	NaN	NaN	NaN	NaN	NaN	NaN	NaN	NaN	NaN	NaN	NaN	NaN	NaN	NaN	NaN	NaN	NaN	NaN	NaN	NaN	NaN	NaN	NaN	NaN	NaN	NaN	NaN	NaN	NaN	NaN	NaN	NaN	NaN	NaN	NaN	NaN	NaN	NaN	NaN	NaN	NaN	NaN	NaN	NaN	NaN	NaN	NaN	NaN
44	NaN	NaN	NaN	NaN	NaN	NaN	NaN	NaN	NaN	NaN	NaN	NaN	NaN	NaN	NaN	NaN	NaN	NaN	NaN	NaN	NaN	NaN	NaN	NaN	NaN	NaN	NaN	NaN	NaN	NaN	NaN	NaN	NaN	NaN	NaN	NaN	NaN	NaN	NaN	NaN	NaN	NaN	NaN	NaN	NaN	NaN	NaN	NaN	NaN
44.5	NaN	NaN	NaN	NaN	NaN	NaN	NaN	NaN	NaN	NaN	NaN	NaN	NaN	NaN	NaN	NaN	NaN	NaN	NaN	NaN	NaN	NaN	NaN	NaN	NaN	NaN	NaN	NaN	NaN	NaN	NaN	NaN	NaN	NaN	NaN	NaN	NaN	NaN	NaN	NaN	NaN	NaN	NaN	NaN	NaN	NaN	NaN	NaN	NaN
45	NaN	NaN	NaN	NaN	NaN	NaN	NaN	NaN	NaN	NaN	NaN	NaN	NaN	NaN	NaN	NaN	NaN	NaN	NaN	NaN	NaN	NaN	NaN	NaN	NaN	NaN	NaN	NaN	NaN	NaN	NaN	NaN	NaN	NaN	NaN	NaN	NaN	NaN	NaN	NaN	NaN	NaN	NaN	NaN	NaN	NaN	NaN	NaN	NaN
45.5	NaN	NaN	NaN	NaN	NaN	NaN	NaN	NaN	NaN	NaN	NaN	NaN	NaN	NaN	NaN	NaN	NaN	NaN	NaN	NaN	NaN	NaN	NaN	NaN	NaN	NaN	NaN	NaN	NaN	NaN	NaN	NaN	NaN	NaN	NaN	NaN	NaN	NaN	NaN	NaN	NaN	NaN	NaN	NaN	NaN	NaN	NaN	NaN	NaN
46	NaN	NaN	NaN	NaN	NaN	NaN	NaN	NaN	NaN	NaN	NaN	NaN	NaN	NaN	NaN	NaN	NaN	NaN	NaN	NaN	NaN	NaN	NaN	NaN	NaN	NaN	NaN	NaN	NaN	NaN	NaN	NaN	NaN	NaN	NaN	NaN	NaN	NaN	NaN	NaN	NaN	NaN	NaN	NaN	NaN	NaN	NaN	NaN	NaN
46.5	NaN	NaN	NaN	NaN	NaN	NaN	NaN	NaN	NaN	NaN	NaN	NaN	NaN	NaN	NaN	NaN	NaN	NaN	NaN	NaN	NaN	NaN	NaN	NaN	NaN	NaN	NaN	NaN	NaN	NaN	NaN	NaN	NaN	NaN	NaN	NaN	NaN	NaN	NaN	NaN	NaN	NaN	NaN	NaN	NaN	NaN	NaN	NaN	NaN
47	NaN	NaN	NaN	NaN	NaN	NaN	NaN	NaN	NaN	NaN	NaN	NaN	NaN	NaN	NaN	NaN	NaN	NaN	NaN	NaN	NaN	NaN	NaN	NaN	NaN	NaN	NaN	NaN	NaN	NaN	NaN	NaN	NaN	NaN	NaN	NaN	NaN	NaN	NaN	NaN	NaN	NaN	NaN	NaN	NaN	NaN	NaN	NaN	NaN
47.5	NaN	NaN	NaN	NaN	NaN	NaN	NaN	NaN	NaN	NaN	NaN	NaN	NaN	NaN	NaN	NaN	NaN	NaN	NaN	NaN	NaN	NaN	NaN	NaN	NaN	NaN	NaN	NaN	NaN	NaN	NaN	NaN	NaN	NaN	NaN	NaN	NaN	NaN	NaN	NaN	NaN	NaN	NaN	NaN	NaN	NaN	NaN	NaN	NaN
48	NaN	NaN	NaN	NaN	NaN	NaN	NaN	NaN	NaN	NaN	NaN	NaN	NaN	NaN	NaN	NaN	NaN	NaN	NaN	NaN	NaN	NaN	NaN	NaN	NaN	NaN	NaN	NaN	NaN	NaN	NaN	NaN	NaN	NaN	NaN	NaN	NaN	NaN	NaN	NaN	NaN	NaN	NaN	NaN	NaN	NaN	NaN	NaN	NaN
48.5	NaN	NaN	NaN	NaN	NaN	NaN	NaN	NaN	NaN	NaN	NaN	NaN	NaN	NaN	NaN	NaN	NaN	NaN	NaN	NaN	NaN	NaN	NaN	NaN	NaN	NaN	NaN	NaN	NaN	NaN	NaN	NaN	NaN	NaN	NaN	NaN	NaN	NaN	NaN	NaN	NaN	NaN	NaN	NaN	NaN	NaN	NaN	NaN	NaN
49	NaN	NaN	NaN	NaN	NaN	NaN	NaN	NaN	NaN	NaN	NaN	NaN	NaN	NaN	NaN	NaN	NaN	NaN	NaN	NaN	NaN	NaN	NaN	NaN	NaN	NaN	NaN	NaN	NaN	NaN	NaN	NaN	NaN	NaN	NaN	NaN	NaN	NaN	NaN	NaN	NaN	NaN	NaN	NaN	NaN	NaN	NaN	NaN	NaN
49.5	NaN	NaN	NaN	NaN	NaN	NaN	NaN	NaN	NaN	NaN	NaN	NaN	NaN	NaN	NaN	NaN	NaN	NaN	NaN	NaN	NaN	NaN	NaN	NaN	NaN	NaN	NaN	NaN	NaN	NaN	NaN	NaN	NaN	NaN	NaN	NaN	NaN	NaN	NaN	NaN	NaN	NaN	NaN	NaN	NaN	NaN	NaN	NaN	NaN
50	NaN	NaN	NaN	NaN	NaN	NaN	NaN	NaN	NaN	NaN	NaN	NaN	NaN	NaN	NaN	NaN	NaN	NaN	NaN	NaN	NaN	NaN	NaN	NaN	NaN	NaN	NaN	NaN	NaN	NaN	NaN	NaN	NaN	NaN	NaN	NaN	NaN	NaN	NaN	NaN	NaN	NaN	NaN	NaN	NaN	NaN	NaN	NaN	NaN
50.5	NaN	NaN	NaN	NaN	NaN	NaN	NaN	NaN	NaN	NaN	NaN	NaN	NaN	NaN	NaN	NaN	NaN	NaN	NaN	NaN	NaN	NaN	NaN	NaN	NaN	NaN	NaN	NaN	NaN	NaN	NaN	NaN	NaN	NaN	NaN	NaN	NaN	NaN	NaN	NaN	NaN	NaN	NaN	NaN	NaN	NaN	NaN	NaN	NaN
51	NaN	NaN	NaN	NaN	NaN	NaN	NaN	NaN	NaN	NaN	NaN	NaN	NaN	NaN	NaN	NaN	NaN	NaN	NaN	NaN	NaN	NaN	NaN	NaN	NaN	NaN	NaN	NaN	NaN	NaN	NaN	NaN	NaN	NaN	NaN	NaN	NaN	NaN	NaN	NaN	NaN	NaN	NaN	NaN	NaN	NaN	NaN	NaN	NaN
51.5	NaN	NaN	NaN	NaN	NaN	NaN	NaN	NaN	NaN	NaN	NaN	NaN	NaN	NaN	NaN	NaN	NaN	NaN	NaN	NaN	NaN	NaN	NaN	NaN	NaN	NaN	NaN	NaN	NaN	NaN	NaN	NaN	NaN	NaN	NaN	NaN	NaN	NaN	NaN	NaN	NaN	NaN	NaN	NaN	NaN	NaN	NaN	NaN	NaN
52	NaN	NaN	NaN	NaN	NaN	NaN	NaN	NaN	NaN	NaN	NaN	NaN	NaN	NaN	NaN	NaN	NaN	NaN	NaN	NaN	NaN	NaN	NaN	NaN	NaN	NaN	NaN	NaN	NaN	NaN	NaN	NaN	NaN	NaN	NaN	NaN	NaN	NaN	NaN	NaN	NaN	NaN	NaN	NaN	NaN	NaN	NaN	NaN	NaN
52.5	NaN	NaN	NaN	NaN	NaN	NaN	NaN	NaN	NaN	NaN	NaN	NaN	NaN	NaN	NaN	NaN	NaN	NaN	NaN	NaN	NaN	NaN	NaN	NaN	NaN	NaN	NaN	NaN	NaN	NaN	NaN	NaN	NaN	NaN	NaN	NaN	NaN	NaN	NaN	NaN	NaN	NaN	NaN	NaN	NaN	NaN	NaN	NaN	NaN
53	NaN	NaN	NaN	NaN	NaN	NaN	NaN	NaN	NaN	NaN	NaN	NaN	NaN	NaN	NaN	NaN	NaN	NaN	NaN	NaN	NaN	NaN	NaN	NaN	NaN	NaN	NaN	NaN	NaN	NaN	NaN	NaN	NaN	NaN	NaN	NaN	NaN	NaN	NaN	NaN	NaN	NaN	NaN	NaN	NaN	NaN	NaN	NaN	NaN
53.5	NaN	NaN	NaN	NaN	NaN	NaN	NaN	NaN	NaN	NaN	NaN	NaN	NaN	NaN	NaN	NaN	NaN	NaN	NaN	NaN	NaN	NaN	NaN	NaN	NaN	NaN	NaN	NaN	NaN	NaN	NaN	NaN	NaN	NaN	NaN	NaN	NaN	NaN	NaN	NaN	NaN	NaN	NaN	NaN	NaN	NaN	NaN	NaN	NaN
54	NaN	NaN	NaN	NaN	NaN	NaN	NaN	NaN	NaN	NaN	NaN	NaN	NaN	NaN	NaN	NaN	NaN	NaN	NaN	NaN	NaN	NaN	NaN	NaN	NaN	NaN	NaN	NaN	NaN	NaN	NaN	NaN	NaN	NaN	NaN	NaN	NaN	NaN	NaN	NaN	NaN	NaN	NaN	NaN	NaN	NaN	NaN	NaN	NaN
54.5	NaN	NaN	NaN	NaN	NaN	NaN	NaN	NaN	NaN	NaN	NaN	NaN	NaN	NaN	NaN	NaN	NaN	NaN	NaN	NaN	NaN	NaN	NaN	NaN	NaN	NaN	NaN	NaN	NaN	NaN	NaN	NaN	NaN	NaN	NaN	NaN	NaN	NaN	NaN	NaN	NaN	NaN	NaN	NaN	NaN	NaN	NaN	NaN	NaN
[truncated: 396 more columns]
