# Supplementary material for: Longitudinal imaging of Caenorhabditis elegans in a microfabricated device reveals variation in behavioral decline during aging
Source: eLife. 2017 May 31;6:e26652. doi: 10.7554/eLife.26652 (PMC5484621; doi:10.7554/eLife.26652)
Supplement: Figure 3—source data 1. — DOI: http://dx.doi.org/10.7554/eLife.26652.014 [file elife-26652-fig3-data1.zip › SourceData_Figure3/StimulatedLocomotion/StimulatedLocomotion_tax-4.csv]

1	NaN	NaN	NaN	NaN	NaN	NaN	NaN	NaN	NaN	NaN	NaN	NaN	NaN	NaN	NaN	NaN	NaN	NaN	NaN	NaN	NaN	NaN	NaN	NaN	NaN	NaN	NaN	NaN	NaN	NaN	NaN	NaN	NaN	NaN	NaN	NaN	NaN	NaN	NaN	NaN	NaN	NaN	NaN	NaN	NaN	NaN	NaN	NaN	NaN
1.5	330	357	125	333	278	206	187	169	326	355	314	357	311	274	329	266	512	398	323	344	379	329	335	328	408	345	383	322	407	245	337	336	305	343	274	256	298	439	272	350	376	300	194	284	238	392	370	319	354
2	358	368	181	388	364	340	371	335	298	227	277	410	271	241	172	41	482	373	286	367	189	379	308	428	313	408	431	369	22	328	388	261	349	382	334	306	377	376	351	365	467	418	300	375	361	312	420	301	311
2.5	353	379	166	381	420	492	431	418	393	411	349	440	363	328	176	43	204	512	88	465	425	289	404	320	476	377	340	395	190	429	253	416	273	375	361	375	335	348	520	413	448	393	113	426	385	329	302	134	362
3	355	370	170	382	378	378	386	356	322	273	295	417	294	263	173	42	274	408	137	392	248	312	414	298	423	359	490	425	136	361	532	464	393	399	420	313	386	516	449	468	523	457	83	443	329	353	360	246	393
3.5	354	373	242	381	431	463	397	371	416	428	382	423	371	321	178	104	320	434	165	410	292	327	434	371	424	408	376	388	265	342	433	422	282	372	467	324	387	492	499	298	523	410	138	312	445	229	432	332	189
4	354	385	473	381	439	456	389	376	434	462	406	438	376	322	232	169	438	435	245	397	295	338	455	361	298	433	191	410	336	503	450	250	359	424	323	342	118	440	459	381	415	493	263	484	378	432	398	327	443
4.5	317	288	458	316	463	453	168	294	487	478	479	390	393	319	183	289	460	348	248	326	67	373	405	501	441	470	368	459	247	363	427	346	315	361	407	374	186	453	499	412	368	396	0	504	420	435	365	201	407
5	354	423	517	207	401	356	224	392	351	456	258	481	329	325	377	128	431	437	244	379	305	191	298	431	247	375	74	431	400	392	449	362	277	331	298	365	412	393	282	267	415	389	31	450	452	416	265	319	385
5.5	179	404	509	435	457	71	186	283	518	385	393	453	404	321	372	214	438	427	127	1	167	369	442	334	250	500	258	365	406	540	418	315	399	378	427	375	431	412	530	412	250	546	193	581	48	423	463	367	389
6	188	466	166	432	410	282	114	273	201	309	334	332	214	253	271	270	34	502	238	331	430	317	288	424	408	514	302	326	151	381	292	439	322	302	372	200	374	381	474	496	337	522	183	426	391	401	406	384	478
6.5	187	458	485	8	282	479	135	148	272	449	409	347	19	99	9	289	364	390	155	339	315	446	393	422	342	504	324	348	321	479	397	420	381	393	424	391	416	420	488	433	278	528	200	519	424	426	420	399	430
7	88	318	494	234	264	466	157	331	309	462	284	224	185	277	89	333	652	450	17	363	206	318	273	416	260	194	387	179	293	459	232	414	375	435	325	440	411	315	213	392	170	164	206	498	526	434	275	443	414
7.5	122	394	488	253	330	469	213	291	362	452	352	458	279	289	29	334	619	465	75	403	361	381	377	421	320	325	266	342	40	446	390	384	341	335	424	330	174	444	392	66	258	397	222	401	279	405	235	339	404
8	100	280	314	310	472	293	378	271	424	373	135	455	256	298	62	337	608	507	86	522	77	359	367	339	430	412	147	415	244	448	273	328	360	359	186	330	172	418	383	86	203	415	109	330	282	264	446	221	252
8.5	65	372	289	191	122	462	47	277	341	427	332	466	350	324	0	252	546	68	48	325	498	287	362	128	497	356	454	404	225	327	365	179	440	385	416	355	243	367	493	312	458	458	23	614	477	456	294	367	253
9	114	167	244	391	75	434	122	300	275	349	250	499	355	248	52	153	191	223	119	183	40	51	174	381	179	271	364	443	309	303	143	119	408	286	400	291	245	395	360	241	151	104	25	514	350	165	420	316	397
9.5	0	211	225	93	201	399	99	430	273	290	341	314	347	32	2	454	445	277	96	374	21	520	329	89	317	253	165	402	89	310	191	327	387	436	289	273	110	168	216	0	182	219	55	363	326	227	349	293	259
10	0	139	476	417	289	138	467	170	21	400	195	133	0	178	0	134	440	210	0	217	253	372	189	444	215	111	437	190	133	352	193	154	47	283	321	336	315	191	272	384	274	363	0	390	360	343	280	382	0
10.5	0	464	301	359	68	287	449	203	245	211	316	182	0	35	0	149	270	114	157	145	73	329	169	75	201	266	87	177	23	353	106	242	264	149	273	241	290	261	373	114	231	395	2	144	286	381	246	379	89
11	0	390	407	350	110	143	139	443	235	372	441	178	4	37	177	353	307	112	NaN	131	131	157	168	414	245	354	236	114	67	203	175	298	75	0	275	173	318	252	70	154	143	468	NaN	469	347	106	244	193	270
11.5	6	276	15	117	127	238	65	430	100	287	109	387	29	19	182	409	309	175	NaN	204	167	79	169	352	277	294	249	129	34	296	178	256	163	152	273	190	297	316	146	124	165	471	NaN	446	321	175	244	239	137
12	NaN	348	272	175	204	198	150	433	134	308	263	230	10	NaN	179	367	310	134	NaN	150	140	NaN	169	368	360	309	259	118	68	282	217	267	138	174	274	177	302	356	184	183	169	473	NaN	452	327	123	244	241	210
12.5	NaN	334	226	19	437	185	183	252	63	115	203	171	0	NaN	79	337	313	120	NaN	117	107	NaN	47	331	375	274	289	92	15	278	188	35	130	162	201	69	254	479	0	0	64	479	NaN	439	312	36	16	52	93
13	NaN	337	238	106	305	297	158	297	329	163	308	186	12	NaN	104	378	311	141	NaN	125	153	NaN	111	258	355	251	220	78	73	206	304	202	91	210	98	169	273	295	300	269	181	128	NaN	417	46	26	96	246	189
13.5	NaN	152	85	83	86	362	31	199	328	55	36	48	0	NaN	0	409	165	161	NaN	23	26	NaN	114	417	31	399	56	122	26	58	215	31	27	84	234	220	249	57	268	226	14	122	NaN	258	243	198	172	67	4
14	NaN	314	50	75	261	275	23	37	330	50	445	139	16	NaN	0	120	141	74	NaN	3	192	NaN	167	66	32	310	426	79	80	195	248	230	60	109	173	38	125	187	381	74	172	336	NaN	68	155	62	72	226	98
14.5	NaN	35	132	115	165	119	329	47	6	0	42	156	144	NaN	0	95	427	663	NaN	88	14	NaN	9	230	227	277	391	99	36	126	167	309	93	146	46	0	296	169	0	0	265	413	NaN	54	227	39	281	122	148
15	NaN	171	426	111	247	270	77	124	146	109	32	62	28	NaN	0	154	14	148	NaN	20	44	NaN	192	91	0	195	67	3	20	124	12	167	130	0	0	84	NaN	238	320	62	266	128	NaN	69	120	62	12	0	48
15.5	NaN	349	189	35	378	151	15	192	115	71	178	181	NaN	NaN	28	0	266	299	NaN	353	296	NaN	45	105	19	391	174	191	19	84	1	31	15	25	18	114	NaN	241	272	0	84	210	NaN	28	202	191	48	186	96
16	NaN	56	364	61	61	252	46	237	13	0	271	108	NaN	NaN	NaN	242	83	180	NaN	0	154	NaN	15	311	87	191	64	6	134	0	53	235	28	2	1	349	NaN	203	0	0	14	57	NaN	403	263	210	0	182	257
16.5	NaN	2	132	104	331	23	34	9	167	0	116	230	NaN	NaN	NaN	0	19	210	NaN	377	131	NaN	32	2	95	102	63	208	100	381	63	133	3	0	33	100	NaN	94	0	0	0	218	NaN	66	322	187	194	241	26
17	NaN	276	38	0	305	20	NaN	276	50	25	47	269	NaN	NaN	NaN	293	99	143	NaN	35	339	NaN	21	78	51	146	4	179	70	151	22	2	356	0	19	162	NaN	140	127	0	17	331	NaN	14	364	99	398	134	11
17.5	NaN	258	61	57	311	109	NaN	296	169	184	64	263	NaN	NaN	NaN	136	39	163	NaN	240	183	NaN	39	47	164	103	80	232	50	29	180	131	49	9	31	204	NaN	2	44	35	92	113	NaN	94	131	105	273	47	43
18	NaN	253	0	37	10	101	NaN	313	106	177	0	60	NaN	NaN	NaN	84	12	77	NaN	194	120	NaN	18	0	35	224	115	72	70	165	159	64	7	NaN	31	230	NaN	363	16	3	87	291	NaN	254	21	65	87	350	96
18.5	NaN	27	5	41	0	131	NaN	290	176	206	24	260	NaN	NaN	NaN	57	0	148	NaN	101	0	NaN	21	1	28	8	108	3	13	31	244	NaN	2	NaN	274	334	NaN	2	0	28	19	213	NaN	202	43	55	332	178	0
19	NaN	0	202	3	130	349	NaN	0	31	38	245	0	NaN	NaN	NaN	101	0	289	NaN	141	56	NaN	12	6	47	323	148	0	2	101	227	NaN	285	NaN	29	233	NaN	316	27	24	246	171	NaN	40	39	167	249	NaN	106
19.5	NaN	159	283	101	18	119	NaN	0	88	200	113	32	NaN	NaN	NaN	176	299	416	NaN	384	30	NaN	14	21	0	351	152	45	24	313	153	NaN	4	NaN	269	178	NaN	176	8	NaN	0	3	NaN	21	117	238	30	NaN	100
20	NaN	24	63	0	8	163	NaN	0	102	333	13	218	NaN	NaN	NaN	165	11	370	NaN	18	18	NaN	NaN	0	0	0	0	0	NaN	0	0	NaN	0	NaN	0	NaN	NaN	0	0	NaN	0	0	NaN	0	0	0	0	NaN	0
20.5	NaN	133	0	80	22	48	NaN	26	91	37	5	162	NaN	NaN	NaN	138	0	174	NaN	119	226	NaN	NaN	11	0	41	10	0	NaN	35	116	NaN	0	NaN	2	NaN	NaN	62	72	NaN	0	82	NaN	267	119	196	13	NaN	99
21	NaN	180	0	0	228	66	NaN	64	8	16	94	30	NaN	NaN	NaN	260	11	0	NaN	0	62	NaN	NaN	154	10	288	95	0	NaN	18	21	NaN	156	NaN	114	NaN	NaN	37	118	NaN	64	NaN	NaN	255	71	157	NaN	NaN	114
21.5	NaN	50	19	6	162	181	NaN	14	189	235	124	303	NaN	NaN	NaN	59	305	28	NaN	0	15	NaN	NaN	125	14	159	221	54	NaN	149	NaN	NaN	34	NaN	108	NaN	NaN	NaN	NaN	NaN	7	NaN	NaN	200	67	132	NaN	NaN	31
22	NaN	60	5	0	103	122	NaN	53	99	313	30	324	NaN	NaN	NaN	95	0	173	NaN	14	25	NaN	NaN	7	37	349	88	0	NaN	59	NaN	NaN	118	NaN	21	NaN	NaN	NaN	NaN	NaN	19	NaN	NaN	4	NaN	175	NaN	NaN	23
22.5	NaN	10	107	0	51	27	NaN	NaN	0	0	0	269	NaN	NaN	NaN	143	58	20	NaN	185	305	NaN	NaN	0	0	0	NaN	0	NaN	0	NaN	NaN	NaN	NaN	0	NaN	NaN	NaN	NaN	NaN	0	NaN	NaN	NaN	NaN	0	NaN	NaN	0
23	NaN	27	139	7	125	296	NaN	NaN	79	63	172	69	NaN	NaN	NaN	288	115	NaN	NaN	0	103	NaN	NaN	0	129	273	NaN	14	NaN	4	NaN	NaN	NaN	NaN	0	NaN	NaN	NaN	NaN	NaN	21	NaN	NaN	NaN	NaN	70	NaN	NaN	46
23.5	NaN	2	59	26	130	310	NaN	NaN	95	105	130	153	NaN	NaN	NaN	112	24	NaN	NaN	49	79	NaN	NaN	33	53	27	NaN	29	NaN	0	NaN	NaN	NaN	NaN	2	NaN	NaN	NaN	NaN	NaN	NaN	NaN	NaN	NaN	NaN	6	NaN	NaN	14
24	NaN	182	180	14	143	0	NaN	NaN	0	74	134	133	NaN	NaN	NaN	10	0	NaN	NaN	0	NaN	NaN	NaN	NaN	0	58	NaN	99	NaN	23	NaN	NaN	NaN	NaN	7	NaN	NaN	NaN	NaN	NaN	NaN	NaN	NaN	NaN	NaN	57	NaN	NaN	7
24.5	NaN	2	181	73	106	165	NaN	NaN	172	36	123	0	NaN	NaN	NaN	0	175	NaN	NaN	12	NaN	NaN	NaN	NaN	27	40	NaN	97	NaN	0	NaN	NaN	NaN	NaN	NaN	NaN	NaN	NaN	NaN	NaN	NaN	NaN	NaN	NaN	NaN	NaN	NaN	NaN	NaN
25	NaN	103	50	185	2	7	NaN	NaN	NaN	97	226	8	NaN	NaN	NaN	245	1	NaN	NaN	61	NaN	NaN	NaN	NaN	15	119	NaN	28	NaN	12	NaN	NaN	NaN	NaN	NaN	NaN	NaN	NaN	NaN	NaN	NaN	NaN	NaN	NaN	NaN	NaN	NaN	NaN	NaN
25.5	NaN	30	0	232	NaN	8	NaN	NaN	NaN	0	240	NaN	NaN	NaN	NaN	0	0	NaN	NaN	0	NaN	NaN	NaN	NaN	23	NaN	NaN	NaN	NaN	NaN	NaN	NaN	NaN	NaN	NaN	NaN	NaN	NaN	NaN	NaN	NaN	NaN	NaN	NaN	NaN	NaN	NaN	NaN	NaN
26	NaN	9	0	61	NaN	1	NaN	NaN	NaN	113	278	NaN	NaN	NaN	NaN	203	11	NaN	NaN	7	NaN	NaN	NaN	NaN	2	NaN	NaN	NaN	NaN	NaN	NaN	NaN	NaN	NaN	NaN	NaN	NaN	NaN	NaN	NaN	NaN	NaN	NaN	NaN	NaN	NaN	NaN	NaN	NaN
26.5	NaN	3	0	261	NaN	NaN	NaN	NaN	NaN	80	245	NaN	NaN	NaN	NaN	0	7	NaN	NaN	NaN	NaN	NaN	NaN	NaN	NaN	NaN	NaN	NaN	NaN	NaN	NaN	NaN	NaN	NaN	NaN	NaN	NaN	NaN	NaN	NaN	NaN	NaN	NaN	NaN	NaN	NaN	NaN	NaN	NaN
27	NaN	NaN	5	167	NaN	NaN	NaN	NaN	NaN	58	104	NaN	NaN	NaN	NaN	78	153	NaN	NaN	NaN	NaN	NaN	NaN	NaN	NaN	NaN	NaN	NaN	NaN	NaN	NaN	NaN	NaN	NaN	NaN	NaN	NaN	NaN	NaN	NaN	NaN	NaN	NaN	NaN	NaN	NaN	NaN	NaN	NaN
27.5	NaN	NaN	36	71	NaN	NaN	NaN	NaN	NaN	0	NaN	NaN	NaN	NaN	NaN	138	0	NaN	NaN	NaN	NaN	NaN	NaN	NaN	NaN	NaN	NaN	NaN	NaN	NaN	NaN	NaN	NaN	NaN	NaN	NaN	NaN	NaN	NaN	NaN	NaN	NaN	NaN	NaN	NaN	NaN	NaN	NaN	NaN
28	NaN	NaN	1	182	NaN	NaN	NaN	NaN	NaN	21	NaN	NaN	NaN	NaN	NaN	76	0	NaN	NaN	NaN	NaN	NaN	NaN	NaN	NaN	NaN	NaN	NaN	NaN	NaN	NaN	NaN	NaN	NaN	NaN	NaN	NaN	NaN	NaN	NaN	NaN	NaN	NaN	NaN	NaN	NaN	NaN	NaN	NaN
28.5	NaN	NaN	29	120	NaN	NaN	NaN	NaN	NaN	NaN	NaN	NaN	NaN	NaN	NaN	36	0	NaN	NaN	NaN	NaN	NaN	NaN	NaN	NaN	NaN	NaN	NaN	NaN	NaN	NaN	NaN	NaN	NaN	NaN	NaN	NaN	NaN	NaN	NaN	NaN	NaN	NaN	NaN	NaN	NaN	NaN	NaN	NaN
29	NaN	NaN	8	20	NaN	NaN	NaN	NaN	NaN	NaN	NaN	NaN	NaN	NaN	NaN	127	0	NaN	NaN	NaN	NaN	NaN	NaN	NaN	NaN	NaN	NaN	NaN	NaN	NaN	NaN	NaN	NaN	NaN	NaN	NaN	NaN	NaN	NaN	NaN	NaN	NaN	NaN	NaN	NaN	NaN	NaN	NaN	NaN
29.5	NaN	NaN	55	157	NaN	NaN	NaN	NaN	NaN	NaN	NaN	NaN	NaN	NaN	NaN	50	0	NaN	NaN	NaN	NaN	NaN	NaN	NaN	NaN	NaN	NaN	NaN	NaN	NaN	NaN	NaN	NaN	NaN	NaN	NaN	NaN	NaN	NaN	NaN	NaN	NaN	NaN	NaN	NaN	NaN	NaN	NaN	NaN
30	NaN	NaN	39	1	NaN	NaN	NaN	NaN	NaN	NaN	NaN	NaN	NaN	NaN	NaN	14	0	NaN	NaN	NaN	NaN	NaN	NaN	NaN	NaN	NaN	NaN	NaN	NaN	NaN	NaN	NaN	NaN	NaN	NaN	NaN	NaN	NaN	NaN	NaN	NaN	NaN	NaN	NaN	NaN	NaN	NaN	NaN	NaN
30.5	NaN	NaN	0	NaN	NaN	NaN	NaN	NaN	NaN	NaN	NaN	NaN	NaN	NaN	NaN	NaN	0	NaN	NaN	NaN	NaN	NaN	NaN	NaN	NaN	NaN	NaN	NaN	NaN	NaN	NaN	NaN	NaN	NaN	NaN	NaN	NaN	NaN	NaN	NaN	NaN	NaN	NaN	NaN	NaN	NaN	NaN	NaN	NaN
31	NaN	NaN	180	NaN	NaN	NaN	NaN	NaN	NaN	NaN	NaN	NaN	NaN	NaN	NaN	NaN	0	NaN	NaN	NaN	NaN	NaN	NaN	NaN	NaN	NaN	NaN	NaN	NaN	NaN	NaN	NaN	NaN	NaN	NaN	NaN	NaN	NaN	NaN	NaN	NaN	NaN	NaN	NaN	NaN	NaN	NaN	NaN	NaN
31.5	NaN	NaN	130	NaN	NaN	NaN	NaN	NaN	NaN	NaN	NaN	NaN	NaN	NaN	NaN	NaN	0	NaN	NaN	NaN	NaN	NaN	NaN	NaN	NaN	NaN	NaN	NaN	NaN	NaN	NaN	NaN	NaN	NaN	NaN	NaN	NaN	NaN	NaN	NaN	NaN	NaN	NaN	NaN	NaN	NaN	NaN	NaN	NaN
32	NaN	NaN	35	NaN	NaN	NaN	NaN	NaN	NaN	NaN	NaN	NaN	NaN	NaN	NaN	NaN	0	NaN	NaN	NaN	NaN	NaN	NaN	NaN	NaN	NaN	NaN	NaN	NaN	NaN	NaN	NaN	NaN	NaN	NaN	NaN	NaN	NaN	NaN	NaN	NaN	NaN	NaN	NaN	NaN	NaN	NaN	NaN	NaN
32.5	NaN	NaN	0	NaN	NaN	NaN	NaN	NaN	NaN	NaN	NaN	NaN	NaN	NaN	NaN	NaN	0	NaN	NaN	NaN	NaN	NaN	NaN	NaN	NaN	NaN	NaN	NaN	NaN	NaN	NaN	NaN	NaN	NaN	NaN	NaN	NaN	NaN	NaN	NaN	NaN	NaN	NaN	NaN	NaN	NaN	NaN	NaN	NaN
33	NaN	NaN	0	NaN	NaN	NaN	NaN	NaN	NaN	NaN	NaN	NaN	NaN	NaN	NaN	NaN	0	NaN	NaN	NaN	NaN	NaN	NaN	NaN	NaN	NaN	NaN	NaN	NaN	NaN	NaN	NaN	NaN	NaN	NaN	NaN	NaN	NaN	NaN	NaN	NaN	NaN	NaN	NaN	NaN	NaN	NaN	NaN	NaN
33.5	NaN	NaN	94	NaN	NaN	NaN	NaN	NaN	NaN	NaN	NaN	NaN	NaN	NaN	NaN	NaN	0	NaN	NaN	NaN	NaN	NaN	NaN	NaN	NaN	NaN	NaN	NaN	NaN	NaN	NaN	NaN	NaN	NaN	NaN	NaN	NaN	NaN	NaN	NaN	NaN	NaN	NaN	NaN	NaN	NaN	NaN	NaN	NaN
34	NaN	NaN	0	NaN	NaN	NaN	NaN	NaN	NaN	NaN	NaN	NaN	NaN	NaN	NaN	NaN	0	NaN	NaN	NaN	NaN	NaN	NaN	NaN	NaN	NaN	NaN	NaN	NaN	NaN	NaN	NaN	NaN	NaN	NaN	NaN	NaN	NaN	NaN	NaN	NaN	NaN	NaN	NaN	NaN	NaN	NaN	NaN	NaN
35	NaN	NaN	0	NaN	NaN	NaN	NaN	NaN	NaN	NaN	NaN	NaN	NaN	NaN	NaN	NaN	0	NaN	NaN	NaN	NaN	NaN	NaN	NaN	NaN	NaN	NaN	NaN	NaN	NaN	NaN	NaN	NaN	NaN	NaN	NaN	NaN	NaN	NaN	NaN	NaN	NaN	NaN	NaN	NaN	NaN	NaN	NaN	NaN
35.5	NaN	NaN	0	NaN	NaN	NaN	NaN	NaN	NaN	NaN	NaN	NaN	NaN	NaN	NaN	NaN	0	NaN	NaN	NaN	NaN	NaN	NaN	NaN	NaN	NaN	NaN	NaN	NaN	NaN	NaN	NaN	NaN	NaN	NaN	NaN	NaN	NaN	NaN	NaN	NaN	NaN	NaN	NaN	NaN	NaN	NaN	NaN	NaN
36	NaN	NaN	2	NaN	NaN	NaN	NaN	NaN	NaN	NaN	NaN	NaN	NaN	NaN	NaN	NaN	0	NaN	NaN	NaN	NaN	NaN	NaN	NaN	NaN	NaN	NaN	NaN	NaN	NaN	NaN	NaN	NaN	NaN	NaN	NaN	NaN	NaN	NaN	NaN	NaN	NaN	NaN	NaN	NaN	NaN	NaN	NaN	NaN
36.5	NaN	NaN	3	NaN	NaN	NaN	NaN	NaN	NaN	NaN	NaN	NaN	NaN	NaN	NaN	NaN	0	NaN	NaN	NaN	NaN	NaN	NaN	NaN	NaN	NaN	NaN	NaN	NaN	NaN	NaN	NaN	NaN	NaN	NaN	NaN	NaN	NaN	NaN	NaN	NaN	NaN	NaN	NaN	NaN	NaN	NaN	NaN	NaN
37	NaN	NaN	NaN	NaN	NaN	NaN	NaN	NaN	NaN	NaN	NaN	NaN	NaN	NaN	NaN	NaN	0	NaN	NaN	NaN	NaN	NaN	NaN	NaN	NaN	NaN	NaN	NaN	NaN	NaN	NaN	NaN	NaN	NaN	NaN	NaN	NaN	NaN	NaN	NaN	NaN	NaN	NaN	NaN	NaN	NaN	NaN	NaN	NaN
37.5	NaN	NaN	NaN	NaN	NaN	NaN	NaN	NaN	NaN	NaN	NaN	NaN	NaN	NaN	NaN	NaN	0	NaN	NaN	NaN	NaN	NaN	NaN	NaN	NaN	NaN	NaN	NaN	NaN	NaN	NaN	NaN	NaN	NaN	NaN	NaN	NaN	NaN	NaN	NaN	NaN	NaN	NaN	NaN	NaN	NaN	NaN	NaN	NaN
38	NaN	NaN	NaN	NaN	NaN	NaN	NaN	NaN	NaN	NaN	NaN	NaN	NaN	NaN	NaN	NaN	0	NaN	NaN	NaN	NaN	NaN	NaN	NaN	NaN	NaN	NaN	NaN	NaN	NaN	NaN	NaN	NaN	NaN	NaN	NaN	NaN	NaN	NaN	NaN	NaN	NaN	NaN	NaN	NaN	NaN	NaN	NaN	NaN
38.5	NaN	NaN	NaN	NaN	NaN	NaN	NaN	NaN	NaN	NaN	NaN	NaN	NaN	NaN	NaN	NaN	1	NaN	NaN	NaN	NaN	NaN	NaN	NaN	NaN	NaN	NaN	NaN	NaN	NaN	NaN	NaN	NaN	NaN	NaN	NaN	NaN	NaN	NaN	NaN	NaN	NaN	NaN	NaN	NaN	NaN	NaN	NaN	NaN
39.5	NaN	NaN	NaN	NaN	NaN	NaN	NaN	NaN	NaN	NaN	NaN	NaN	NaN	NaN	NaN	NaN	NaN	NaN	NaN	NaN	NaN	NaN	NaN	NaN	NaN	NaN	NaN	NaN	NaN	NaN	NaN	NaN	NaN	NaN	NaN	NaN	NaN	NaN	NaN	NaN	NaN	NaN	NaN	NaN	NaN	NaN	NaN	NaN	NaN
40	NaN	NaN	NaN	NaN	NaN	NaN	NaN	NaN	NaN	NaN	NaN	NaN	NaN	NaN	NaN	NaN	NaN	NaN	NaN	NaN	NaN	NaN	NaN	NaN	NaN	NaN	NaN	NaN	NaN	NaN	NaN	NaN	NaN	NaN	NaN	NaN	NaN	NaN	NaN	NaN	NaN	NaN	NaN	NaN	NaN	NaN	NaN	NaN	NaN
40.5	NaN	NaN	NaN	NaN	NaN	NaN	NaN	NaN	NaN	NaN	NaN	NaN	NaN	NaN	NaN	NaN	NaN	NaN	NaN	NaN	NaN	NaN	NaN	NaN	NaN	NaN	NaN	NaN	NaN	NaN	NaN	NaN	NaN	NaN	NaN	NaN	NaN	NaN	NaN	NaN	NaN	NaN	NaN	NaN	NaN	NaN	NaN	NaN	NaN
41	NaN	NaN	NaN	NaN	NaN	NaN	NaN	NaN	NaN	NaN	NaN	NaN	NaN	NaN	NaN	NaN	NaN	NaN	NaN	NaN	NaN	NaN	NaN	NaN	NaN	NaN	NaN	NaN	NaN	NaN	NaN	NaN	NaN	NaN	NaN	NaN	NaN	NaN	NaN	NaN	NaN	NaN	NaN	NaN	NaN	NaN	NaN	NaN	NaN
41.5	NaN	NaN	NaN	NaN	NaN	NaN	NaN	NaN	NaN	NaN	NaN	NaN	NaN	NaN	NaN	NaN	NaN	NaN	NaN	NaN	NaN	NaN	NaN	NaN	NaN	NaN	NaN	NaN	NaN	NaN	NaN	NaN	NaN	NaN	NaN	NaN	NaN	NaN	NaN	NaN	NaN	NaN	NaN	NaN	NaN	NaN	NaN	NaN	NaN
42	NaN	NaN	NaN	NaN	NaN	NaN	NaN	NaN	NaN	NaN	NaN	NaN	NaN	NaN	NaN	NaN	NaN	NaN	NaN	NaN	NaN	NaN	NaN	NaN	NaN	NaN	NaN	NaN	NaN	NaN	NaN	NaN	NaN	NaN	NaN	NaN	NaN	NaN	NaN	NaN	NaN	NaN	NaN	NaN	NaN	NaN	NaN	NaN	NaN
42.5	NaN	NaN	NaN	NaN	NaN	NaN	NaN	NaN	NaN	NaN	NaN	NaN	NaN	NaN	NaN	NaN	NaN	NaN	NaN	NaN	NaN	NaN	NaN	NaN	NaN	NaN	NaN	NaN	NaN	NaN	NaN	NaN	NaN	NaN	NaN	NaN	NaN	NaN	NaN	NaN	NaN	NaN	NaN	NaN	NaN	NaN	NaN	NaN	NaN
43	NaN	NaN	NaN	NaN	NaN	NaN	NaN	NaN	NaN	NaN	NaN	NaN	NaN	NaN	NaN	NaN	NaN	NaN	NaN	NaN	NaN	NaN	NaN	NaN	NaN	NaN	NaN	NaN	NaN	NaN	NaN	NaN	NaN	NaN	NaN	NaN	NaN	NaN	NaN	NaN	NaN	NaN	NaN	NaN	NaN	NaN	NaN	NaN	NaN
43.5	NaN	NaN	NaN	NaN	NaN	NaN	NaN	NaN	NaN	NaN	NaN	NaN	NaN	NaN	NaN	NaN	NaN	NaN	NaN	NaN	NaN	NaN	NaN	NaN	NaN	NaN	NaN	NaN	NaN	NaN	NaN	NaN	NaN	NaN	NaN	NaN	NaN	NaN	NaN	NaN	NaN	NaN	NaN	NaN	NaN	NaN	NaN	NaN	NaN
44	NaN	NaN	NaN	NaN	NaN	NaN	NaN	NaN	NaN	NaN	NaN	NaN	NaN	NaN	NaN	NaN	NaN	NaN	NaN	NaN	NaN	NaN	NaN	NaN	NaN	NaN	NaN	NaN	NaN	NaN	NaN	NaN	NaN	NaN	NaN	NaN	NaN	NaN	NaN	NaN	NaN	NaN	NaN	NaN	NaN	NaN	NaN	NaN	NaN
44.5	NaN	NaN	NaN	NaN	NaN	NaN	NaN	NaN	NaN	NaN	NaN	NaN	NaN	NaN	NaN	NaN	NaN	NaN	NaN	NaN	NaN	NaN	NaN	NaN	NaN	NaN	NaN	NaN	NaN	NaN	NaN	NaN	NaN	NaN	NaN	NaN	NaN	NaN	NaN	NaN	NaN	NaN	NaN	NaN	NaN	NaN	NaN	NaN	NaN
45	NaN	NaN	NaN	NaN	NaN	NaN	NaN	NaN	NaN	NaN	NaN	NaN	NaN	NaN	NaN	NaN	NaN	NaN	NaN	NaN	NaN	NaN	NaN	NaN	NaN	NaN	NaN	NaN	NaN	NaN	NaN	NaN	NaN	NaN	NaN	NaN	NaN	NaN	NaN	NaN	NaN	NaN	NaN	NaN	NaN	NaN	NaN	NaN	NaN
45.5	NaN	NaN	NaN	NaN	NaN	NaN	NaN	NaN	NaN	NaN	NaN	NaN	NaN	NaN	NaN	NaN	NaN	NaN	NaN	NaN	NaN	NaN	NaN	NaN	NaN	NaN	NaN	NaN	NaN	NaN	NaN	NaN	NaN	NaN	NaN	NaN	NaN	NaN	NaN	NaN	NaN	NaN	NaN	NaN	NaN	NaN	NaN	NaN	NaN
46	NaN	NaN	NaN	NaN	NaN	NaN	NaN	NaN	NaN	NaN	NaN	NaN	NaN	NaN	NaN	NaN	NaN	NaN	NaN	NaN	NaN	NaN	NaN	NaN	NaN	NaN	NaN	NaN	NaN	NaN	NaN	NaN	NaN	NaN	NaN	NaN	NaN	NaN	NaN	NaN	NaN	NaN	NaN	NaN	NaN	NaN	NaN	NaN	NaN
46.5	NaN	NaN	NaN	NaN	NaN	NaN	NaN	NaN	NaN	NaN	NaN	NaN	NaN	NaN	NaN	NaN	NaN	NaN	NaN	NaN	NaN	NaN	NaN	NaN	NaN	NaN	NaN	NaN	NaN	NaN	NaN	NaN	NaN	NaN	NaN	NaN	NaN	NaN	NaN	NaN	NaN	NaN	NaN	NaN	NaN	NaN	NaN	NaN	NaN
47	NaN	NaN	NaN	NaN	NaN	NaN	NaN	NaN	NaN	NaN	NaN	NaN	NaN	NaN	NaN	NaN	NaN	NaN	NaN	NaN	NaN	NaN	NaN	NaN	NaN	NaN	NaN	NaN	NaN	NaN	NaN	NaN	NaN	NaN	NaN	NaN	NaN	NaN	NaN	NaN	NaN	NaN	NaN	NaN	NaN	NaN	NaN	NaN	NaN
47.5	NaN	NaN	NaN	NaN	NaN	NaN	NaN	NaN	NaN	NaN	NaN	NaN	NaN	NaN	NaN	NaN	NaN	NaN	NaN	NaN	NaN	NaN	NaN	NaN	NaN	NaN	NaN	NaN	NaN	NaN	NaN	NaN	NaN	NaN	NaN	NaN	NaN	NaN	NaN	NaN	NaN	NaN	NaN	NaN	NaN	NaN	NaN	NaN	NaN
48	NaN	NaN	NaN	NaN	NaN	NaN	NaN	NaN	NaN	NaN	NaN	NaN	NaN	NaN	NaN	NaN	NaN	NaN	NaN	NaN	NaN	NaN	NaN	NaN	NaN	NaN	NaN	NaN	NaN	NaN	NaN	NaN	NaN	NaN	NaN	NaN	NaN	NaN	NaN	NaN	NaN	NaN	NaN	NaN	NaN	NaN	NaN	NaN	NaN
48.5	NaN	NaN	NaN	NaN	NaN	NaN	NaN	NaN	NaN	NaN	NaN	NaN	NaN	NaN	NaN	NaN	NaN	NaN	NaN	NaN	NaN	NaN	NaN	NaN	NaN	NaN	NaN	NaN	NaN	NaN	NaN	NaN	NaN	NaN	NaN	NaN	NaN	NaN	NaN	NaN	NaN	NaN	NaN	NaN	NaN	NaN	NaN	NaN	NaN
49	NaN	NaN	NaN	NaN	NaN	NaN	NaN	NaN	NaN	NaN	NaN	NaN	NaN	NaN	NaN	NaN	NaN	NaN	NaN	NaN	NaN	NaN	NaN	NaN	NaN	NaN	NaN	NaN	NaN	NaN	NaN	NaN	NaN	NaN	NaN	NaN	NaN	NaN	NaN	NaN	NaN	NaN	NaN	NaN	NaN	NaN	NaN	NaN	NaN
49.5	NaN	NaN	NaN	NaN	NaN	NaN	NaN	NaN	NaN	NaN	NaN	NaN	NaN	NaN	NaN	NaN	NaN	NaN	NaN	NaN	NaN	NaN	NaN	NaN	NaN	NaN	NaN	NaN	NaN	NaN	NaN	NaN	NaN	NaN	NaN	NaN	NaN	NaN	NaN	NaN	NaN	NaN	NaN	NaN	NaN	NaN	NaN	NaN	NaN
50	NaN	NaN	NaN	NaN	NaN	NaN	NaN	NaN	NaN	NaN	NaN	NaN	NaN	NaN	NaN	NaN	NaN	NaN	NaN	NaN	NaN	NaN	NaN	NaN	NaN	NaN	NaN	NaN	NaN	NaN	NaN	NaN	NaN	NaN	NaN	NaN	NaN	NaN	NaN	NaN	NaN	NaN	NaN	NaN	NaN	NaN	NaN	NaN	NaN
50.5	NaN	NaN	NaN	NaN	NaN	NaN	NaN	NaN	NaN	NaN	NaN	NaN	NaN	NaN	NaN	NaN	NaN	NaN	NaN	NaN	NaN	NaN	NaN	NaN	NaN	NaN	NaN	NaN	NaN	NaN	NaN	NaN	NaN	NaN	NaN	NaN	NaN	NaN	NaN	NaN	NaN	NaN	NaN	NaN	NaN	NaN	NaN	NaN	NaN
51	NaN	NaN	NaN	NaN	NaN	NaN	NaN	NaN	NaN	NaN	NaN	NaN	NaN	NaN	NaN	NaN	NaN	NaN	NaN	NaN	NaN	NaN	NaN	NaN	NaN	NaN	NaN	NaN	NaN	NaN	NaN	NaN	NaN	NaN	NaN	NaN	NaN	NaN	NaN	NaN	NaN	NaN	NaN	NaN	NaN	NaN	NaN	NaN	NaN
51.5	NaN	NaN	NaN	NaN	NaN	NaN	NaN	NaN	NaN	NaN	NaN	NaN	NaN	NaN	NaN	NaN	NaN	NaN	NaN	NaN	NaN	NaN	NaN	NaN	NaN	NaN	NaN	NaN	NaN	NaN	NaN	NaN	NaN	NaN	NaN	NaN	NaN	NaN	NaN	NaN	NaN	NaN	NaN	NaN	NaN	NaN	NaN	NaN	NaN
52	NaN	NaN	NaN	NaN	NaN	NaN	NaN	NaN	NaN	NaN	NaN	NaN	NaN	NaN	NaN	NaN	NaN	NaN	NaN	NaN	NaN	NaN	NaN	NaN	NaN	NaN	NaN	NaN	NaN	NaN	NaN	NaN	NaN	NaN	NaN	NaN	NaN	NaN	NaN	NaN	NaN	NaN	NaN	NaN	NaN	NaN	NaN	NaN	NaN
52.5	NaN	NaN	NaN	NaN	NaN	NaN	NaN	NaN	NaN	NaN	NaN	NaN	NaN	NaN	NaN	NaN	NaN	NaN	NaN	NaN	NaN	NaN	NaN	NaN	NaN	NaN	NaN	NaN	NaN	NaN	NaN	NaN	NaN	NaN	NaN	NaN	NaN	NaN	NaN	NaN	NaN	NaN	NaN	NaN	NaN	NaN	NaN	NaN	NaN
53	NaN	NaN	NaN	NaN	NaN	NaN	NaN	NaN	NaN	NaN	NaN	NaN	NaN	NaN	NaN	NaN	NaN	NaN	NaN	NaN	NaN	NaN	NaN	NaN	NaN	NaN	NaN	NaN	NaN	NaN	NaN	NaN	NaN	NaN	NaN	NaN	NaN	NaN	NaN	NaN	NaN	NaN	NaN	NaN	NaN	NaN	NaN	NaN	NaN
53.5	NaN	NaN	NaN	NaN	NaN	NaN	NaN	NaN	NaN	NaN	NaN	NaN	NaN	NaN	NaN	NaN	NaN	NaN	NaN	NaN	NaN	NaN	NaN	NaN	NaN	NaN	NaN	NaN	NaN	NaN	NaN	NaN	NaN	NaN	NaN	NaN	NaN	NaN	NaN	NaN	NaN	NaN	NaN	NaN	NaN	NaN	NaN	NaN	NaN
54	NaN	NaN	NaN	NaN	NaN	NaN	NaN	NaN	NaN	NaN	NaN	NaN	NaN	NaN	NaN	NaN	NaN	NaN	NaN	NaN	NaN	NaN	NaN	NaN	NaN	NaN	NaN	NaN	NaN	NaN	NaN	NaN	NaN	NaN	NaN	NaN	NaN	NaN	NaN	NaN	NaN	NaN	NaN	NaN	NaN	NaN	NaN	NaN	NaN
54.5	NaN	NaN	NaN	NaN	NaN	NaN	NaN	NaN	NaN	NaN	NaN	NaN	NaN	NaN	NaN	NaN	NaN	NaN	NaN	NaN	NaN	NaN	NaN	NaN	NaN	NaN	NaN	NaN	NaN	NaN	NaN	NaN	NaN	NaN	NaN	NaN	NaN	NaN	NaN	NaN	NaN	NaN	NaN	NaN	NaN	NaN	NaN	NaN	NaN
[truncated: 23 more columns]
