# Supplementary material for: Longitudinal imaging of Caenorhabditis elegans in a microfabricated device reveals variation in behavioral decline during aging
Source: eLife. 2017 May 31;6:e26652. doi: 10.7554/eLife.26652 (PMC5484621; doi:10.7554/eLife.26652)
Supplement: Figure 3—source data 1. — DOI: http://dx.doi.org/10.7554/eLife.26652.014 [file elife-26652-fig3-data1.zip › SourceData_Figure3/StimulatedLocomotion/StimulatedLocomotion_unc-31.csv]

1	NaN	NaN	NaN	NaN	NaN	NaN	NaN	NaN	NaN	NaN	NaN	NaN	NaN	NaN	NaN	NaN	NaN	NaN	NaN	NaN	NaN	NaN	NaN	NaN	NaN	NaN	NaN	NaN	NaN	NaN	NaN	NaN	NaN	NaN	NaN	NaN	NaN	NaN	NaN	NaN	NaN	NaN	NaN	NaN	NaN	NaN	NaN	NaN	NaN
1.5	367	314	329	264	267	217	26	275	301	185	769	280	207	228	239	241	178	96	344	98	169	257	132	243	197	180	443	278	175	208	366	263	236	251	249	111	247	216	271	266	117	86	178	84	382	202	218	209	171
2	379	351	143	78	236	211	118	234	355	172	378	296	228	129	234	333	386	303	327	106	338	354	71	335	NaN	238	224	122	276	234	127	83	213	188	220	113	331	120	103	144	202	305	410	118	75	159	371	89	348
2.5	423	125	321	196	351	125	196	372	396	319	394	402	300	225	140	407	150	326	150	74	247	133	347	147	NaN	235	514	94	81	53	79	135	202	172	311	285	267	298	70	268	156	412	242	468	261	276	278	371	146
3	390	181	188	108	265	146	137	268	365	209	382	323	246	153	164	351	209	309	194	82	270	188	140	194	NaN	236	296	101	130	98	223	138	38	91	249	268	253	184	170	54	218	238	415	299	77	79	198	130	145
3.5	398	209	221	130	286	179	152	294	373	236	385	343	302	226	147	365	165	313	161	76	281	184	233	200	NaN	236	351	96	94	131	256	144	221	123	164	234	56	125	108	233	221	53	198	367	152	131	112	155	304
4	392	311	233	113	270	203	182	275	367	245	383	328	317	253	151	355	176	310	234	77	289	231	205	205	NaN	236	310	98	103	219	77	131	149	128	248	194	114	163	131	58	107	132	257	117	266	198	279	165	99
4.5	199	294	91	64	152	277	135	6	326	118	89	155	309	229	141	92	101	23	94	0	313	182	195	220	NaN	1	96	0	80	229	350	258	128	361	72	308	66	211	7	129	280	107	265	285	61	188	280	183	304
5	254	362	270	46	70	138	271	20	211	272	137	132	339	328	100	211	60	0	353	0	104	359	112	173	NaN	114	287	0	62	216	273	51	252	119	245	172	106	146	0	373	337	161	222	232	231	249	195	169	240
5.5	301	327	73	11	170	222	167	0	235	137	105	168	311	192	344	290	56	196	167	0	258	318	18	369	NaN	0	180	0	29	100	81	450	75	173	62	199	93	298	0	31	134	212	77	58	145	164	87	169	39
6	232	226	413	0	156	230	229	0	182	78	86	139	294	160	64	164	214	157	233	22	191	204	160	116	NaN	0	94	83	150	162	128	63	108	128	222	386	123	153	0	40	284	191	148	186	110	207	139	249	117
6.5	255	227	108	3	135	206	128	0	225	42	214	168	352	294	350	348	197	94	80	NaN	293	64	177	230	NaN	31	143	21	426	88	132	305	110	198	172	296	217	190	1	76	175	278	154	113	241	227	129	243	217
7	218	186	90	12	228	50	86	0	441	133	180	200	333	61	240	103	305	160	112	NaN	255	12	43	128	NaN	8	69	37	67	177	107	257	63	274	155	162	216	132	1	149	56	258	171	35	220	287	93	240	264
7.5	263	220	139	19	233	233	146	0	290	163	216	222	338	219	270	228	264	237	114	NaN	310	202	158	171	NaN	14	240	25	280	181	144	171	117	158	97	266	220	138	2	52	138	340	97	89	304	131	126	235	202
8	288	218	230	39	229	49	199	0	239	253	65	288	58	194	243	187	251	227	118	NaN	361	189	37	151	NaN	10	396	28	102	67	143	104	85	129	123	60	178	27	2	182	141	272	125	130	162	447	124	139	199
8.5	204	72	57	0	244	314	120	NaN	65	42	222	191	174	67	72	172	121	266	52	NaN	221	239	152	141	NaN	0	189	0	231	192	132	170	240	166	169	83	150	83	NaN	365	68	357	158	11	124	90	54	198	284
9	71	172	306	8	249	76	21	NaN	168	25	79	220	54	185	209	199	108	161	194	NaN	212	65	58	24	NaN	3	212	7	48	31	72	12	346	99	151	42	79	128	NaN	28	189	312	200	196	203	269	183	270	142
9.5	100	154	105	NaN	275	125	0	NaN	182	27	51	274	160	42	119	260	134	165	128	NaN	187	14	92	57	NaN	0	19	0	95	0	55	163	70	52	103	213	48	116	NaN	128	14	174	316	27	46	18	138	195	324
10	183	74	148	NaN	63	125	141	NaN	100	41	107	152	229	225	57	263	294	162	215	NaN	96	186	48	154	NaN	0	151	0	168	1	91	11	103	56	183	177	118	213	NaN	96	0	0	191	34	0	53	174	266	145
10.5	138	122	107	NaN	68	0	83	NaN	2	27	19	205	211	53	208	55	114	149	75	NaN	105	10	36	67	NaN	0	239	0	138	0	6	124	42	0	149	0	116	237	NaN	27	0	0	233	145	30	1	159	131	281
11	110	143	19	NaN	20	50	0	NaN	51	19	56	80	158	143	140	174	148	165	138	NaN	122	131	88	158	NaN	4	133	4	93	233	82	0	56	70	79	67	22	16	NaN	157	67	0	2	114	28	132	66	151	230
11.5	105	63	118	NaN	32	13	21	NaN	98	4	7	25	109	8	139	30	109	197	191	NaN	65	34	49	89	NaN	NaN	144	NaN	49	64	83	44	78	18	97	101	128	72	NaN	59	18	0	223	122	74	33	89	150	243
12	106	83	149	NaN	23	22	6	NaN	63	7	19	85	124	41	139	175	119	173	155	NaN	79	58	59	107	NaN	NaN	136	NaN	60	106	84	27	95	44	84	127	138	73	NaN	84	30	0	221	116	107	58	72	150	234
12.5	75	37	244	NaN	0	0	0	NaN	0	2	0	98	113	0	127	177	93	95	143	NaN	34	0	0	0	NaN	NaN	36	NaN	14	6	85	18	146	0	42	204	166	13	NaN	0	1	0	220	0	207	0	37	150	10
13	83	156	173	NaN	24	6	5	NaN	16	4	12	111	116	12	130	175	122	114	146	NaN	45	63	15	38	NaN	NaN	141	NaN	25	117	57	21	67	35	81	78	124	79	NaN	21	9	0	96	29	69	16	9	107	66
13.5	0	171	12	NaN	0	0	4	NaN	0	0	9	143	62	2	48	2	130	21	32	NaN	27	77	0	0	NaN	NaN	159	NaN	4	148	7	25	28	1	56	161	7	21	NaN	0	0	0	0	0	172	0	26	50	0
14	15	151	6	NaN	27	1	NaN	NaN	0	0	0	101	13	0	0	30	0	30	0	NaN	0	6	0	16	NaN	NaN	0	NaN	0	7	20	11	2	20	80	0	52	0	NaN	0	0	0	40	0	14	128	0	28	0
14.5	2	78	0	NaN	0	9	NaN	NaN	0	16	0	47	0	0	4	30	0	41	0	NaN	0	0	0	0	NaN	NaN	85	NaN	0	0	142	0	0	0	108	0	84	0	NaN	0	NaN	13	0	0	182	6	12	67	7
15	0	30	0	NaN	0	0	NaN	NaN	0	9	0	49	27	0	0	0	4	2	202	NaN	0	0	0	139	NaN	NaN	60	NaN	0	0	7	18	16	0	4	0	14	0	NaN	0	NaN	NaN	0	0	77	0	57	68	64
15.5	0	0	21	NaN	0	0	NaN	NaN	162	0	1	12	26	0	1	0	32	20	42	NaN	0	0	0	0	NaN	NaN	7	NaN	0	0	5	11	4	31	84	0	14	0	NaN	0	NaN	NaN	0	0	259	1	0	81	0
16	44	0	51	NaN	9	0	NaN	NaN	119	0	4	16	0	0	18	45	41	1	6	NaN	0	0	0	0	NaN	NaN	0	NaN	0	0	31	0	50	0	29	28	5	180	NaN	8	NaN	NaN	0	0	186	0	192	11	0
16.5	0	0	0	NaN	2	0	NaN	NaN	139	0	0	0	0	0	0	0	89	0	39	NaN	0	0	0	0	NaN	NaN	14	NaN	0	0	0	48	193	0	0	86	0	39	NaN	87	NaN	NaN	16	0	17	0	195	0	146
17	0	0	53	NaN	73	0	NaN	NaN	11	0	0	0	0	0	13	0	0	50	76	NaN	0	0	0	0	NaN	NaN	57	NaN	0	0	10	0	NaN	14	0	0	0	0	NaN	0	NaN	NaN	5	26	0	0	0	27	51
17.5	33	0	32	NaN	40	5	NaN	NaN	58	1	0	0	0	4	11	16	23	52	101	NaN	110	6	0	0	NaN	NaN	64	NaN	0	0	55	11	NaN	38	0	52	8	51	NaN	120	NaN	NaN	32	5	74	8	126	94	4
18	20	0	25	NaN	29	0	NaN	NaN	19	3	0	0	0	0	9	0	0	0	2	NaN	64	0	0	0	NaN	NaN	47	NaN	0	0	0	6	NaN	9	0	0	0	57	NaN	51	NaN	NaN	28	19	0	0	103	0	0
18.5	74	0	0	NaN	0	19	NaN	NaN	31	0	0	0	0	15	11	61	0	57	175	NaN	250	24	0	0	NaN	NaN	87	NaN	0	0	11	0	NaN	112	0	41	0	59	NaN	4	NaN	NaN	6	0	0	29	36	126	62
19	3	0	5	NaN	100	4	NaN	NaN	0	2	9	0	0	0	0	38	15	0	103	NaN	35	0	1	0	NaN	NaN	58	NaN	0	0	0	NaN	NaN	NaN	2	0	0	64	NaN	1	NaN	NaN	8	0	29	0	12	16	0
19.5	20	0	1	NaN	0	0	NaN	NaN	0	0	5	0	0	0	0	6	10	23	0	NaN	102	0	0	29	NaN	NaN	14	NaN	13	0	53	NaN	NaN	NaN	0	20	0	41	NaN	20	NaN	NaN	16	1	95	0	76	70	0
20	0	0	11	NaN	0	131	NaN	NaN	0	0	0	0	0	28	96	0	0	48	0	NaN	37	1	0	12	NaN	NaN	NaN	NaN	0	0	0	NaN	NaN	NaN	0	0	0	0	NaN	0	NaN	NaN	0	0	0	0	0	0	0
20.5	0	0	58	NaN	4	2	NaN	NaN	7	0	5	0	15	0	131	0	15	36	8	NaN	113	0	51	2	NaN	NaN	NaN	NaN	0	0	34	NaN	NaN	NaN	0	0	42	59	NaN	0	NaN	NaN	33	0	74	0	35	17	1
21	0	11	9	NaN	117	0	NaN	NaN	35	16	12	0	21	22	0	0	11	0	49	NaN	NaN	0	0	1	NaN	NaN	NaN	NaN	0	0	31	NaN	NaN	NaN	75	0	1	NaN	NaN	NaN	NaN	NaN	4	0	11	1	55	33	NaN
21.5	2	0	0	NaN	0	0	NaN	NaN	22	0	0	0	1	0	0	1	0	0	43	NaN	NaN	0	24	32	NaN	NaN	NaN	NaN	0	0	19	NaN	NaN	NaN	NaN	0	0	NaN	NaN	NaN	NaN	NaN	0	11	1	NaN	0	0	NaN
22	0	0	0	NaN	41	0	NaN	NaN	0	0	0	1	159	2	0	NaN	NaN	21	13	NaN	NaN	0	38	4	NaN	NaN	NaN	NaN	2	0	NaN	NaN	NaN	NaN	NaN	0	0	NaN	NaN	NaN	NaN	NaN	35	0	0	NaN	32	NaN	NaN
22.5	0	0	0	NaN	0	0	NaN	NaN	64	0	25	138	23	22	0	NaN	NaN	NaN	196	NaN	NaN	0	0	17	NaN	NaN	NaN	NaN	0	0	NaN	NaN	NaN	NaN	NaN	0	0	NaN	NaN	NaN	NaN	NaN	NaN	0	0	NaN	NaN	NaN	NaN
23	0	0	0	NaN	7	0	NaN	NaN	28	0	0	NaN	3	21	0	NaN	NaN	NaN	0	NaN	NaN	0	0	0	NaN	NaN	NaN	NaN	9	0	NaN	NaN	NaN	NaN	NaN	0	3	NaN	NaN	NaN	NaN	NaN	NaN	0	0	NaN	NaN	NaN	NaN
23.5	7	0	0	NaN	3	0	NaN	NaN	26	0	0	NaN	20	2	0	NaN	NaN	NaN	8	NaN	NaN	0	0	0	NaN	NaN	NaN	NaN	0	0	NaN	NaN	NaN	NaN	NaN	0	24	NaN	NaN	NaN	NaN	NaN	NaN	0	0	NaN	NaN	NaN	NaN
24	14	0	12	NaN	0	0	NaN	NaN	10	0	8	NaN	44	0	0	NaN	NaN	NaN	0	NaN	NaN	0	0	7	NaN	NaN	NaN	NaN	0	0	NaN	NaN	NaN	NaN	NaN	52	1	NaN	NaN	NaN	NaN	NaN	NaN	12	0	NaN	NaN	NaN	NaN
24.5	28	0	NaN	NaN	0	0	NaN	NaN	0	0	0	NaN	0	6	0	NaN	NaN	NaN	31	NaN	NaN	0	0	0	NaN	NaN	NaN	NaN	0	0	NaN	NaN	NaN	NaN	NaN	NaN	59	NaN	NaN	NaN	NaN	NaN	NaN	0	12	NaN	NaN	NaN	NaN
25	NaN	0	NaN	NaN	0	0	NaN	NaN	11	0	7	NaN	0	10	0	NaN	NaN	NaN	NaN	NaN	NaN	92	39	0	NaN	NaN	NaN	NaN	0	0	NaN	NaN	NaN	NaN	NaN	NaN	NaN	NaN	NaN	NaN	NaN	NaN	NaN	0	7	NaN	NaN	NaN	NaN
25.5	NaN	4	NaN	NaN	0	1	NaN	NaN	10	0	7	NaN	0	2	0	NaN	NaN	NaN	NaN	NaN	NaN	2	0	0	NaN	NaN	NaN	NaN	8	0	NaN	NaN	NaN	NaN	NaN	NaN	NaN	NaN	NaN	NaN	NaN	NaN	NaN	5	NaN	NaN	NaN	NaN	NaN
26	NaN	NaN	NaN	NaN	6	23	NaN	NaN	18	1	31	NaN	34	0	0	NaN	NaN	NaN	NaN	NaN	NaN	14	0	7	NaN	NaN	NaN	NaN	NaN	0	NaN	NaN	NaN	NaN	NaN	NaN	NaN	NaN	NaN	NaN	NaN	NaN	NaN	3	NaN	NaN	NaN	NaN	NaN
26.5	NaN	NaN	NaN	NaN	0	27	NaN	NaN	12	0	0	NaN	73	0	0	NaN	NaN	NaN	NaN	NaN	NaN	46	20	NaN	NaN	NaN	NaN	NaN	NaN	0	NaN	NaN	NaN	NaN	NaN	NaN	NaN	NaN	NaN	NaN	NaN	NaN	NaN	NaN	NaN	NaN	NaN	NaN	NaN
27	NaN	NaN	NaN	NaN	6	284	NaN	NaN	3	0	13	NaN	14	0	0	NaN	NaN	NaN	NaN	NaN	NaN	7	0	NaN	NaN	NaN	NaN	NaN	NaN	0	NaN	NaN	NaN	NaN	NaN	NaN	NaN	NaN	NaN	NaN	NaN	NaN	NaN	NaN	NaN	NaN	NaN	NaN	NaN
27.5	NaN	NaN	NaN	NaN	NaN	0	NaN	NaN	45	0	56	NaN	45	0	0	NaN	NaN	NaN	NaN	NaN	NaN	8	24	NaN	NaN	NaN	NaN	NaN	NaN	0	NaN	NaN	NaN	NaN	NaN	NaN	NaN	NaN	NaN	NaN	NaN	NaN	NaN	NaN	NaN	NaN	NaN	NaN	NaN
28	NaN	NaN	NaN	NaN	NaN	0	NaN	NaN	17	0	0	NaN	64	0	0	NaN	NaN	NaN	NaN	NaN	NaN	4	40	NaN	NaN	NaN	NaN	NaN	NaN	0	NaN	NaN	NaN	NaN	NaN	NaN	NaN	NaN	NaN	NaN	NaN	NaN	NaN	NaN	NaN	NaN	NaN	NaN	NaN
28.5	NaN	NaN	NaN	NaN	NaN	4	NaN	NaN	NaN	0	19	NaN	0	3	0	NaN	NaN	NaN	NaN	NaN	NaN	NaN	0	NaN	NaN	NaN	NaN	NaN	NaN	35	NaN	NaN	NaN	NaN	NaN	NaN	NaN	NaN	NaN	NaN	NaN	NaN	NaN	NaN	NaN	NaN	NaN	NaN	NaN
29	NaN	NaN	NaN	NaN	NaN	62	NaN	NaN	NaN	NaN	4	NaN	97	98	0	NaN	NaN	NaN	NaN	NaN	NaN	NaN	0	NaN	NaN	NaN	NaN	NaN	NaN	NaN	NaN	NaN	NaN	NaN	NaN	NaN	NaN	NaN	NaN	NaN	NaN	NaN	NaN	NaN	NaN	NaN	NaN	NaN	NaN
29.5	NaN	NaN	NaN	NaN	NaN	23	NaN	NaN	NaN	NaN	3	NaN	75	NaN	0	NaN	NaN	NaN	NaN	NaN	NaN	NaN	0	NaN	NaN	NaN	NaN	NaN	NaN	NaN	NaN	NaN	NaN	NaN	NaN	NaN	NaN	NaN	NaN	NaN	NaN	NaN	NaN	NaN	NaN	NaN	NaN	NaN	NaN
30	NaN	NaN	NaN	NaN	NaN	58	NaN	NaN	NaN	NaN	62	NaN	1	NaN	0	NaN	NaN	NaN	NaN	NaN	NaN	NaN	0	NaN	NaN	NaN	NaN	NaN	NaN	NaN	NaN	NaN	NaN	NaN	NaN	NaN	NaN	NaN	NaN	NaN	NaN	NaN	NaN	NaN	NaN	NaN	NaN	NaN	NaN
30.5	NaN	NaN	NaN	NaN	NaN	0	NaN	NaN	NaN	NaN	0	NaN	NaN	NaN	0	NaN	NaN	NaN	NaN	NaN	NaN	NaN	0	NaN	NaN	NaN	NaN	NaN	NaN	NaN	NaN	NaN	NaN	NaN	NaN	NaN	NaN	NaN	NaN	NaN	NaN	NaN	NaN	NaN	NaN	NaN	NaN	NaN	NaN
31	NaN	NaN	NaN	NaN	NaN	3	NaN	NaN	NaN	NaN	35	NaN	NaN	NaN	22	NaN	NaN	NaN	NaN	NaN	NaN	NaN	0	NaN	NaN	NaN	NaN	NaN	NaN	NaN	NaN	NaN	NaN	NaN	NaN	NaN	NaN	NaN	NaN	NaN	NaN	NaN	NaN	NaN	NaN	NaN	NaN	NaN	NaN
31.5	NaN	NaN	NaN	NaN	NaN	19	NaN	NaN	NaN	NaN	68	NaN	NaN	NaN	0	NaN	NaN	NaN	NaN	NaN	NaN	NaN	3	NaN	NaN	NaN	NaN	NaN	NaN	NaN	NaN	NaN	NaN	NaN	NaN	NaN	NaN	NaN	NaN	NaN	NaN	NaN	NaN	NaN	NaN	NaN	NaN	NaN	NaN
32	NaN	NaN	NaN	NaN	NaN	4	NaN	NaN	NaN	NaN	1	NaN	NaN	NaN	10	NaN	NaN	NaN	NaN	NaN	NaN	NaN	2	NaN	NaN	NaN	NaN	NaN	NaN	NaN	NaN	NaN	NaN	NaN	NaN	NaN	NaN	NaN	NaN	NaN	NaN	NaN	NaN	NaN	NaN	NaN	NaN	NaN	NaN
32.5	NaN	NaN	NaN	NaN	NaN	0	NaN	NaN	NaN	NaN	NaN	NaN	NaN	NaN	0	NaN	NaN	NaN	NaN	NaN	NaN	NaN	14	NaN	NaN	NaN	NaN	NaN	NaN	NaN	NaN	NaN	NaN	NaN	NaN	NaN	NaN	NaN	NaN	NaN	NaN	NaN	NaN	NaN	NaN	NaN	NaN	NaN	NaN
33	NaN	NaN	NaN	NaN	NaN	0	NaN	NaN	NaN	NaN	NaN	NaN	NaN	NaN	0	NaN	NaN	NaN	NaN	NaN	NaN	NaN	NaN	NaN	NaN	NaN	NaN	NaN	NaN	NaN	NaN	NaN	NaN	NaN	NaN	NaN	NaN	NaN	NaN	NaN	NaN	NaN	NaN	NaN	NaN	NaN	NaN	NaN	NaN
33.5	NaN	NaN	NaN	NaN	NaN	0	NaN	NaN	NaN	NaN	NaN	NaN	NaN	NaN	6	NaN	NaN	NaN	NaN	NaN	NaN	NaN	NaN	NaN	NaN	NaN	NaN	NaN	NaN	NaN	NaN	NaN	NaN	NaN	NaN	NaN	NaN	NaN	NaN	NaN	NaN	NaN	NaN	NaN	NaN	NaN	NaN	NaN	NaN
34	NaN	NaN	NaN	NaN	NaN	0	NaN	NaN	NaN	NaN	NaN	NaN	NaN	NaN	0	NaN	NaN	NaN	NaN	NaN	NaN	NaN	NaN	NaN	NaN	NaN	NaN	NaN	NaN	NaN	NaN	NaN	NaN	NaN	NaN	NaN	NaN	NaN	NaN	NaN	NaN	NaN	NaN	NaN	NaN	NaN	NaN	NaN	NaN
35	NaN	NaN	NaN	NaN	NaN	0	NaN	NaN	NaN	NaN	NaN	NaN	NaN	NaN	0	NaN	NaN	NaN	NaN	NaN	NaN	NaN	NaN	NaN	NaN	NaN	NaN	NaN	NaN	NaN	NaN	NaN	NaN	NaN	NaN	NaN	NaN	NaN	NaN	NaN	NaN	NaN	NaN	NaN	NaN	NaN	NaN	NaN	NaN
35.5	NaN	NaN	NaN	NaN	NaN	0	NaN	NaN	NaN	NaN	NaN	NaN	NaN	NaN	5	NaN	NaN	NaN	NaN	NaN	NaN	NaN	NaN	NaN	NaN	NaN	NaN	NaN	NaN	NaN	NaN	NaN	NaN	NaN	NaN	NaN	NaN	NaN	NaN	NaN	NaN	NaN	NaN	NaN	NaN	NaN	NaN	NaN	NaN
36	NaN	NaN	NaN	NaN	NaN	0	NaN	NaN	NaN	NaN	NaN	NaN	NaN	NaN	5	NaN	NaN	NaN	NaN	NaN	NaN	NaN	NaN	NaN	NaN	NaN	NaN	NaN	NaN	NaN	NaN	NaN	NaN	NaN	NaN	NaN	NaN	NaN	NaN	NaN	NaN	NaN	NaN	NaN	NaN	NaN	NaN	NaN	NaN
36.5	NaN	NaN	NaN	NaN	NaN	0	NaN	NaN	NaN	NaN	NaN	NaN	NaN	NaN	29	NaN	NaN	NaN	NaN	NaN	NaN	NaN	NaN	NaN	NaN	NaN	NaN	NaN	NaN	NaN	NaN	NaN	NaN	NaN	NaN	NaN	NaN	NaN	NaN	NaN	NaN	NaN	NaN	NaN	NaN	NaN	NaN	NaN	NaN
37	NaN	NaN	NaN	NaN	NaN	14	NaN	NaN	NaN	NaN	NaN	NaN	NaN	NaN	0	NaN	NaN	NaN	NaN	NaN	NaN	NaN	NaN	NaN	NaN	NaN	NaN	NaN	NaN	NaN	NaN	NaN	NaN	NaN	NaN	NaN	NaN	NaN	NaN	NaN	NaN	NaN	NaN	NaN	NaN	NaN	NaN	NaN	NaN
37.5	NaN	NaN	NaN	NaN	NaN	NaN	NaN	NaN	NaN	NaN	NaN	NaN	NaN	NaN	0	NaN	NaN	NaN	NaN	NaN	NaN	NaN	NaN	NaN	NaN	NaN	NaN	NaN	NaN	NaN	NaN	NaN	NaN	NaN	NaN	NaN	NaN	NaN	NaN	NaN	NaN	NaN	NaN	NaN	NaN	NaN	NaN	NaN	NaN
38	NaN	NaN	NaN	NaN	NaN	NaN	NaN	NaN	NaN	NaN	NaN	NaN	NaN	NaN	0	NaN	NaN	NaN	NaN	NaN	NaN	NaN	NaN	NaN	NaN	NaN	NaN	NaN	NaN	NaN	NaN	NaN	NaN	NaN	NaN	NaN	NaN	NaN	NaN	NaN	NaN	NaN	NaN	NaN	NaN	NaN	NaN	NaN	NaN
38.5	NaN	NaN	NaN	NaN	NaN	NaN	NaN	NaN	NaN	NaN	NaN	NaN	NaN	NaN	3	NaN	NaN	NaN	NaN	NaN	NaN	NaN	NaN	NaN	NaN	NaN	NaN	NaN	NaN	NaN	NaN	NaN	NaN	NaN	NaN	NaN	NaN	NaN	NaN	NaN	NaN	NaN	NaN	NaN	NaN	NaN	NaN	NaN	NaN
39.5	NaN	NaN	NaN	NaN	NaN	NaN	NaN	NaN	NaN	NaN	NaN	NaN	NaN	NaN	NaN	NaN	NaN	NaN	NaN	NaN	NaN	NaN	NaN	NaN	NaN	NaN	NaN	NaN	NaN	NaN	NaN	NaN	NaN	NaN	NaN	NaN	NaN	NaN	NaN	NaN	NaN	NaN	NaN	NaN	NaN	NaN	NaN	NaN	NaN
40	NaN	NaN	NaN	NaN	NaN	NaN	NaN	NaN	NaN	NaN	NaN	NaN	NaN	NaN	NaN	NaN	NaN	NaN	NaN	NaN	NaN	NaN	NaN	NaN	NaN	NaN	NaN	NaN	NaN	NaN	NaN	NaN	NaN	NaN	NaN	NaN	NaN	NaN	NaN	NaN	NaN	NaN	NaN	NaN	NaN	NaN	NaN	NaN	NaN
40.5	NaN	NaN	NaN	NaN	NaN	NaN	NaN	NaN	NaN	NaN	NaN	NaN	NaN	NaN	NaN	NaN	NaN	NaN	NaN	NaN	NaN	NaN	NaN	NaN	NaN	NaN	NaN	NaN	NaN	NaN	NaN	NaN	NaN	NaN	NaN	NaN	NaN	NaN	NaN	NaN	NaN	NaN	NaN	NaN	NaN	NaN	NaN	NaN	NaN
41	NaN	NaN	NaN	NaN	NaN	NaN	NaN	NaN	NaN	NaN	NaN	NaN	NaN	NaN	NaN	NaN	NaN	NaN	NaN	NaN	NaN	NaN	NaN	NaN	NaN	NaN	NaN	NaN	NaN	NaN	NaN	NaN	NaN	NaN	NaN	NaN	NaN	NaN	NaN	NaN	NaN	NaN	NaN	NaN	NaN	NaN	NaN	NaN	NaN
41.5	NaN	NaN	NaN	NaN	NaN	NaN	NaN	NaN	NaN	NaN	NaN	NaN	NaN	NaN	NaN	NaN	NaN	NaN	NaN	NaN	NaN	NaN	NaN	NaN	NaN	NaN	NaN	NaN	NaN	NaN	NaN	NaN	NaN	NaN	NaN	NaN	NaN	NaN	NaN	NaN	NaN	NaN	NaN	NaN	NaN	NaN	NaN	NaN	NaN
42	NaN	NaN	NaN	NaN	NaN	NaN	NaN	NaN	NaN	NaN	NaN	NaN	NaN	NaN	NaN	NaN	NaN	NaN	NaN	NaN	NaN	NaN	NaN	NaN	NaN	NaN	NaN	NaN	NaN	NaN	NaN	NaN	NaN	NaN	NaN	NaN	NaN	NaN	NaN	NaN	NaN	NaN	NaN	NaN	NaN	NaN	NaN	NaN	NaN
42.5	NaN	NaN	NaN	NaN	NaN	NaN	NaN	NaN	NaN	NaN	NaN	NaN	NaN	NaN	NaN	NaN	NaN	NaN	NaN	NaN	NaN	NaN	NaN	NaN	NaN	NaN	NaN	NaN	NaN	NaN	NaN	NaN	NaN	NaN	NaN	NaN	NaN	NaN	NaN	NaN	NaN	NaN	NaN	NaN	NaN	NaN	NaN	NaN	NaN
43	NaN	NaN	NaN	NaN	NaN	NaN	NaN	NaN	NaN	NaN	NaN	NaN	NaN	NaN	NaN	NaN	NaN	NaN	NaN	NaN	NaN	NaN	NaN	NaN	NaN	NaN	NaN	NaN	NaN	NaN	NaN	NaN	NaN	NaN	NaN	NaN	NaN	NaN	NaN	NaN	NaN	NaN	NaN	NaN	NaN	NaN	NaN	NaN	NaN
43.5	NaN	NaN	NaN	NaN	NaN	NaN	NaN	NaN	NaN	NaN	NaN	NaN	NaN	NaN	NaN	NaN	NaN	NaN	NaN	NaN	NaN	NaN	NaN	NaN	NaN	NaN	NaN	NaN	NaN	NaN	NaN	NaN	NaN	NaN	NaN	NaN	NaN	NaN	NaN	NaN	NaN	NaN	NaN	NaN	NaN	NaN	NaN	NaN	NaN
44	NaN	NaN	NaN	NaN	NaN	NaN	NaN	NaN	NaN	NaN	NaN	NaN	NaN	NaN	NaN	NaN	NaN	NaN	NaN	NaN	NaN	NaN	NaN	NaN	NaN	NaN	NaN	NaN	NaN	NaN	NaN	NaN	NaN	NaN	NaN	NaN	NaN	NaN	NaN	NaN	NaN	NaN	NaN	NaN	NaN	NaN	NaN	NaN	NaN
44.5	NaN	NaN	NaN	NaN	NaN	NaN	NaN	NaN	NaN	NaN	NaN	NaN	NaN	NaN	NaN	NaN	NaN	NaN	NaN	NaN	NaN	NaN	NaN	NaN	NaN	NaN	NaN	NaN	NaN	NaN	NaN	NaN	NaN	NaN	NaN	NaN	NaN	NaN	NaN	NaN	NaN	NaN	NaN	NaN	NaN	NaN	NaN	NaN	NaN
45	NaN	NaN	NaN	NaN	NaN	NaN	NaN	NaN	NaN	NaN	NaN	NaN	NaN	NaN	NaN	NaN	NaN	NaN	NaN	NaN	NaN	NaN	NaN	NaN	NaN	NaN	NaN	NaN	NaN	NaN	NaN	NaN	NaN	NaN	NaN	NaN	NaN	NaN	NaN	NaN	NaN	NaN	NaN	NaN	NaN	NaN	NaN	NaN	NaN
45.5	NaN	NaN	NaN	NaN	NaN	NaN	NaN	NaN	NaN	NaN	NaN	NaN	NaN	NaN	NaN	NaN	NaN	NaN	NaN	NaN	NaN	NaN	NaN	NaN	NaN	NaN	NaN	NaN	NaN	NaN	NaN	NaN	NaN	NaN	NaN	NaN	NaN	NaN	NaN	NaN	NaN	NaN	NaN	NaN	NaN	NaN	NaN	NaN	NaN
46	NaN	NaN	NaN	NaN	NaN	NaN	NaN	NaN	NaN	NaN	NaN	NaN	NaN	NaN	NaN	NaN	NaN	NaN	NaN	NaN	NaN	NaN	NaN	NaN	NaN	NaN	NaN	NaN	NaN	NaN	NaN	NaN	NaN	NaN	NaN	NaN	NaN	NaN	NaN	NaN	NaN	NaN	NaN	NaN	NaN	NaN	NaN	NaN	NaN
46.5	NaN	NaN	NaN	NaN	NaN	NaN	NaN	NaN	NaN	NaN	NaN	NaN	NaN	NaN	NaN	NaN	NaN	NaN	NaN	NaN	NaN	NaN	NaN	NaN	NaN	NaN	NaN	NaN	NaN	NaN	NaN	NaN	NaN	NaN	NaN	NaN	NaN	NaN	NaN	NaN	NaN	NaN	NaN	NaN	NaN	NaN	NaN	NaN	NaN
47	NaN	NaN	NaN	NaN	NaN	NaN	NaN	NaN	NaN	NaN	NaN	NaN	NaN	NaN	NaN	NaN	NaN	NaN	NaN	NaN	NaN	NaN	NaN	NaN	NaN	NaN	NaN	NaN	NaN	NaN	NaN	NaN	NaN	NaN	NaN	NaN	NaN	NaN	NaN	NaN	NaN	NaN	NaN	NaN	NaN	NaN	NaN	NaN	NaN
47.5	NaN	NaN	NaN	NaN	NaN	NaN	NaN	NaN	NaN	NaN	NaN	NaN	NaN	NaN	NaN	NaN	NaN	NaN	NaN	NaN	NaN	NaN	NaN	NaN	NaN	NaN	NaN	NaN	NaN	NaN	NaN	NaN	NaN	NaN	NaN	NaN	NaN	NaN	NaN	NaN	NaN	NaN	NaN	NaN	NaN	NaN	NaN	NaN	NaN
48	NaN	NaN	NaN	NaN	NaN	NaN	NaN	NaN	NaN	NaN	NaN	NaN	NaN	NaN	NaN	NaN	NaN	NaN	NaN	NaN	NaN	NaN	NaN	NaN	NaN	NaN	NaN	NaN	NaN	NaN	NaN	NaN	NaN	NaN	NaN	NaN	NaN	NaN	NaN	NaN	NaN	NaN	NaN	NaN	NaN	NaN	NaN	NaN	NaN
48.5	NaN	NaN	NaN	NaN	NaN	NaN	NaN	NaN	NaN	NaN	NaN	NaN	NaN	NaN	NaN	NaN	NaN	NaN	NaN	NaN	NaN	NaN	NaN	NaN	NaN	NaN	NaN	NaN	NaN	NaN	NaN	NaN	NaN	NaN	NaN	NaN	NaN	NaN	NaN	NaN	NaN	NaN	NaN	NaN	NaN	NaN	NaN	NaN	NaN
49	NaN	NaN	NaN	NaN	NaN	NaN	NaN	NaN	NaN	NaN	NaN	NaN	NaN	NaN	NaN	NaN	NaN	NaN	NaN	NaN	NaN	NaN	NaN	NaN	NaN	NaN	NaN	NaN	NaN	NaN	NaN	NaN	NaN	NaN	NaN	NaN	NaN	NaN	NaN	NaN	NaN	NaN	NaN	NaN	NaN	NaN	NaN	NaN	NaN
49.5	NaN	NaN	NaN	NaN	NaN	NaN	NaN	NaN	NaN	NaN	NaN	NaN	NaN	NaN	NaN	NaN	NaN	NaN	NaN	NaN	NaN	NaN	NaN	NaN	NaN	NaN	NaN	NaN	NaN	NaN	NaN	NaN	NaN	NaN	NaN	NaN	NaN	NaN	NaN	NaN	NaN	NaN	NaN	NaN	NaN	NaN	NaN	NaN	NaN
50	NaN	NaN	NaN	NaN	NaN	NaN	NaN	NaN	NaN	NaN	NaN	NaN	NaN	NaN	NaN	NaN	NaN	NaN	NaN	NaN	NaN	NaN	NaN	NaN	NaN	NaN	NaN	NaN	NaN	NaN	NaN	NaN	NaN	NaN	NaN	NaN	NaN	NaN	NaN	NaN	NaN	NaN	NaN	NaN	NaN	NaN	NaN	NaN	NaN
50.5	NaN	NaN	NaN	NaN	NaN	NaN	NaN	NaN	NaN	NaN	NaN	NaN	NaN	NaN	NaN	NaN	NaN	NaN	NaN	NaN	NaN	NaN	NaN	NaN	NaN	NaN	NaN	NaN	NaN	NaN	NaN	NaN	NaN	NaN	NaN	NaN	NaN	NaN	NaN	NaN	NaN	NaN	NaN	NaN	NaN	NaN	NaN	NaN	NaN
51	NaN	NaN	NaN	NaN	NaN	NaN	NaN	NaN	NaN	NaN	NaN	NaN	NaN	NaN	NaN	NaN	NaN	NaN	NaN	NaN	NaN	NaN	NaN	NaN	NaN	NaN	NaN	NaN	NaN	NaN	NaN	NaN	NaN	NaN	NaN	NaN	NaN	NaN	NaN	NaN	NaN	NaN	NaN	NaN	NaN	NaN	NaN	NaN	NaN
51.5	NaN	NaN	NaN	NaN	NaN	NaN	NaN	NaN	NaN	NaN	NaN	NaN	NaN	NaN	NaN	NaN	NaN	NaN	NaN	NaN	NaN	NaN	NaN	NaN	NaN	NaN	NaN	NaN	NaN	NaN	NaN	NaN	NaN	NaN	NaN	NaN	NaN	NaN	NaN	NaN	NaN	NaN	NaN	NaN	NaN	NaN	NaN	NaN	NaN
52	NaN	NaN	NaN	NaN	NaN	NaN	NaN	NaN	NaN	NaN	NaN	NaN	NaN	NaN	NaN	NaN	NaN	NaN	NaN	NaN	NaN	NaN	NaN	NaN	NaN	NaN	NaN	NaN	NaN	NaN	NaN	NaN	NaN	NaN	NaN	NaN	NaN	NaN	NaN	NaN	NaN	NaN	NaN	NaN	NaN	NaN	NaN	NaN	NaN
52.5	NaN	NaN	NaN	NaN	NaN	NaN	NaN	NaN	NaN	NaN	NaN	NaN	NaN	NaN	NaN	NaN	NaN	NaN	NaN	NaN	NaN	NaN	NaN	NaN	NaN	NaN	NaN	NaN	NaN	NaN	NaN	NaN	NaN	NaN	NaN	NaN	NaN	NaN	NaN	NaN	NaN	NaN	NaN	NaN	NaN	NaN	NaN	NaN	NaN
53	NaN	NaN	NaN	NaN	NaN	NaN	NaN	NaN	NaN	NaN	NaN	NaN	NaN	NaN	NaN	NaN	NaN	NaN	NaN	NaN	NaN	NaN	NaN	NaN	NaN	NaN	NaN	NaN	NaN	NaN	NaN	NaN	NaN	NaN	NaN	NaN	NaN	NaN	NaN	NaN	NaN	NaN	NaN	NaN	NaN	NaN	NaN	NaN	NaN
53.5	NaN	NaN	NaN	NaN	NaN	NaN	NaN	NaN	NaN	NaN	NaN	NaN	NaN	NaN	NaN	NaN	NaN	NaN	NaN	NaN	NaN	NaN	NaN	NaN	NaN	NaN	NaN	NaN	NaN	NaN	NaN	NaN	NaN	NaN	NaN	NaN	NaN	NaN	NaN	NaN	NaN	NaN	NaN	NaN	NaN	NaN	NaN	NaN	NaN
54	NaN	NaN	NaN	NaN	NaN	NaN	NaN	NaN	NaN	NaN	NaN	NaN	NaN	NaN	NaN	NaN	NaN	NaN	NaN	NaN	NaN	NaN	NaN	NaN	NaN	NaN	NaN	NaN	NaN	NaN	NaN	NaN	NaN	NaN	NaN	NaN	NaN	NaN	NaN	NaN	NaN	NaN	NaN	NaN	NaN	NaN	NaN	NaN	NaN
54.5	NaN	NaN	NaN	NaN	NaN	NaN	NaN	NaN	NaN	NaN	NaN	NaN	NaN	NaN	NaN	NaN	NaN	NaN	NaN	NaN	NaN	NaN	NaN	NaN	NaN	NaN	NaN	NaN	NaN	NaN	NaN	NaN	NaN	NaN	NaN	NaN	NaN	NaN	NaN	NaN	NaN	NaN	NaN	NaN	NaN	NaN	NaN	NaN	NaN
[truncated: 71 more columns]
