# Supplementary material for: Longitudinal imaging of Caenorhabditis elegans in a microfabricated device reveals variation in behavioral decline during aging
Source: eLife. 2017 May 31;6:e26652. doi: 10.7554/eLife.26652 (PMC5484621; doi:10.7554/eLife.26652)
Supplement: Figure 7—source data 1. — DOI: http://dx.doi.org/10.7554/eLife.26652.023 [file elife-26652-fig7-data1.zip]

Archive with 26 entries (19 files):
- SourceData_Figure7/
- SourceData_Figure7/Activity/
- SourceData_Figure7/Activity/ParaquatActivity_age-1.csv
- __MACOSX/
- __MACOSX/SourceData_Figure7/
- __MACOSX/SourceData_Figure7/Activity/
- __MACOSX/SourceData_Figure7/Activity/._ParaquatActivity_age-1.csv
- SourceData_Figure7/Activity/ParaquatActivity_daf-16.csv
- __MACOSX/SourceData_Figure7/Activity/._ParaquatActivity_daf-16.csv
- SourceData_Figure7/Activity/ParaquatActivity_daf-2.csv
- __MACOSX/SourceData_Figure7/Activity/._ParaquatActivity_daf-2.csv
- SourceData_Figure7/Activity/ParaquatActivity_N2.csv
- __MACOSX/SourceData_Figure7/Activity/._ParaquatActivity_N2.csv
- __MACOSX/SourceData_Figure7/._Activity
- SourceData_Figure7/Survival/
- SourceData_Figure7/Survival/ParaquatSurvival_age-1.csv
- __MACOSX/SourceData_Figure7/Survival/
- __MACOSX/SourceData_Figure7/Survival/._ParaquatSurvival_age-1.csv
- SourceData_Figure7/Survival/ParaquatSurvival_daf-16.csv
- __MACOSX/SourceData_Figure7/Survival/._ParaquatSurvival_daf-16.csv
- SourceData_Figure7/Survival/ParaquatSurvival_daf-2.csv
- __MACOSX/SourceData_Figure7/Survival/._ParaquatSurvival_daf-2.csv
- SourceData_Figure7/Survival/ParaquatSurvival_N2.csv
- __MACOSX/SourceData_Figure7/Survival/._ParaquatSurvival_N2.csv
- __MACOSX/SourceData_Figure7/._Survival
- __MACOSX/._SourceData_Figure7
