# Supplementary material for: Longitudinal imaging of Caenorhabditis elegans in a microfabricated device reveals variation in behavioral decline during aging
Source: eLife. 2017 May 31;6:e26652. doi: 10.7554/eLife.26652 (PMC5484621; doi:10.7554/eLife.26652)
Supplement: Figure 7—source data 1. — DOI: http://dx.doi.org/10.7554/eLife.26652.023 [file elife-26652-fig7-data1.zip › SourceData_Figure7/Activity/ParaquatActivity_daf-2.csv]

2.5	23	223	15	236	100	288	215	305	0	253	157	346	4	2	28	287	183	106	388	158	219	252	87	63	65	150	77	96	154	247	172	182	134	135	402	300	297	399	444	329	331	324	179	299	520	297	306	225	230
3	310	262	211	252	263	274	232	309	255	244	269	641	43	121	282	364	159	101	309	254	129	310	141	60	150	175	101	148	165	149	263	140	128	92	308	384	284	350	428	372	363	379	151	215	616	145	227	347	151
3.5	194	271	81	163	187	268	196	325	290	291	128	42	5	323	187	306	240	121	306	161	151	125	115	59	160	174	190	218	148	256	235	163	116	160	327	359	234	321	348	261	345	216	214	221	682	147	313	250	256
4	319	289	263	263	222	284	267	311	108	240	362	418	124	334	231	246	174	150	462	307	185	91	232	60	102	232	225	323	146	209	269	228	138	85	348	405	240	352	293	158	337	236	238	207	957	282	265	250	358
4.5	324	265	275	126	249	180	240	274	146	167	308	226	17	389	252	265	226	154	504	184	203	106	237	137	202	213	154	236	209	158	198	261	136	111	427	442	222	322	306	307	320	334	106	345	950	273	315	256	342
5	194	265	323	236	248	286	267	304	156	288	279	348	0	347	236	282	183	184	439	131	138	211	150	137	210	205	179	181	193	191	188	138	182	137	437	381	252	NaN	361	187	278	361	176	251	665	253	324	283	320
5.5	275	156	305	285	252	73	261	224	269	307	292	364	56	406	147	337	147	254	411	125	107	166	253	57	97	168	225	278	90	172	229	130	132	NaN	434	410	403	NaN	434	136	277	351	190	270	78	169	402	121	290
6	349	276	238	294	209	196	231	316	258	361	228	444	0	360	192	131	236	250	446	234	121	138	192	24	117	230	268	245	32	246	196	280	134	NaN	281	427	259	NaN	352	167	291	335	273	366	490	167	323	196	314
6.5	304	249	273	269	248	136	273	283	324	289	90	438	0	82	301	0	282	174	428	93	147	163	139	24	123	223	256	152	161	181	118	238	132	NaN	411	564	340	NaN	330	211	345	354	296	378	834	240	423	240	389
7	236	266	282	277	244	285	251	269	195	387	310	408	1	427	159	291	110	77	384	97	104	137	143	44	162	245	113	213	139	260	44	175	258	NaN	248	579	337	NaN	251	129	351	NaN	300	385	807	240	NaN	208	382
7.5	308	199	295	327	221	245	261	207	339	308	296	432	0	529	270	335	219	178	226	251	207	235	114	4	65	294	229	304	221	141	74	254	285	NaN	339	530	292	NaN	303	174	NaN	NaN	309	344	998	244	NaN	208	386
8	353	184	278	266	229	256	353	288	276	268	288	427	0	276	319	309	172	141	413	94	144	229	141	24	59	289	156	309	228	91	93	183	297	NaN	411	464	380	NaN	387	258	NaN	NaN	278	291	1179	330	NaN	146	190
8.5	265	0	34	333	227	160	283	69	325	309	324	394	0	167	77	227	185	52	402	19	196	215	76	25	90	92	240	110	117	247	291	321	223	NaN	459	370	176	NaN	354	283	NaN	NaN	295	213	1147	319	NaN	118	229
9	317	249	108	290	241	278	191	281	339	298	298	435	0	265	296	314	238	91	461	132	252	145	136	13	202	96	201	187	256	188	258	273	294	NaN	416	547	287	NaN	362	296	NaN	NaN	204	270	868	300	NaN	124	331
9.5	164	48	277	315	219	166	293	226	297	295	312	380	0	276	303	240	278	68	399	70	219	100	19	97	222	117	95	305	331	204	209	266	150	NaN	458	600	317	NaN	320	308	NaN	NaN	59	298	838	305	NaN	136	220
10	251	276	269	249	259	113	202	275	366	298	242	430	0	306	270	363	252	107	398	145	314	51	133	1	289	145	89	260	262	279	212	306	117	NaN	385	496	317	NaN	346	323	NaN	NaN	155	336	711	374	NaN	6	358
10.5	107	246	183	45	247	148	250	308	295	114	NaN	472	0	365	245	368	82	155	453	103	267	64	76	71	143	168	131	104	230	289	NaN	208	70	NaN	367	579	321	NaN	372	357	NaN	NaN	308	231	742	349	NaN	53	352
11	356	262	19	209	244	13	258	276	360	313	NaN	475	0	390	311	380	210	193	407	20	139	58	165	93	56	235	152	137	6	248	NaN	206	99	NaN	352	578	381	NaN	321	337	NaN	NaN	318	293	559	390	NaN	65	346
11.5	86	257	0	313	NaN	0	95	280	330	194	NaN	333	0	375	286	0	260	66	371	23	6	83	72	54	NaN	240	150	152	41	236	NaN	116	6	NaN	435	550	300	NaN	101	281	NaN	NaN	227	132	597	316	NaN	47	291
12	29	259	46	267	NaN	261	280	84	319	371	NaN	34	0	285	311	208	285	42	295	198	0	74	74	85	NaN	311	167	91	93	244	NaN	251	0	NaN	294	476	244	NaN	140	112	NaN	NaN	225	274	449	91	NaN	183	318
12.5	45	0	0	263	NaN	26	183	10	324	436	NaN	506	0	301	268	125	140	6	328	171	19	58	74	15	NaN	47	195	128	113	311	NaN	288	0	NaN	320	568	291	NaN	78	16	NaN	NaN	215	323	676	119	NaN	337	114
13	127	235	26	93	NaN	253	303	152	290	321	NaN	582	0	323	280	321	0	141	303	88	236	140	8	6	NaN	25	108	123	225	337	NaN	274	0	NaN	386	609	337	NaN	73	165	NaN	NaN	218	346	565	299	NaN	364	10
13.5	6	266	0	83	NaN	206	82	242	353	304	NaN	208	0	341	309	28	0	203	288	209	243	57	83	103	NaN	13	180	303	293	347	NaN	261	0	NaN	451	576	305	NaN	25	139	NaN	NaN	257	361	515	258	NaN	305	0
14	56	237	77	270	NaN	250	42	296	350	320	NaN	497	0	301	216	0	5	198	265	237	173	227	75	11	NaN	45	199	80	228	203	NaN	254	0	NaN	381	509	241	NaN	9	34	NaN	NaN	190	333	866	215	NaN	295	3
14.5	271	241	33	157	NaN	10	69	0	316	445	NaN	430	0	318	36	0	68	182	237	116	183	22	23	183	NaN	44	302	53	216	206	NaN	275	0	NaN	410	535	309	NaN	23	94	NaN	NaN	33	283	793	115	NaN	269	56
15	146	235	172	259	NaN	54	0	0	300	146	NaN	536	0	12	143	0	179	0	221	0	197	0	0	132	NaN	194	192	0	0	184	NaN	297	0	NaN	410	517	279	NaN	26	53	NaN	NaN	NaN	206	289	236	NaN	266	356
15.5	312	190	20	0	NaN	30	0	0	384	312	NaN	241	0	0	295	4	118	0	222	0	0	161	12	0	NaN	215	234	0	120	221	NaN	308	0	NaN	347	387	291	NaN	2	48	NaN	NaN	NaN	244	198	169	NaN	313	270
16	172	252	32	0	NaN	242	0	0	450	375	NaN	633	0	61	13	0	102	0	202	0	0	284	4	0	NaN	310	206	0	143	275	NaN	310	39	NaN	287	485	296	NaN	12	46	NaN	NaN	NaN	187	777	38	NaN	334	174
16.5	408	211	9	0	NaN	165	0	0	432	139	NaN	32	0	12	97	18	69	0	108	0	50	290	5	4	NaN	272	225	0	288	232	NaN	293	0	NaN	344	524	251	NaN	8	7	NaN	NaN	NaN	256	811	1	NaN	340	0
17	422	189	11	28	NaN	280	0	0	483	306	NaN	586	0	42	0	261	67	NaN	100	0	2	274	0	4	NaN	196	95	0	309	139	NaN	251	137	NaN	299	417	173	NaN	0	14	NaN	NaN	NaN	211	339	0	NaN	319	0
17.5	318	0	0	0	NaN	6	0	0	112	11	NaN	578	0	0	0	182	21	NaN	101	0	85	195	85	0	NaN	29	44	0	NaN	0	NaN	161	60	NaN	232	420	240	NaN	20	16	NaN	NaN	NaN	4	508	5	NaN	395	1
18	275	2	9	13	NaN	210	0	0	375	317	NaN	556	0	0	54	250	0	NaN	77	9	161	330	101	0	NaN	0	0	0	NaN	1	NaN	17	0	NaN	344	347	161	NaN	7	1	NaN	NaN	NaN	68	78	2	NaN	330	0
18.5	58	0	147	0	NaN	215	1	0	127	1	NaN	628	0	0	18	119	2	NaN	79	0	271	283	125	0	NaN	0	0	0	NaN	72	NaN	0	0	NaN	23	309	21	NaN	0	3	NaN	NaN	NaN	32	23	0	NaN	363	18
19	206	4	0	0	NaN	0	0	0	55	15	NaN	586	0	0	27	65	0	NaN	27	5	165	204	105	0	NaN	6	0	0	NaN	127	NaN	22	3	NaN	27	344	40	NaN	8	2	NaN	NaN	NaN	26	47	0	NaN	232	0
19.5	104	95	0	0	NaN	0	0	0	19	0	NaN	356	0	0	29	66	0	NaN	14	0	0	135	46	0	NaN	35	0	0	NaN	69	NaN	18	79	NaN	32	505	53	NaN	3	2	NaN	NaN	NaN	0	10	0	NaN	18	0
20	0	0	32	1	NaN	0	0	0	0	0	NaN	44	0	269	139	0	2	NaN	33	0	0	154	58	0	NaN	11	0	0	NaN	135	NaN	38	171	NaN	24	373	3	NaN	0	0	NaN	NaN	NaN	0	39	0	NaN	33	0
20.5	0	0	24	0	NaN	0	0	0	0	0	NaN	0	0	38	0	0	0	NaN	0	0	0	101	7	2	NaN	0	0	0	NaN	184	NaN	0	314	NaN	47	264	25	NaN	0	0	NaN	NaN	NaN	0	30	0	NaN	29	0
21	227	115	0	0	NaN	0	0	0	0	0	NaN	250	11	38	47	9	0	NaN	0	164	0	5	30	0	NaN	0	0	0	NaN	306	NaN	0	253	NaN	8	219	27	NaN	1	0	NaN	NaN	NaN	0	5	0	NaN	0	0
21.5	0	0	0	0	NaN	0	0	0	0	0	NaN	406	0	0	0	0	1	NaN	1	251	0	0	42	0	NaN	0	0	0	NaN	274	NaN	0	NaN	NaN	3	221	0	NaN	14	0	NaN	NaN	NaN	0	1	0	NaN	0	0
22	259	0	0	0	NaN	0	13	0	0	0	NaN	30	0	0	18	0	0	NaN	0	42	0	0	26	0	NaN	0	0	0	NaN	0	NaN	0	NaN	NaN	85	382	7	NaN	11	0	NaN	NaN	NaN	2	0	0	NaN	0	0
22.5	137	0	0	0	NaN	0	0	0	0	0	NaN	0	17	0	1	0	2	NaN	0	NaN	0	0	44	0	NaN	7	0	0	NaN	0	NaN	0	NaN	NaN	106	99	2	NaN	0	0	NaN	NaN	NaN	0	0	9	NaN	92	0
23	48	0	0	0	NaN	3	24	0	41	0	NaN	32	1	0	93	190	9	NaN	0	NaN	0	89	2	0	NaN	22	0	0	NaN	0	NaN	0	NaN	NaN	4	233	3	NaN	0	0	NaN	NaN	NaN	0	1	9	NaN	4	0
23.5	72	0	0	0	NaN	0	0	0	0	0	NaN	255	0	0	0	0	7	NaN	0	NaN	0	27	0	0	NaN	17	0	0	NaN	0	NaN	0	NaN	NaN	53	208	0	NaN	0	0	NaN	NaN	NaN	0	37	0	NaN	0	6
24	76	8	7	0	NaN	0	0	0	71	50	NaN	0	0	86	11	0	168	NaN	0	NaN	0	0	1	0	NaN	8	62	0	NaN	0	NaN	0	NaN	NaN	37	109	0	NaN	7	0	NaN	NaN	NaN	0	0	1	NaN	5	0
24.5	0	0	0	0	NaN	0	0	0	0	0	NaN	9	0	0	0	0	36	NaN	0	NaN	0	1	0	0	NaN	0	0	0	NaN	0	NaN	0	NaN	NaN	19	244	1	NaN	0	0	NaN	NaN	NaN	0	3	0	NaN	0	0
25	0	0	0	0	NaN	0	131	0	65	0	NaN	0	0	208	91	0	0	NaN	0	NaN	0	32	0	2	NaN	0	35	0	NaN	0	NaN	0	NaN	NaN	51	111	0	NaN	1	0	NaN	NaN	NaN	0	1	0	NaN	4	0
25.5	0	82	0	0	NaN	0	0	0	0	0	NaN	0	0	248	0	1	0	NaN	0	NaN	0	50	0	2	NaN	0	22	0	NaN	0	NaN	0	NaN	NaN	75	172	19	NaN	9	0	NaN	NaN	NaN	0	6	1	NaN	22	0
26	95	0	0	0	NaN	1	0	0	62	0	NaN	0	0	28	0	87	0	NaN	0	NaN	0	224	0	0	NaN	0	0	0	NaN	0	NaN	18	NaN	NaN	59	148	0	NaN	4	0	NaN	NaN	NaN	0	52	0	NaN	14	0
26.5	0	0	0	0	NaN	0	0	0	0	0	NaN	0	0	65	11	38	0	NaN	0	NaN	0	145	0	0	NaN	0	0	0	NaN	0	NaN	2	NaN	NaN	27	192	0	NaN	0	0	NaN	NaN	NaN	0	0	1	NaN	4	0
27	1	59	12	0	NaN	0	0	0	33	0	NaN	0	0	16	49	122	0	NaN	0	NaN	0	288	0	0	NaN	0	0	0	NaN	0	NaN	0	NaN	NaN	4	154	0	NaN	0	0	NaN	NaN	NaN	0	1	0	NaN	10	0
27.5	111	0	2	0	NaN	0	0	0	0	0	NaN	0	0	67	0	70	0	NaN	0	NaN	0	242	0	0	NaN	0	0	0	NaN	0	NaN	0	NaN	NaN	24	124	0	NaN	5	0	NaN	NaN	NaN	0	0	0	NaN	21	0
28	0	0	0	0	NaN	0	0	0	0	0	NaN	0	0	0	58	102	0	NaN	0	NaN	0	0	0	10	NaN	0	0	0	NaN	0	NaN	1	NaN	NaN	4	74	4	NaN	2	0	NaN	NaN	NaN	0	9	0	NaN	0	41
28.5	0	0	52	0	NaN	0	0	0	77	0	NaN	0	0	0	0	98	0	NaN	0	NaN	0	0	0	72	NaN	0	0	0	NaN	0	NaN	2	NaN	NaN	21	105	0	NaN	2	0	NaN	NaN	NaN	0	55	0	NaN	83	0
29	0	71	0	0	NaN	0	2	0	0	85	NaN	0	0	82	0	0	0	NaN	0	NaN	0	0	0	35	NaN	0	4	0	NaN	0	NaN	73	NaN	NaN	3	56	0	NaN	0	0	NaN	NaN	NaN	3	18	1	NaN	142	0
29.5	0	0	0	0	NaN	0	0	0	0	0	NaN	0	0	0	0	0	0	NaN	0	NaN	0	0	0	90	NaN	0	4	0	NaN	0	NaN	137	NaN	NaN	26	37	1	NaN	6	0	NaN	NaN	NaN	14	13	0	NaN	48	0
30	0	0	0	0	NaN	0	0	0	41	0	NaN	0	24	126	105	0	0	NaN	0	NaN	0	0	0	0	NaN	0	93	0	NaN	0	NaN	0	NaN	NaN	56	88	0	NaN	33	0	NaN	NaN	NaN	0	6	0	NaN	7	0
30.5	23	0	0	0	NaN	0	0	0	0	0	NaN	0	0	0	0	0	0	NaN	0	NaN	0	0	0	0	NaN	0	260	10	NaN	0	NaN	0	NaN	NaN	2	11	0	NaN	0	0	NaN	NaN	NaN	NaN	15	5	NaN	1	0
31	0	0	0	0	NaN	0	18	0	0	0	NaN	0	0	0	5	0	0	NaN	0	NaN	0	0	0	NaN	NaN	0	73	0	NaN	0	NaN	0	NaN	NaN	8	NaN	0	NaN	33	0	NaN	NaN	NaN	NaN	0	0	NaN	19	0
31.5	5	47	0	0	NaN	0	0	0	0	0	NaN	0	0	0	0	0	0	NaN	0	NaN	0	18	11	NaN	NaN	55	0	0	NaN	0	NaN	81	NaN	NaN	20	NaN	0	NaN	52	0	NaN	NaN	NaN	NaN	14	0	NaN	23	0
32	0	0	76	0	NaN	0	3	0	33	0	NaN	0	0	0	0	20	0	NaN	0	NaN	0	0	0	NaN	NaN	0	31	0	NaN	0	NaN	0	NaN	NaN	2	NaN	0	NaN	0	0	NaN	NaN	NaN	NaN	0	0	NaN	0	0
32.5	0	0	0	0	NaN	0	0	0	0	0	NaN	0	0	0	0	0	110	NaN	0	NaN	0	1	0	NaN	NaN	103	0	5	NaN	0	NaN	0	NaN	NaN	9	NaN	0	NaN	0	0	NaN	NaN	NaN	NaN	3	1	NaN	0	0
33	0	0	84	0	NaN	0	1	0	0	0	NaN	0	0	11	17	0	0	NaN	0	NaN	0	73	69	NaN	NaN	0	0	0	NaN	0	NaN	0	NaN	NaN	10	NaN	0	NaN	0	0	NaN	NaN	NaN	NaN	8	0	NaN	0	0
33.5	0	0	0	0	NaN	0	1	0	0	0	NaN	0	0	0	0	0	0	NaN	0	NaN	0	29	50	NaN	NaN	0	0	0	NaN	0	NaN	0	NaN	NaN	1	NaN	3	NaN	0	0	NaN	NaN	NaN	NaN	0	0	NaN	0	0
34	0	0	76	0	NaN	0	4	0	0	0	NaN	0	0	6	49	0	0	NaN	0	NaN	0	0	NaN	NaN	NaN	0	0	0	NaN	0	NaN	18	NaN	NaN	141	NaN	4	NaN	3	0	NaN	NaN	NaN	NaN	0	0	NaN	0	0
34.5	0	0	0	0	NaN	0	0	0	0	0	NaN	0	0	151	0	0	0	NaN	0	NaN	0	0	NaN	NaN	NaN	2	0	0	NaN	0	NaN	0	NaN	NaN	125	NaN	0	NaN	0	0	NaN	NaN	NaN	NaN	7	0	NaN	0	0
35	0	37	34	1	NaN	0	21	0	9	0	NaN	0	0	13	39	0	0	NaN	0	NaN	0	76	NaN	NaN	NaN	0	0	9	NaN	0	NaN	0	NaN	NaN	77	NaN	0	NaN	0	0	NaN	NaN	NaN	NaN	10	0	NaN	0	0
35.5	0	0	17	NaN	NaN	0	13	0	0	0	NaN	0	0	0	0	0	0	NaN	0	NaN	0	0	NaN	NaN	NaN	15	0	3	NaN	0	NaN	1	NaN	NaN	112	NaN	0	NaN	6	0	NaN	NaN	NaN	NaN	0	0	NaN	0	0
36	0	0	41	NaN	NaN	0	9	0	0	2	NaN	0	3	26	1	11	0	NaN	0	NaN	0	0	NaN	NaN	NaN	0	0	0	NaN	0	NaN	0	NaN	NaN	115	NaN	0	NaN	1	0	NaN	NaN	NaN	NaN	17	0	NaN	0	0
36.5	0	0	0	NaN	NaN	0	7	0	0	0	NaN	0	0	0	0	0	0	NaN	0	NaN	0	0	NaN	NaN	NaN	57	0	0	NaN	0	NaN	0	NaN	NaN	193	NaN	1	NaN	0	1	NaN	NaN	NaN	NaN	23	0	NaN	0	2
37	0	71	7	NaN	NaN	0	0	0	0	0	NaN	0	1	7	24	0	0	NaN	0	NaN	0	0	NaN	NaN	NaN	0	0	51	NaN	0	NaN	0	NaN	NaN	80	NaN	0	NaN	0	0	NaN	NaN	NaN	NaN	0	0	NaN	0	0
37.5	0	0	49	NaN	NaN	0	0	0	0	0	NaN	0	0	73	0	0	0	NaN	0	NaN	0	0	NaN	NaN	NaN	31	0	17	NaN	0	NaN	0	NaN	NaN	124	NaN	0	NaN	0	0	NaN	NaN	NaN	NaN	10	0	NaN	0	0
38	0	14	0	NaN	NaN	3	6	0	0	0	NaN	0	5	72	7	0	4	NaN	0	NaN	0	14	NaN	NaN	NaN	46	0	11	NaN	0	NaN	0	NaN	NaN	124	NaN	0	NaN	0	1	NaN	NaN	NaN	NaN	0	0	NaN	0	0
38.5	0	77	0	NaN	NaN	0	0	0	0	0	NaN	0	NaN	0	0	0	0	NaN	0	NaN	0	0	NaN	NaN	NaN	0	0	NaN	NaN	0	NaN	0	NaN	NaN	132	NaN	0	NaN	0	1	NaN	NaN	NaN	NaN	12	0	NaN	0	2
39	5	0	85	NaN	NaN	0	0	0	0	0	NaN	0	NaN	0	100	0	0	NaN	0	NaN	0	0	NaN	NaN	NaN	0	0	NaN	NaN	0	NaN	0	NaN	NaN	86	NaN	0	NaN	0	0	NaN	NaN	NaN	NaN	7	0	NaN	0	0
39.5	0	0	0	NaN	NaN	0	0	0	0	0	NaN	0	NaN	0	0	0	0	NaN	0	NaN	0	0	NaN	NaN	NaN	0	0	NaN	NaN	0	NaN	0	NaN	NaN	60	NaN	0	NaN	0	0	NaN	NaN	NaN	NaN	5	0	NaN	0	0
40	10	81	0	NaN	NaN	0	0	0	8	0	NaN	0	NaN	0	24	1	0	NaN	0	NaN	0	0	NaN	NaN	NaN	0	0	NaN	NaN	0	NaN	0	NaN	NaN	4	NaN	0	NaN	0	0	NaN	NaN	NaN	NaN	18	0	NaN	0	14
40.5	0	0	42	NaN	NaN	0	0	0	0	0	NaN	0	NaN	0	0	0	0	NaN	0	NaN	0	0	NaN	NaN	NaN	0	0	NaN	NaN	0	NaN	0	NaN	NaN	6	NaN	0	NaN	0	0	NaN	NaN	NaN	NaN	15	0	NaN	0	7
41	0	23	16	NaN	NaN	0	9	0	91	0	NaN	0	NaN	0	12	0	0	NaN	0	NaN	0	0	NaN	NaN	NaN	3	0	NaN	NaN	0	NaN	0	NaN	NaN	96	NaN	1	NaN	24	0	NaN	NaN	NaN	NaN	5	0	NaN	0	3
41.5	0	0	4	NaN	NaN	0	1	0	0	17	NaN	0	NaN	0	33	0	0	NaN	0	NaN	0	0	NaN	NaN	NaN	0	0	NaN	NaN	0	NaN	0	NaN	NaN	4	NaN	1	NaN	0	0	NaN	NaN	NaN	NaN	0	0	NaN	0	14
42	11	1	0	NaN	NaN	4	0	0	0	0	NaN	0	NaN	0	6	0	0	NaN	0	NaN	0	0	NaN	NaN	NaN	0	0	NaN	NaN	0	NaN	0	NaN	NaN	2	NaN	0	NaN	0	0	NaN	NaN	NaN	NaN	1	0	NaN	0	17
42.5	0	0	0	NaN	NaN	0	0	0	0	8	NaN	0	NaN	0	0	0	0	NaN	0	NaN	0	0	NaN	NaN	NaN	0	0	NaN	NaN	0	NaN	0	NaN	NaN	2	NaN	0	NaN	0	0	NaN	NaN	NaN	NaN	2	0	NaN	0	3
43	0	26	5	NaN	NaN	5	9	0	0	0	NaN	0	NaN	0	37	0	0	NaN	0	NaN	0	0	NaN	NaN	NaN	0	0	NaN	NaN	0	NaN	0	NaN	NaN	4	NaN	0	NaN	55	0	NaN	NaN	NaN	NaN	0	0	NaN	0	0
43.5	0	0	43	NaN	NaN	0	0	0	0	0	NaN	0	NaN	3	0	0	0	NaN	0	NaN	0	0	NaN	NaN	NaN	0	0	NaN	NaN	0	NaN	46	NaN	NaN	2	NaN	0	NaN	0	0	NaN	NaN	NaN	NaN	0	0	NaN	0	0
44	0	103	67	NaN	NaN	5	0	0	0	0	NaN	0	NaN	0	32	6	0	NaN	0	NaN	0	0	NaN	NaN	NaN	0	0	NaN	NaN	0	NaN	11	NaN	NaN	32	NaN	0	NaN	0	0	NaN	NaN	NaN	NaN	0	0	NaN	0	0
44.5	0	0	0	NaN	NaN	0	0	0	0	0	NaN	0	NaN	0	0	88	0	NaN	0	NaN	0	0	NaN	NaN	NaN	0	0	NaN	NaN	0	NaN	0	NaN	NaN	54	NaN	0	NaN	0	0	NaN	NaN	NaN	NaN	2	0	NaN	0	0
45	0	0	0	NaN	NaN	14	0	0	0	0	NaN	0	NaN	0	51	2	0	NaN	0	NaN	0	0	NaN	NaN	NaN	0	0	NaN	NaN	0	NaN	0	NaN	NaN	1	NaN	0	NaN	NaN	0	NaN	NaN	NaN	NaN	0	0	NaN	0	2
45.5	0	0	0	NaN	NaN	0	4	0	0	0	NaN	0	NaN	0	0	0	0	NaN	0	NaN	0	0	NaN	NaN	NaN	0	0	NaN	NaN	0	NaN	0	NaN	NaN	1	NaN	0	NaN	NaN	0	NaN	NaN	NaN	NaN	11	0	NaN	0	6
46	0	0	0	NaN	NaN	0	0	0	0	0	NaN	0	NaN	0	0	0	0	NaN	0	NaN	0	0	NaN	NaN	NaN	0	0	NaN	NaN	0	NaN	0	NaN	NaN	3	NaN	0	NaN	NaN	0	NaN	NaN	NaN	NaN	17	0	NaN	0	0
46.5	0	17	0	NaN	NaN	0	0	0	0	0	NaN	0	NaN	0	15	0	0	NaN	0	NaN	0	0	NaN	NaN	NaN	0	0	NaN	NaN	0	NaN	0	NaN	NaN	3	NaN	0	NaN	NaN	0	NaN	NaN	NaN	NaN	8	0	NaN	0	1
47	1	0	0	NaN	NaN	0	0	0	0	0	NaN	0	NaN	0	35	0	0	NaN	0	NaN	0	0	NaN	NaN	NaN	0	0	NaN	NaN	0	NaN	0	NaN	NaN	3	NaN	0	NaN	NaN	0	NaN	NaN	NaN	NaN	NaN	0	NaN	6	13
47.5	0	0	0	NaN	NaN	0	0	0	0	0	NaN	0	NaN	0	0	0	0	NaN	0	NaN	13	0	NaN	NaN	NaN	0	0	NaN	NaN	0	NaN	0	NaN	NaN	2	NaN	0	NaN	NaN	0	NaN	NaN	NaN	NaN	NaN	2	NaN	10	0
48	1	0	12	NaN	NaN	0	0	0	0	0	NaN	0	NaN	8	0	0	0	NaN	0	NaN	99	0	NaN	NaN	NaN	0	0	NaN	NaN	0	NaN	0	NaN	NaN	2	NaN	0	NaN	NaN	0	NaN	NaN	NaN	NaN	NaN	16	NaN	8	3
48.5	0	0	23	NaN	NaN	0	0	0	0	0	NaN	0	NaN	0	111	0	24	NaN	0	NaN	11	0	NaN	NaN	NaN	0	0	NaN	NaN	0	NaN	0	NaN	NaN	4	NaN	0	NaN	NaN	0	NaN	NaN	NaN	NaN	NaN	NaN	NaN	3	0
49	1	1	47	NaN	NaN	5	4	0	0	0	NaN	0	NaN	0	0	0	0	NaN	0	NaN	0	7	NaN	NaN	NaN	0	0	NaN	NaN	0	NaN	0	NaN	NaN	4	NaN	0	NaN	NaN	3	NaN	NaN	NaN	NaN	NaN	NaN	NaN	NaN	0
49.5	NaN	0	0	NaN	NaN	0	0	0	0	0	NaN	22	NaN	0	0	0	5	NaN	0	NaN	0	0	NaN	NaN	NaN	0	0	NaN	NaN	0	NaN	0	NaN	NaN	3	NaN	0	NaN	NaN	0	NaN	NaN	NaN	NaN	NaN	NaN	NaN	NaN	0
50	NaN	0	39	NaN	NaN	58	1	0	0	0	NaN	0	NaN	0	170	12	9	NaN	0	NaN	0	0	NaN	NaN	NaN	0	0	NaN	NaN	0	NaN	0	NaN	NaN	3	NaN	6	NaN	NaN	0	NaN	NaN	NaN	NaN	NaN	NaN	NaN	NaN	7
50.5	NaN	0	10	NaN	NaN	0	0	0	0	0	NaN	0	NaN	0	0	NaN	0	NaN	0	NaN	0	0	NaN	NaN	NaN	0	3	NaN	NaN	0	NaN	0	NaN	NaN	2	NaN	6	NaN	NaN	0	NaN	NaN	NaN	NaN	NaN	NaN	NaN	NaN	0
51	NaN	10	0	NaN	NaN	25	0	0	0	0	NaN	0	NaN	14	0	NaN	19	NaN	0	NaN	0	0	NaN	NaN	NaN	NaN	0	NaN	NaN	0	NaN	0	NaN	NaN	2	NaN	14	NaN	NaN	0	NaN	NaN	NaN	NaN	NaN	NaN	NaN	NaN	1
51.5	NaN	0	0	NaN	NaN	0	0	0	0	0	NaN	0	NaN	14	0	NaN	0	NaN	0	NaN	0	0	NaN	NaN	NaN	NaN	0	NaN	NaN	0	NaN	0	NaN	NaN	4	NaN	6	NaN	NaN	0	NaN	NaN	NaN	NaN	NaN	NaN	NaN	NaN	4
52	NaN	0	10	NaN	NaN	6	0	0	0	0	NaN	0	NaN	0	5	NaN	0	NaN	0	NaN	0	0	NaN	NaN	NaN	NaN	0	NaN	NaN	0	NaN	0	NaN	NaN	2	NaN	4	NaN	NaN	0	NaN	NaN	NaN	NaN	NaN	NaN	NaN	NaN	14
52.5	NaN	0	0	NaN	NaN	0	0	0	6	0	NaN	0	NaN	5	0	NaN	5	NaN	0	NaN	0	0	NaN	NaN	NaN	NaN	0	NaN	NaN	0	NaN	0	NaN	NaN	3	NaN	0	NaN	NaN	0	NaN	NaN	NaN	NaN	NaN	NaN	NaN	NaN	8
53	NaN	0	6	NaN	NaN	0	0	0	0	0	NaN	0	NaN	0	0	NaN	3	NaN	0	NaN	0	0	NaN	NaN	NaN	NaN	0	NaN	NaN	0	NaN	0	NaN	NaN	2	NaN	0	NaN	NaN	4	NaN	NaN	NaN	NaN	NaN	NaN	NaN	NaN	2
53.5	NaN	0	0	NaN	NaN	0	0	0	0	0	NaN	0	NaN	0	0	NaN	3	NaN	0	NaN	0	0	NaN	NaN	NaN	NaN	0	NaN	NaN	0	NaN	0	NaN	NaN	3	NaN	0	NaN	NaN	15	NaN	NaN	NaN	NaN	NaN	NaN	NaN	NaN	0
54	NaN	28	0	NaN	NaN	0	0	0	0	0	NaN	0	NaN	0	0	NaN	0	NaN	0	NaN	0	0	NaN	NaN	NaN	NaN	0	NaN	NaN	0	NaN	0	NaN	NaN	3	NaN	0	NaN	NaN	26	NaN	NaN	NaN	NaN	NaN	NaN	NaN	NaN	0
54.5	NaN	NaN	0	NaN	NaN	0	11	0	0	0	NaN	0	NaN	0	0	NaN	4	NaN	0	NaN	0	0	NaN	NaN	NaN	NaN	0	NaN	NaN	0	NaN	0	NaN	NaN	3	NaN	0	NaN	NaN	26	NaN	NaN	NaN	NaN	NaN	NaN	NaN	NaN	7
55	NaN	NaN	10	NaN	NaN	0	0	0	0	0	NaN	0	NaN	0	0	NaN	13	NaN	0	NaN	0	2	NaN	NaN	NaN	NaN	0	NaN	NaN	0	NaN	0	NaN	NaN	2	NaN	4	NaN	NaN	0	NaN	NaN	NaN	NaN	NaN	NaN	NaN	NaN	2
55.5	NaN	NaN	0	NaN	NaN	0	0	0	0	3	NaN	0	NaN	0	0	NaN	NaN	NaN	0	NaN	0	0	NaN	NaN	NaN	NaN	0	NaN	NaN	0	NaN	1	NaN	NaN	3	NaN	2	NaN	NaN	0	NaN	NaN	NaN	NaN	NaN	NaN	NaN	NaN	0
56	NaN	NaN	1	NaN	NaN	9	7	0	0	0	NaN	0	NaN	0	2	NaN	NaN	NaN	0	NaN	0	0	NaN	NaN	NaN	NaN	0	NaN	NaN	0	NaN	0	NaN	NaN	3	NaN	3	NaN	NaN	0	NaN	NaN	NaN	NaN	NaN	NaN	NaN	NaN	0
56.5	NaN	NaN	0	NaN	NaN	0	0	0	0	0	NaN	0	NaN	0	0	NaN	NaN	NaN	19	NaN	0	0	NaN	NaN	NaN	NaN	3	NaN	NaN	0	NaN	0	NaN	NaN	4	NaN	0	NaN	NaN	0	NaN	NaN	NaN	NaN	NaN	NaN	NaN	NaN	NaN
57	NaN	NaN	26	NaN	NaN	1	0	0	0	0	NaN	0	NaN	0	0	NaN	NaN	NaN	15	NaN	0	0	NaN	NaN	NaN	NaN	16	NaN	NaN	0	NaN	0	NaN	NaN	22	NaN	0	NaN	NaN	0	NaN	NaN	NaN	NaN	NaN	NaN	NaN	NaN	NaN
57.5	NaN	NaN	0	NaN	NaN	0	0	0	0	0	NaN	0	NaN	0	0	NaN	NaN	NaN	NaN	NaN	0	NaN	NaN	NaN	NaN	NaN	16	NaN	NaN	0	NaN	0	NaN	NaN	NaN	NaN	0	NaN	NaN	0	NaN	NaN	NaN	NaN	NaN	NaN	NaN	NaN	NaN
58	NaN	NaN	4	NaN	NaN	51	3	0	4	1	NaN	0	NaN	0	0	NaN	NaN	NaN	NaN	NaN	0	NaN	NaN	NaN	NaN	NaN	NaN	NaN	NaN	0	NaN	0	NaN	NaN	NaN	NaN	0	NaN	NaN	0	NaN	NaN	NaN	NaN	NaN	NaN	NaN	NaN	NaN
58.5	NaN	NaN	0	NaN	NaN	0	NaN	0	0	NaN	NaN	4	NaN	0	23	NaN	NaN	NaN	NaN	NaN	0	NaN	NaN	NaN	NaN	NaN	NaN	NaN	NaN	0	NaN	0	NaN	NaN	NaN	NaN	10	NaN	NaN	0	NaN	NaN	NaN	NaN	NaN	NaN	NaN	NaN	NaN
59	NaN	NaN	0	NaN	NaN	3	NaN	0	52	NaN	NaN	NaN	NaN	13	46	NaN	NaN	NaN	NaN	NaN	0	NaN	NaN	NaN	NaN	NaN	NaN	NaN	NaN	0	NaN	0	NaN	NaN	NaN	NaN	NaN	NaN	NaN	0	NaN	NaN	NaN	NaN	NaN	NaN	NaN	NaN	NaN
59.5	NaN	NaN	20	NaN	NaN	0	NaN	0	0	NaN	NaN	NaN	NaN	0	0	NaN	NaN	NaN	NaN	NaN	0	NaN	NaN	NaN	NaN	NaN	NaN	NaN	NaN	0	NaN	0	NaN	NaN	NaN	NaN	NaN	NaN	NaN	0	NaN	NaN	NaN	NaN	NaN	NaN	NaN	NaN	NaN
60	NaN	NaN	0	NaN	NaN	3	NaN	7	0	NaN	NaN	NaN	NaN	0	65	NaN	NaN	NaN	NaN	NaN	0	NaN	NaN	NaN	NaN	NaN	NaN	NaN	NaN	0	NaN	0	NaN	NaN	NaN	NaN	NaN	NaN	NaN	0	NaN	NaN	NaN	NaN	NaN	NaN	NaN	NaN	NaN
60.5	NaN	NaN	14	NaN	NaN	0	NaN	58	7	NaN	NaN	NaN	NaN	1	141	NaN	NaN	NaN	NaN	NaN	0	NaN	NaN	NaN	NaN	NaN	NaN	NaN	NaN	0	NaN	0	NaN	NaN	NaN	NaN	NaN	NaN	NaN	0	NaN	NaN	NaN	NaN	NaN	NaN	NaN	NaN	NaN
61	NaN	NaN	26	NaN	NaN	9	NaN	NaN	0	NaN	NaN	NaN	NaN	0	85	NaN	NaN	NaN	NaN	NaN	0	NaN	NaN	NaN	NaN	NaN	NaN	NaN	NaN	0	NaN	0	NaN	NaN	NaN	NaN	NaN	NaN	NaN	0	NaN	NaN	NaN	NaN	NaN	NaN	NaN	NaN	NaN
61.5	NaN	NaN	0	NaN	NaN	0	NaN	NaN	0	NaN	NaN	NaN	NaN	0	8	NaN	NaN	NaN	NaN	NaN	0	NaN	NaN	NaN	NaN	NaN	NaN	NaN	NaN	0	NaN	0	NaN	NaN	NaN	NaN	NaN	NaN	NaN	0	NaN	NaN	NaN	NaN	NaN	NaN	NaN	NaN	NaN
62	NaN	NaN	82	NaN	NaN	0	NaN	NaN	0	NaN	NaN	NaN	NaN	0	NaN	NaN	NaN	NaN	NaN	NaN	0	NaN	NaN	NaN	NaN	NaN	NaN	NaN	NaN	0	NaN	0	NaN	NaN	NaN	NaN	NaN	NaN	NaN	0	NaN	NaN	NaN	NaN	NaN	NaN	NaN	NaN	NaN
62.5	NaN	NaN	0	NaN	NaN	0	NaN	NaN	0	NaN	NaN	NaN	NaN	17	NaN	NaN	NaN	NaN	NaN	NaN	0	NaN	NaN	NaN	NaN	NaN	NaN	NaN	NaN	0	NaN	0	NaN	NaN	NaN	NaN	NaN	NaN	NaN	0	NaN	NaN	NaN	NaN	NaN	NaN	NaN	NaN	NaN
63	NaN	NaN	18	NaN	NaN	0	NaN	NaN	0	NaN	NaN	NaN	NaN	7	NaN	NaN	NaN	NaN	NaN	NaN	0	NaN	NaN	NaN	NaN	NaN	NaN	NaN	NaN	0	NaN	0	NaN	NaN	NaN	NaN	NaN	NaN	NaN	0	NaN	NaN	NaN	NaN	NaN	NaN	NaN	NaN	NaN
63.5	NaN	NaN	0	NaN	NaN	0	NaN	NaN	0	NaN	NaN	NaN	NaN	0	NaN	NaN	NaN	NaN	NaN	NaN	0	NaN	NaN	NaN	NaN	NaN	NaN	NaN	NaN	0	NaN	0	NaN	NaN	NaN	NaN	NaN	NaN	NaN	0	NaN	NaN	NaN	NaN	NaN	NaN	NaN	NaN	NaN
64	NaN	NaN	0	NaN	NaN	2	NaN	NaN	81	NaN	NaN	NaN	NaN	2	NaN	NaN	NaN	NaN	NaN	NaN	0	NaN	NaN	NaN	NaN	NaN	NaN	NaN	NaN	0	NaN	0	NaN	NaN	NaN	NaN	NaN	NaN	NaN	0	NaN	NaN	NaN	NaN	NaN	NaN	NaN	NaN	NaN
64.5	NaN	NaN	0	NaN	NaN	0	NaN	NaN	0	NaN	NaN	NaN	NaN	NaN	NaN	NaN	NaN	NaN	NaN	NaN	0	NaN	NaN	NaN	NaN	NaN	NaN	NaN	NaN	0	NaN	0	NaN	NaN	NaN	NaN	NaN	NaN	NaN	0	NaN	NaN	NaN	NaN	NaN	NaN	NaN	NaN	NaN
65	NaN	NaN	0	NaN	NaN	4	NaN	NaN	0	NaN	NaN	NaN	NaN	NaN	NaN	NaN	NaN	NaN	NaN	NaN	0	NaN	NaN	NaN	NaN	NaN	NaN	NaN	NaN	0	NaN	0	NaN	NaN	NaN	NaN	NaN	NaN	NaN	0	NaN	NaN	NaN	NaN	NaN	NaN	NaN	NaN	NaN
65.5	NaN	NaN	0	NaN	NaN	0	NaN	NaN	0	NaN	NaN	NaN	NaN	NaN	NaN	NaN	NaN	NaN	NaN	NaN	0	NaN	NaN	NaN	NaN	NaN	NaN	NaN	NaN	0	NaN	4	NaN	NaN	NaN	NaN	NaN	NaN	NaN	0	NaN	NaN	NaN	NaN	NaN	NaN	NaN	NaN	NaN
66	NaN	NaN	0	NaN	NaN	0	NaN	NaN	0	NaN	NaN	NaN	NaN	NaN	NaN	NaN	NaN	NaN	NaN	NaN	0	NaN	NaN	NaN	NaN	NaN	NaN	NaN	NaN	0	NaN	3	NaN	NaN	NaN	NaN	NaN	NaN	NaN	NaN	NaN	NaN	NaN	NaN	NaN	NaN	NaN	NaN	NaN
66.5	NaN	NaN	0	NaN	NaN	1	NaN	NaN	0	NaN	NaN	NaN	NaN	NaN	NaN	NaN	NaN	NaN	NaN	NaN	0	NaN	NaN	NaN	NaN	NaN	NaN	NaN	NaN	0	NaN	8	NaN	NaN	NaN	NaN	NaN	NaN	NaN	NaN	NaN	NaN	NaN	NaN	NaN	NaN	NaN	NaN	NaN
67	NaN	NaN	0	NaN	NaN	NaN	NaN	NaN	0	NaN	NaN	NaN	NaN	NaN	NaN	NaN	NaN	NaN	NaN	NaN	0	NaN	NaN	NaN	NaN	NaN	NaN	NaN	NaN	0	NaN	72	NaN	NaN	NaN	NaN	NaN	NaN	NaN	NaN	NaN	NaN	NaN	NaN	NaN	NaN	NaN	NaN	NaN
67.5	NaN	NaN	0	NaN	NaN	NaN	NaN	NaN	0	NaN	NaN	NaN	NaN	NaN	NaN	NaN	NaN	NaN	NaN	NaN	0	NaN	NaN	NaN	NaN	NaN	NaN	NaN	NaN	0	NaN	NaN	NaN	NaN	NaN	NaN	NaN	NaN	NaN	NaN	NaN	NaN	NaN	NaN	NaN	NaN	NaN	NaN	NaN
68	NaN	NaN	0	NaN	NaN	NaN	NaN	NaN	0	NaN	NaN	NaN	NaN	NaN	NaN	NaN	NaN	NaN	NaN	NaN	0	NaN	NaN	NaN	NaN	NaN	NaN	NaN	NaN	0	NaN	NaN	NaN	NaN	NaN	NaN	NaN	NaN	NaN	NaN	NaN	NaN	NaN	NaN	NaN	NaN	NaN	NaN	NaN
68.5	NaN	NaN	0	NaN	NaN	NaN	NaN	NaN	0	NaN	NaN	NaN	NaN	NaN	NaN	NaN	NaN	NaN	NaN	NaN	0	NaN	NaN	NaN	NaN	NaN	NaN	NaN	NaN	0	NaN	NaN	NaN	NaN	NaN	NaN	NaN	NaN	NaN	NaN	NaN	NaN	NaN	NaN	NaN	NaN	NaN	NaN	NaN
69	NaN	NaN	0	NaN	NaN	NaN	NaN	NaN	18	NaN	NaN	NaN	NaN	NaN	NaN	NaN	NaN	NaN	NaN	NaN	0	NaN	NaN	NaN	NaN	NaN	NaN	NaN	NaN	0	NaN	NaN	NaN	NaN	NaN	NaN	NaN	NaN	NaN	NaN	NaN	NaN	NaN	NaN	NaN	NaN	NaN	NaN	NaN
69.5	NaN	NaN	0	NaN	NaN	NaN	NaN	NaN	0	NaN	NaN	NaN	NaN	NaN	NaN	NaN	NaN	NaN	NaN	NaN	0	NaN	NaN	NaN	NaN	NaN	NaN	NaN	NaN	0	NaN	NaN	NaN	NaN	NaN	NaN	NaN	NaN	NaN	NaN	NaN	NaN	NaN	NaN	NaN	NaN	NaN	NaN	NaN
70	NaN	NaN	5	NaN	NaN	NaN	NaN	NaN	2	NaN	NaN	NaN	NaN	NaN	NaN	NaN	NaN	NaN	NaN	NaN	0	NaN	NaN	NaN	NaN	NaN	NaN	NaN	NaN	0	NaN	NaN	NaN	NaN	NaN	NaN	NaN	NaN	NaN	NaN	NaN	NaN	NaN	NaN	NaN	NaN	NaN	NaN	NaN
70.5	NaN	NaN	0	NaN	NaN	NaN	NaN	NaN	NaN	NaN	NaN	NaN	NaN	NaN	NaN	NaN	NaN	NaN	NaN	NaN	0	NaN	NaN	NaN	NaN	NaN	NaN	NaN	NaN	NaN	NaN	NaN	NaN	NaN	NaN	NaN	NaN	NaN	NaN	NaN	NaN	NaN	NaN	NaN	NaN	NaN	NaN	NaN	NaN
71	NaN	NaN	0	NaN	NaN	NaN	NaN	NaN	NaN	NaN	NaN	NaN	NaN	NaN	NaN	NaN	NaN	NaN	NaN	NaN	0	NaN	NaN	NaN	NaN	NaN	NaN	NaN	NaN	NaN	NaN	NaN	NaN	NaN	NaN	NaN	NaN	NaN	NaN	NaN	NaN	NaN	NaN	NaN	NaN	NaN	NaN	NaN	NaN
71.5	NaN	NaN	0	NaN	NaN	NaN	NaN	NaN	NaN	NaN	NaN	NaN	NaN	NaN	NaN	NaN	NaN	NaN	NaN	NaN	0	NaN	NaN	NaN	NaN	NaN	NaN	NaN	NaN	NaN	NaN	NaN	NaN	NaN	NaN	NaN	NaN	NaN	NaN	NaN	NaN	NaN	NaN	NaN	NaN	NaN	NaN	NaN	NaN
72	NaN	NaN	0	NaN	NaN	NaN	NaN	NaN	NaN	NaN	NaN	NaN	NaN	NaN	NaN	NaN	NaN	NaN	NaN	NaN	0	NaN	NaN	NaN	NaN	NaN	NaN	NaN	NaN	NaN	NaN	NaN	NaN	NaN	NaN	NaN	NaN	NaN	NaN	NaN	NaN	NaN	NaN	NaN	NaN	NaN	NaN	NaN	NaN
72.5	NaN	NaN	0	NaN	NaN	NaN	NaN	NaN	NaN	NaN	NaN	NaN	NaN	NaN	NaN	NaN	NaN	NaN	NaN	NaN	0	NaN	NaN	NaN	NaN	NaN	NaN	NaN	NaN	NaN	NaN	NaN	NaN	NaN	NaN	NaN	NaN	NaN	NaN	NaN	NaN	NaN	NaN	NaN	NaN	NaN	NaN	NaN	NaN
73	NaN	NaN	0	NaN	NaN	NaN	NaN	NaN	NaN	NaN	NaN	NaN	NaN	NaN	NaN	NaN	NaN	NaN	NaN	NaN	0	NaN	NaN	NaN	NaN	NaN	NaN	NaN	NaN	NaN	NaN	NaN	NaN	NaN	NaN	NaN	NaN	NaN	NaN	NaN	NaN	NaN	NaN	NaN	NaN	NaN	NaN	NaN	NaN
73.5	NaN	NaN	0	NaN	NaN	NaN	NaN	NaN	NaN	NaN	NaN	NaN	NaN	NaN	NaN	NaN	NaN	NaN	NaN	NaN	0	NaN	NaN	NaN	NaN	NaN	NaN	NaN	NaN	NaN	NaN	NaN	NaN	NaN	NaN	NaN	NaN	NaN	NaN	NaN	NaN	NaN	NaN	NaN	NaN	NaN	NaN	NaN	NaN
74	NaN	NaN	0	NaN	NaN	NaN	NaN	NaN	NaN	NaN	NaN	NaN	NaN	NaN	NaN	NaN	NaN	NaN	NaN	NaN	0	NaN	NaN	NaN	NaN	NaN	NaN	NaN	NaN	NaN	NaN	NaN	NaN	NaN	NaN	NaN	NaN	NaN	NaN	NaN	NaN	NaN	NaN	NaN	NaN	NaN	NaN	NaN	NaN
74.5	NaN	NaN	0	NaN	NaN	NaN	NaN	NaN	NaN	NaN	NaN	NaN	NaN	NaN	NaN	NaN	NaN	NaN	NaN	NaN	0	NaN	NaN	NaN	NaN	NaN	NaN	NaN	NaN	NaN	NaN	NaN	NaN	NaN	NaN	NaN	NaN	NaN	NaN	NaN	NaN	NaN	NaN	NaN	NaN	NaN	NaN	NaN	NaN
75	NaN	NaN	0	NaN	NaN	NaN	NaN	NaN	NaN	NaN	NaN	NaN	NaN	NaN	NaN	NaN	NaN	NaN	NaN	NaN	0	NaN	NaN	NaN	NaN	NaN	NaN	NaN	NaN	NaN	NaN	NaN	NaN	NaN	NaN	NaN	NaN	NaN	NaN	NaN	NaN	NaN	NaN	NaN	NaN	NaN	NaN	NaN	NaN
75.5	NaN	NaN	0	NaN	NaN	NaN	NaN	NaN	NaN	NaN	NaN	NaN	NaN	NaN	NaN	NaN	NaN	NaN	NaN	NaN	0	NaN	NaN	NaN	NaN	NaN	NaN	NaN	NaN	NaN	NaN	NaN	NaN	NaN	NaN	NaN	NaN	NaN	NaN	NaN	NaN	NaN	NaN	NaN	NaN	NaN	NaN	NaN	NaN
76	NaN	NaN	0	NaN	NaN	NaN	NaN	NaN	NaN	NaN	NaN	NaN	NaN	NaN	NaN	NaN	NaN	NaN	NaN	NaN	0	NaN	NaN	NaN	NaN	NaN	NaN	NaN	NaN	NaN	NaN	NaN	NaN	NaN	NaN	NaN	NaN	NaN	NaN	NaN	NaN	NaN	NaN	NaN	NaN	NaN	NaN	NaN	NaN
76.5	NaN	NaN	0	NaN	NaN	NaN	NaN	NaN	NaN	NaN	NaN	NaN	NaN	NaN	NaN	NaN	NaN	NaN	NaN	NaN	0	NaN	NaN	NaN	NaN	NaN	NaN	NaN	NaN	NaN	NaN	NaN	NaN	NaN	NaN	NaN	NaN	NaN	NaN	NaN	NaN	NaN	NaN	NaN	NaN	NaN	NaN	NaN	NaN
77	NaN	NaN	0	NaN	NaN	NaN	NaN	NaN	NaN	NaN	NaN	NaN	NaN	NaN	NaN	NaN	NaN	NaN	NaN	NaN	0	NaN	NaN	NaN	NaN	NaN	NaN	NaN	NaN	NaN	NaN	NaN	NaN	NaN	NaN	NaN	NaN	NaN	NaN	NaN	NaN	NaN	NaN	NaN	NaN	NaN	NaN	NaN	NaN
77.5	NaN	NaN	0	NaN	NaN	NaN	NaN	NaN	NaN	NaN	NaN	NaN	NaN	NaN	NaN	NaN	NaN	NaN	NaN	NaN	0	NaN	NaN	NaN	NaN	NaN	NaN	NaN	NaN	NaN	NaN	NaN	NaN	NaN	NaN	NaN	NaN	NaN	NaN	NaN	NaN	NaN	NaN	NaN	NaN	NaN	NaN	NaN	NaN
78	NaN	NaN	0	NaN	NaN	NaN	NaN	NaN	NaN	NaN	NaN	NaN	NaN	NaN	NaN	NaN	NaN	NaN	NaN	NaN	0	NaN	NaN	NaN	NaN	NaN	NaN	NaN	NaN	NaN	NaN	NaN	NaN	NaN	NaN	NaN	NaN	NaN	NaN	NaN	NaN	NaN	NaN	NaN	NaN	NaN	NaN	NaN	NaN
78.5	NaN	NaN	0	NaN	NaN	NaN	NaN	NaN	NaN	NaN	NaN	NaN	NaN	NaN	NaN	NaN	NaN	NaN	NaN	NaN	0	NaN	NaN	NaN	NaN	NaN	NaN	NaN	NaN	NaN	NaN	NaN	NaN	NaN	NaN	NaN	NaN	NaN	NaN	NaN	NaN	NaN	NaN	NaN	NaN	NaN	NaN	NaN	NaN
79	NaN	NaN	0	NaN	NaN	NaN	NaN	NaN	NaN	NaN	NaN	NaN	NaN	NaN	NaN	NaN	NaN	NaN	NaN	NaN	0	NaN	NaN	NaN	NaN	NaN	NaN	NaN	NaN	NaN	NaN	NaN	NaN	NaN	NaN	NaN	NaN	NaN	NaN	NaN	NaN	NaN	NaN	NaN	NaN	NaN	NaN	NaN	NaN
79.5	NaN	NaN	2	NaN	NaN	NaN	NaN	NaN	NaN	NaN	NaN	NaN	NaN	NaN	NaN	NaN	NaN	NaN	NaN	NaN	0	NaN	NaN	NaN	NaN	NaN	NaN	NaN	NaN	NaN	NaN	NaN	NaN	NaN	NaN	NaN	NaN	NaN	NaN	NaN	NaN	NaN	NaN	NaN	NaN	NaN	NaN	NaN	NaN
80	NaN	NaN	0	NaN	NaN	NaN	NaN	NaN	NaN	NaN	NaN	NaN	NaN	NaN	NaN	NaN	NaN	NaN	NaN	NaN	0	NaN	NaN	NaN	NaN	NaN	NaN	NaN	NaN	NaN	NaN	NaN	NaN	NaN	NaN	NaN	NaN	NaN	NaN	NaN	NaN	NaN	NaN	NaN	NaN	NaN	NaN	NaN	NaN
80.5	NaN	NaN	0	NaN	NaN	NaN	NaN	NaN	NaN	NaN	NaN	NaN	NaN	NaN	NaN	NaN	NaN	NaN	NaN	NaN	0	NaN	NaN	NaN	NaN	NaN	NaN	NaN	NaN	NaN	NaN	NaN	NaN	NaN	NaN	NaN	NaN	NaN	NaN	NaN	NaN	NaN	NaN	NaN	NaN	NaN	NaN	NaN	NaN
81	NaN	NaN	0	NaN	NaN	NaN	NaN	NaN	NaN	NaN	NaN	NaN	NaN	NaN	NaN	NaN	NaN	NaN	NaN	NaN	0	NaN	NaN	NaN	NaN	NaN	NaN	NaN	NaN	NaN	NaN	NaN	NaN	NaN	NaN	NaN	NaN	NaN	NaN	NaN	NaN	NaN	NaN	NaN	NaN	NaN	NaN	NaN	NaN
81.5	NaN	NaN	5	NaN	NaN	NaN	NaN	NaN	NaN	NaN	NaN	NaN	NaN	NaN	NaN	NaN	NaN	NaN	NaN	NaN	0	NaN	NaN	NaN	NaN	NaN	NaN	NaN	NaN	NaN	NaN	NaN	NaN	NaN	NaN	NaN	NaN	NaN	NaN	NaN	NaN	NaN	NaN	NaN	NaN	NaN	NaN	NaN	NaN
82	NaN	NaN	0	NaN	NaN	NaN	NaN	NaN	NaN	NaN	NaN	NaN	NaN	NaN	NaN	NaN	NaN	NaN	NaN	NaN	0	NaN	NaN	NaN	NaN	NaN	NaN	NaN	NaN	NaN	NaN	NaN	NaN	NaN	NaN	NaN	NaN	NaN	NaN	NaN	NaN	NaN	NaN	NaN	NaN	NaN	NaN	NaN	NaN
82.5	NaN	NaN	0	NaN	NaN	NaN	NaN	NaN	NaN	NaN	NaN	NaN	NaN	NaN	NaN	NaN	NaN	NaN	NaN	NaN	0	NaN	NaN	NaN	NaN	NaN	NaN	NaN	NaN	NaN	NaN	NaN	NaN	NaN	NaN	NaN	NaN	NaN	NaN	NaN	NaN	NaN	NaN	NaN	NaN	NaN	NaN	NaN	NaN
83	NaN	NaN	3	NaN	NaN	NaN	NaN	NaN	NaN	NaN	NaN	NaN	NaN	NaN	NaN	NaN	NaN	NaN	NaN	NaN	0	NaN	NaN	NaN	NaN	NaN	NaN	NaN	NaN	NaN	NaN	NaN	NaN	NaN	NaN	NaN	NaN	NaN	NaN	NaN	NaN	NaN	NaN	NaN	NaN	NaN	NaN	NaN	NaN
83.5	NaN	NaN	NaN	NaN	NaN	NaN	NaN	NaN	NaN	NaN	NaN	NaN	NaN	NaN	NaN	NaN	NaN	NaN	NaN	NaN	0	NaN	NaN	NaN	NaN	NaN	NaN	NaN	NaN	NaN	NaN	NaN	NaN	NaN	NaN	NaN	NaN	NaN	NaN	NaN	NaN	NaN	NaN	NaN	NaN	NaN	NaN	NaN	NaN
84	NaN	NaN	NaN	NaN	NaN	NaN	NaN	NaN	NaN	NaN	NaN	NaN	NaN	NaN	NaN	NaN	NaN	NaN	NaN	NaN	0	NaN	NaN	NaN	NaN	NaN	NaN	NaN	NaN	NaN	NaN	NaN	NaN	NaN	NaN	NaN	NaN	NaN	NaN	NaN	NaN	NaN	NaN	NaN	NaN	NaN	NaN	NaN	NaN
84.5	NaN	NaN	NaN	NaN	NaN	NaN	NaN	NaN	NaN	NaN	NaN	NaN	NaN	NaN	NaN	NaN	NaN	NaN	NaN	NaN	0	NaN	NaN	NaN	NaN	NaN	NaN	NaN	NaN	NaN	NaN	NaN	NaN	NaN	NaN	NaN	NaN	NaN	NaN	NaN	NaN	NaN	NaN	NaN	NaN	NaN	NaN	NaN	NaN
85	NaN	NaN	NaN	NaN	NaN	NaN	NaN	NaN	NaN	NaN	NaN	NaN	NaN	NaN	NaN	NaN	NaN	NaN	NaN	NaN	0	NaN	NaN	NaN	NaN	NaN	NaN	NaN	NaN	NaN	NaN	NaN	NaN	NaN	NaN	NaN	NaN	NaN	NaN	NaN	NaN	NaN	NaN	NaN	NaN	NaN	NaN	NaN	NaN
85.5	NaN	NaN	NaN	NaN	NaN	NaN	NaN	NaN	NaN	NaN	NaN	NaN	NaN	NaN	NaN	NaN	NaN	NaN	NaN	NaN	0	NaN	NaN	NaN	NaN	NaN	NaN	NaN	NaN	NaN	NaN	NaN	NaN	NaN	NaN	NaN	NaN	NaN	NaN	NaN	NaN	NaN	NaN	NaN	NaN	NaN	NaN	NaN	NaN
86	0	0	0	0	0	0	0	0	0	0	0	0	0	0	0	0	NaN	NaN	NaN	NaN	0	NaN	NaN	NaN	NaN	NaN	NaN	NaN	NaN	NaN	NaN	NaN	NaN	NaN	NaN	NaN	NaN	NaN	NaN	NaN	NaN	NaN	NaN	NaN	NaN	NaN	NaN	NaN	NaN
86.5	0	0	0	0	0	0	0	0	0	0	0	0	0	0	0	0	NaN	NaN	NaN	NaN	0	NaN	NaN	NaN	NaN	NaN	NaN	NaN	NaN	NaN	NaN	NaN	NaN	NaN	NaN	NaN	NaN	NaN	NaN	NaN	NaN	NaN	NaN	NaN	NaN	NaN	NaN	NaN	NaN
87	0	0	0	0	0	0	0	0	0	0	0	0	0	0	0	0	NaN	NaN	NaN	NaN	0	NaN	NaN	NaN	NaN	NaN	NaN	NaN	NaN	NaN	NaN	NaN	NaN	NaN	NaN	NaN	NaN	NaN	NaN	NaN	NaN	NaN	NaN	NaN	NaN	NaN	NaN	NaN	NaN
87.5	0	0	0	0	0	0	0	0	0	0	0	0	0	0	0	0	NaN	NaN	NaN	NaN	0	NaN	NaN	NaN	NaN	NaN	NaN	NaN	NaN	NaN	NaN	NaN	NaN	NaN	NaN	NaN	NaN	NaN	NaN	NaN	NaN	NaN	NaN	NaN	NaN	NaN	NaN	NaN	NaN
88	0	0	0	0	0	0	0	0	0	0	0	0	0	0	0	0	NaN	NaN	NaN	NaN	0	NaN	NaN	NaN	NaN	NaN	NaN	NaN	NaN	NaN	NaN	NaN	NaN	NaN	NaN	NaN	NaN	NaN	NaN	NaN	NaN	NaN	NaN	NaN	NaN	NaN	NaN	NaN	NaN
88.5	0	0	0	0	0	0	0	0	0	0	0	0	0	0	0	0	NaN	NaN	NaN	NaN	0	NaN	NaN	NaN	NaN	NaN	NaN	NaN	NaN	NaN	NaN	NaN	NaN	NaN	NaN	NaN	NaN	NaN	NaN	NaN	NaN	NaN	NaN	NaN	NaN	NaN	NaN	NaN	NaN
89	0	0	0	0	0	0	0	0	0	0	0	0	0	0	0	0	NaN	NaN	NaN	NaN	0	NaN	NaN	NaN	NaN	NaN	NaN	NaN	NaN	NaN	NaN	NaN	NaN	NaN	NaN	NaN	NaN	NaN	NaN	NaN	NaN	NaN	NaN	NaN	NaN	NaN	NaN	NaN	NaN
89.5	0	0	0	0	0	0	0	0	0	0	0	0	0	0	0	0	NaN	NaN	NaN	NaN	0	NaN	NaN	NaN	NaN	NaN	NaN	NaN	NaN	NaN	NaN	NaN	NaN	NaN	NaN	NaN	NaN	NaN	NaN	NaN	NaN	NaN	NaN	NaN	NaN	NaN	NaN	NaN	NaN
90	0	0	0	0	0	0	0	0	0	0	0	0	0	0	0	0	NaN	NaN	NaN	NaN	0	NaN	NaN	NaN	NaN	NaN	NaN	NaN	NaN	NaN	NaN	NaN	NaN	NaN	NaN	NaN	NaN	NaN	NaN	NaN	NaN	NaN	NaN	NaN	NaN	NaN	NaN	NaN	NaN
90.5	0	0	0	0	0	0	0	0	0	0	0	0	0	0	0	0	NaN	NaN	NaN	NaN	0	NaN	NaN	NaN	NaN	NaN	NaN	NaN	NaN	NaN	NaN	NaN	NaN	NaN	NaN	NaN	NaN	NaN	NaN	NaN	NaN	NaN	NaN	NaN	NaN	NaN	NaN	NaN	NaN
91	0	0	0	0	0	0	0	0	0	0	0	0	0	0	0	0	NaN	NaN	NaN	NaN	0	NaN	NaN	NaN	NaN	NaN	NaN	NaN	NaN	NaN	NaN	NaN	NaN	NaN	NaN	NaN	NaN	NaN	NaN	NaN	NaN	NaN	NaN	NaN	NaN	NaN	NaN	NaN	NaN
91.5	0	0	0	0	0	0	0	0	0	0	0	0	0	0	0	0	NaN	NaN	NaN	NaN	0	NaN	NaN	NaN	NaN	NaN	NaN	NaN	NaN	NaN	NaN	NaN	NaN	NaN	NaN	NaN	NaN	NaN	NaN	NaN	NaN	NaN	NaN	NaN	NaN	NaN	NaN	NaN	NaN
92	0	0	0	0	0	0	0	0	0	0	0	0	0	0	0	0	NaN	NaN	NaN	NaN	NaN	NaN	NaN	NaN	NaN	NaN	NaN	NaN	NaN	NaN	NaN	NaN	NaN	NaN	NaN	NaN	NaN	NaN	NaN	NaN	NaN	NaN	NaN	NaN	NaN	NaN	NaN	NaN	NaN
92.5	0	0	0	0	0	0	0	0	0	0	0	0	0	0	0	0	NaN	NaN	NaN	NaN	NaN	NaN	NaN	NaN	NaN	NaN	NaN	NaN	NaN	NaN	NaN	NaN	NaN	NaN	NaN	NaN	NaN	NaN	NaN	NaN	NaN	NaN	NaN	NaN	NaN	NaN	NaN	NaN	NaN
93	0	0	0	0	0	0	0	0	0	0	0	0	0	0	0	0	NaN	NaN	NaN	NaN	NaN	NaN	NaN	NaN	NaN	NaN	NaN	NaN	NaN	NaN	NaN	NaN	NaN	NaN	NaN	NaN	NaN	NaN	NaN	NaN	NaN	NaN	NaN	NaN	NaN	NaN	NaN	NaN	NaN
93.5	0	0	0	0	0	0	0	0	0	0	0	0	0	0	0	0	NaN	NaN	NaN	NaN	NaN	NaN	NaN	NaN	NaN	NaN	NaN	NaN	NaN	NaN	NaN	NaN	NaN	NaN	NaN	NaN	NaN	NaN	NaN	NaN	NaN	NaN	NaN	NaN	NaN	NaN	NaN	NaN	NaN
94	0	0	0	0	0	0	0	0	0	0	0	0	0	0	0	0	NaN	NaN	NaN	NaN	NaN	NaN	NaN	NaN	NaN	NaN	NaN	NaN	NaN	NaN	NaN	NaN	NaN	NaN	NaN	NaN	NaN	NaN	NaN	NaN	NaN	NaN	NaN	NaN	NaN	NaN	NaN	NaN	NaN
94.5	0	0	0	0	0	0	0	0	0	0	0	0	0	0	0	0	NaN	NaN	NaN	NaN	NaN	NaN	NaN	NaN	NaN	NaN	NaN	NaN	NaN	NaN	NaN	NaN	NaN	NaN	NaN	NaN	NaN	NaN	NaN	NaN	NaN	NaN	NaN	NaN	NaN	NaN	NaN	NaN	NaN
95	0	0	0	0	0	0	0	0	0	0	0	0	0	0	0	0	NaN	NaN	NaN	NaN	NaN	NaN	NaN	NaN	NaN	NaN	NaN	NaN	NaN	NaN	NaN	NaN	NaN	NaN	NaN	NaN	NaN	NaN	NaN	NaN	NaN	NaN	NaN	NaN	NaN	NaN	NaN	NaN	NaN
95.5	0	0	0	0	0	0	0	0	0	0	0	0	0	0	0	0	NaN	NaN	NaN	NaN	NaN	NaN	NaN	NaN	NaN	NaN	NaN	NaN	NaN	NaN	NaN	NaN	NaN	NaN	NaN	NaN	NaN	NaN	NaN	NaN	NaN	NaN	NaN	NaN	NaN	NaN	NaN	NaN	NaN
96	0	0	0	0	0	0	0	0	0	0	0	0	0	0	0	0	NaN	NaN	NaN	NaN	NaN	NaN	NaN	NaN	NaN	NaN	NaN	NaN	NaN	NaN	NaN	NaN	NaN	NaN	NaN	NaN	NaN	NaN	NaN	NaN	NaN	NaN	NaN	NaN	NaN	NaN	NaN	NaN	NaN
96.5	0	0	0	0	0	0	0	0	0	0	0	0	0	0	0	0	NaN	NaN	NaN	NaN	NaN	NaN	NaN	NaN	NaN	NaN	NaN	NaN	NaN	NaN	NaN	NaN	NaN	NaN	NaN	NaN	NaN	NaN	NaN	NaN	NaN	NaN	NaN	NaN	NaN	NaN	NaN	NaN	NaN
97	0	0	0	0	0	0	0	0	0	0	0	0	0	0	0	0	NaN	NaN	NaN	NaN	NaN	NaN	NaN	NaN	NaN	NaN	NaN	NaN	NaN	NaN	NaN	NaN	NaN	NaN	NaN	NaN	NaN	NaN	NaN	NaN	NaN	NaN	NaN	NaN	NaN	NaN	NaN	NaN	NaN
97.5	0	0	0	0	0	0	0	0	0	0	0	0	0	0	0	0	NaN	NaN	NaN	NaN	NaN	NaN	NaN	NaN	NaN	NaN	NaN	NaN	NaN	NaN	NaN	NaN	NaN	NaN	NaN	NaN	NaN	NaN	NaN	NaN	NaN	NaN	NaN	NaN	NaN	NaN	NaN	NaN	NaN
98	0	0	0	0	0	0	0	0	0	0	0	0	0	0	0	0	NaN	NaN	NaN	NaN	NaN	NaN	NaN	NaN	NaN	NaN	NaN	NaN	NaN	NaN	NaN	NaN	NaN	NaN	0	0	0	0	0	0	0	0	0	0	0	0	0	0	0
98.5	0	0	0	0	0	0	0	0	0	0	0	0	0	0	0	0	NaN	NaN	NaN	NaN	NaN	NaN	NaN	NaN	NaN	NaN	NaN	NaN	NaN	NaN	NaN	NaN	NaN	NaN	0	0	0	0	0	0	0	0	0	0	0	0	0	0	0
99	0	0	0	0	0	0	0	0	0	0	0	0	0	0	0	0	NaN	NaN	NaN	NaN	NaN	NaN	NaN	NaN	NaN	NaN	NaN	NaN	NaN	NaN	NaN	NaN	NaN	NaN	0	0	0	0	0	0	0	0	0	0	0	0	0	0	0
99.5	0	0	0	0	0	0	0	0	0	0	0	0	0	0	0	0	NaN	NaN	NaN	NaN	NaN	NaN	NaN	NaN	NaN	NaN	NaN	NaN	NaN	NaN	NaN	NaN	NaN	NaN	0	0	0	0	0	0	0	0	0	0	0	0	0	0	0
100	0	0	0	0	0	0	0	0	0	0	0	0	0	0	0	0	NaN	NaN	NaN	NaN	NaN	NaN	NaN	NaN	NaN	NaN	NaN	NaN	NaN	NaN	NaN	NaN	NaN	NaN	0	0	0	0	0	0	0	0	0	0	0	0	0	0	0
100.5	0	0	0	0	0	0	0	0	0	0	0	0	0	0	0	0	NaN	NaN	NaN	NaN	NaN	NaN	NaN	NaN	NaN	NaN	NaN	NaN	NaN	NaN	NaN	NaN	NaN	NaN	0	0	0	0	0	0	0	0	0	0	0	0	0	0	0
101	0	0	0	0	0	0	0	0	0	0	0	0	0	0	0	0	NaN	NaN	NaN	NaN	NaN	NaN	NaN	NaN	NaN	NaN	NaN	NaN	NaN	NaN	NaN	NaN	NaN	NaN	0	0	0	0	0	0	0	0	0	0	0	0	0	0	0
101.5	0	0	0	0	0	0	0	0	0	0	0	0	0	0	0	0	NaN	NaN	NaN	NaN	NaN	NaN	NaN	NaN	NaN	NaN	NaN	NaN	NaN	NaN	NaN	NaN	NaN	NaN	0	0	0	0	0	0	0	0	0	0	0	0	0	0	0
102	0	0	0	0	0	0	0	0	0	0	0	0	0	0	0	0	NaN	NaN	NaN	NaN	NaN	NaN	NaN	NaN	NaN	NaN	NaN	NaN	NaN	NaN	NaN	NaN	NaN	NaN	0	0	0	0	0	0	0	0	0	0	0	0	0	0	0
102.5	0	0	0	0	0	0	0	0	0	0	0	0	0	0	0	0	NaN	NaN	NaN	NaN	NaN	NaN	NaN	NaN	NaN	NaN	NaN	NaN	NaN	NaN	NaN	NaN	NaN	NaN	0	0	0	0	0	0	0	0	0	0	0	0	0	0	0
103	0	0	0	0	0	0	0	0	0	0	0	0	0	0	0	0	NaN	NaN	NaN	NaN	NaN	NaN	NaN	NaN	NaN	NaN	NaN	NaN	NaN	NaN	NaN	NaN	NaN	NaN	0	0	0	0	0	0	0	0	0	0	0	0	0	0	0
103.5	0	0	0	0	0	0	0	0	0	0	0	0	0	0	0	0	NaN	NaN	NaN	NaN	NaN	NaN	NaN	NaN	NaN	NaN	NaN	NaN	NaN	NaN	NaN	NaN	NaN	NaN	0	0	0	0	0	0	0	0	0	0	0	0	0	0	0
104	0	0	0	0	0	0	0	0	0	0	0	0	0	0	0	0	NaN	NaN	NaN	NaN	NaN	NaN	NaN	NaN	NaN	NaN	NaN	NaN	NaN	NaN	NaN	NaN	NaN	NaN	0	0	0	0	0	0	0	0	0	0	0	0	0	0	0
104.5	0	0	0	0	0	0	0	0	0	0	0	0	0	0	0	0	NaN	NaN	NaN	NaN	NaN	NaN	NaN	NaN	NaN	NaN	NaN	NaN	NaN	NaN	NaN	NaN	NaN	NaN	0	0	0	0	0	0	0	0	0	0	0	0	0	0	0
105	0	0	0	0	0	0	0	0	0	0	0	0	0	0	0	0	NaN	NaN	NaN	NaN	NaN	NaN	NaN	NaN	NaN	NaN	NaN	NaN	NaN	NaN	NaN	NaN	NaN	NaN	0	0	0	0	0	0	0	0	0	0	0	0	0	0	0
105.5	0	0	0	0	0	0	0	0	0	0	0	0	0	0	0	0	NaN	NaN	NaN	NaN	NaN	NaN	NaN	NaN	NaN	NaN	NaN	NaN	NaN	NaN	NaN	NaN	NaN	NaN	0	0	0	0	0	0	0	0	0	0	0	0	0	0	0
106	0	0	0	0	0	0	0	0	0	0	0	0	0	0	0	0	NaN	NaN	NaN	NaN	NaN	NaN	NaN	NaN	NaN	NaN	NaN	NaN	NaN	NaN	NaN	NaN	NaN	NaN	0	0	0	0	0	0	0	0	0	0	0	0	0	0	0
106.5	0	0	0	0	0	0	0	0	0	0	0	0	0	0	0	0	NaN	NaN	NaN	NaN	NaN	NaN	NaN	NaN	NaN	NaN	NaN	NaN	NaN	NaN	NaN	NaN	NaN	NaN	0	0	0	0	0	0	0	0	0	0	0	0	0	0	0
107	0	0	0	0	0	0	0	0	0	0	0	0	0	0	0	0	NaN	NaN	NaN	NaN	NaN	NaN	NaN	NaN	NaN	NaN	NaN	NaN	NaN	NaN	NaN	NaN	NaN	NaN	0	0	0	0	0	0	0	0	0	0	0	0	0	0	0
107.5	0	0	0	0	0	0	0	0	0	0	0	0	0	0	0	0	NaN	NaN	NaN	NaN	NaN	NaN	NaN	NaN	NaN	NaN	NaN	NaN	NaN	NaN	NaN	NaN	NaN	NaN	0	0	0	0	0	0	0	0	0	0	0	0	0	0	0
108	0	0	0	0	0	0	0	0	0	0	0	0	0	0	0	0	NaN	NaN	NaN	NaN	NaN	NaN	NaN	NaN	NaN	NaN	NaN	NaN	NaN	NaN	NaN	NaN	NaN	NaN	0	0	0	0	0	0	0	0	0	0	0	0	0	0	0
108.5	0	0	0	0	0	0	0	0	0	0	0	0	0	0	0	0	NaN	NaN	NaN	NaN	NaN	NaN	NaN	NaN	NaN	NaN	NaN	NaN	NaN	NaN	NaN	NaN	NaN	NaN	0	0	0	0	0	0	0	0	0	0	0	0	0	0	0
109	0	0	0	0	0	0	0	0	0	0	0	0	0	0	0	0	NaN	NaN	NaN	NaN	NaN	NaN	NaN	NaN	NaN	NaN	NaN	NaN	NaN	NaN	NaN	NaN	NaN	NaN	0	0	0	0	0	0	0	0	0	0	0	0	0	0	0
109.5	0	0	0	0	0	0	0	0	0	0	0	0	0	0	0	0	NaN	NaN	NaN	NaN	NaN	NaN	NaN	NaN	NaN	NaN	NaN	NaN	NaN	NaN	NaN	NaN	NaN	NaN	0	0	0	0	0	0	0	0	0	0	0	0	0	0	0
110	0	0	0	0	0	0	0	0	0	0	0	0	0	0	0	0	NaN	NaN	NaN	NaN	NaN	NaN	NaN	NaN	NaN	NaN	NaN	NaN	NaN	NaN	NaN	NaN	NaN	NaN	0	0	0	0	0	0	0	0	0	0	0	0	0	0	0
110.5	0	0	0	0	0	0	0	0	0	0	0	0	0	0	0	0	NaN	NaN	NaN	NaN	NaN	NaN	NaN	NaN	NaN	NaN	NaN	NaN	NaN	NaN	NaN	NaN	NaN	NaN	0	0	0	0	0	0	0	0	0	0	0	0	0	0	0
111	0	0	0	0	0	0	0	0	0	0	0	0	0	0	0	0	NaN	NaN	NaN	NaN	NaN	NaN	NaN	NaN	NaN	NaN	NaN	NaN	NaN	NaN	NaN	NaN	NaN	NaN	0	0	0	0	0	0	0	0	0	0	0	0	0	0	0
111.5	0	0	0	0	0	0	0	0	0	0	0	0	0	0	0	0	NaN	NaN	NaN	NaN	NaN	NaN	NaN	NaN	NaN	NaN	NaN	NaN	NaN	NaN	NaN	NaN	NaN	NaN	0	0	0	0	0	0	0	0	0	0	0	0	0	0	0
112	0	0	0	0	0	0	0	0	0	0	0	0	0	0	0	0	NaN	NaN	NaN	NaN	NaN	NaN	NaN	NaN	NaN	NaN	NaN	NaN	NaN	NaN	NaN	NaN	NaN	NaN	0	0	0	0	0	0	0	0	0	0	0	0	0	0	0
112.5	0	0	0	0	0	0	0	0	0	0	0	0	0	0	0	0	NaN	NaN	NaN	NaN	NaN	NaN	NaN	NaN	NaN	NaN	NaN	NaN	NaN	NaN	NaN	NaN	NaN	NaN	0	0	0	0	0	0	0	0	0	0	0	0	0	0	0
113	0	0	0	0	0	0	0	0	0	0	0	0	0	0	0	0	NaN	NaN	NaN	NaN	NaN	NaN	NaN	NaN	NaN	NaN	NaN	NaN	NaN	NaN	NaN	NaN	NaN	NaN	0	0	0	0	0	0	0	0	0	0	0	0	0	0	0
113.5	0	0	0	0	0	0	0	0	0	0	0	0	0	0	0	0	NaN	NaN	NaN	NaN	NaN	NaN	NaN	NaN	NaN	NaN	NaN	NaN	NaN	NaN	NaN	NaN	NaN	NaN	0	0	0	0	0	0	0	0	0	0	0	0	0	0	0
114	0	0	0	0	0	0	0	0	0	0	0	0	0	0	0	0	NaN	NaN	NaN	NaN	NaN	NaN	NaN	NaN	NaN	NaN	NaN	NaN	NaN	NaN	NaN	NaN	NaN	NaN	0	0	0	0	0	0	0	0	0	0	0	0	0	0	0
114.5	0	0	0	0	0	0	0	0	0	0	0	0	0	0	0	0	NaN	NaN	NaN	NaN	NaN	NaN	NaN	NaN	NaN	NaN	NaN	NaN	NaN	NaN	NaN	NaN	NaN	NaN	0	0	0	0	0	0	0	0	0	0	0	0	0	0	0
115	0	0	0	0	0	0	0	0	0	0	0	0	0	0	0	0	NaN	NaN	NaN	NaN	NaN	NaN	NaN	NaN	NaN	NaN	NaN	NaN	NaN	NaN	NaN	NaN	NaN	NaN	0	0	0	0	0	0	0	0	0	0	0	0	0	0	0
115.5	0	0	0	0	0	0	0	0	0	0	0	0	0	0	0	0	NaN	NaN	NaN	NaN	NaN	NaN	NaN	NaN	NaN	NaN	NaN	NaN	NaN	NaN	NaN	NaN	NaN	NaN	0	0	0	0	0	0	0	0	0	0	0	0	0	0	0
116	0	0	0	0	0	0	0	0	0	0	0	0	0	0	0	0	NaN	NaN	NaN	NaN	NaN	NaN	NaN	NaN	NaN	NaN	NaN	NaN	NaN	NaN	NaN	NaN	NaN	NaN	0	0	0	0	0	0	0	0	0	0	0	0	0	0	0
116.5	0	0	0	0	0	0	0	0	0	0	0	0	0	0	0	0	NaN	NaN	NaN	NaN	NaN	NaN	NaN	NaN	NaN	NaN	NaN	NaN	NaN	NaN	NaN	NaN	NaN	NaN	0	0	0	0	0	0	0	0	0	0	0	0	0	0	0
117	0	0	0	0	0	0	0	0	0	0	0	0	0	0	0	0	NaN	NaN	NaN	NaN	NaN	NaN	NaN	NaN	NaN	NaN	NaN	NaN	NaN	NaN	NaN	NaN	NaN	NaN	0	0	0	0	0	0	0	0	0	0	0	0	0	0	0
117.5	0	0	0	0	0	0	0	0	0	0	0	0	0	0	0	0	NaN	NaN	NaN	NaN	NaN	NaN	NaN	NaN	NaN	NaN	NaN	NaN	NaN	NaN	NaN	NaN	NaN	NaN	0	0	0	0	0	0	0	0	0	0	0	0	0	0	0
118	0	0	0	0	0	0	0	0	0	0	0	0	0	0	0	0	NaN	NaN	NaN	NaN	NaN	NaN	NaN	NaN	NaN	NaN	NaN	NaN	NaN	NaN	NaN	NaN	NaN	NaN	0	0	0	0	0	0	0	0	0	0	0	0	0	0	0
118.5	0	0	0	0	0	0	0	0	0	0	0	0	0	0	0	0	NaN	NaN	NaN	NaN	NaN	NaN	NaN	NaN	NaN	NaN	NaN	NaN	NaN	NaN	NaN	NaN	NaN	NaN	0	0	0	0	0	0	0	0	0	0	0	0	0	0	0
119	0	0	0	0	0	0	0	0	0	0	0	0	0	0	0	0	NaN	NaN	NaN	NaN	NaN	NaN	NaN	NaN	NaN	NaN	NaN	NaN	NaN	NaN	NaN	NaN	NaN	NaN	0	0	0	0	0	0	0	0	0	0	0	0	0	0	0
119.5	0	0	0	0	0	0	0	0	0	0	0	0	0	0	0	0	NaN	NaN	NaN	NaN	NaN	NaN	NaN	NaN	NaN	NaN	NaN	NaN	NaN	NaN	NaN	NaN	NaN	NaN	0	0	0	0	0	0	0	0	0	0	0	0	0	0	0
120	0	0	0	0	0	0	0	0	0	0	0	0	0	0	0	0	NaN	NaN	NaN	NaN	NaN	NaN	NaN	NaN	NaN	NaN	NaN	NaN	NaN	NaN	NaN	NaN	NaN	NaN	0	0	0	0	0	0	0	0	0	0	0	0	0	0	0
120.5	0	0	0	0	0	0	0	0	0	0	0	0	0	0	0	0	NaN	NaN	NaN	NaN	NaN	NaN	NaN	NaN	NaN	NaN	NaN	NaN	NaN	NaN	NaN	NaN	NaN	NaN	0	0	0	0	0	0	0	0	0	0	0	0	0	0	0
121	0	0	0	0	0	0	0	0	0	0	0	0	0	0	0	0	NaN	NaN	NaN	NaN	NaN	NaN	NaN	NaN	NaN	NaN	NaN	NaN	NaN	NaN	NaN	NaN	NaN	NaN	0	0	0	0	0	0	0	0	0	0	0	0	0	0	0
121.5	0	0	0	0	0	0	0	0	0	0	0	0	0	0	0	0	NaN	NaN	NaN	NaN	NaN	NaN	NaN	NaN	NaN	NaN	NaN	NaN	NaN	NaN	NaN	NaN	NaN	NaN	0	0	0	0	0	0	0	0	0	0	0	0	0	0	0
122	0	0	0	0	0	0	0	0	0	0	0	0	0	0	0	0	NaN	NaN	NaN	NaN	NaN	NaN	NaN	NaN	NaN	NaN	NaN	NaN	NaN	NaN	NaN	NaN	NaN	NaN	0	0	0	0	0	0	0	0	0	0	0	0	0	0	0
122.5	0	0	0	0	0	0	0	0	0	0	0	0	0	0	0	0	NaN	NaN	NaN	NaN	NaN	NaN	NaN	NaN	NaN	NaN	NaN	NaN	NaN	NaN	NaN	NaN	NaN	NaN	0	0	0	0	0	0	0	0	0	0	0	0	0	0	0
123	0	0	0	0	0	0	0	0	0	0	0	0	0	0	0	0	NaN	NaN	NaN	NaN	NaN	NaN	NaN	NaN	NaN	NaN	NaN	NaN	NaN	NaN	NaN	NaN	NaN	NaN	0	0	0	0	0	0	0	0	0	0	0	0	0	0	0
123.5	0	0	0	0	0	0	0	0	0	0	0	0	0	0	0	0	NaN	NaN	NaN	NaN	NaN	NaN	NaN	NaN	NaN	NaN	NaN	NaN	NaN	NaN	NaN	NaN	NaN	NaN	0	0	0	0	0	0	0	0	0	0	0	0	0	0	0
124	0	0	0	0	0	0	0	0	0	0	0	0	0	0	0	0	NaN	NaN	NaN	NaN	NaN	NaN	NaN	NaN	NaN	NaN	NaN	NaN	NaN	NaN	NaN	NaN	NaN	NaN	0	0	0	0	0	0	0	0	0	0	0	0	0	0	0
124.5	0	0	0	0	0	0	0	0	0	0	0	0	0	0	0	0	NaN	NaN	NaN	NaN	NaN	NaN	NaN	NaN	NaN	NaN	NaN	NaN	NaN	NaN	NaN	NaN	NaN	NaN	0	0	0	0	0	0	0	0	0	0	0	0	0	0	0
125	0	0	0	0	0	0	0	0	0	0	0	0	0	0	0	0	NaN	NaN	NaN	NaN	NaN	NaN	NaN	NaN	NaN	NaN	NaN	NaN	NaN	NaN	NaN	NaN	NaN	NaN	0	0	0	0	0	0	0	0	0	0	0	0	0	0	0
125.5	0	0	0	0	0	0	0	0	0	0	0	0	0	0	0	0	NaN	NaN	NaN	NaN	NaN	NaN	NaN	NaN	NaN	NaN	NaN	NaN	NaN	NaN	NaN	NaN	NaN	NaN	0	0	0	0	0	0	0	0	0	0	0	0	0	0	0
126	0	0	0	0	0	0	0	0	0	0	0	0	0	0	0	0	NaN	NaN	NaN	NaN	NaN	NaN	NaN	NaN	NaN	NaN	NaN	NaN	NaN	NaN	NaN	NaN	NaN	NaN	0	0	0	0	0	0	0	0	0	0	0	0	0	0	0
126.5	0	0	0	0	0	0	0	0	0	0	0	0	0	0	0	0	NaN	NaN	NaN	NaN	NaN	NaN	NaN	NaN	NaN	NaN	NaN	NaN	NaN	NaN	NaN	NaN	NaN	NaN	0	0	0	0	0	0	0	0	0	0	0	0	0	0	0
127	0	0	0	0	0	0	0	0	0	0	0	0	0	0	0	0	NaN	NaN	NaN	NaN	NaN	NaN	NaN	NaN	NaN	NaN	NaN	NaN	NaN	NaN	NaN	NaN	NaN	NaN	0	0	0	0	0	0	0	0	0	0	0	0	0	0	0
127.5	0	0	0	0	0	0	0	0	0	0	0	0	0	0	0	0	NaN	NaN	NaN	NaN	NaN	NaN	NaN	NaN	NaN	NaN	NaN	NaN	NaN	NaN	NaN	NaN	NaN	NaN	0	0	0	0	0	0	0	0	0	0	0	0	0	0	0
128	0	0	0	0	0	0	0	0	0	0	0	0	0	0	0	0	NaN	NaN	NaN	NaN	NaN	NaN	NaN	NaN	NaN	NaN	NaN	NaN	NaN	NaN	NaN	NaN	NaN	NaN	0	0	0	0	0	0	0	0	0	0	0	0	0	0	0
128.5	0	0	0	0	0	0	0	0	0	0	0	0	0	0	0	0	NaN	NaN	NaN	NaN	NaN	NaN	NaN	NaN	NaN	NaN	NaN	NaN	NaN	NaN	NaN	NaN	NaN	NaN	0	0	0	0	0	0	0	0	0	0	0	0	0	0	0
129	0	0	0	0	0	0	0	0	0	0	0	0	0	0	0	0	NaN	NaN	NaN	NaN	NaN	NaN	NaN	NaN	NaN	NaN	NaN	NaN	NaN	NaN	NaN	NaN	NaN	NaN	0	0	0	0	0	0	0	0	0	0	0	0	0	0	0
129.5	0	0	0	0	0	0	0	0	0	0	0	0	0	0	0	0	NaN	NaN	NaN	NaN	NaN	NaN	NaN	NaN	NaN	NaN	NaN	NaN	NaN	NaN	NaN	NaN	NaN	NaN	0	0	0	0	0	0	0	0	0	0	0	0	0	0	0
130	0	0	0	0	0	0	0	0	0	0	0	0	0	0	0	0	NaN	NaN	NaN	NaN	NaN	NaN	NaN	NaN	NaN	NaN	NaN	NaN	NaN	NaN	NaN	NaN	NaN	NaN	0	0	0	0	0	0	0	0	0	0	0	0	0	0	0
130.5	0	0	0	0	0	0	0	0	0	0	0	0	0	0	0	0	NaN	NaN	NaN	NaN	NaN	NaN	NaN	NaN	NaN	NaN	NaN	NaN	NaN	NaN	NaN	NaN	NaN	NaN	0	0	0	0	0	0	0	0	0	0	0	0	0	0	0
131	0	0	0	0	0	0	0	0	0	0	0	0	0	0	0	0	NaN	NaN	NaN	NaN	NaN	NaN	NaN	NaN	NaN	NaN	NaN	NaN	NaN	NaN	NaN	NaN	NaN	NaN	0	0	0	0	0	0	0	0	0	0	0	0	0	0	0
131.5	0	0	0	0	0	0	0	0	0	0	0	0	0	0	0	0	NaN	NaN	NaN	NaN	NaN	NaN	NaN	NaN	NaN	NaN	NaN	NaN	NaN	NaN	NaN	NaN	NaN	NaN	0	0	0	0	0	0	0	0	0	0	0	0	0	0	0
132	0	0	0	0	0	0	0	0	0	0	0	0	0	0	0	0	NaN	NaN	NaN	NaN	NaN	NaN	NaN	NaN	NaN	NaN	NaN	NaN	NaN	NaN	NaN	NaN	NaN	NaN	0	0	0	0	0	0	0	0	0	0	0	0	0	0	0
132.5	0	0	0	0	0	0	0	0	0	0	0	0	0	0	0	0	NaN	NaN	NaN	NaN	NaN	NaN	NaN	NaN	NaN	NaN	NaN	NaN	NaN	NaN	NaN	NaN	NaN	NaN	0	0	0	0	0	0	0	0	0	0	0	0	0	0	0
133	0	0	0	0	0	0	0	0	0	0	0	0	0	0	0	0	NaN	NaN	NaN	NaN	NaN	NaN	NaN	NaN	NaN	NaN	NaN	NaN	NaN	NaN	NaN	NaN	NaN	NaN	0	0	0	0	0	0	0	0	0	0	0	0	0	0	0
133.5	0	0	0	0	0	0	0	0	0	0	0	0	0	0	0	0	NaN	NaN	NaN	NaN	NaN	NaN	NaN	NaN	NaN	NaN	NaN	NaN	NaN	NaN	NaN	NaN	NaN	NaN	0	0	0	0	0	0	0	0	0	0	0	0	0	0	0
134	0	0	0	0	0	0	0	0	0	0	0	0	0	0	0	0	NaN	NaN	NaN	NaN	NaN	NaN	NaN	NaN	NaN	NaN	NaN	NaN	NaN	NaN	NaN	NaN	NaN	NaN	0	0	0	0	0	0	0	0	0	0	0	0	0	0	0
134.5	0	0	0	0	0	0	0	0	0	0	0	0	0	0	0	0	NaN	NaN	NaN	NaN	NaN	NaN	NaN	NaN	NaN	NaN	NaN	NaN	NaN	NaN	NaN	NaN	NaN	NaN	0	0	0	0	0	0	0	0	0	0	0	0	0	0	0
135	0	0	0	0	0	0	0	0	0	0	0	0	0	0	0	0	NaN	NaN	NaN	NaN	NaN	NaN	NaN	NaN	NaN	NaN	NaN	NaN	NaN	NaN	NaN	NaN	NaN	NaN	0	0	0	0	0	0	0	0	0	0	0	0	0	0	0
135.5	0	0	0	0	0	0	0	0	0	0	0	0	0	0	0	0	NaN	NaN	NaN	NaN	NaN	NaN	NaN	NaN	NaN	NaN	NaN	NaN	NaN	NaN	NaN	NaN	NaN	NaN	0	0	0	0	0	0	0	0	0	0	0	0	0	0	0
136	0	0	0	0	0	0	0	0	0	0	0	0	0	0	0	0	NaN	NaN	NaN	NaN	NaN	NaN	NaN	NaN	NaN	NaN	NaN	NaN	NaN	NaN	NaN	NaN	NaN	NaN	0	0	0	0	0	0	0	0	0	0	0	0	0	0	0
136.5	0	0	0	0	0	0	0	0	0	0	0	0	0	0	0	0	NaN	NaN	NaN	NaN	NaN	NaN	NaN	NaN	NaN	NaN	NaN	NaN	NaN	NaN	NaN	NaN	NaN	NaN	0	0	0	0	0	0	0	0	0	0	0	0	0	0	0
137	0	0	0	0	0	0	0	0	0	0	0	0	0	0	0	0	NaN	NaN	NaN	NaN	NaN	NaN	NaN	NaN	NaN	NaN	NaN	NaN	NaN	NaN	NaN	NaN	NaN	NaN	0	0	0	0	0	0	0	0	0	0	0	0	0	0	0
137.5	0	0	0	0	0	0	0	0	0	0	0	0	0	0	0	0	NaN	NaN	NaN	NaN	NaN	NaN	NaN	NaN	NaN	NaN	NaN	NaN	NaN	NaN	NaN	NaN	NaN	NaN	0	0	0	0	0	0	0	0	0	0	0	0	0	0	0
138	0	0	0	0	0	0	0	0	0	0	0	0	0	0	0	0	NaN	NaN	NaN	NaN	NaN	NaN	NaN	NaN	NaN	NaN	NaN	NaN	NaN	NaN	NaN	NaN	NaN	NaN	0	0	0	0	0	0	0	0	0	0	0	0	0	0	0
138.5	0	0	0	0	0	0	0	0	0	0	0	0	0	0	0	0	NaN	NaN	NaN	NaN	NaN	NaN	NaN	NaN	NaN	NaN	NaN	NaN	NaN	NaN	NaN	NaN	NaN	NaN	0	0	0	0	0	0	0	0	0	0	0	0	0	0	0
139	0	0	0	0	0	0	0	0	0	0	0	0	0	0	0	0	NaN	NaN	NaN	NaN	NaN	NaN	NaN	NaN	NaN	NaN	NaN	NaN	NaN	NaN	NaN	NaN	NaN	NaN	0	0	0	0	0	0	0	0	0	0	0	0	0	0	0
139.5	0	0	0	0	0	0	0	0	0	0	0	0	0	0	0	0	NaN	NaN	NaN	NaN	NaN	NaN	NaN	NaN	NaN	NaN	NaN	NaN	NaN	NaN	NaN	NaN	NaN	NaN	0	0	0	0	0	0	0	0	0	0	0	0	0	0	0
140	0	0	0	0	0	0	0	0	0	0	0	0	0	0	0	0	NaN	NaN	NaN	NaN	NaN	NaN	NaN	NaN	NaN	NaN	NaN	NaN	NaN	NaN	NaN	NaN	NaN	NaN	0	0	0	0	0	0	0	0	0	0	0	0	0	0	0
140.5	0	0	0	0	0	0	0	0	0	0	0	0	0	0	0	0	NaN	NaN	NaN	NaN	NaN	NaN	NaN	NaN	NaN	NaN	NaN	NaN	NaN	NaN	NaN	NaN	NaN	NaN	0	0	0	0	0	0	0	0	0	0	0	0	0	0	0
141	0	0	0	0	0	0	0	0	0	0	0	0	0	0	0	0	NaN	NaN	NaN	NaN	NaN	NaN	NaN	NaN	NaN	NaN	NaN	NaN	NaN	NaN	NaN	NaN	NaN	NaN	0	0	0	0	0	0	0	0	0	0	0	0	0	0	0
141.5	NaN	NaN	NaN	NaN	NaN	NaN	NaN	NaN	NaN	NaN	NaN	NaN	NaN	NaN	NaN	NaN	NaN	NaN	NaN	NaN	NaN	NaN	NaN	NaN	NaN	NaN	NaN	NaN	NaN	NaN	NaN	NaN	NaN	NaN	NaN	NaN	NaN	NaN	NaN	NaN	NaN	NaN	NaN	NaN	NaN	NaN	NaN	NaN	NaN
[truncated: 19 more columns]
