# Supplementary material for: Longitudinal imaging of Caenorhabditis elegans in a microfabricated device reveals variation in behavioral decline during aging
Source: eLife. 2017 May 31;6:e26652. doi: 10.7554/eLife.26652 (PMC5484621; doi:10.7554/eLife.26652)
Supplement: Figure 7—source data 1. — DOI: http://dx.doi.org/10.7554/eLife.26652.023 [file elife-26652-fig7-data1.zip › SourceData_Figure7/Survival/ParaquatSurvival_age-1.csv]

49
18.5
35
8
23
47
22
31.5
30.5
36
32.5
49.5
41
23.5
19
38
46.5
48.5
46
49
47
50
47.5
49.5
23.5
42.5
45.5
47
49.5
45
45.5
48
24.5
21
30
49.5
44
38
32.5
10
6.5
18.5
16.5
22.5
35
32.5
12.5
23.5
20
19
32.5
37
9
22.5
12.5
20.5
22
21.5
24.5
27
20
7
22
19
24.5
19.5
7
8
