# Supplementary material for: Longitudinal imaging of Caenorhabditis elegans in a microfabricated device reveals variation in behavioral decline during aging
Source: eLife. 2017 May 31;6:e26652. doi: 10.7554/eLife.26652 (PMC5484621; doi:10.7554/eLife.26652)
Supplement: Figure 7—source data 1. — DOI: http://dx.doi.org/10.7554/eLife.26652.023 [file elife-26652-fig7-data1.zip › SourceData_Figure7/Survival/ParaquatSurvival_daf-16.csv]

11.5
17.5
17
10.5
9
10.5
14
12
8.5
14.5
23.5
26
26
27.5
15
21.5
21
18.5
17.5
16.5
18
12.5
30
28
11.5
8
22.5
14
25
28
11.5
12
11
25.5
16
17
7.5
12
9.5
13.5
19.5
19.5
15.5
21.5
13.5
14
19.5
17.5
21
6.5
5.5
12.5
7.5
15
15
6.5
9
6
6.5
10
