# Supplementary material for: Longitudinal imaging of Caenorhabditis elegans in a microfabricated device reveals variation in behavioral decline during aging
Source: eLife. 2017 May 31;6:e26652. doi: 10.7554/eLife.26652 (PMC5484621; doi:10.7554/eLife.26652)
Supplement: Figure 7—source data 1. — DOI: http://dx.doi.org/10.7554/eLife.26652.023 [file elife-26652-fig7-data1.zip › SourceData_Figure7/Survival/ParaquatSurvival_daf-2.csv]

49.5
54.5
83.5
35.5
11.5
67
58.5
61
70.5
58.5
10.5
59
38.5
64.5
62
50.5
55.5
17
57.5
22.5
92
57.5
34
31
11.5
51
58
38.5
17.5
70.5
10.5
67.5
21.5
5.5
58
31.5
59.5
5.5
45.5
66.5
8
7.5
15.5
31
47.5
49
7.5
49.5
57
8
6
33.5
11
7.5
44.5
33
19.5
31.5
25.5
32
18.5
36.5
25
9
21.5
28
42.5
44.5
