# Supplementary material for: Longitudinal imaging of Caenorhabditis elegans in a microfabricated device reveals variation in behavioral decline during aging
Source: eLife. 2017 May 31;6:e26652. doi: 10.7554/eLife.26652 (PMC5484621; doi:10.7554/eLife.26652)
Supplement: Figure 7—source data 1. — DOI: http://dx.doi.org/10.7554/eLife.26652.023 [file elife-26652-fig7-data1.zip › SourceData_Figure7/Survival/ParaquatSurvival_N2.csv]

32.5
30
10.5
27
26.5
24.5
23
27
25
6.5
24
24.5
18
15.5
31
19.5
28
14.5
10
50.5
35.5
27
17.5
32
11
29.5
43.5
29
30.5
26
26
11
23.5
19
14.5
19.5
22
11.5
28
18.5
14.5
28
25.5
16.5
19
19.5
6.5
18.5
17.5
11
15
6
5
19.5
17
17.5
19
19.5
