# Supplementary material for: Longitudinal imaging of Caenorhabditis elegans in a microfabricated device reveals variation in behavioral decline during aging
Source: eLife. 2017 May 31;6:e26652. doi: 10.7554/eLife.26652 (PMC5484621; doi:10.7554/eLife.26652)
Supplement: Figure 8—source data 1. — DOI: http://dx.doi.org/10.7554/eLife.26652.026 [file elife-26652-fig8-data1.zip]

Archive with 109 entries (96 files):
- SourceData_Figure8/
- SourceData_Figure8/Lifespans/
- SourceData_Figure8/Lifespans/Lifespan_daf-2_daf2RNAi.csv
- __MACOSX/
- __MACOSX/SourceData_Figure8/
- __MACOSX/SourceData_Figure8/Lifespans/
- __MACOSX/SourceData_Figure8/Lifespans/._Lifespan_daf-2_daf2RNAi.csv
- SourceData_Figure8/Lifespans/Lifespan_daf-2_EV.csv
- __MACOSX/SourceData_Figure8/Lifespans/._Lifespan_daf-2_EV.csv
- SourceData_Figure8/Lifespans/Lifespan_daf-2_odr10RNAi.csv
- __MACOSX/SourceData_Figure8/Lifespans/._Lifespan_daf-2_odr10RNAi.csv
- SourceData_Figure8/Lifespans/Lifespan_N2_daf2RNAi.csv
- __MACOSX/SourceData_Figure8/Lifespans/._Lifespan_N2_daf2RNAi.csv
- SourceData_Figure8/Lifespans/Lifespan_N2_EV.csv
- __MACOSX/SourceData_Figure8/Lifespans/._Lifespan_N2_EV.csv
- SourceData_Figure8/Lifespans/Lifespan_N2_odr10RNAi.csv
- __MACOSX/SourceData_Figure8/Lifespans/._Lifespan_N2_odr10RNAi.csv
- SourceData_Figure8/Lifespans/Lifespan_odr-10_daf2RNAi.csv
- __MACOSX/SourceData_Figure8/Lifespans/._Lifespan_odr-10_daf2RNAi.csv
- SourceData_Figure8/Lifespans/Lifespan_odr-10_EV.csv
- __MACOSX/SourceData_Figure8/Lifespans/._Lifespan_odr-10_EV.csv
- SourceData_Figure8/Lifespans/Lifespan_odr-10_odr10RNAi.csv
- __MACOSX/SourceData_Figure8/Lifespans/._Lifespan_odr-10_odr10RNAi.csv
- __MACOSX/SourceData_Figure8/._Lifespans
- SourceData_Figure8/ResponseDuration/
- SourceData_Figure8/ResponseDuration/ResponseDurationdaf-2_daf2RNAi.csv
- __MACOSX/SourceData_Figure8/ResponseDuration/
- __MACOSX/SourceData_Figure8/ResponseDuration/._ResponseDurationdaf-2_daf2RNAi.csv
- SourceData_Figure8/ResponseDuration/ResponseDurationdaf-2_EV.csv
- __MACOSX/SourceData_Figure8/ResponseDuration/._ResponseDurationdaf-2_EV.csv
- SourceData_Figure8/ResponseDuration/ResponseDurationdaf-2_odr10RNAi.csv
- __MACOSX/SourceData_Figure8/ResponseDuration/._ResponseDurationdaf-2_odr10RNAi.csv
- SourceData_Figure8/ResponseDuration/ResponseDurationN2_daf2RNAi.csv
- __MACOSX/SourceData_Figure8/ResponseDuration/._ResponseDurationN2_daf2RNAi.csv
- SourceData_Figure8/ResponseDuration/ResponseDurationN2_EV.csv
- __MACOSX/SourceData_Figure8/ResponseDuration/._ResponseDurationN2_EV.csv
- SourceData_Figure8/ResponseDuration/ResponseDurationN2_odr10RNAi.csv
- __MACOSX/SourceData_Figure8/ResponseDuration/._ResponseDurationN2_odr10RNAi.csv
- SourceData_Figure8/ResponseDuration/ResponseDurationodr-10_daf2RNAi.csv
- __MACOSX/SourceData_Figure8/ResponseDuration/._ResponseDurationodr-10_daf2RNAi.csv
- SourceData_Figure8/ResponseDuration/ResponseDurationodr-10_EV.csv
- __MACOSX/SourceData_Figure8/ResponseDuration/._ResponseDurationodr-10_EV.csv
- SourceData_Figure8/ResponseDuration/ResponseDurationodr-10_odr10RNAi.csv
- __MACOSX/SourceData_Figure8/ResponseDuration/._ResponseDurationodr-10_odr10RNAi.csv
- __MACOSX/SourceData_Figure8/._ResponseDuration
- SourceData_Figure8/ResponseLatency/
- SourceData_Figure8/ResponseLatency/ResponseLatencydaf-2_daf2RNAi.csv
- __MACOSX/SourceData_Figure8/ResponseLatency/
- __MACOSX/SourceData_Figure8/ResponseLatency/._ResponseLatencydaf-2_daf2RNAi.csv
- SourceData_Figure8/ResponseLatency/ResponseLatencydaf-2_EV.csv
- __MACOSX/SourceData_Figure8/ResponseLatency/._ResponseLatencydaf-2_EV.csv
- SourceData_Figure8/ResponseLatency/ResponseLatencydaf-2_odr10RNAi.csv
- __MACOSX/SourceData_Figure8/ResponseLatency/._ResponseLatencydaf-2_odr10RNAi.csv
- SourceData_Figure8/ResponseLatency/ResponseLatencyN2_daf2RNAi.csv
- __MACOSX/SourceData_Figure8/ResponseLatency/._ResponseLatencyN2_daf2RNAi.csv
- SourceData_Figure8/ResponseLatency/ResponseLatencyN2_EV.csv
- __MACOSX/SourceData_Figure8/ResponseLatency/._ResponseLatencyN2_EV.csv
- SourceData_Figure8/ResponseLatency/ResponseLatencyN2_odr10RNAi.csv
- __MACOSX/SourceData_Figure8/ResponseLatency/._ResponseLatencyN2_odr10RNAi.csv
- SourceData_Figure8/ResponseLatency/ResponseLatencyodr-10_daf2RNAi.csv
- __MACOSX/SourceData_Figure8/ResponseLatency/._ResponseLatencyodr-10_daf2RNAi.csv
- SourceData_Figure8/ResponseLatency/ResponseLatencyodr-10_EV.csv
- __MACOSX/SourceData_Figure8/ResponseLatency/._ResponseLatencyodr-10_EV.csv
- SourceData_Figure8/ResponseLatency/ResponseLatencyodr-10_odr10RNAi.csv
- __MACOSX/SourceData_Figure8/ResponseLatency/._ResponseLatencyodr-10_odr10RNAi.csv
- __MACOSX/SourceData_Figure8/._ResponseLatency
- SourceData_Figure8/SpontaneousLocomotion/
- SourceData_Figure8/SpontaneousLocomotion/SpontaneousLocomotion_daf-2_daf2RNAi.csv
- __MACOSX/SourceData_Figure8/SpontaneousLocomotion/
- __MACOSX/SourceData_Figure8/SpontaneousLocomotion/._SpontaneousLocomotion_daf-2_daf2RNAi.csv
- SourceData_Figure8/SpontaneousLocomotion/SpontaneousLocomotion_daf-2_EV.csv
- __MACOSX/SourceData_Figure8/SpontaneousLocomotion/._SpontaneousLocomotion_daf-2_EV.csv
- SourceData_Figure8/SpontaneousLocomotion/SpontaneousLocomotion_daf-2_odr10RNAi.csv
- __MACOSX/SourceData_Figure8/SpontaneousLocomotion/._SpontaneousLocomotion_daf-2_odr10RNAi.csv
- SourceData_Figure8/SpontaneousLocomotion/SpontaneousLocomotion_N2_daf2RNAi.csv
- __MACOSX/SourceData_Figure8/SpontaneousLocomotion/._SpontaneousLocomotion_N2_daf2RNAi.csv
- SourceData_Figure8/SpontaneousLocomotion/SpontaneousLocomotion_N2_EV.csv
- __MACOSX/SourceData_Figure8/SpontaneousLocomotion/._SpontaneousLocomotion_N2_EV.csv
- SourceData_Figure8/SpontaneousLocomotion/SpontaneousLocomotion_N2_odr10RNAi.csv
- __MACOSX/SourceData_Figure8/SpontaneousLocomotion/._SpontaneousLocomotion_N2_odr10RNAi.csv
- SourceData_Figure8/SpontaneousLocomotion/SpontaneousLocomotion_odr-10_daf2RNAi.csv
- __MACOSX/SourceData_Figure8/SpontaneousLocomotion/._SpontaneousLocomotion_odr-10_daf2RNAi.csv
- SourceData_Figure8/SpontaneousLocomotion/SpontaneousLocomotion_odr-10_EV.csv
- __MACOSX/SourceData_Figure8/SpontaneousLocomotion/._SpontaneousLocomotion_odr-10_EV.csv
- SourceData_Figure8/SpontaneousLocomotion/SpontaneousLocomotion_odr-10_odr10RNAi.csv
- __MACOSX/SourceData_Figure8/SpontaneousLocomotion/._SpontaneousLocomotion_odr-10_odr10RNAi.csv
- __MACOSX/SourceData_Figure8/._SpontaneousLocomotion
- SourceData_Figure8/StimulatedLocomotion/
- SourceData_Figure8/StimulatedLocomotion/StimulatedLocomotion_daf-2_daf2RNAi.csv
- __MACOSX/SourceData_Figure8/StimulatedLocomotion/
- __MACOSX/SourceData_Figure8/StimulatedLocomotion/._StimulatedLocomotion_daf-2_daf2RNAi.csv
- SourceData_Figure8/StimulatedLocomotion/StimulatedLocomotion_daf-2_EV.csv
- __MACOSX/SourceData_Figure8/StimulatedLocomotion/._StimulatedLocomotion_daf-2_EV.csv
- SourceData_Figure8/StimulatedLocomotion/StimulatedLocomotion_daf-2_odr10RNAi.csv
- __MACOSX/SourceData_Figure8/StimulatedLocomotion/._StimulatedLocomotion_daf-2_odr10RNAi.csv
- SourceData_Figure8/StimulatedLocomotion/StimulatedLocomotion_N2_daf2RNAi.csv
- __MACOSX/SourceData_Figure8/StimulatedLocomotion/._StimulatedLocomotion_N2_daf2RNAi.csv
- SourceData_Figure8/StimulatedLocomotion/StimulatedLocomotion_N2_EV.csv
- __MACOSX/SourceData_Figure8/StimulatedLocomotion/._StimulatedLocomotion_N2_EV.csv
- SourceData_Figure8/StimulatedLocomotion/StimulatedLocomotion_N2_odr10RNAi.csv
- __MACOSX/SourceData_Figure8/StimulatedLocomotion/._StimulatedLocomotion_N2_odr10RNAi.csv
- SourceData_Figure8/StimulatedLocomotion/StimulatedLocomotion_odr-10_daf2RNAi.csv
- __MACOSX/SourceData_Figure8/StimulatedLocomotion/._StimulatedLocomotion_odr-10_daf2RNAi.csv
- SourceData_Figure8/StimulatedLocomotion/StimulatedLocomotion_odr-10_EV.csv
- __MACOSX/SourceData_Figure8/StimulatedLocomotion/._StimulatedLocomotion_odr-10_EV.csv
- SourceData_Figure8/StimulatedLocomotion/StimulatedLocomotion_odr-10_odr10RNAi.csv
- __MACOSX/SourceData_Figure8/StimulatedLocomotion/._StimulatedLocomotion_odr-10_odr10RNAi.csv
- __MACOSX/SourceData_Figure8/._StimulatedLocomotion
- __MACOSX/._SourceData_Figure8
