# Supplementary material for: Longitudinal imaging of Caenorhabditis elegans in a microfabricated device reveals variation in behavioral decline during aging
Source: eLife. 2017 May 31;6:e26652. doi: 10.7554/eLife.26652 (PMC5484621; doi:10.7554/eLife.26652)
Supplement: Figure 8—source data 1. — DOI: http://dx.doi.org/10.7554/eLife.26652.026 [file elife-26652-fig8-data1.zip › SourceData_Figure8/Lifespans/Lifespan_daf-2_daf2RNAi.csv]

41
21.5
30.5
25
48
49
NaN
44.5
43
41
35
32
49
39.5
27
41
40.5
43
42.5
21.5
39.5
18.5
36
19.5
25
38.5
41
14.5
25.5
20.5
36.5
26
32
37
40
20.5
35
38
40
46.5
