# Supplementary material for: Longitudinal imaging of Caenorhabditis elegans in a microfabricated device reveals variation in behavioral decline during aging
Source: eLife. 2017 May 31;6:e26652. doi: 10.7554/eLife.26652 (PMC5484621; doi:10.7554/eLife.26652)
Supplement: Figure 8—source data 1. — DOI: http://dx.doi.org/10.7554/eLife.26652.026 [file elife-26652-fig8-data1.zip › SourceData_Figure8/Lifespans/Lifespan_daf-2_EV.csv]

45
42
42.5
41
43.5
21.5
32
32
7
23
20
29
12.5
43.5
21
13
32
29.5
40.5
41.5
23
15.5
33
17.5
26.5
26.5
32.5
35
34.5
30
27.5
34.5
12.5
37
38.5
37
11
35
40
41.5
