# Supplementary material for: Longitudinal imaging of Caenorhabditis elegans in a microfabricated device reveals variation in behavioral decline during aging
Source: eLife. 2017 May 31;6:e26652. doi: 10.7554/eLife.26652 (PMC5484621; doi:10.7554/eLife.26652)
Supplement: Figure 8—source data 1. — DOI: http://dx.doi.org/10.7554/eLife.26652.026 [file elife-26652-fig8-data1.zip › SourceData_Figure8/Lifespans/Lifespan_daf-2_odr10RNAi.csv]

39
37
30.5
38
48.5
40
40
35
29
36
27
44.5
42
41.5
41.5
42.5
41
44
43.5
40.5
32
33.5
36
35.5
15.5
12.5
39
40
33
40.5
39.5
36.5
25.5
35
46.5
NaN
44.5
38.5
34
41.5
