# Supplementary material for: Longitudinal imaging of Caenorhabditis elegans in a microfabricated device reveals variation in behavioral decline during aging
Source: eLife. 2017 May 31;6:e26652. doi: 10.7554/eLife.26652 (PMC5484621; doi:10.7554/eLife.26652)
Supplement: Figure 8—source data 1. — DOI: http://dx.doi.org/10.7554/eLife.26652.026 [file elife-26652-fig8-data1.zip › SourceData_Figure8/Lifespans/Lifespan_N2_daf2RNAi.csv]

43.5
41
35
32
32
32
30.5
41.5
27.5
42
43
43.5
37.5
32
45.5
NaN
38
44.5
45
NaN
28.5
25.5
24
26.5
20.5
8
28
27
20.5
25
35.5
8
36
20.5
15
22
20.5
24
14.5
19
