# Supplementary material for: Longitudinal imaging of Caenorhabditis elegans in a microfabricated device reveals variation in behavioral decline during aging
Source: eLife. 2017 May 31;6:e26652. doi: 10.7554/eLife.26652 (PMC5484621; doi:10.7554/eLife.26652)
Supplement: Figure 8—source data 1. — DOI: http://dx.doi.org/10.7554/eLife.26652.026 [file elife-26652-fig8-data1.zip › SourceData_Figure8/Lifespans/Lifespan_N2_EV.csv]

25
19
28
38
25
27
24
32
21.5
18
20.5
30.5
26.5
30.5
19.5
32
27
25
29.5
27.5
18.5
12
22
18
23.5
15.5
20.5
26.5
19
15.5
25
23
14.5
18.5
13.5
12
20.5
13
23.5
25
15.5
18
19
22
23
23.5
26
18.5
20
26
20
18
14.5
18
26
8
17
20.5
23.5
20
17.5
22
22
20.5
20.5
15
22.5
19.5
20
24
18.5
12.5
22
24
20.5
18
16
10.5
12.5
12.5
