# Supplementary material for: Longitudinal imaging of Caenorhabditis elegans in a microfabricated device reveals variation in behavioral decline during aging
Source: eLife. 2017 May 31;6:e26652. doi: 10.7554/eLife.26652 (PMC5484621; doi:10.7554/eLife.26652)
Supplement: Figure 8—source data 1. — DOI: http://dx.doi.org/10.7554/eLife.26652.026 [file elife-26652-fig8-data1.zip › SourceData_Figure8/Lifespans/Lifespan_N2_odr10RNAi.csv]

24.5
32
18.5
20
21
29.5
28
20
22
37.5
17.5
26.5
9.5
28
24
30.5
25
8.5
25
27.5
18
20.5
12.5
16
9.5
11
17
17
18.5
17.5
26.5
26
19
20.5
27.5
23.5
25
19.5
23.5
15.5
