# Supplementary material for: Longitudinal imaging of Caenorhabditis elegans in a microfabricated device reveals variation in behavioral decline during aging
Source: eLife. 2017 May 31;6:e26652. doi: 10.7554/eLife.26652 (PMC5484621; doi:10.7554/eLife.26652)
Supplement: Figure 8—source data 1. — DOI: http://dx.doi.org/10.7554/eLife.26652.026 [file elife-26652-fig8-data1.zip › SourceData_Figure8/Lifespans/Lifespan_odr-10_daf2RNAi.csv]

28
36
25
30
45
44.5
49
13
30.5
38
42.5
9
4
NaN
16
43
46.5
39.5
39
40.5
20
25
25
NaN
33
20.5
29.5
27.5
12.5
8
33.5
13.5
26.5
40.5
8
17
26.5
23.5
45
22.5
