# Supplementary material for: Longitudinal imaging of Caenorhabditis elegans in a microfabricated device reveals variation in behavioral decline during aging
Source: eLife. 2017 May 31;6:e26652. doi: 10.7554/eLife.26652 (PMC5484621; doi:10.7554/eLife.26652)
Supplement: Figure 8—source data 1. — DOI: http://dx.doi.org/10.7554/eLife.26652.026 [file elife-26652-fig8-data1.zip › SourceData_Figure8/Lifespans/Lifespan_odr-10_EV.csv]

22.5
20
26.5
29.5
24.5
24.5
27.5
24.5
24.5
24.5
15
24
27.5
13.5
21
28
30
25
30.5
36
22
14.5
26
24
18
18
15.5
32.5
13
17.5
18.5
20.5
9
22
20.5
12.5
8
20
8
22
