# Supplementary material for: Longitudinal imaging of Caenorhabditis elegans in a microfabricated device reveals variation in behavioral decline during aging
Source: eLife. 2017 May 31;6:e26652. doi: 10.7554/eLife.26652 (PMC5484621; doi:10.7554/eLife.26652)
Supplement: Figure 8—source data 1. — DOI: http://dx.doi.org/10.7554/eLife.26652.026 [file elife-26652-fig8-data1.zip › SourceData_Figure8/Lifespans/Lifespan_odr-10_odr10RNAi.csv]

28
4
25
25
25
23
14.5
18.5
16
16
12.5
30.5
21
28
24.5
3
25
20.5
29
32
22
18
31.5
18
20.5
12.5
8
23.5
18.5
20.5
8
22
15
27.5
23.5
22.5
20.5
25
38
26.5
