# Supplementary material for: Longitudinal imaging of Caenorhabditis elegans in a microfabricated device reveals variation in behavioral decline during aging
Source: eLife. 2017 May 31;6:e26652. doi: 10.7554/eLife.26652 (PMC5484621; doi:10.7554/eLife.26652)
Supplement: Figure 8—source data 1. — DOI: http://dx.doi.org/10.7554/eLife.26652.026 [file elife-26652-fig8-data1.zip › SourceData_Figure8/ResponseDuration/ResponseDurationdaf-2_daf2RNAi.csv]

1.5	225	150	245	260	135	255	235	340	410	600	280	515	455	170	375	365	335	120	165	145	480	250	595	425	575	140	100	610	430	400	350	595	490	460	355	550	405	105	425	540
2	280	245	295	370	335	395	NaN	340	490	600	395	515	600	280	460	365	335	170	165	255	510	615	375	635	545	180	215	590	665	260	350	465	640	520	280	265	635	320	315	315
2.5	280	245	295	370	335	395	490	275	490	440	395	395	600	280	460	215	195	170	165	255	230	620	75	205	325	35	135	35	360	5	260	105	165	200	320	300	520	60	140	460
3	280	444	318	487	365	395	NaN	324	490	584	395	485	600	280	483	364	300	290	300	357	365	250	645	665	565	35	185	170	535	680	115	240	500	220	100	165	100	270	130	275
3.5	280	510	325	525	375	305	290	200	475	535	375	330	430	275	490	360	60	330	345	390	370	735	105	400	265	35	85	40	645	5	135	70	90	275	220	115	375	65	270	295
4	280	510	325	525	375	395	NaN	324	490	584	395	485	600	280	490	364	300	330	345	390	290	70	65	15	325	35	75	45	270	10	75	315	65	285	10	110	335	20	315	130
4.5	280	510	325	525	375	395	NaN	324	490	584	395	485	600	280	490	364	300	330	345	390	375	120	10	165	140	10	150	5	75	35	125	45	220	140	145	265	50	20	130	180
5	280	510	325	525	375	395	NaN	324	490	584	395	485	600	280	490	364	300	330	345	390	375	515	30	165	140	10	75	45	75	10	125	85	110	170	140	110	50	20	130	130
5.5	280	510	325	525	375	395	NaN	324	490	584	395	485	600	280	490	364	300	330	345	390	385	535	30	135	130	10	5	110	75	10	25	85	110	170	140	25	10	5	10	55
6	280	5	35	75	235	170	45	190	185	120	340	290	360	10	25	225	95	220	100	40	375	535	30	165	140	10	20	115	75	10	125	85	110	170	140	25	20	15	80	80
6.5	5	15	35	5	175	15	445	45	180	25	30	425	145	45	25	60	270	145	250	105	345	515	5	195	110	10	20	20	10	10	220	5	5	170	5	10	5	15	50	30
7	5	15	10	5	5	25	325	5	255	105	150	345	130	40	125	30	200	75	70	40	35	125	5	30	545	10	5	115	5	5	10	10	20	5	115	10	20	15	80	15
7.5	0	5	0	20	5	5	0	20	40	20	75	0	130	210	0	45	5	15	10	125	120	695	5	35	110	0	10	200	5	0	5	5	10	5	15	0	10	5	40	80
8	0	0	10	10	5	45	155	45	105	20	35	0	15	20	10	0	75	5	0	10	60	220	0	15	200	10	5	285	0	120	10	5	5	0	10	0	5	5	0	20
8.5	0	5	10	0	0	20	15	0	5	200	0	0	5	5	5	65	10	0	5	20	15	275	0	55	215	25	10	50	0	10	0	5	25	0	5	0	5	10	0	85
9	0	10	5	0	5	0	20	0	65	235	20	0	5	0	50	15	95	10	20	10	15	335	0	0	110	0	100	65	0	0	5	5	0	5	5	0	0	10	60	35
9.5	0	0	5	10	0	15	10	5	15	20	20	0	30	5	200	30	15	10	15	0	80	10	0	5	425	165	40	55	0	0	5	5	30	0	40	0	25	0	15	95
10	5	0	0	30	0	0	30	10	25	65	10	5	0	0	185	10	0	0	5	5	395	85	0	0	380	90	230	600	0	5	0	0	65	0	0	0	0	5	5	35
10.5	0	0	45	45	0	5	15	10	0	5	0	0	20	0	95	25	5	0	15	5	85	105	0	0	405	0	0	30	0	0	0	5	0	5	10	0	15	0	0	50
11	0	0	10	15	5	0	210	5	15	100	5	0	40	5	65	5	5	0	15	20	55	130	0	0	40	5	0	0	5	5	60	0	45	45	0	40	45	0	0	0
11.5	0	0	15	5	0	5	0	45	0	70	20	0	5	0	295	0	0	0	10	10	20	535	0	0	200	210	5	110	5	5	0	5	15	0	0	65	0	0	0	60
12	0	5	10	0	0	0	15	25	0	95	5	5	10	0	60	0	5	0	10	0	110	130	0	5	115	145	10	260	250	5	0	0	0	5	15	0	0	0	0	5
12.5	5	0	20	0	0	5	50	5	20	30	5	0	15	0	85	15	30	0	5	0	145	55	10	0	105	115	0	265	95	35	0	0	0	55	10	0	0	0	20	5
13	0	5	10	10	0	0	45	10	10	95	10	10	45	5	5	20	5	0	10	20	128	155	5	3	210	130	8	264	230	33	8	8	25	45	18	30	3	0	10	5
13.5	0	0	0	80	0	0	0	5	5	0	5	0	15	5	0	0	5	0	0	25	75	180	0	0	305	40	0	0	210	0	15	5	0	5	5	0	0	0	0	0
14	0	0	0	65	0	0	25	15	0	35	55	10	105	10	65	0	0	0	5	15	40	95	0	0	10	5	5	NaN	85	30	0	10	50	35	20	60	5	0	0	0
14.5	0	0	10	30	0	0	0	185	0	170	45	0	10	5	5	0	0	0	50	20	220	35	0	0	15	0	0	NaN	35	0	0	0	0	0	5	0	0	0	20	0
15	0	10	0	285	0	15	0	5	40	20	15	0	20	45	0	0	0	5	5	30	75	25	75	5	165	0	0	NaN	115	0	0	5	0	0	0	0	5	0	0	0
15.5	0	245	5	60	80	0	0	0	0	0	30	0	20	40	30	0	0	0	0	160	145	20	0	0	80	0	0	NaN	0	0	0	0	5	0	0	0	0	0	0	0
16	0	5	0	430	5	5	0	5	25	10	20	0	90	5	0	10	0	0	20	0	30	0	0	0	15	0	0	NaN	40	25	0	25	0	10	0	5	0	0	0	5
16.5	0	5	0	145	15	0	5	20	0	5	5	0	15	0	10	0	0	0	0	70	5	5	0	25	105	0	0	NaN	35	130	55	5	0	0	5	0	0	0	0	0
17	0	20	0	480	10	15	5	0	10	5	20	0	15	0	0	0	0	5	5	105	25	5	0	0	0	0	0	NaN	15	25	5	0	10	0	0	25	0	0	0	75
17.5	0	25	10	135	0	0	0	130	0	20	0	0	15	5	0	0	0	5	0	180	0	0	0	5	110	0	0	NaN	65	0	0	5	0	0	20	5	0	5	0	15
18	0	0	0	0	0	0	0	0	5	10	10	0	30	0	0	0	0	5	0	20	0	NaN	0	20	70	0	0	NaN	20	0	5	15	0	50	0	5	0	0	0	0
18.5	10	0	0	35	0	15	15	25	15	10	0	10	10	0	0	0	0	5	0	35	95	NaN	10	0	30	0	0	NaN	25	0	10	30	5	0	0	30	0	0	5	0
19	0	15	65	65	0	10	5	0	5	5	0	10	55	20	0	0	0	10	0	5	85	NaN	0	NaN	40	0	0	NaN	35	0	5	0	0	5	0	35	0	0	50	0
19.5	0	10	10	35	0	10	0	0	0	5	0	0	0	0	40	0	0	10	0	30	35	NaN	0	NaN	85	0	0	NaN	15	0	0	0	0	0	0	10	0	0	0	0
20	0	0	0	0	0	45	10	0	35	0	0	5	5	5	115	0	0	0	0	35	NaN	NaN	NaN	NaN	NaN	NaN	NaN	NaN	NaN	NaN	NaN	NaN	NaN	NaN	NaN	NaN	NaN	NaN	NaN	NaN
20.5	0	5	0	0	0	0	0	5	0	0	20	90	10	0	25	0	0	0	0	30	NaN	NaN	NaN	NaN	NaN	NaN	NaN	NaN	NaN	NaN	NaN	NaN	NaN	NaN	NaN	NaN	NaN	NaN	NaN	NaN
21	0	0	0	35	0	0	10	5	20	15	5	40	20	35	10	0	0	0	5	5	35	NaN	0	NaN	50	0	0	NaN	0	NaN	130	0	0	0	0	NaN	0	0	0	0
21.5	0	NaN	0	0	0	0	0	0	5	0	0	0	0	0	0	0	0	0	0	NaN	0	NaN	0	NaN	130	0	0	NaN	35	NaN	30	0	0	0	0	NaN	0	0	0	0
22	0	NaN	0	20	0	0	5	0	20	0	10	0	0	5	0	0	0	0	25	NaN	120	NaN	0	NaN	55	20	0	NaN	35	NaN	15	0	0	0	0	NaN	0	0	0	0
22.5	0	NaN	0	10	0	0	25	0	40	0	15	40	5	10	0	0	0	0	15	NaN	0	NaN	0	NaN	55	0	0	NaN	135	NaN	0	5	0	0	0	NaN	0	0	0	0
23	NaN	NaN	NaN	NaN	NaN	NaN	NaN	NaN	NaN	NaN	NaN	NaN	NaN	NaN	NaN	NaN	NaN	NaN	NaN	NaN	45	NaN	0	NaN	35	0	0	NaN	5	NaN	5	5	0	5	5	NaN	0	0	0	0
23.5	0	NaN	0	15	0	70	10	0	5	0	0	0	20	0	5	0	0	0	0	NaN	0	NaN	0	NaN	0	0	0	NaN	0	NaN	0	0	0	10	0	NaN	0	0	5	0
24	0	NaN	0	10	0	0	45	0	0	0	0	115	0	0	25	0	0	0	10	NaN	0	NaN	0	NaN	NaN	10	0	NaN	0	NaN	20	0	0	15	0	NaN	0	0	0	0
24.5	0	NaN	0	15	0	20	65	0	15	5	15	135	0	15	30	40	0	0	0	NaN	0	NaN	0	NaN	NaN	0	0	NaN	NaN	NaN	0	0	0	0	0	NaN	0	0	0	15
25	NaN	NaN	NaN	NaN	NaN	NaN	NaN	NaN	NaN	NaN	NaN	NaN	NaN	NaN	NaN	NaN	NaN	NaN	NaN	NaN	0	NaN	0	NaN	NaN	0	0	NaN	NaN	NaN	5	NaN	0	0	0	NaN	0	0	0	0
25.5	NaN	NaN	NaN	NaN	NaN	NaN	NaN	NaN	NaN	NaN	NaN	NaN	NaN	NaN	NaN	NaN	NaN	NaN	NaN	NaN	0	NaN	0	NaN	NaN	0	0	NaN	NaN	NaN	5	NaN	5	0	0	NaN	0	0	5	0
26	5	NaN	0	NaN	0	0	0	0	5	0	5	5	0	0	0	35	0	15	0	NaN	0	NaN	0	NaN	NaN	0	25	NaN	NaN	NaN	0	NaN	0	0	0	NaN	0	5	0	0
26.5	0	NaN	0	NaN	0	0	0	5	0	0	0	30	0	0	0	0	0	0	0	NaN	5	NaN	5	NaN	NaN	0	0	NaN	NaN	NaN	15	NaN	0	10	0	NaN	0	0	0	0
27	0	NaN	0	NaN	0	0	0	0	0	30	0	10	0	0	NaN	20	0	0	0	NaN	0	NaN	5	NaN	NaN	5	0	NaN	NaN	NaN	10	NaN	10	0	0	NaN	0	0	0	0
27.5	0	NaN	0	NaN	0	0	5	0	0	0	5	25	0	0	NaN	0	0	0	0	NaN	0	NaN	0	NaN	NaN	175	0	NaN	NaN	NaN	0	NaN	0	0	5	NaN	0	0	0	0
28	NaN	NaN	NaN	NaN	NaN	NaN	NaN	NaN	NaN	NaN	NaN	NaN	NaN	NaN	NaN	NaN	NaN	NaN	NaN	NaN	0	NaN	0	NaN	NaN	5	0	NaN	NaN	NaN	0	NaN	5	5	0	NaN	0	0	0	0
28.5	0	NaN	0	NaN	0	0	5	5	35	0	5	100	0	0	NaN	0	0	0	0	NaN	0	NaN	0	NaN	NaN	10	0	NaN	NaN	NaN	10	NaN	25	5	0	NaN	0	5	0	15
29	0	NaN	0	NaN	0	0	5	5	20	0	0	55	0	0	NaN	0	0	0	0	NaN	0	NaN	0	NaN	NaN	15	0	NaN	NaN	NaN	5	NaN	10	0	45	NaN	0	0	0	0
29.5	0	NaN	0	NaN	0	0	0	0	55	0	0	65	0	0	NaN	0	20	5	0	NaN	0	NaN	0	NaN	NaN	0	0	NaN	NaN	NaN	0	NaN	0	0	0	NaN	0	0	0	0
30	0	NaN	0	NaN	0	0	0	0	0	5	0	45	0	0	NaN	0	5	0	5	NaN	0	NaN	0	NaN	NaN	0	0	NaN	NaN	NaN	0	NaN	20	0	0	NaN	10	25	10	0
30.5	NaN	NaN	NaN	NaN	NaN	NaN	NaN	NaN	NaN	NaN	NaN	NaN	NaN	NaN	NaN	NaN	NaN	NaN	NaN	NaN	55	NaN	0	NaN	NaN	0	5	NaN	NaN	NaN	0	NaN	5	25	0	NaN	15	10	0	0
31	NaN	NaN	NaN	NaN	NaN	NaN	NaN	NaN	NaN	NaN	NaN	NaN	NaN	NaN	NaN	NaN	NaN	NaN	NaN	NaN	5	NaN	0	NaN	NaN	0	0	NaN	NaN	NaN	0	NaN	NaN	10	25	NaN	10	60	0	0
31.5	0	NaN	NaN	NaN	0	0	0	0	10	0	0	0	0	50	NaN	0	0	0	0	NaN	15	NaN	0	NaN	NaN	0	5	NaN	NaN	NaN	5	NaN	NaN	10	5	NaN	0	5	0	0
32	NaN	NaN	NaN	NaN	NaN	NaN	NaN	NaN	NaN	NaN	NaN	NaN	NaN	NaN	NaN	NaN	NaN	NaN	NaN	NaN	10	NaN	0	NaN	NaN	0	0	NaN	NaN	NaN	10	NaN	NaN	0	0	NaN	0	0	0	0
32.5	NaN	NaN	NaN	NaN	NaN	NaN	NaN	NaN	NaN	NaN	NaN	NaN	NaN	NaN	NaN	NaN	NaN	NaN	NaN	NaN	5	NaN	0	NaN	NaN	0	0	NaN	NaN	NaN	15	NaN	NaN	0	20	NaN	0	15	0	0
33	NaN	NaN	NaN	NaN	NaN	NaN	NaN	NaN	NaN	NaN	NaN	NaN	NaN	NaN	NaN	NaN	NaN	NaN	NaN	NaN	10	NaN	0	NaN	NaN	5	0	NaN	NaN	NaN	0	NaN	NaN	10	0	NaN	0	5	0	0
33.5	NaN	NaN	NaN	NaN	NaN	NaN	NaN	NaN	NaN	NaN	NaN	NaN	NaN	NaN	NaN	NaN	NaN	NaN	NaN	NaN	15	NaN	0	NaN	NaN	0	5	NaN	NaN	NaN	10	NaN	NaN	5	0	NaN	0	0	0	0
34	0	NaN	NaN	NaN	0	0	10	0	0	0	5	NaN	0	0	NaN	0	0	5	0	NaN	0	NaN	0	NaN	NaN	5	0	NaN	NaN	NaN	0	NaN	NaN	5	190	NaN	NaN	5	0	0
34.5	0	NaN	NaN	NaN	0	0	5	10	0	0	0	NaN	0	0	NaN	0	10	10	0	NaN	5	NaN	0	NaN	NaN	0	5	NaN	NaN	NaN	0	NaN	NaN	0	25	NaN	NaN	5	10	0
35	NaN	NaN	NaN	NaN	NaN	NaN	NaN	NaN	NaN	NaN	NaN	NaN	NaN	NaN	NaN	NaN	NaN	NaN	NaN	NaN	0	NaN	NaN	NaN	NaN	210	0	NaN	NaN	NaN	0	NaN	NaN	25	30	NaN	NaN	0	0	0
35.5	0	NaN	NaN	NaN	0	0	5	0	0	0	NaN	NaN	5	25	NaN	0	5	40	10	NaN	0	NaN	NaN	NaN	NaN	100	0	NaN	NaN	NaN	NaN	NaN	NaN	0	0	NaN	NaN	0	30	0
36	0	NaN	NaN	NaN	0	0	5	5	0	0	NaN	NaN	40	5	NaN	5	5	40	35	NaN	5	NaN	NaN	NaN	NaN	5	0	NaN	NaN	NaN	NaN	NaN	NaN	NaN	0	NaN	NaN	0	10	0
36.5	5	NaN	NaN	NaN	10	0	15	0	0	0	NaN	NaN	20	45	NaN	0	5	10	55	NaN	0	NaN	NaN	NaN	NaN	55	0	NaN	NaN	NaN	NaN	NaN	NaN	NaN	0	NaN	NaN	0	5	0
37	0	NaN	NaN	NaN	0	0	0	0	0	0	NaN	NaN	5	15	NaN	0	10	5	50	NaN	0	NaN	NaN	NaN	NaN	20	0	NaN	NaN	NaN	NaN	NaN	NaN	NaN	15	NaN	NaN	NaN	0	0
37.5	10	NaN	NaN	NaN	0	0	0	10	0	5	NaN	NaN	0	5	NaN	0	10	5	40	NaN	0	NaN	NaN	NaN	NaN	NaN	0	NaN	NaN	NaN	NaN	NaN	NaN	NaN	5	NaN	NaN	NaN	10	0
38	5	NaN	NaN	NaN	0	5	0	0	0	5	NaN	NaN	0	0	NaN	5	0	0	10	NaN	0	NaN	NaN	NaN	NaN	NaN	0	NaN	NaN	NaN	NaN	NaN	NaN	NaN	0	NaN	NaN	NaN	5	0
38.5	0	NaN	NaN	NaN	0	0	40	0	0	0	NaN	NaN	5	0	NaN	0	0	0	25	NaN	NaN	NaN	NaN	NaN	NaN	NaN	5	NaN	NaN	NaN	NaN	NaN	NaN	NaN	0	NaN	NaN	NaN	0	0
39	35	NaN	NaN	NaN	0	10	5	0	0	0	NaN	NaN	0	5	NaN	5	15	5	25	NaN	NaN	NaN	NaN	NaN	NaN	NaN	0	NaN	NaN	NaN	NaN	NaN	NaN	NaN	NaN	NaN	NaN	NaN	NaN	0
39.5	0	NaN	NaN	NaN	0	0	0	5	15	0	NaN	NaN	10	NaN	NaN	0	0	0	5	NaN	NaN	NaN	NaN	NaN	NaN	NaN	0	NaN	NaN	NaN	NaN	NaN	NaN	NaN	NaN	NaN	NaN	NaN	NaN	0
40	0	NaN	NaN	NaN	5	5	0	5	15	0	NaN	NaN	10	NaN	NaN	0	0	0	0	NaN	NaN	NaN	NaN	NaN	NaN	NaN	NaN	NaN	NaN	NaN	NaN	NaN	NaN	NaN	NaN	NaN	NaN	NaN	NaN	0
40.5	15	NaN	NaN	NaN	0	5	0	10	0	0	NaN	NaN	5	NaN	NaN	0	NaN	0	0	NaN	NaN	NaN	NaN	NaN	NaN	NaN	NaN	NaN	NaN	NaN	NaN	NaN	NaN	NaN	NaN	NaN	NaN	NaN	NaN	NaN
41	NaN	NaN	NaN	NaN	0	5	0	0	0	NaN	NaN	NaN	0	NaN	NaN	NaN	NaN	0	0	NaN	NaN	NaN	NaN	NaN	NaN	NaN	NaN	NaN	NaN	NaN	NaN	NaN	NaN	NaN	NaN	NaN	NaN	NaN	NaN	NaN
41.5	NaN	NaN	NaN	NaN	0	0	0	0	0	NaN	NaN	NaN	0	NaN	NaN	NaN	NaN	0	0	NaN	NaN	NaN	NaN	NaN	NaN	NaN	NaN	NaN	NaN	NaN	NaN	NaN	NaN	NaN	NaN	NaN	NaN	NaN	NaN	0
42	NaN	NaN	NaN	NaN	0	10	0	0	0	NaN	NaN	NaN	0	NaN	NaN	NaN	NaN	0	0	NaN	NaN	NaN	NaN	NaN	NaN	NaN	NaN	NaN	NaN	NaN	NaN	NaN	NaN	NaN	NaN	NaN	NaN	NaN	NaN	0
42.5	NaN	NaN	NaN	NaN	45	55	0	10	0	NaN	NaN	NaN	0	NaN	NaN	NaN	NaN	0	NaN	NaN	NaN	NaN	NaN	NaN	NaN	NaN	NaN	NaN	NaN	NaN	NaN	NaN	NaN	NaN	NaN	NaN	NaN	NaN	NaN	0
43	NaN	NaN	NaN	NaN	0	25	0	10	NaN	NaN	NaN	NaN	0	NaN	NaN	NaN	NaN	NaN	NaN	NaN	NaN	NaN	NaN	NaN	NaN	NaN	NaN	NaN	NaN	NaN	NaN	NaN	NaN	NaN	NaN	NaN	NaN	NaN	NaN	0
43.5	NaN	NaN	NaN	NaN	30	20	0	10	NaN	NaN	NaN	NaN	0	NaN	NaN	NaN	NaN	NaN	NaN	NaN	NaN	NaN	NaN	NaN	NaN	NaN	NaN	NaN	NaN	NaN	NaN	NaN	NaN	NaN	NaN	NaN	NaN	NaN	NaN	0
44	NaN	NaN	NaN	NaN	15	10	0	0	NaN	NaN	NaN	NaN	0	NaN	NaN	NaN	NaN	NaN	NaN	NaN	NaN	NaN	NaN	NaN	NaN	NaN	NaN	NaN	NaN	NaN	NaN	NaN	NaN	NaN	NaN	NaN	NaN	NaN	NaN	0
44.5	NaN	NaN	NaN	NaN	5	0	0	NaN	NaN	NaN	NaN	NaN	0	NaN	NaN	NaN	NaN	NaN	NaN	NaN	NaN	NaN	NaN	NaN	NaN	NaN	NaN	NaN	NaN	NaN	NaN	NaN	NaN	NaN	NaN	NaN	NaN	NaN	NaN	NaN
45	NaN	NaN	NaN	NaN	0	0	0	NaN	NaN	NaN	NaN	NaN	5	NaN	NaN	NaN	NaN	NaN	NaN	NaN	NaN	NaN	NaN	NaN	NaN	NaN	NaN	NaN	NaN	NaN	NaN	NaN	NaN	NaN	NaN	NaN	NaN	NaN	NaN	NaN
45.5	NaN	NaN	NaN	NaN	5	5	5	NaN	NaN	NaN	NaN	NaN	0	NaN	NaN	NaN	NaN	NaN	NaN	NaN	NaN	NaN	NaN	NaN	NaN	NaN	NaN	NaN	NaN	NaN	NaN	NaN	NaN	NaN	NaN	NaN	NaN	NaN	NaN	NaN
46	NaN	NaN	NaN	NaN	0	0	0	NaN	NaN	NaN	NaN	NaN	0	NaN	NaN	NaN	NaN	NaN	NaN	NaN	NaN	NaN	NaN	NaN	NaN	NaN	NaN	NaN	NaN	NaN	NaN	NaN	NaN	NaN	NaN	NaN	NaN	NaN	NaN	NaN
46.5	NaN	NaN	NaN	NaN	5	0	0	NaN	NaN	NaN	NaN	NaN	0	NaN	NaN	NaN	NaN	NaN	NaN	NaN	NaN	NaN	NaN	NaN	NaN	NaN	NaN	NaN	NaN	NaN	NaN	NaN	NaN	NaN	NaN	NaN	NaN	NaN	NaN	NaN
47	NaN	NaN	NaN	NaN	0	0	20	NaN	NaN	NaN	NaN	NaN	0	NaN	NaN	NaN	NaN	NaN	NaN	NaN	NaN	NaN	NaN	NaN	NaN	NaN	NaN	NaN	NaN	NaN	NaN	NaN	NaN	NaN	NaN	NaN	NaN	NaN	NaN	NaN
47.5	NaN	NaN	NaN	NaN	0	0	0	NaN	NaN	NaN	NaN	NaN	0	NaN	NaN	NaN	NaN	NaN	NaN	NaN	NaN	NaN	NaN	NaN	NaN	NaN	NaN	NaN	NaN	NaN	NaN	NaN	NaN	NaN	NaN	NaN	NaN	NaN	NaN	NaN
48	NaN	NaN	NaN	NaN	NaN	0	10	NaN	NaN	NaN	NaN	NaN	0	NaN	NaN	NaN	NaN	NaN	NaN	NaN	NaN	NaN	NaN	NaN	NaN	NaN	NaN	NaN	NaN	NaN	NaN	NaN	NaN	NaN	NaN	NaN	NaN	NaN	NaN	NaN
48.5	NaN	NaN	NaN	NaN	NaN	0	0	NaN	NaN	NaN	NaN	NaN	0	NaN	NaN	NaN	NaN	NaN	NaN	NaN	NaN	NaN	NaN	NaN	NaN	NaN	NaN	NaN	NaN	NaN	NaN	NaN	NaN	NaN	NaN	NaN	NaN	NaN	NaN	NaN
49	NaN	NaN	NaN	NaN	NaN	NaN	NaN	NaN	NaN	NaN	NaN	NaN	NaN	NaN	NaN	NaN	NaN	NaN	NaN	NaN	NaN	NaN	NaN	NaN	NaN	NaN	NaN	NaN	NaN	NaN	NaN	NaN	NaN	NaN	NaN	NaN	NaN	NaN	NaN	NaN
