# Supplementary material for: Longitudinal imaging of Caenorhabditis elegans in a microfabricated device reveals variation in behavioral decline during aging
Source: eLife. 2017 May 31;6:e26652. doi: 10.7554/eLife.26652 (PMC5484621; doi:10.7554/eLife.26652)
Supplement: Figure 8—source data 1. — DOI: http://dx.doi.org/10.7554/eLife.26652.026 [file elife-26652-fig8-data1.zip › SourceData_Figure8/ResponseDuration/ResponseDurationdaf-2_EV.csv]

1.5	500	245	260	445	355	135	370	470	610	395	305	385	270	220	425	230	405	160	370	535	350	325	225	555	290	605	210	365	650	175	270	470	340	550	355	355	25	565	330	600
2	500	270	280	445	425	260	485	470	610	395	305	660	415	315	425	395	405	495	495	535	610	635	295	485	290	490	475	400	550	265	365	325	365	625	465	370	80	535	280	270
2.5	485	270	280	340	425	260	485	415	390	215	95	660	415	315	425	395	295	495	495	295	580	470	490	185	420	100	460	255	345	140	240	625	635	660	545	405	110	450	245	310
3	538	270	280	419	602	260	485	457	555	378	253	660	415	315	425	418	378	495	495	503	520	320	320	470	140	100	100	145	325	245	30	155	235	490	295	475	95	330	525	430
3.5	550	225	190	255	660	155	470	320	80	325	35	140	355	135	200	425	260	465	305	405	400	195	220	470	320	185	140	255	510	225	115	345	365	340	405	330	95	200	150	315
4	550	270	280	419	660	260	485	457	555	378	253	660	415	315	425	425	378	495	495	503	105	60	145	410	300	95	75	585	175	120	175	280	285	265	425	410	10	285	115	470
4.5	550	270	280	419	660	260	485	457	555	378	253	660	415	315	425	425	378	495	495	503	170	335	95	440	170	125	35	180	145	20	115	90	330	350	360	375	10	355	280	220
5	550	270	280	419	660	260	605	457	555	429	253	660	415	315	425	425	378	495	495	503	170	335	145	410	345	95	35	310	145	120	115	90	285	365	360	410	10	420	120	220
5.5	550	270	303	419	660	260	625	479	555	437	253	660	415	315	425	425	378	495	495	503	160	390	225	70	345	95	5	170	5	45	5	60	145	385	320	475	10	445	120	170
6	385	125	190	295	410	10	645	140	45	445	5	215	390	130	355	245	295	230	345	440	320	335	175	110	395	95	10	310	55	120	25	60	180	365	320	410	10	420	120	220
6.5	505	200	325	200	195	10	425	500	15	345	30	435	55	10	235	195	225	145	245	390	320	65	10	110	395	15	10	310	55	175	25	30	5	365	135	210	10	420	110	145
7	325	220	300	165	300	10	330	495	NaN	115	30	415	55	55	440	135	400	95	205	170	410	30	175	45	715	15	10	5	15	5	25	10	65	110	100	205	10	125	145	315
7.5	110	255	320	45	280	0	155	595	NaN	130	0	330	40	55	225	65	110	95	465	290	70	105	70	95	55	10	0	10	25	0	5	10	180	35	65	110	0	355	50	170
8	275	135	165	75	130	0	510	520	NaN	125	0	305	5	5	320	245	95	115	240	215	85	300	15	35	140	0	15	0	0	0	0	310	95	25	35	65	5	195	75	395
8.5	160	15	135	10	30	0	335	545	NaN	0	20	55	0	0	95	310	115	80	460	115	130	45	10	35	115	0	0	0	30	0	0	10	105	10	50	75	0	155	20	165
9	140	45	10	10	160	0	520	555	NaN	235	0	130	0	0	15	15	10	35	250	45	120	300	30	80	15	0	5	25	5	0	10	70	10	40	60	25	0	45	10	165
9.5	30	5	85	10	105	0	360	340	NaN	60	5	70	0	0	35	15	120	0	195	40	610	70	0	35	85	0	5	15	30	0	0	20	390	205	50	10	0	10	10	370
10	0	5	355	15	195	5	55	410	NaN	150	0	0	5	5	10	0	15	35	60	450	35	95	0	10	15	85	0	50	5	25	10	0	85	50	40	25	0	70	40	570
10.5	25	20	160	0	30	0	105	135	NaN	15	745	0	35	0	15	0	95	15	150	105	0	0	0	15	0	0	0	0	135	5	35	10	160	0	55	5	NaN	10	30	320
11	45	5	55	5	0	0	315	135	NaN	25	0	5	0	0	10	0	220	0	0	105	0	15	5	0	0	10	5	0	0	0	25	0	40	10	40	15	NaN	5	20	260
11.5	45	0	5	20	15	0	750	300	NaN	10	0	0	0	0	5	0	25	15	40	140	5	30	10	0	10	5	0	0	15	0	5	0	10	0	20	45	NaN	30	0	180
12	75	40	40	40	40	0	655	160	NaN	0	0	0	0	0	15	0	140	0	65	60	40	70	0	0	0	5	0	0	0	0	10	0	NaN	0	10	5	NaN	15	15	175
12.5	230	5	15	45	70	0	310	50	NaN	5	0	0	NaN	0	10	0	5	10	300	5	25	20	0	0	0	60	0	0	0	0	0	0	NaN	20	25	25	NaN	40	0	380
13	75	5	5	105	40	0	140	15	NaN	20	0	0	NaN	5	15	NaN	5	5	165	10	158	63	0	18	3	43	3	53	28	0	10	10	NaN	15	18	40	NaN	30	13	278
13.5	5	0	15	55	0	0	35	20	NaN	5	0	0	NaN	0	15	NaN	35	0	155	55	0	55	0	5	5	25	0	65	20	0	10	10	NaN	10	10	40	NaN	20	10	60
14	25	0	15	25	10	0	130	5	NaN	15	0	0	NaN	5	25	NaN	10	10	105	15	275	10	0	30	0	0	5	40	35	0	5	10	NaN	10	10	40	NaN	5	10	155
14.5	10	0	5	165	5	0	215	30	NaN	5	0	0	NaN	5	0	NaN	45	40	10	105	0	5	0	25	0	0	0	0	20	0	15	10	NaN	5	5	50	NaN	5	0	35
15	10	5	10	65	0	0	120	35	NaN	0	0	0	NaN	0	10	NaN	5	0	5	105	20	NaN	0	20	40	40	0	0	0	0	0	30	NaN	70	25	110	NaN	10	5	35
15.5	0	5	0	95	10	0	115	20	NaN	30	0	0	NaN	60	25	NaN	0	0	160	45	30	NaN	0	45	15	0	0	0	65	0	0	30	NaN	0	5	60	NaN	0	0	5
16	0	0	0	95	0	0	65	0	NaN	0	0	0	NaN	0	25	NaN	170	0	30	115	50	NaN	0	30	15	0	0	20	0	0	5	0	NaN	0	20	10	NaN	10	15	5
16.5	0	0	0	25	0	10	40	80	NaN	5	0	0	NaN	35	0	NaN	35	10	0	65	25	NaN	0	0	0	0	0	0	35	0	15	30	NaN	0	0	10	NaN	0	0	0
17	0	0	95	65	0	0	75	145	NaN	5	0	0	NaN	0	0	NaN	30	0	0	165	25	NaN	5	NaN	0	5	0	0	35	0	0	30	NaN	0	5	10	NaN	15	155	0
17.5	0	0	0	40	0	0	75	0	NaN	0	0	5	NaN	0	0	NaN	120	0	150	60	15	NaN	0	NaN	0	0	0	0	5	0	0	25	NaN	0	0	10	NaN	10	0	0
18	250	0	0	40	0	0	175	40	NaN	5	0	5	NaN	5	0	NaN	0	0	40	55	5	NaN	0	NaN	0	0	0	0	35	0	0	0	NaN	5	0	0	NaN	0	5	0
18.5	5	0	0	0	0	0	105	25	NaN	5	0	20	NaN	5	0	NaN	5	0	325	10	30	NaN	0	NaN	5	0	0	0	0	0	10	0	NaN	5	0	85	NaN	0	5	0
19	0	0	5	0	5	0	30	175	NaN	5	0	15	NaN	40	0	NaN	5	0	60	75	65	NaN	0	NaN	0	10	0	0	0	0	25	0	NaN	0	0	0	NaN	0	0	50
19.5	0	0	10	0	0	0	65	70	NaN	5	0	10	NaN	15	35	NaN	5	0	0	45	20	NaN	0	NaN	55	10	0	0	0	0	15	0	NaN	0	0	45	NaN	0	5	0
20	5	0	5	0	0	0	55	10	NaN	0	NaN	0	NaN	0	55	NaN	25	5	0	15	NaN	NaN	NaN	NaN	NaN	NaN	NaN	NaN	NaN	NaN	NaN	NaN	NaN	NaN	NaN	NaN	NaN	NaN	NaN	NaN
20.5	0	55	0	0	0	0	60	5	NaN	0	NaN	0	NaN	0	0	NaN	25	0	0	0	NaN	NaN	NaN	NaN	NaN	NaN	NaN	NaN	NaN	NaN	NaN	NaN	NaN	NaN	NaN	NaN	NaN	NaN	NaN	NaN
21	40	10	45	0	0	0	165	10	NaN	0	NaN	0	NaN	5	NaN	NaN	5	5	0	60	15	NaN	0	NaN	5	5	5	10	5	0	0	10	NaN	5	0	40	NaN	0	5	30
21.5	0	0	0	0	0	NaN	45	0	NaN	0	NaN	0	NaN	0	NaN	NaN	5	0	0	0	0	NaN	0	NaN	0	0	0	0	5	0	10	10	NaN	10	10	35	NaN	0	0	10
22	0	0	5	0	0	NaN	120	0	NaN	0	NaN	95	NaN	0	NaN	NaN	0	0	0	25	0	NaN	0	NaN	0	0	0	0	0	0	25	10	NaN	0	0	55	NaN	0	0	0
22.5	0	0	0	0	0	NaN	95	0	NaN	0	NaN	45	NaN	0	NaN	NaN	15	0	0	90	NaN	NaN	0	NaN	0	0	0	0	10	0	0	5	NaN	0	0	35	NaN	5	5	0
23	NaN	NaN	NaN	NaN	NaN	NaN	NaN	NaN	NaN	NaN	NaN	NaN	NaN	NaN	NaN	NaN	NaN	NaN	NaN	NaN	NaN	NaN	0	NaN	0	0	10	0	0	0	0	20	NaN	0	0	220	NaN	5	0	0
23.5	0	0	0	0	0	NaN	275	35	NaN	NaN	NaN	75	NaN	0	NaN	NaN	0	5	0	0	NaN	NaN	0	NaN	0	0	0	0	0	10	0	0	NaN	0	60	5	NaN	70	0	0
24	0	0	60	0	0	NaN	185	5	NaN	NaN	NaN	50	NaN	0	NaN	NaN	15	0	0	100	NaN	NaN	0	NaN	5	0	0	0	5	5	0	0	NaN	0	0	15	NaN	0	0	0
24.5	0	0	0	0	0	NaN	330	50	NaN	NaN	NaN	20	NaN	0	NaN	NaN	0	0	0	5	NaN	NaN	0	NaN	0	0	0	0	0	5	5	0	NaN	0	0	20	NaN	5	0	5
25	NaN	NaN	NaN	NaN	NaN	NaN	NaN	NaN	NaN	NaN	NaN	NaN	NaN	NaN	NaN	NaN	NaN	NaN	NaN	NaN	NaN	NaN	5	NaN	0	0	5	0	0	5	0	20	NaN	5	0	10	NaN	0	0	5
25.5	NaN	NaN	NaN	NaN	NaN	NaN	NaN	NaN	NaN	NaN	NaN	NaN	NaN	NaN	NaN	NaN	NaN	NaN	NaN	NaN	NaN	NaN	0	NaN	NaN	NaN	5	0	0	25	0	0	NaN	0	0	5	NaN	40	0	0
26	0	5	0	5	0	NaN	150	5	NaN	NaN	NaN	20	NaN	0	NaN	NaN	20	0	35	0	NaN	NaN	0	NaN	NaN	NaN	0	0	25	30	0	10	NaN	0	0	0	NaN	5	0	0
26.5	0	60	0	0	0	NaN	370	10	NaN	NaN	NaN	10	NaN	5	NaN	NaN	10	15	5	0	NaN	NaN	5	NaN	NaN	NaN	5	0	0	20	NaN	5	NaN	20	35	10	NaN	20	0	0
27	0	45	0	5	0	NaN	35	0	NaN	NaN	NaN	0	NaN	5	NaN	NaN	5	5	15	85	NaN	NaN	10	NaN	NaN	NaN	0	0	0	20	NaN	5	NaN	30	180	0	NaN	0	0	0
27.5	0	10	0	25	10	NaN	190	15	NaN	NaN	NaN	0	NaN	10	NaN	NaN	10	0	90	0	NaN	NaN	0	NaN	NaN	NaN	0	0	0	0	NaN	0	NaN	45	140	0	NaN	0	0	40
28	NaN	NaN	NaN	NaN	NaN	NaN	NaN	NaN	NaN	NaN	NaN	NaN	NaN	NaN	NaN	NaN	NaN	NaN	NaN	NaN	NaN	NaN	25	NaN	NaN	NaN	0	5	0	5	NaN	5	NaN	0	40	0	NaN	0	0	25
28.5	0	0	0	0	0	NaN	90	75	NaN	NaN	NaN	0	NaN	0	NaN	NaN	10	0	35	0	NaN	NaN	15	NaN	NaN	NaN	20	0	5	0	NaN	5	NaN	10	130	0	NaN	0	0	10
29	0	5	5	0	0	NaN	25	25	NaN	NaN	NaN	NaN	NaN	0	NaN	NaN	15	0	75	25	NaN	NaN	10	NaN	NaN	NaN	15	0	20	NaN	NaN	0	NaN	10	30	10	NaN	5	0	10
29.5	30	20	5	0	0	NaN	90	20	NaN	NaN	NaN	NaN	NaN	0	NaN	NaN	0	NaN	45	5	NaN	NaN	0	NaN	NaN	NaN	0	0	0	NaN	NaN	0	NaN	0	0	0	NaN	0	0	0
30	10	5	0	0	0	NaN	30	15	NaN	NaN	NaN	NaN	NaN	5	NaN	NaN	75	NaN	40	20	NaN	NaN	0	NaN	NaN	NaN	10	0	0	NaN	NaN	0	NaN	0	10	0	NaN	5	0	5
30.5	NaN	NaN	NaN	NaN	NaN	NaN	NaN	NaN	NaN	NaN	NaN	NaN	NaN	NaN	NaN	NaN	NaN	NaN	NaN	NaN	NaN	NaN	0	NaN	NaN	NaN	15	5	75	NaN	NaN	0	NaN	0	45	5	NaN	5	0	30
31	NaN	NaN	NaN	NaN	NaN	NaN	NaN	NaN	NaN	NaN	NaN	NaN	NaN	NaN	NaN	NaN	NaN	NaN	NaN	NaN	NaN	NaN	10	NaN	NaN	NaN	0	0	0	NaN	NaN	25	NaN	0	65	0	NaN	5	0	15
31.5	20	0	0	15	0	NaN	0	25	NaN	NaN	NaN	NaN	NaN	0	NaN	NaN	0	NaN	30	15	NaN	NaN	5	NaN	NaN	NaN	NaN	0	50	NaN	NaN	0	NaN	5	95	25	NaN	20	0	5
32	NaN	NaN	NaN	NaN	NaN	NaN	NaN	NaN	NaN	NaN	NaN	NaN	NaN	NaN	NaN	NaN	NaN	NaN	NaN	NaN	NaN	NaN	NaN	NaN	NaN	NaN	NaN	0	10	NaN	NaN	0	NaN	0	80	0	NaN	0	5	5
32.5	NaN	NaN	NaN	NaN	NaN	NaN	NaN	NaN	NaN	NaN	NaN	NaN	NaN	NaN	NaN	NaN	NaN	NaN	NaN	NaN	NaN	NaN	NaN	NaN	NaN	NaN	NaN	0	0	NaN	NaN	0	NaN	10	30	5	NaN	0	5	80
33	NaN	NaN	NaN	NaN	NaN	NaN	NaN	NaN	NaN	NaN	NaN	NaN	NaN	NaN	NaN	NaN	NaN	NaN	NaN	NaN	NaN	NaN	NaN	NaN	NaN	NaN	NaN	0	15	NaN	NaN	5	NaN	5	55	5	NaN	15	0	105
33.5	NaN	NaN	NaN	NaN	NaN	NaN	NaN	NaN	NaN	NaN	NaN	NaN	NaN	NaN	NaN	NaN	NaN	NaN	NaN	NaN	NaN	NaN	NaN	NaN	NaN	NaN	NaN	0	NaN	NaN	NaN	NaN	NaN	0	5	0	NaN	0	5	115
34	0	0	0	0	0	NaN	NaN	NaN	NaN	NaN	NaN	NaN	NaN	0	NaN	NaN	NaN	NaN	40	85	NaN	NaN	NaN	NaN	NaN	NaN	NaN	NaN	NaN	NaN	NaN	NaN	NaN	5	40	0	NaN	NaN	20	120
34.5	0	10	0	10	0	NaN	NaN	NaN	NaN	NaN	NaN	NaN	NaN	0	NaN	NaN	NaN	NaN	95	100	NaN	NaN	NaN	NaN	NaN	NaN	NaN	NaN	NaN	NaN	NaN	NaN	NaN	0	15	0	NaN	NaN	0	105
35	NaN	NaN	NaN	NaN	NaN	NaN	NaN	NaN	NaN	NaN	NaN	NaN	NaN	NaN	NaN	NaN	NaN	NaN	NaN	NaN	NaN	NaN	NaN	NaN	NaN	NaN	NaN	NaN	NaN	NaN	NaN	NaN	NaN	0	0	0	NaN	NaN	0	130
35.5	10	5	0	0	0	NaN	NaN	NaN	NaN	NaN	NaN	NaN	NaN	0	NaN	NaN	NaN	NaN	100	135	NaN	NaN	NaN	NaN	NaN	NaN	NaN	NaN	NaN	NaN	NaN	NaN	NaN	0	10	0	NaN	NaN	0	60
36	125	0	10	10	0	NaN	NaN	NaN	NaN	NaN	NaN	NaN	NaN	0	NaN	NaN	NaN	NaN	0	95	NaN	NaN	NaN	NaN	NaN	NaN	NaN	NaN	NaN	NaN	NaN	NaN	NaN	NaN	15	NaN	NaN	NaN	5	65
36.5	40	10	0	5	0	NaN	NaN	NaN	NaN	NaN	NaN	NaN	NaN	145	NaN	NaN	NaN	NaN	5	420	NaN	NaN	NaN	NaN	NaN	NaN	NaN	NaN	NaN	NaN	NaN	NaN	NaN	NaN	0	NaN	NaN	NaN	15	45
37	0	5	0	20	0	NaN	NaN	NaN	NaN	NaN	NaN	NaN	NaN	20	NaN	NaN	NaN	NaN	20	145	NaN	NaN	NaN	NaN	NaN	NaN	NaN	NaN	NaN	NaN	NaN	NaN	NaN	NaN	0	NaN	NaN	NaN	5	50
37.5	5	15	60	15	0	NaN	NaN	NaN	NaN	NaN	NaN	NaN	NaN	100	NaN	NaN	NaN	NaN	10	60	NaN	NaN	NaN	NaN	NaN	NaN	NaN	NaN	NaN	NaN	NaN	NaN	NaN	NaN	NaN	NaN	NaN	NaN	0	85
38	55	15	65	40	60	NaN	NaN	NaN	NaN	NaN	NaN	NaN	NaN	0	NaN	NaN	NaN	NaN	10	5	NaN	NaN	NaN	NaN	NaN	NaN	NaN	NaN	NaN	NaN	NaN	NaN	NaN	NaN	NaN	NaN	NaN	NaN	15	60
38.5	5	10	55	40	10	NaN	NaN	NaN	NaN	NaN	NaN	NaN	NaN	130	NaN	NaN	NaN	NaN	15	5	NaN	NaN	NaN	NaN	NaN	NaN	NaN	NaN	NaN	NaN	NaN	NaN	NaN	NaN	NaN	NaN	NaN	NaN	5	35
39	180	40	65	20	0	NaN	NaN	NaN	NaN	NaN	NaN	NaN	NaN	15	NaN	NaN	NaN	NaN	15	40	NaN	NaN	NaN	NaN	NaN	NaN	NaN	NaN	NaN	NaN	NaN	NaN	NaN	NaN	NaN	NaN	NaN	NaN	NaN	5
39.5	90	45	195	0	25	NaN	NaN	NaN	NaN	NaN	NaN	NaN	NaN	15	NaN	NaN	NaN	NaN	5	0	NaN	NaN	NaN	NaN	NaN	NaN	NaN	NaN	NaN	NaN	NaN	NaN	NaN	NaN	NaN	NaN	NaN	NaN	NaN	15
40	195	10	115	10	15	NaN	NaN	NaN	NaN	NaN	NaN	NaN	NaN	75	NaN	NaN	NaN	NaN	0	45	NaN	NaN	NaN	NaN	NaN	NaN	NaN	NaN	NaN	NaN	NaN	NaN	NaN	NaN	NaN	NaN	NaN	NaN	NaN	0
40.5	15	40	5	0	10	NaN	NaN	NaN	NaN	NaN	NaN	NaN	NaN	45	NaN	NaN	NaN	NaN	NaN	0	NaN	NaN	NaN	NaN	NaN	NaN	NaN	NaN	NaN	NaN	NaN	NaN	NaN	NaN	NaN	NaN	NaN	NaN	NaN	NaN
41	10	90	25	NaN	5	NaN	NaN	NaN	NaN	NaN	NaN	NaN	NaN	5	NaN	NaN	NaN	NaN	NaN	0	NaN	NaN	NaN	NaN	NaN	NaN	NaN	NaN	NaN	NaN	NaN	NaN	NaN	NaN	NaN	NaN	NaN	NaN	NaN	NaN
41.5	120	110	25	NaN	5	NaN	NaN	NaN	NaN	NaN	NaN	NaN	NaN	5	NaN	NaN	NaN	NaN	NaN	NaN	NaN	NaN	NaN	NaN	NaN	NaN	NaN	NaN	NaN	NaN	NaN	NaN	NaN	NaN	NaN	NaN	NaN	NaN	NaN	NaN
42	80	NaN	15	NaN	0	NaN	NaN	NaN	NaN	NaN	NaN	NaN	NaN	10	NaN	NaN	NaN	NaN	NaN	NaN	NaN	NaN	NaN	NaN	NaN	NaN	NaN	NaN	NaN	NaN	NaN	NaN	NaN	NaN	NaN	NaN	NaN	NaN	NaN	NaN
42.5	20	NaN	NaN	NaN	5	NaN	NaN	NaN	NaN	NaN	NaN	NaN	NaN	5	NaN	NaN	NaN	NaN	NaN	NaN	NaN	NaN	NaN	NaN	NaN	NaN	NaN	NaN	NaN	NaN	NaN	NaN	NaN	NaN	NaN	NaN	NaN	NaN	NaN	NaN
43	10	NaN	NaN	NaN	20	NaN	NaN	NaN	NaN	NaN	NaN	NaN	NaN	0	NaN	NaN	NaN	NaN	NaN	NaN	NaN	NaN	NaN	NaN	NaN	NaN	NaN	NaN	NaN	NaN	NaN	NaN	NaN	NaN	NaN	NaN	NaN	NaN	NaN	NaN
43.5	75	NaN	NaN	NaN	NaN	NaN	NaN	NaN	NaN	NaN	NaN	NaN	NaN	NaN	NaN	NaN	NaN	NaN	NaN	NaN	NaN	NaN	NaN	NaN	NaN	NaN	NaN	NaN	NaN	NaN	NaN	NaN	NaN	NaN	NaN	NaN	NaN	NaN	NaN	NaN
44	0	NaN	NaN	NaN	NaN	NaN	NaN	NaN	NaN	NaN	NaN	NaN	NaN	NaN	NaN	NaN	NaN	NaN	NaN	NaN	NaN	NaN	NaN	NaN	NaN	NaN	NaN	NaN	NaN	NaN	NaN	NaN	NaN	NaN	NaN	NaN	NaN	NaN	NaN	NaN
44.5	0	NaN	NaN	NaN	NaN	NaN	NaN	NaN	NaN	NaN	NaN	NaN	NaN	NaN	NaN	NaN	NaN	NaN	NaN	NaN	NaN	NaN	NaN	NaN	NaN	NaN	NaN	NaN	NaN	NaN	NaN	NaN	NaN	NaN	NaN	NaN	NaN	NaN	NaN	NaN
45	NaN	NaN	NaN	NaN	NaN	NaN	NaN	NaN	NaN	NaN	NaN	NaN	NaN	NaN	NaN	NaN	NaN	NaN	NaN	NaN	NaN	NaN	NaN	NaN	NaN	NaN	NaN	NaN	NaN	NaN	NaN	NaN	NaN	NaN	NaN	NaN	NaN	NaN	NaN	NaN
45.5	NaN	NaN	NaN	NaN	NaN	NaN	NaN	NaN	NaN	NaN	NaN	NaN	NaN	NaN	NaN	NaN	NaN	NaN	NaN	NaN	NaN	NaN	NaN	NaN	NaN	NaN	NaN	NaN	NaN	NaN	NaN	NaN	NaN	NaN	NaN	NaN	NaN	NaN	NaN	NaN
46	NaN	NaN	NaN	NaN	NaN	NaN	NaN	NaN	NaN	NaN	NaN	NaN	NaN	NaN	NaN	NaN	NaN	NaN	NaN	NaN	NaN	NaN	NaN	NaN	NaN	NaN	NaN	NaN	NaN	NaN	NaN	NaN	NaN	NaN	NaN	NaN	NaN	NaN	NaN	NaN
46.5	NaN	NaN	NaN	NaN	NaN	NaN	NaN	NaN	NaN	NaN	NaN	NaN	NaN	NaN	NaN	NaN	NaN	NaN	NaN	NaN	NaN	NaN	NaN	NaN	NaN	NaN	NaN	NaN	NaN	NaN	NaN	NaN	NaN	NaN	NaN	NaN	NaN	NaN	NaN	NaN
47	NaN	NaN	NaN	NaN	NaN	NaN	NaN	NaN	NaN	NaN	NaN	NaN	NaN	NaN	NaN	NaN	NaN	NaN	NaN	NaN	NaN	NaN	NaN	NaN	NaN	NaN	NaN	NaN	NaN	NaN	NaN	NaN	NaN	NaN	NaN	NaN	NaN	NaN	NaN	NaN
47.5	NaN	NaN	NaN	NaN	NaN	NaN	NaN	NaN	NaN	NaN	NaN	NaN	NaN	NaN	NaN	NaN	NaN	NaN	NaN	NaN	NaN	NaN	NaN	NaN	NaN	NaN	NaN	NaN	NaN	NaN	NaN	NaN	NaN	NaN	NaN	NaN	NaN	NaN	NaN	NaN
48	NaN	NaN	NaN	NaN	NaN	NaN	NaN	NaN	NaN	NaN	NaN	NaN	NaN	NaN	NaN	NaN	NaN	NaN	NaN	NaN	NaN	NaN	NaN	NaN	NaN	NaN	NaN	NaN	NaN	NaN	NaN	NaN	NaN	NaN	NaN	NaN	NaN	NaN	NaN	NaN
48.5	NaN	NaN	NaN	NaN	NaN	NaN	NaN	NaN	NaN	NaN	NaN	NaN	NaN	NaN	NaN	NaN	NaN	NaN	NaN	NaN	NaN	NaN	NaN	NaN	NaN	NaN	NaN	NaN	NaN	NaN	NaN	NaN	NaN	NaN	NaN	NaN	NaN	NaN	NaN	NaN
49	NaN	NaN	NaN	NaN	NaN	NaN	NaN	NaN	NaN	NaN	NaN	NaN	NaN	NaN	NaN	NaN	NaN	NaN	NaN	NaN	NaN	NaN	NaN	NaN	NaN	NaN	NaN	NaN	NaN	NaN	NaN	NaN	NaN	NaN	NaN	NaN	NaN	NaN	NaN	NaN
