# Supplementary material for: Longitudinal imaging of Caenorhabditis elegans in a microfabricated device reveals variation in behavioral decline during aging
Source: eLife. 2017 May 31;6:e26652. doi: 10.7554/eLife.26652 (PMC5484621; doi:10.7554/eLife.26652)
Supplement: Figure 8—source data 1. — DOI: http://dx.doi.org/10.7554/eLife.26652.026 [file elife-26652-fig8-data1.zip › SourceData_Figure8/ResponseDuration/ResponseDurationdaf-2_odr10RNAi.csv]

1.5	240	85	215	305	195	395	285	420	410	430	185	295	345	240	140	240	170	355	320	180	420	490	580	445	500	705	185	495	425	635	485	530	780	120	520	425	655	490	465	205
2	240	170	305	305	240	395	565	420	410	430	415	410	500	425	380	250	640	360	435	335	345	645	550	550	630	630	430	505	250	345	610	720	520	195	180	445	425	480	610	495
2.5	200	170	305	205	240	385	565	370	405	430	415	410	500	425	380	250	640	360	435	335	505	220	520	570	165	490	205	115	530	280	490	530	515	95	230	155	765	305	110	355
3	285	197	448	290	240	393	565	600	409	468	415	410	500	425	380	314	640	488	435	335	140	255	450	570	220	410	115	570	125	375	325	180	500	145	50	465	40	265	220	435
3.5	300	205	495	245	185	210	235	660	320	480	395	200	260	390	140	335	255	530	250	260	340	150	615	195	50	660	500	500	55	225	455	520	340	30	230	200	235	95	320	225
4	300	205	495	290	240	393	565	660	409	480	415	410	500	425	380	335	640	530	435	335	300	205	300	390	280	165	215	270	85	75	485	255	290	330	115	60	190	265	140	285
4.5	300	205	495	290	240	393	565	660	409	480	415	410	500	425	380	335	640	530	435	335	135	175	290	275	20	410	270	145	25	30	275	510	325	10	45	240	165	125	215	60
5	300	258	495	302	240	393	565	660	508	480	415	410	617	425	380	335	640	530	454	335	300	175	300	355	280	230	415	240	115	105	425	255	310	195	45	240	165	125	270	70
5.5	390	267	495	304	240	393	565	660	524	498	415	410	636	425	380	433	640	530	457	335	420	155	15	355	425	100	415	240	135	105	425	220	265	195	40	285	85	45	270	15
6	235	275	65	305	240	290	280	500	540	395	255	180	655	245	330	260	80	430	460	290	300	155	300	355	280	245	415	240	145	105	480	220	310	195	45	240	165	45	270	370
6.5	480	85	25	195	240	250	450	410	395	515	280	80	335	330	325	530	80	130	390	235	250	35	310	200	60	230	415	80	115	245	245	215	310	80	35	140	60	5	355	70
7	175	145	65	85	240	395	390	595	190	150	320	160	340	195	340	210	10	165	350	280	65	20	265	260	50	245	105	300	145	70	485	195	315	15	130	25	175	10	80	370
7.5	95	170	25	55	0	0	85	420	205	160	430	85	50	440	335	150	0	175	465	95	135	105	5	110	0	280	55	195	505	100	480	185	210	15	35	60	160	15	215	540
8	155	240	40	170	0	5	155	275	460	185	440	0	160	305	410	25	40	115	120	255	55	135	115	130	5	60	5	320	830	115	420	105	490	15	25	10	30	20	195	85
8.5	0	235	210	0	0	5	310	630	255	85	615	30	80	185	230	5	100	225	55	175	40	40	65	30	420	100	0	0	0	170	295	385	140	35	15	50	35	5	275	245
9	70	90	185	50	0	0	355	285	395	330	190	75	210	35	100	5	0	230	275	450	45	115	70	15	170	15	0	35	240	85	75	100	0	20	30	25	40	0	125	140
9.5	5	20	90	90	0	0	160	330	115	245	115	10	100	15	270	35	10	180	175	360	0	0	35	10	310	145	45	5	625	75	385	90	45	100	10	115	15	0	95	90
10	0	40	35	15	0	15	125	340	455	225	230	15	20	20	60	25	0	100	150	195	35	50	60	15	185	240	15	40	255	135	295	100	250	30	0	45	65	25	35	75
10.5	5	0	15	10	0	405	0	145	550	20	210	5	45	170	100	15	10	10	145	255	20	160	20	0	60	185	0	10	0	70	170	120	140	5	0	0	0	0	10	30
11	5	5	5	65	0	225	20	315	325	110	60	0	30	25	215	70	0	80	205	45	30	165	25	40	100	0	0	0	0	40	35	150	155	0	5	40	0	0	10	0
11.5	5	5	30	5	0	240	90	335	320	205	100	10	10	55	200	65	0	45	320	55	0	85	35	10	95	10	20	0	45	145	5	205	305	15	15	5	0	0	190	120
12	20	60	60	60	0	200	115	65	70	5	50	5	30	20	15	10	0	315	5	35	35	170	0	30	195	NaN	15	0	5	40	0	330	40	0	70	10	30	0	5	15
12.5	15	15	35	120	0	10	20	480	240	50	280	0	100	35	40	10	5	205	190	250	0	5	45	0	175	NaN	0	5	15	50	5	180	185	10	5	0	5	5	190	25
13	15	5	30	15	0	5	60	325	250	120	80	5	30	120	100	15	210	410	405	145	73	183	53	20	185	NaN	23	10	48	85	28	255	113	8	68	NaN	18	3	158	123
13.5	0	15	35	40	0	10	0	315	125	165	245	10	25	10	0	200	10	130	70	90	5	195	60	5	85	NaN	30	15	65	50	50	70	25	5	0	25	5	0	10	70
14	5	0	5	485	0	5	60	455	5	115	130	5	75	100	220	10	30	160	115	195	110	105	0	10	0	NaN	0	0	30	120	5	120	0	0	65	5	0	0	125	175
14.5	0	0	25	10	0	40	35	35	125	30	40	0	20	10	135	35	15	110	50	170	5	20	5	85	5	NaN	10	0	35	45	5	205	25	0	0	5	10	0	150	155
15	5	0	0	185	0	0	30	230	140	60	330	0	65	25	345	260	65	0	5	35	45	5	5	80	NaN	NaN	0	0	15	30	30	165	0	5	0	0	0	0	15	95
15.5	0	0	15	10	0	105	5	30	40	10	155	0	60	0	20	20	125	10	0	5	80	5	5	50	NaN	NaN	5	5	50	40	5	90	10	0	0	5	70	0	0	85
16	0	0	0	35	0	25	20	165	40	0	105	0	0	20	30	10	10	115	15	100	10	5	135	55	NaN	NaN	0	0	115	0	0	35	0	0	0	0	0	0	5	45
16.5	10	20	10	40	0	0	0	75	5	15	45	40	5	15	0	0	25	100	0	30	5	0	65	55	NaN	NaN	0	0	80	15	40	60	225	5	0	5	15	0	0	150
17	0	10	20	5	0	5	0	40	0	20	305	40	45	15	0	10	5	40	40	30	50	5	0	55	NaN	NaN	35	0	155	25	0	75	200	205	5	5	0	5	0	45
17.5	0	0	15	85	0	45	0	10	0	15	85	10	20	0	0	5	10	10	0	110	5	35	0	20	NaN	NaN	10	0	0	0	5	140	0	5	5	20	30	5	0	60
18	10	0	60	20	0	40	10	45	20	0	60	135	25	40	0	0	0	10	25	25	0	0	0	0	NaN	NaN	110	0	5	0	270	5	0	5	0	20	10	0	0	100
18.5	0	0	10	90	0	30	5	25	0	0	10	5	5	0	0	55	160	15	0	15	20	15	0	5	NaN	NaN	0	10	0	0	50	25	0	0	0	5	15	0	0	0
19	0	0	75	20	0	10	0	115	5	25	45	0	0	80	0	10	30	5	10	5	0	0	15	15	NaN	NaN	20	0	0	0	65	0	0	0	20	5	40	10	125	0
19.5	0	0	15	5	0	0	5	75	5	30	5	0	75	15	0	0	0	40	30	55	10	0	45	5	NaN	NaN	80	10	0	80	65	120	0	45	0	0	190	0	0	25
20	0	0	55	55	0	10	0	80	5	0	115	0	0	35	0	0	0	0	15	35	NaN	NaN	NaN	NaN	NaN	NaN	NaN	NaN	NaN	NaN	NaN	NaN	NaN	NaN	NaN	NaN	NaN	NaN	NaN	NaN
20.5	0	0	10	0	0	90	0	0	0	0	15	0	0	0	0	0	0	0	140	0	NaN	NaN	NaN	NaN	NaN	NaN	NaN	NaN	NaN	NaN	NaN	NaN	NaN	NaN	NaN	NaN	NaN	NaN	NaN	NaN
21	0	0	15	0	0	0	0	100	0	0	0	0	0	30	0	0	0	10	30	5	0	0	0	100	NaN	NaN	0	0	0	0	80	25	0	0	10	0	30	0	115	5
21.5	0	0	0	0	0	0	0	0	0	0	0	0	0	0	0	0	0	0	0	0	0	0	0	0	NaN	NaN	0	0	0	0	0	10	0	0	0	5	5	0	5	0
22	0	0	0	0	0	0	35	40	5	5	0	0	0	15	0	0	0	5	0	10	5	30	0	0	NaN	NaN	0	20	0	5	5	45	0	0	0	0	0	10	0	0
22.5	0	0	0	0	0	10	0	0	0	25	30	0	0	30	0	0	0	0	20	0	5	60	0	0	NaN	NaN	0	5	0	0	100	70	0	0	0	0	20	5	155	0
23	NaN	NaN	NaN	NaN	NaN	NaN	NaN	NaN	NaN	NaN	NaN	NaN	NaN	NaN	NaN	NaN	NaN	NaN	NaN	NaN	0	40	0	70	NaN	NaN	5	0	0	0	5	5	0	0	0	0	0	0	0	0
23.5	0	0	0	0	0	0	0	5	0	5	0	0	0	0	0	0	0	0	0	5	60	75	0	70	NaN	NaN	0	0	0	0	5	5	0	5	5	10	10	0	30	0
24	5	0	15	0	0	30	15	10	0	5	95	0	0	0	0	0	5	20	10	0	0	320	0	0	NaN	NaN	5	0	0	0	5	0	0	0	0	30	0	0	0	0
24.5	5	5	25	0	0	0	0	20	0	0	0	0	55	0	0	0	0	0	5	15	0	175	0	0	NaN	NaN	5	20	5	0	10	5	NaN	10	0	5	0	0	50	0
25	NaN	NaN	NaN	NaN	NaN	NaN	NaN	NaN	NaN	NaN	NaN	NaN	NaN	NaN	NaN	NaN	NaN	NaN	NaN	NaN	0	35	0	15	NaN	NaN	0	0	0	0	15	25	NaN	0	0	5	0	10	15	0
25.5	NaN	NaN	NaN	NaN	NaN	NaN	NaN	NaN	NaN	NaN	NaN	NaN	NaN	NaN	NaN	NaN	NaN	NaN	NaN	NaN	5	245	0	160	NaN	NaN	10	20	0	0	5	55	NaN	15	0	10	5	0	15	10
26	0	0	0	0	0	5	30	10	5	0	5	0	5	0	0	20	0	5	5	25	0	10	5	0	NaN	NaN	15	5	0	0	5	15	NaN	0	10	25	0	20	0	0
26.5	0	0	5	0	0	15	10	45	10	0	15	0	5	0	0	0	0	0	0	5	20	75	0	50	NaN	NaN	10	165	0	0	0	0	NaN	0	0	0	0	0	0	0
27	0	5	0	0	0	45	0	230	0	0	NaN	0	10	0	0	0	0	0	0	0	5	105	20	45	NaN	NaN	15	25	0	0	5	55	NaN	0	5	10	0	5	5	0
27.5	0	0	0	0	0	10	10	10	10	0	NaN	0	35	0	0	0	0	0	5	0	10	120	0	115	NaN	NaN	0	20	5	5	0	0	NaN	0	10	25	0	0	10	10
28	NaN	NaN	NaN	NaN	NaN	NaN	NaN	NaN	NaN	NaN	NaN	NaN	NaN	NaN	NaN	NaN	NaN	NaN	NaN	NaN	0	65	5	0	NaN	NaN	5	30	0	5	0	0	NaN	0	5	0	0	0	0	0
28.5	0	0	5	0	0	0	0	65	0	0	NaN	0	0	5	0	70	10	0	0	5	15	15	0	135	NaN	NaN	30	0	5	5	0	5	NaN	5	55	0	0	0	5	0
29	0	5	0	0	0	30	0	105	NaN	0	NaN	0	15	15	0	0	0	5	0	0	5	95	5	0	NaN	NaN	0	0	0	85	5	15	NaN	25	20	0	0	5	0	0
29.5	0	0	0	15	0	15	0	70	NaN	0	NaN	0	0	5	0	0	0	0	10	0	0	0	0	0	NaN	NaN	0	0	0	0	0	0	NaN	0	0	0	0	0	0	0
30	0	0	0	0	0	30	0	5	NaN	0	NaN	0	0	10	0	0	0	0	135	0	0	35	60	0	NaN	NaN	0	20	5	0	0	0	NaN	70	5	5	0	10	0	30
30.5	NaN	NaN	NaN	NaN	NaN	NaN	NaN	NaN	NaN	NaN	NaN	NaN	NaN	NaN	NaN	NaN	NaN	NaN	NaN	NaN	0	10	40	0	NaN	NaN	0	5	0	0	20	10	NaN	10	25	0	25	5	10	0
31	NaN	NaN	NaN	NaN	NaN	NaN	NaN	NaN	NaN	NaN	NaN	NaN	NaN	NaN	NaN	NaN	NaN	NaN	NaN	NaN	NaN	55	5	0	NaN	NaN	5	55	0	5	0	235	NaN	5	15	0	0	10	5	60
31.5	0	0	NaN	10	0	0	5	70	NaN	0	NaN	0	0	0	0	0	0	45	10	185	NaN	0	60	0	NaN	NaN	10	55	0	10	0	75	NaN	0	10	0	35	15	10	25
32	NaN	NaN	NaN	NaN	NaN	NaN	NaN	NaN	NaN	NaN	NaN	NaN	NaN	NaN	NaN	NaN	NaN	NaN	NaN	NaN	NaN	0	75	0	NaN	NaN	0	5	NaN	5	0	20	NaN	5	0	0	0	0	30	25
32.5	NaN	NaN	NaN	NaN	NaN	NaN	NaN	NaN	NaN	NaN	NaN	NaN	NaN	NaN	NaN	NaN	NaN	NaN	NaN	NaN	NaN	NaN	15	0	NaN	NaN	5	15	NaN	0	0	35	NaN	0	25	0	5	25	0	15
33	NaN	NaN	NaN	NaN	NaN	NaN	NaN	NaN	NaN	NaN	NaN	NaN	NaN	NaN	NaN	NaN	NaN	NaN	NaN	NaN	NaN	NaN	40	0	NaN	NaN	25	10	NaN	5	65	0	NaN	0	0	5	0	10	NaN	10
33.5	NaN	NaN	NaN	NaN	NaN	NaN	NaN	NaN	NaN	NaN	NaN	NaN	NaN	NaN	NaN	NaN	NaN	NaN	NaN	NaN	NaN	NaN	15	0	NaN	NaN	0	20	NaN	40	0	0	NaN	0	10	0	0	25	NaN	45
34	0	0	NaN	5	0	0	0	25	NaN	5	NaN	0	0	0	0	5	0	185	0	20	NaN	NaN	30	0	NaN	NaN	0	0	NaN	35	5	0	NaN	NaN	30	5	0	5	NaN	45
34.5	0	0	NaN	0	0	5	0	0	NaN	15	NaN	0	0	0	0	0	0	135	15	0	NaN	NaN	0	NaN	NaN	NaN	0	0	NaN	5	10	35	NaN	NaN	10	0	15	10	NaN	135
35	NaN	NaN	NaN	NaN	NaN	NaN	NaN	NaN	NaN	NaN	NaN	NaN	NaN	NaN	NaN	NaN	NaN	NaN	NaN	NaN	NaN	NaN	NaN	NaN	NaN	NaN	0	15	NaN	100	0	15	NaN	NaN	0	0	5	0	NaN	200
35.5	15	5	NaN	5	0	0	15	NaN	NaN	0	NaN	0	0	0	5	0	0	10	15	0	NaN	NaN	NaN	NaN	NaN	NaN	0	0	NaN	85	10	NaN	NaN	NaN	140	0	0	0	NaN	205
36	0	10	NaN	35	0	0	10	NaN	NaN	NaN	NaN	0	0	0	0	0	0	135	20	0	NaN	NaN	NaN	NaN	NaN	NaN	0	0	NaN	15	5	NaN	NaN	NaN	10	0	10	0	NaN	150
36.5	0	0	NaN	35	0	0	20	NaN	NaN	NaN	NaN	0	5	0	0	0	5	10	0	15	NaN	NaN	NaN	NaN	NaN	NaN	0	0	NaN	25	90	NaN	NaN	NaN	0	15	5	0	NaN	340
37	0	NaN	NaN	5	0	0	5	NaN	NaN	NaN	NaN	5	0	0	0	0	0	50	30	5	NaN	NaN	NaN	NaN	NaN	NaN	0	0	NaN	5	0	NaN	NaN	NaN	0	5	0	0	NaN	295
37.5	0	NaN	NaN	5	0	20	30	NaN	NaN	NaN	NaN	40	0	0	0	0	0	10	40	55	NaN	NaN	NaN	NaN	NaN	NaN	0	0	NaN	20	15	NaN	NaN	NaN	0	10	0	NaN	NaN	140
38	30	NaN	NaN	NaN	0	30	15	NaN	NaN	NaN	NaN	0	0	0	0	0	0	50	110	45	NaN	NaN	NaN	NaN	NaN	NaN	NaN	5	NaN	0	10	NaN	NaN	NaN	0	35	0	NaN	NaN	185
38.5	0	NaN	NaN	NaN	0	5	10	NaN	NaN	NaN	NaN	0	0	5	0	0	0	75	5	0	NaN	NaN	NaN	NaN	NaN	NaN	NaN	0	NaN	0	NaN	NaN	NaN	NaN	0	5	35	NaN	NaN	15
39	NaN	NaN	NaN	NaN	0	0	35	NaN	NaN	NaN	NaN	0	0	0	0	0	0	50	35	15	NaN	NaN	NaN	NaN	NaN	NaN	NaN	NaN	NaN	5	NaN	NaN	NaN	NaN	5	10	0	NaN	NaN	25
39.5	NaN	NaN	NaN	NaN	0	0	0	NaN	NaN	NaN	NaN	0	0	0	0	0	0	5	40	5	NaN	NaN	NaN	NaN	NaN	NaN	NaN	NaN	NaN	NaN	NaN	NaN	NaN	NaN	15	20	95	NaN	NaN	0
40	NaN	NaN	NaN	NaN	0	NaN	NaN	NaN	NaN	NaN	NaN	0	0	5	0	0	0	5	25	50	NaN	NaN	NaN	NaN	NaN	NaN	NaN	NaN	NaN	NaN	NaN	NaN	NaN	NaN	0	10	70	NaN	NaN	0
40.5	NaN	NaN	NaN	NaN	0	NaN	NaN	NaN	NaN	NaN	NaN	0	0	0	0	0	0	45	115	NaN	NaN	NaN	NaN	NaN	NaN	NaN	NaN	NaN	NaN	NaN	NaN	NaN	NaN	NaN	NaN	NaN	NaN	NaN	NaN	NaN
41	NaN	NaN	NaN	NaN	0	NaN	NaN	NaN	NaN	NaN	NaN	15	0	0	0	0	NaN	10	115	NaN	NaN	NaN	NaN	NaN	NaN	NaN	NaN	NaN	NaN	NaN	NaN	NaN	NaN	NaN	NaN	NaN	NaN	NaN	NaN	NaN
41.5	NaN	NaN	NaN	NaN	0	NaN	NaN	NaN	NaN	NaN	NaN	0	0	NaN	NaN	0	NaN	10	50	NaN	NaN	NaN	NaN	NaN	NaN	NaN	NaN	NaN	NaN	NaN	NaN	NaN	NaN	NaN	0	0	0	NaN	NaN	NaN
42	NaN	NaN	NaN	NaN	0	NaN	NaN	NaN	NaN	NaN	NaN	0	NaN	NaN	NaN	0	NaN	0	30	NaN	NaN	NaN	NaN	NaN	NaN	NaN	NaN	NaN	NaN	NaN	NaN	NaN	NaN	NaN	10	15	0	NaN	NaN	NaN
42.5	NaN	NaN	NaN	NaN	0	NaN	NaN	NaN	NaN	NaN	NaN	10	NaN	NaN	NaN	NaN	NaN	0	35	NaN	NaN	NaN	NaN	NaN	NaN	NaN	NaN	NaN	NaN	NaN	NaN	NaN	NaN	NaN	15	5	5	NaN	NaN	NaN
43	NaN	NaN	NaN	NaN	0	NaN	NaN	NaN	NaN	NaN	NaN	0	NaN	NaN	NaN	NaN	NaN	0	5	NaN	NaN	NaN	NaN	NaN	NaN	NaN	NaN	NaN	NaN	NaN	NaN	NaN	NaN	NaN	15	5	0	NaN	NaN	NaN
43.5	NaN	NaN	NaN	NaN	0	NaN	NaN	NaN	NaN	NaN	NaN	0	NaN	NaN	NaN	NaN	NaN	0	NaN	NaN	NaN	NaN	NaN	NaN	NaN	NaN	NaN	NaN	NaN	NaN	NaN	NaN	NaN	NaN	0	5	NaN	NaN	NaN	NaN
44	NaN	NaN	NaN	NaN	0	NaN	NaN	NaN	NaN	NaN	NaN	0	NaN	NaN	NaN	NaN	NaN	NaN	NaN	NaN	NaN	NaN	NaN	NaN	NaN	NaN	NaN	NaN	NaN	NaN	NaN	NaN	NaN	NaN	10	0	NaN	NaN	NaN	NaN
44.5	NaN	NaN	NaN	NaN	0	NaN	NaN	NaN	NaN	NaN	NaN	NaN	NaN	NaN	NaN	NaN	NaN	NaN	NaN	NaN	NaN	NaN	NaN	NaN	NaN	NaN	NaN	NaN	NaN	NaN	NaN	NaN	NaN	NaN	NaN	NaN	NaN	NaN	NaN	NaN
45	NaN	NaN	NaN	NaN	0	NaN	NaN	NaN	NaN	NaN	NaN	NaN	NaN	NaN	NaN	NaN	NaN	NaN	NaN	NaN	NaN	NaN	NaN	NaN	NaN	NaN	NaN	NaN	NaN	NaN	NaN	NaN	NaN	NaN	NaN	NaN	NaN	NaN	NaN	NaN
45.5	NaN	NaN	NaN	NaN	0	NaN	NaN	NaN	NaN	NaN	NaN	NaN	NaN	NaN	NaN	NaN	NaN	NaN	NaN	NaN	NaN	NaN	NaN	NaN	NaN	NaN	NaN	NaN	NaN	NaN	NaN	NaN	NaN	NaN	NaN	NaN	NaN	NaN	NaN	NaN
46	NaN	NaN	NaN	NaN	0	NaN	NaN	NaN	NaN	NaN	NaN	NaN	NaN	NaN	NaN	NaN	NaN	NaN	NaN	NaN	NaN	NaN	NaN	NaN	NaN	NaN	NaN	NaN	NaN	NaN	NaN	NaN	NaN	NaN	NaN	NaN	NaN	NaN	NaN	NaN
46.5	NaN	NaN	NaN	NaN	0	NaN	NaN	NaN	NaN	NaN	NaN	NaN	NaN	NaN	NaN	NaN	NaN	NaN	NaN	NaN	NaN	NaN	NaN	NaN	NaN	NaN	NaN	NaN	NaN	NaN	NaN	NaN	NaN	NaN	NaN	NaN	NaN	NaN	NaN	NaN
47	NaN	NaN	NaN	NaN	0	NaN	NaN	NaN	NaN	NaN	NaN	NaN	NaN	NaN	NaN	NaN	NaN	NaN	NaN	NaN	NaN	NaN	NaN	NaN	NaN	NaN	NaN	NaN	NaN	NaN	NaN	NaN	NaN	NaN	NaN	NaN	NaN	NaN	NaN	NaN
47.5	NaN	NaN	NaN	NaN	0	NaN	NaN	NaN	NaN	NaN	NaN	NaN	NaN	NaN	NaN	NaN	NaN	NaN	NaN	NaN	NaN	NaN	NaN	NaN	NaN	NaN	NaN	NaN	NaN	NaN	NaN	NaN	NaN	NaN	NaN	NaN	NaN	NaN	NaN	NaN
48	NaN	NaN	NaN	NaN	0	NaN	NaN	NaN	NaN	NaN	NaN	NaN	NaN	NaN	NaN	NaN	NaN	NaN	NaN	NaN	NaN	NaN	NaN	NaN	NaN	NaN	NaN	NaN	NaN	NaN	NaN	NaN	NaN	NaN	NaN	NaN	NaN	NaN	NaN	NaN
48.5	NaN	NaN	NaN	NaN	NaN	NaN	NaN	NaN	NaN	NaN	NaN	NaN	NaN	NaN	NaN	NaN	NaN	NaN	NaN	NaN	NaN	NaN	NaN	NaN	NaN	NaN	NaN	NaN	NaN	NaN	NaN	NaN	NaN	NaN	NaN	NaN	NaN	NaN	NaN	NaN
49	NaN	NaN	NaN	NaN	NaN	NaN	NaN	NaN	NaN	NaN	NaN	NaN	NaN	NaN	NaN	NaN	NaN	NaN	NaN	NaN	NaN	NaN	NaN	NaN	NaN	NaN	NaN	NaN	NaN	NaN	NaN	NaN	NaN	NaN	NaN	NaN	NaN	NaN	NaN	NaN
