# Supplementary material for: Longitudinal imaging of Caenorhabditis elegans in a microfabricated device reveals variation in behavioral decline during aging
Source: eLife. 2017 May 31;6:e26652. doi: 10.7554/eLife.26652 (PMC5484621; doi:10.7554/eLife.26652)
Supplement: Figure 8—source data 1. — DOI: http://dx.doi.org/10.7554/eLife.26652.026 [file elife-26652-fig8-data1.zip › SourceData_Figure8/ResponseDuration/ResponseDurationN2_daf2RNAi.csv]

1.5	505	385	375	405	290	520	535	380	450	415	430	430	545	415	555	380	460	360	475	330	435	425	655	550	395	5	345	500	660	550	565	610	390	375	625	675	640	680	475	605
2	505	390	600	535	375	520	535	380	570	595	430	500	545	560	675	NaN	545	455	525	NaN	520	160	540	680	270	3	470	650	510	470	325	310	410	420	200	635	550	685	310	575
2.5	440	390	600	535	375	490	535	350	570	595	360	500	385	560	675	505	545	455	525	215	285	275	800	600	185	3	420	510	615	550	310	665	445	475	455	590	750	610	475	690
3	489	465	600	535	375	513	648	437	570	644	472	500	587	560	675	NaN	545	489	525	NaN	330	455	600	525	135	3	550	595	600	660	555	410	565	485	165	570	455	760	325	565
3.5	320	490	555	165	285	360	685	455	380	660	485	485	600	455	675	440	450	500	450	495	425	440	640	555	305	3	255	600	495	555	630	315	540	465	710	515	470	455	440	345
4	489	490	600	535	375	513	685	455	570	660	485	500	600	560	675	NaN	545	500	525	NaN	335	620	725	530	70	3	420	485	605	325	550	315	530	300	675	310	335	515	290	590
4.5	489	490	600	535	375	513	685	455	570	660	485	500	600	560	675	NaN	545	500	525	NaN	255	525	420	495	40	3	480	295	395	525	745	315	545	370	685	225	115	415	350	760
5	489	490	792	655	375	513	685	643	570	780	485	500	600	714	675	NaN	545	500	525	NaN	335	525	420	495	70	3	420	345	395	325	550	315	530	565	675	270	185	415	290	590
5.5	489	490	824	675	375	614	720	674	570	800	485	500	600	740	675	NaN	545	505	525	NaN	335	415	310	365	105	3	220	345	70	130	150	315	490	720	440	175	50	105	210	395
6	395	190	855	695	260	345	540	705	70	820	155	260	310	765	450	340	265	325	410	265	335	490	315	365	70	3	315	395	385	130	400	315	490	565	630	270	185	415	210	395
6.5	45	105	565	265	300	715	755	375	275	510	215	25	370	380	490	365	280	510	100	355	160	490	315	155	50	3	315	65	120	55	205	315	315	565	560	270	185	220	210	205
7	265	195	205	445	295	295	735	120	305	285	400	335	165	475	110	225	195	480	315	205	200	120	255	345	5	3	80	395	160	75	75	315	5	70	455	515	35	435	80	195
7.5	40	145	25	85	715	550	155	80	265	380	145	325	420	425	200	380	220	280	100	75	230	400	175	360	0	NaN	300	610	385	40	400	NaN	220	5	630	35	15	140	15	155
8	280	230	275	70	100	330	215	275	360	515	355	345	35	205	520	155	240	70	225	150	220	140	450	100	0	NaN	65	85	90	160	325	NaN	345	35	300	35	155	265	5	520
8.5	135	100	80	125	260	90	320	230	300	0	165	10	85	625	170	180	305	260	105	495	65	120	165	100	0	NaN	30	235	20	160	5	NaN	50	20	280	245	210	440	30	345
9	90	310	125	220	170	15	110	350	210	335	265	290	365	225	175	285	505	320	130	160	10	300	160	125	5	NaN	75	255	95	95	100	NaN	100	420	545	610	25	120	95	520
9.5	120	265	60	350	175	290	255	165	510	180	90	540	485	190	245	135	105	50	80	290	10	160	80	80	5	NaN	50	20	5	50	250	NaN	370	0	15	75	45	790	55	720
10	170	100	450	320	305	350	200	55	240	45	275	375	535	135	115	520	230	115	130	395	25	440	525	35	0	NaN	370	5	100	20	155	NaN	25	335	5	15	5	335	25	335
10.5	40	5	60	240	265	195	135	30	230	135	160	10	220	75	35	90	145	20	10	300	5	165	60	0	0	NaN	50	10	0	0	260	NaN	55	95	0	60	10	480	15	20
11	10	35	125	30	125	30	75	45	395	525	75	60	125	155	370	140	90	30	190	55	0	45	5	5	5	NaN	25	5	5	0	15	NaN	215	40	0	115	0	145	0	30
11.5	130	45	310	80	215	120	230	55	150	120	345	175	425	385	250	195	200	30	340	175	0	230	30	25	5	NaN	20	5	0	85	460	NaN	90	40	5	190	10	75	0	0
12	130	40	45	40	70	250	90	25	395	50	580	110	240	210	350	755	50	40	65	555	10	145	55	5	10	NaN	190	0	30	40	330	NaN	50	35	0	10	5	105	0	5
12.5	120	15	25	10	150	40	35	115	180	60	15	5	170	100	70	400	55	70	35	255	20	55	15	25	0	NaN	5	30	40	45	170	NaN	65	5	10	250	5	55	0	5
13	120	50	260	75	60	300	45	20	235	315	30	100	480	5	160	465	50	10	195	75	15	125	35	15	5	NaN	105	43	38	43	338	NaN	115	73	5	140	28	80	0	53
13.5	5	65	15	20	0	205	180	15	20	85	30	15	390	90	205	245	20	10	30	85	0	90	10	0	0	NaN	20	5	35	0	345	NaN	60	10	0	30	5	25	0	60
14	0	0	220	10	0	45	100	0	235	20	30	75	465	495	10	360	5	10	655	145	5	105	15	0	0	NaN	15	55	0	5	5	NaN	165	110	0	10	50	30	NaN	45
14.5	0	40	65	10	0	210	290	10	35	55	15	95	490	130	165	100	0	5	355	40	0	20	0	30	0	NaN	0	25	0	20	230	NaN	45	265	NaN	145	125	5	NaN	0
15	0	0	10	10	0	145	45	0	730	5	130	120	220	65	165	350	5	10	50	55	0	10	10	80	0	NaN	20	15	0	5	320	NaN	35	95	NaN	50	20	15	NaN	0
15.5	0	0	5	10	0	0	20	0	125	25	325	230	215	120	65	155	0	5	5	15	10	10	15	25	0	NaN	10	0	0	0	160	NaN	65	10	NaN	65	15	10	NaN	135
16	0	0	325	20	0	60	5	0	65	20	285	70	175	75	110	20	0	10	55	140	0	5	75	60	20	NaN	30	5	0	10	70	NaN	5	15	NaN	145	10	5	NaN	55
16.5	0	0	10	10	0	0	215	0	170	10	15	20	75	40	280	155	0	0	190	45	5	0	10	15	0	NaN	5	0	5	25	40	NaN	40	10	NaN	75	50	10	NaN	35
17	0	0	10	15	0	90	75	0	80	20	30	0	0	0	25	210	0	0	100	40	0	95	5	30	10	NaN	10	0	0	40	30	NaN	160	35	NaN	170	0	5	NaN	10
17.5	0	0	5	55	0	15	15	0	55	20	25	15	180	0	25	10	0	0	65	65	5	25	0	65	0	NaN	5	0	50	0	5	NaN	0	10	NaN	185	0	10	NaN	60
18	20	0	0	25	0	15	15	0	5	85	0	40	250	30	15	5	35	0	160	140	150	30	5	55	5	NaN	125	10	5	15	25	NaN	0	20	NaN	230	15	15	NaN	20
18.5	0	0	15	25	0	20	0	0	370	80	20	5	10	0	85	80	0	0	0	30	10	175	0	25	0	NaN	55	25	5	15	315	NaN	20	10	NaN	135	0	5	NaN	NaN
19	90	0	125	50	0	20	5	0	15	0	0	140	60	0	0	145	0	0	10	0	15	5	0	25	0	NaN	10	5	0	5	30	NaN	40	0	NaN	50	25	15	NaN	NaN
19.5	0	0	10	75	15	5	10	0	5	10	40	105	0	10	10	15	5	0	15	45	20	0	5	20	0	NaN	15	0	0	35	10	NaN	85	5	NaN	210	0	0	NaN	NaN
20	0	0	0	0	0	0	30	0	10	50	5	25	80	0	5	20	0	0	145	255	NaN	NaN	NaN	NaN	NaN	NaN	NaN	NaN	NaN	NaN	NaN	NaN	NaN	NaN	NaN	NaN	NaN	NaN	NaN	NaN
20.5	0	0	0	65	5	160	5	0	115	0	5	0	270	0	5	5	0	0	20	5	NaN	NaN	NaN	NaN	NaN	NaN	NaN	NaN	NaN	NaN	NaN	NaN	NaN	NaN	NaN	NaN	NaN	NaN	NaN	NaN
21	5	5	55	0	0	95	5	15	160	10	0	0	35	10	0	50	0	5	40	10	45	30	0	10	NaN	NaN	10	5	NaN	35	15	NaN	0	NaN	NaN	100	NaN	5	NaN	NaN
21.5	0	0	0	0	0	0	0	0	5	0	0	0	15	0	0	5	0	0	0	10	10	20	10	20	NaN	NaN	90	0	NaN	0	60	NaN	5	NaN	NaN	NaN	NaN	30	NaN	NaN
22	5	0	0	0	0	15	5	0	15	5	0	5	125	5	0	90	0	0	0	80	0	80	5	25	NaN	NaN	10	10	NaN	5	55	NaN	80	NaN	NaN	NaN	NaN	0	NaN	NaN
22.5	0	0	0	5	0	5	10	0	55	0	0	0	0	0	10	5	0	15	50	60	5	155	0	15	NaN	NaN	40	5	NaN	5	25	NaN	50	NaN	NaN	NaN	NaN	25	NaN	NaN
23	NaN	NaN	NaN	NaN	NaN	NaN	NaN	NaN	NaN	NaN	NaN	NaN	NaN	NaN	NaN	NaN	NaN	NaN	NaN	NaN	5	15	40	15	NaN	NaN	5	0	NaN	5	0	NaN	25	NaN	NaN	NaN	NaN	10	NaN	NaN
23.5	0	0	0	0	20	0	5	0	150	10	0	0	60	5	10	5	5	5	0	90	20	30	NaN	10	NaN	NaN	15	15	NaN	0	5	NaN	35	NaN	NaN	NaN	NaN	NaN	NaN	NaN
24	0	0	0	5	0	35	25	0	0	0	5	0	100	0	5	10	0	10	240	55	30	20	NaN	0	NaN	NaN	60	25	NaN	NaN	10	NaN	20	NaN	NaN	NaN	NaN	NaN	NaN	NaN
24.5	0	0	0	0	20	40	50	5	45	0	20	0	70	5	0	100	0	0	65	125	5	NaN	NaN	5	NaN	NaN	5	20	NaN	NaN	0	NaN	230	NaN	NaN	NaN	NaN	NaN	NaN	NaN
25	NaN	NaN	NaN	NaN	NaN	NaN	NaN	NaN	NaN	NaN	NaN	NaN	NaN	NaN	NaN	NaN	NaN	NaN	NaN	NaN	50	NaN	NaN	0	NaN	NaN	0	0	NaN	NaN	0	NaN	0	NaN	NaN	NaN	NaN	NaN	NaN	NaN
25.5	NaN	NaN	NaN	NaN	NaN	NaN	NaN	NaN	NaN	NaN	NaN	NaN	NaN	NaN	NaN	NaN	NaN	NaN	NaN	NaN	70	NaN	NaN	NaN	NaN	NaN	5	15	NaN	NaN	0	NaN	35	NaN	NaN	NaN	NaN	NaN	NaN	NaN
26	0	5	20	5	40	5	30	5	0	0	0	0	55	25	0	25	0	0	15	70	15	NaN	NaN	NaN	NaN	NaN	0	NaN	NaN	NaN	10	NaN	50	NaN	NaN	NaN	NaN	NaN	NaN	NaN
26.5	5	0	5	0	10	20	5	5	0	5	0	0	15	20	45	55	0	0	65	40	0	NaN	NaN	NaN	NaN	NaN	30	NaN	NaN	NaN	20	NaN	15	NaN	NaN	NaN	NaN	NaN	NaN	NaN
27	0	0	25	5	25	45	10	0	0	0	0	0	0	0	30	90	0	0	25	60	5	NaN	NaN	NaN	NaN	NaN	NaN	NaN	NaN	NaN	20	NaN	15	NaN	NaN	NaN	NaN	NaN	NaN	NaN
27.5	0	0	10	0	10	0	0	0	NaN	0	0	5	5	0	5	5	15	0	25	35	NaN	NaN	NaN	NaN	NaN	NaN	NaN	NaN	NaN	NaN	0	NaN	60	NaN	NaN	NaN	NaN	NaN	NaN	NaN
28	NaN	NaN	NaN	NaN	NaN	NaN	NaN	NaN	NaN	NaN	NaN	NaN	NaN	NaN	NaN	NaN	NaN	NaN	NaN	NaN	NaN	NaN	NaN	NaN	NaN	NaN	NaN	NaN	NaN	NaN	0	NaN	40	NaN	NaN	NaN	NaN	NaN	NaN	NaN
28.5	0	0	25	5	5	35	0	0	NaN	0	0	0	105	10	60	10	5	5	0	95	NaN	NaN	NaN	NaN	NaN	NaN	NaN	NaN	NaN	NaN	0	NaN	55	NaN	NaN	NaN	NaN	NaN	NaN	NaN
29	0	5	5	0	50	50	5	0	NaN	0	5	5	15	10	10	85	0	15	0	105	NaN	NaN	NaN	NaN	NaN	NaN	NaN	NaN	NaN	NaN	5	NaN	145	NaN	NaN	NaN	NaN	NaN	NaN	NaN
29.5	0	0	20	10	20	5	50	0	NaN	0	0	0	10	0	70	0	0	25	0	75	NaN	NaN	NaN	NaN	NaN	NaN	NaN	NaN	NaN	NaN	0	NaN	0	NaN	NaN	NaN	NaN	NaN	NaN	NaN
30	0	5	0	0	30	0	60	0	NaN	0	30	0	0	30	170	55	0	20	0	75	NaN	NaN	NaN	NaN	NaN	NaN	NaN	NaN	NaN	NaN	0	NaN	40	NaN	NaN	NaN	NaN	NaN	NaN	NaN
30.5	NaN	NaN	NaN	NaN	NaN	NaN	NaN	NaN	NaN	NaN	NaN	NaN	NaN	NaN	NaN	NaN	NaN	NaN	NaN	NaN	NaN	NaN	NaN	NaN	NaN	NaN	NaN	NaN	NaN	NaN	0	NaN	15	NaN	NaN	NaN	NaN	NaN	NaN	NaN
31	NaN	NaN	NaN	NaN	NaN	NaN	NaN	NaN	NaN	NaN	NaN	NaN	NaN	NaN	NaN	NaN	NaN	NaN	NaN	NaN	NaN	NaN	NaN	NaN	NaN	NaN	NaN	NaN	NaN	NaN	5	NaN	0	NaN	NaN	NaN	NaN	NaN	NaN	NaN
31.5	0	5	10	0	0	0	NaN	0	NaN	10	0	0	10	0	0	115	0	5	5	100	NaN	NaN	NaN	NaN	NaN	NaN	NaN	NaN	NaN	NaN	0	NaN	0	NaN	NaN	NaN	NaN	NaN	NaN	NaN
32	NaN	NaN	NaN	NaN	NaN	NaN	NaN	NaN	NaN	NaN	NaN	NaN	NaN	NaN	NaN	NaN	NaN	NaN	NaN	NaN	NaN	NaN	NaN	NaN	NaN	NaN	NaN	NaN	NaN	NaN	0	NaN	5	NaN	NaN	NaN	NaN	NaN	NaN	NaN
32.5	NaN	NaN	NaN	NaN	NaN	NaN	NaN	NaN	NaN	NaN	NaN	NaN	NaN	NaN	NaN	NaN	NaN	NaN	NaN	NaN	NaN	NaN	NaN	NaN	NaN	NaN	NaN	NaN	NaN	NaN	5	NaN	0	NaN	NaN	NaN	NaN	NaN	NaN	NaN
33	NaN	NaN	NaN	NaN	NaN	NaN	NaN	NaN	NaN	NaN	NaN	NaN	NaN	NaN	NaN	NaN	NaN	NaN	NaN	NaN	NaN	NaN	NaN	NaN	NaN	NaN	NaN	NaN	NaN	NaN	5	NaN	0	NaN	NaN	NaN	NaN	NaN	NaN	NaN
33.5	NaN	NaN	NaN	NaN	NaN	NaN	NaN	NaN	NaN	NaN	NaN	NaN	NaN	NaN	NaN	NaN	NaN	NaN	NaN	NaN	NaN	NaN	NaN	NaN	NaN	NaN	NaN	NaN	NaN	NaN	0	NaN	15	NaN	NaN	NaN	NaN	NaN	NaN	NaN
34	0	0	10	NaN	NaN	NaN	NaN	10	NaN	5	15	5	40	NaN	25	90	5	25	0	10	NaN	NaN	NaN	NaN	NaN	NaN	NaN	NaN	NaN	NaN	0	NaN	0	NaN	NaN	NaN	NaN	NaN	NaN	NaN
34.5	0	0	25	NaN	NaN	NaN	NaN	10	NaN	0	5	10	35	NaN	0	95	0	0	0	5	NaN	NaN	NaN	NaN	NaN	NaN	NaN	NaN	NaN	NaN	NaN	NaN	60	NaN	NaN	NaN	NaN	NaN	NaN	NaN
35	NaN	NaN	NaN	NaN	NaN	NaN	NaN	NaN	NaN	NaN	NaN	NaN	NaN	NaN	NaN	NaN	NaN	NaN	NaN	NaN	NaN	NaN	NaN	NaN	NaN	NaN	NaN	NaN	NaN	NaN	NaN	NaN	NaN	NaN	NaN	NaN	NaN	NaN	NaN	NaN
35.5	0	0	NaN	NaN	NaN	NaN	NaN	0	NaN	0	15	15	315	NaN	5	270	0	0	25	0	NaN	NaN	NaN	NaN	NaN	NaN	NaN	NaN	NaN	NaN	NaN	NaN	NaN	NaN	NaN	NaN	NaN	NaN	NaN	NaN
36	20	0	NaN	NaN	NaN	NaN	NaN	0	NaN	0	30	10	15	NaN	5	10	0	0	0	0	NaN	NaN	NaN	NaN	NaN	NaN	NaN	NaN	NaN	NaN	NaN	NaN	NaN	NaN	NaN	NaN	NaN	NaN	NaN	NaN
36.5	0	30	NaN	NaN	NaN	NaN	NaN	0	NaN	10	55	0	70	NaN	50	240	0	5	0	20	NaN	NaN	NaN	NaN	NaN	NaN	NaN	NaN	NaN	NaN	NaN	NaN	NaN	NaN	NaN	NaN	NaN	NaN	NaN	NaN
37	5	15	NaN	NaN	NaN	NaN	NaN	0	NaN	15	25	15	35	NaN	25	170	0	25	0	20	NaN	NaN	NaN	NaN	NaN	NaN	NaN	NaN	NaN	NaN	NaN	NaN	NaN	NaN	NaN	NaN	NaN	NaN	NaN	NaN
37.5	10	60	NaN	NaN	NaN	NaN	NaN	0	NaN	30	30	0	NaN	NaN	30	85	0	10	5	130	NaN	NaN	NaN	NaN	NaN	NaN	NaN	NaN	NaN	NaN	NaN	NaN	NaN	NaN	NaN	NaN	NaN	NaN	NaN	NaN
38	135	0	NaN	NaN	NaN	NaN	NaN	155	NaN	15	10	0	NaN	NaN	15	50	NaN	25	0	80	NaN	NaN	NaN	NaN	NaN	NaN	NaN	NaN	NaN	NaN	NaN	NaN	NaN	NaN	NaN	NaN	NaN	NaN	NaN	NaN
38.5	90	5	NaN	NaN	NaN	NaN	NaN	0	NaN	0	5	5	NaN	NaN	15	65	NaN	35	0	85	NaN	NaN	NaN	NaN	NaN	NaN	NaN	NaN	NaN	NaN	NaN	NaN	NaN	NaN	NaN	NaN	NaN	NaN	NaN	NaN
39	50	25	NaN	NaN	NaN	NaN	NaN	0	NaN	40	50	0	NaN	NaN	10	5	NaN	15	0	0	NaN	NaN	NaN	NaN	NaN	NaN	NaN	NaN	NaN	NaN	NaN	NaN	NaN	NaN	NaN	NaN	NaN	NaN	NaN	NaN
39.5	70	5	NaN	NaN	NaN	NaN	NaN	0	NaN	15	45	10	NaN	NaN	35	160	NaN	20	5	35	NaN	NaN	NaN	NaN	NaN	NaN	NaN	NaN	NaN	NaN	NaN	NaN	NaN	NaN	NaN	NaN	NaN	NaN	NaN	NaN
40	45	135	NaN	NaN	NaN	NaN	NaN	0	NaN	20	0	5	NaN	NaN	5	45	NaN	15	15	15	NaN	NaN	NaN	NaN	NaN	NaN	NaN	NaN	NaN	NaN	NaN	NaN	NaN	NaN	NaN	NaN	NaN	NaN	NaN	NaN
40.5	10	0	NaN	NaN	NaN	NaN	NaN	0	NaN	40	0	0	NaN	NaN	55	5	NaN	25	15	20	NaN	NaN	NaN	NaN	NaN	NaN	NaN	NaN	NaN	NaN	NaN	NaN	NaN	NaN	NaN	NaN	NaN	NaN	NaN	NaN
41	25	NaN	NaN	NaN	NaN	NaN	NaN	0	NaN	15	5	0	NaN	NaN	0	35	NaN	30	5	10	NaN	NaN	NaN	NaN	NaN	NaN	NaN	NaN	NaN	NaN	NaN	NaN	NaN	NaN	NaN	NaN	NaN	NaN	NaN	NaN
41.5	5	NaN	NaN	NaN	NaN	NaN	NaN	NaN	NaN	0	0	0	NaN	NaN	40	10	NaN	5	5	260	NaN	NaN	NaN	NaN	NaN	NaN	NaN	NaN	NaN	NaN	NaN	NaN	NaN	NaN	NaN	NaN	NaN	NaN	NaN	NaN
42	0	NaN	NaN	NaN	NaN	NaN	NaN	NaN	NaN	NaN	0	0	NaN	NaN	0	20	NaN	0	0	25	NaN	NaN	NaN	NaN	NaN	NaN	NaN	NaN	NaN	NaN	NaN	NaN	NaN	NaN	NaN	NaN	NaN	NaN	NaN	NaN
42.5	10	NaN	NaN	NaN	NaN	NaN	NaN	NaN	NaN	NaN	0	0	NaN	NaN	0	35	NaN	0	5	5	NaN	NaN	NaN	NaN	NaN	NaN	NaN	NaN	NaN	NaN	NaN	NaN	NaN	NaN	NaN	NaN	NaN	NaN	NaN	NaN
43	30	NaN	NaN	NaN	NaN	NaN	NaN	NaN	NaN	NaN	NaN	0	NaN	NaN	0	10	NaN	0	0	10	NaN	NaN	NaN	NaN	NaN	NaN	NaN	NaN	NaN	NaN	NaN	NaN	NaN	NaN	NaN	NaN	NaN	NaN	NaN	NaN
43.5	NaN	NaN	NaN	NaN	NaN	NaN	NaN	NaN	NaN	NaN	NaN	NaN	NaN	NaN	10	40	NaN	0	0	0	NaN	NaN	NaN	NaN	NaN	NaN	NaN	NaN	NaN	NaN	NaN	NaN	NaN	NaN	NaN	NaN	NaN	NaN	NaN	NaN
44	NaN	NaN	NaN	NaN	NaN	NaN	NaN	NaN	NaN	NaN	NaN	NaN	NaN	NaN	0	0	NaN	0	0	0	NaN	NaN	NaN	NaN	NaN	NaN	NaN	NaN	NaN	NaN	NaN	NaN	NaN	NaN	NaN	NaN	NaN	NaN	NaN	NaN
44.5	NaN	NaN	NaN	NaN	NaN	NaN	NaN	NaN	NaN	NaN	NaN	NaN	NaN	NaN	0	30	NaN	NaN	0	60	NaN	NaN	NaN	NaN	NaN	NaN	NaN	NaN	NaN	NaN	NaN	NaN	NaN	NaN	NaN	NaN	NaN	NaN	NaN	NaN
45	NaN	NaN	NaN	NaN	NaN	NaN	NaN	NaN	NaN	NaN	NaN	NaN	NaN	NaN	0	5	NaN	NaN	NaN	0	NaN	NaN	NaN	NaN	NaN	NaN	NaN	NaN	NaN	NaN	NaN	NaN	NaN	NaN	NaN	NaN	NaN	NaN	NaN	NaN
45.5	NaN	NaN	NaN	NaN	NaN	NaN	NaN	NaN	NaN	NaN	NaN	NaN	NaN	NaN	NaN	0	NaN	NaN	NaN	115	NaN	NaN	NaN	NaN	NaN	NaN	NaN	NaN	NaN	NaN	NaN	NaN	NaN	NaN	NaN	NaN	NaN	NaN	NaN	NaN
46	NaN	NaN	NaN	NaN	NaN	NaN	NaN	NaN	NaN	NaN	NaN	NaN	NaN	NaN	NaN	0	NaN	NaN	NaN	40	NaN	NaN	NaN	NaN	NaN	NaN	NaN	NaN	NaN	NaN	NaN	NaN	NaN	NaN	NaN	NaN	NaN	NaN	NaN	NaN
46.5	NaN	NaN	NaN	NaN	NaN	NaN	NaN	NaN	NaN	NaN	NaN	NaN	NaN	NaN	NaN	0	NaN	NaN	NaN	5	NaN	NaN	NaN	NaN	NaN	NaN	NaN	NaN	NaN	NaN	NaN	NaN	NaN	NaN	NaN	NaN	NaN	NaN	NaN	NaN
47	NaN	NaN	NaN	NaN	NaN	NaN	NaN	NaN	NaN	NaN	NaN	NaN	NaN	NaN	NaN	0	NaN	NaN	NaN	0	NaN	NaN	NaN	NaN	NaN	NaN	NaN	NaN	NaN	NaN	NaN	NaN	NaN	NaN	NaN	NaN	NaN	NaN	NaN	NaN
47.5	NaN	NaN	NaN	NaN	NaN	NaN	NaN	NaN	NaN	NaN	NaN	NaN	NaN	NaN	NaN	0	NaN	NaN	NaN	0	NaN	NaN	NaN	NaN	NaN	NaN	NaN	NaN	NaN	NaN	NaN	NaN	NaN	NaN	NaN	NaN	NaN	NaN	NaN	NaN
48	NaN	NaN	NaN	NaN	NaN	NaN	NaN	NaN	NaN	NaN	NaN	NaN	NaN	NaN	NaN	5	NaN	NaN	NaN	0	NaN	NaN	NaN	NaN	NaN	NaN	NaN	NaN	NaN	NaN	NaN	NaN	NaN	NaN	NaN	NaN	NaN	NaN	NaN	NaN
48.5	NaN	NaN	NaN	NaN	NaN	NaN	NaN	NaN	NaN	NaN	NaN	NaN	NaN	NaN	NaN	0	NaN	NaN	NaN	0	NaN	NaN	NaN	NaN	NaN	NaN	NaN	NaN	NaN	NaN	NaN	NaN	NaN	NaN	NaN	NaN	NaN	NaN	NaN	NaN
49	NaN	NaN	NaN	NaN	NaN	NaN	NaN	NaN	NaN	NaN	NaN	NaN	NaN	NaN	NaN	NaN	NaN	NaN	NaN	NaN	NaN	NaN	NaN	NaN	NaN	NaN	NaN	NaN	NaN	NaN	NaN	NaN	NaN	NaN	NaN	NaN	NaN	NaN	NaN	NaN
