# Supplementary material for: Longitudinal imaging of Caenorhabditis elegans in a microfabricated device reveals variation in behavioral decline during aging
Source: eLife. 2017 May 31;6:e26652. doi: 10.7554/eLife.26652 (PMC5484621; doi:10.7554/eLife.26652)
Supplement: Figure 8—source data 1. — DOI: http://dx.doi.org/10.7554/eLife.26652.026 [file elife-26652-fig8-data1.zip › SourceData_Figure8/ResponseDuration/ResponseDurationN2_EV.csv]

1.5	225	95	350	560	505	615	530	605	390	630	460	645	650	630	575	475	145	570	645	530	490	560	505	555	585	450	645	510	500	665	510	415	610	510	670	345	595	500	440	495	305	580	460	460	470	590	565	495	475
2	305	245	390	560	505	725	600	605	390	630	560	645	650	665	575	475	225	570	645	640	345	420	620	370	340	455	415	615	595	735	400	520	420	425	565	390	385	590	620	435	355	375	655	410	510	565	475	500	365
2.5	305	245	390	525	335	725	600	575	320	480	560	580	560	665	295	265	225	410	565	640	350	300	360	535	620	505	370	325	610	670	490	540	345	625	560	270	355	355	585	500	60	310	645	585	490	615	600	570	515
3	305	392	507	552	493	725	653	598	375	602	560	629	629	665	602	595	327	530	625	640	515	215	450	610	255	280	505	555	515	40	555	550	505	410	400	300	435	495	760	405	130	245	630	530	540	605	635	460	340
3.5	280	440	545	215	455	575	670	535	330	515	495	515	565	650	610	635	360	395	350	375	420	475	390	450	445	385	265	510	255	460	450	475	465	525	380	430	525	580	480	695	165	105	520	495	270	420	535	660	140
4	305	440	545	552	493	725	670	598	375	602	560	629	629	665	610	635	360	530	625	640	280	250	570	330	580	430	405	360	685	475	275	570	465	625	570	175	400	545	735	670	45	140	560	555	460	635	655	510	460
4.5	305	440	545	552	493	725	670	598	375	602	560	629	629	665	610	635	360	530	625	640	230	90	745	265	530	445	495	440	175	415	430	475	695	465	440	220	440	785	740	675	90	260	680	450	345	595	720	440	195
5	305	440	545	641	493	725	670	598	484	602	677	629	629	665	610	755	462	530	625	640	280	260	570	330	530	430	405	360	605	420	430	500	695	465	570	175	400	545	735	670	90	225	680	555	460	595	655	440	360
5.5	338	440	545	656	672	725	670	598	502	619	696	629	629	665	610	775	479	530	625	663	555	260	235	85	50	210	285	355	605	95	250	500	810	115	625	60	365	455	610	180	385	225	395	345	610	130	295	390	300
6	275	420	320	670	390	320	425	480	520	300	715	125	390	445	215	795	495	200	285	480	380	330	350	635	500	315	285	360	605	420	430	500	695	175	570	105	400	455	610	445	90	225	680	555	460	490	450	390	360
6.5	370	270	225	175	850	230	275	160	415	635	595	95	310	195	535	675	410	290	75	685	255	380	245	635	135	65	180	230	285	420	435	430	200	150	215	85	220	145	340	445	25	80	705	660	140	335	450	160	360
7	485	340	350	495	350	375	375	260	480	775	535	45	35	360	250	245	295	345	45	95	285	330	350	85	175	315	45	170	205	620	310	145	320	175	305	105	310	220	285	80	90	30	600	235	80	490	440	225	35
7.5	265	40	430	545	470	455	135	405	245	100	385	510	80	155	180	200	185	130	405	95	380	90	210	680	500	150	65	395	5	130	15	180	70	145	10	50	650	110	125	55	0	90	295	20	0	115	310	120	50
8	245	75	370	645	400	345	610	45	435	400	710	60	75	230	60	445	180	45	40	270	370	25	185	330	80	210	125	400	65	150	5	380	330	60	170	520	620	55	195	70	80	20	350	50	35	395	135	455	135
8.5	765	0	175	45	65	625	695	650	85	310	295	180	80	80	165	360	410	320	15	55	75	125	115	85	60	85	150	160	170	290	445	65	210	100	20	420	110	60	250	105	235	5	5	665	150	390	580	800	170
9	85	345	10	315	355	130	90	130	110	80	275	160	115	140	140	690	180	150	75	190	125	65	245	295	15	255	45	205	15	230	500	65	145	25	135	320	325	30	215	80	100	155	335	200	40	495	170	220	135
9.5	200	215	115	140	350	205	455	205	165	285	120	15	205	195	5	0	400	35	120	260	25	30	420	90	480	100	0	405	280	150	325	140	315	265	40	70	110	5	415	0	45	240	200	340	20	235	215	65	150
10	165	10	500	445	180	430	325	85	150	250	135	175	305	175	135	110	160	25	330	325	45	25	550	265	370	60	115	580	50	50	45	350	150	70	165	30	740	45	230	125	210	30	175	450	45	215	110	35	5
10.5	65	15	120	200	395	175	200	195	5	10	25	0	155	130	235	170	190	35	40	675	80	10	85	310	230	35	145	460	190	95	130	5	140	515	60	40	260	75	490	5	100	40	50	35	70	125	440	230	145
11	55	0	10	65	155	130	280	60	60	175	50	215	140	10	195	25	165	550	0	145	40	0	95	235	10	90	330	305	35	300	0	125	205	40	155	35	10	10	85	0	0	0	65	160	140	190	285	355	15
11.5	530	245	300	165	20	125	365	40	310	20	20	260	115	25	10	60	5	20	20	615	35	NaN	85	170	5	250	10	70	335	115	10	395	100	510	110	NaN	135	5	135	0	50	55	5	565	10	490	85	165	60
12	320	40	0	80	585	55	450	145	50	15	0	360	5	25	5	155	90	70	0	435	55	NaN	460	5	95	0	100	275	50	60	95	50	255	70	230	NaN	330	180	40	0	10	155	80	50	240	265	190	265	550
12.5	95	145	285	190	65	95	265	355	175	10	0	20	120	85	35	290	25	375	0	180	130	NaN	70	120	335	20	120	25	0	35	10	420	240	390	10	NaN	270	NaN	205	0	45	40	70	45	10	60	190	445	35
13	120	370	100	145	145	95	535	15	115	20	0	230	460	15	45	40	240	95	10	5	320	NaN	265	165	638	153	110	280	43	50	193	310	252	230	230	NaN	300	NaN	193	90	28	130	75	120	175	168	190	355	293
13.5	35	25	215	175	150	125	445	265	45	0	5	105	95	45	0	80	5	260	45	125	170	NaN	20	25	570	75	55	285	35	0	35	200	240	5	NaN	NaN	20	NaN	40	175	5	35	25	190	110	25	75	120	0
14	195	80	55	150	55	170	180	175	115	0	0	110	400	230	215	255	0	15	5	305	470	NaN	40	210	705	230	75	80	35	40	290	120	NaN	45	NaN	NaN	40	NaN	180	5	5	105	30	25	15	70	120	0	10
14.5	5	210	30	420	5	0	380	90	115	10	0	260	5	60	10	200	35	25	75	5	155	NaN	35	20	205	15	95	140	215	15	0	115	NaN	125	NaN	NaN	165	NaN	155	75	235	65	70	100	5	155	185	200	15
15	40	30	160	165	40	40	160	485	10	5	70	105	25	90	30	0	110	5	5	10	30	NaN	200	60	560	NaN	25	80	15	NaN	370	145	NaN	90	NaN	NaN	55	NaN	135	0	NaN	115	75	65	15	35	65	135	20
15.5	225	35	30	195	95	50	25	80	25	0	0	5	65	315	5	415	35	0	0	415	30	NaN	195	70	60	NaN	25	275	120	NaN	0	150	NaN	80	NaN	NaN	40	NaN	75	145	NaN	0	0	50	40	95	95	30	40
16	40	25	40	530	20	55	0	35	35	0	10	5	270	0	15	0	10	30	5	190	40	NaN	120	75	385	NaN	25	30	15	NaN	0	45	NaN	205	NaN	NaN	130	NaN	20	55	NaN	135	70	25	35	15	60	175	20
16.5	110	30	0	270	0	35	25	195	10	0	40	0	190	25	15	0	0	10	150	605	30	NaN	5	120	0	NaN	15	55	40	NaN	125	10	NaN	90	NaN	NaN	135	NaN	85	10	NaN	75	25	405	0	20	135	95	35
17	20	100	55	225	5	30	20	95	5	0	30	0	80	70	140	10	0	10	145	85	40	NaN	0	580	25	NaN	5	125	105	NaN	130	40	NaN	95	NaN	NaN	25	NaN	20	15	NaN	115	45	15	45	240	0	250	15
17.5	0	45	0	370	10	10	115	225	15	0	0	0	115	315	110	5	0	20	230	95	5	NaN	65	NaN	20	NaN	35	10	70	NaN	75	130	NaN	200	NaN	NaN	45	NaN	40	65	NaN	NaN	60	50	55	160	380	175	0
18	35	15	20	95	20	5	15	140	35	NaN	5	0	115	0	555	105	0	0	190	115	NaN	NaN	185	NaN	45	NaN	50	205	20	NaN	130	95	NaN	NaN	NaN	NaN	10	NaN	90	35	NaN	NaN	25	125	0	20	345	NaN	25
18.5	85	105	0	65	50	0	0	0	0	NaN	0	0	45	25	100	0	75	0	305	140	NaN	NaN	230	NaN	30	NaN	40	140	NaN	NaN	85	125	NaN	NaN	NaN	NaN	135	NaN	60	65	NaN	NaN	NaN	180	0	155	80	NaN	15
19	0	NaN	30	40	45	0	0	5	35	NaN	0	5	60	70	5	35	45	0	125	20	NaN	NaN	70	NaN	50	NaN	5	210	NaN	NaN	50	315	NaN	NaN	NaN	NaN	30	NaN	115	5	NaN	NaN	NaN	20	35	10	30	NaN	0
19.5	45	NaN	20	50	20	0	0	120	0	NaN	0	10	335	265	NaN	25	0	70	530	15	NaN	NaN	20	NaN	20	NaN	10	20	NaN	NaN	65	15	NaN	NaN	NaN	NaN	95	NaN	70	65	NaN	NaN	NaN	180	240	25	30	NaN	NaN
20	65	NaN	0	25	15	0	70	30	15	NaN	0	5	15	75	NaN	10	0	105	130	30	NaN	NaN	NaN	NaN	NaN	NaN	NaN	NaN	NaN	NaN	NaN	NaN	NaN	NaN	NaN	NaN	NaN	NaN	NaN	NaN	NaN	NaN	NaN	NaN	NaN	NaN	NaN	NaN	NaN
20.5	65	NaN	35	280	10	0	35	105	0	NaN	NaN	0	165	280	NaN	5	0	30	5	10	NaN	NaN	NaN	NaN	NaN	NaN	NaN	NaN	NaN	NaN	NaN	NaN	NaN	NaN	NaN	NaN	NaN	NaN	NaN	NaN	NaN	NaN	NaN	NaN	NaN	NaN	NaN	NaN	NaN
21	110	NaN	35	25	10	5	40	60	0	NaN	NaN	0	45	5	NaN	20	0	80	40	30	NaN	NaN	255	NaN	95	NaN	NaN	15	NaN	NaN	55	150	NaN	NaN	NaN	NaN	NaN	NaN	95	185	NaN	NaN	NaN	10	30	0	80	NaN	NaN
21.5	5	NaN	5	0	5	0	0	0	NaN	NaN	NaN	0	0	0	NaN	0	0	5	10	15	NaN	NaN	NaN	NaN	5	NaN	NaN	375	NaN	NaN	40	425	NaN	NaN	NaN	NaN	NaN	NaN	120	85	NaN	NaN	NaN	NaN	100	55	25	NaN	NaN
22	0	NaN	5	25	245	0	125	50	NaN	NaN	NaN	5	0	0	NaN	0	0	55	30	20	NaN	NaN	NaN	NaN	5	NaN	NaN	20	NaN	NaN	25	75	NaN	NaN	NaN	NaN	NaN	NaN	85	0	NaN	NaN	NaN	NaN	70	10	25	NaN	NaN
22.5	5	NaN	0	35	0	0	90	20	NaN	NaN	NaN	0	5	35	NaN	0	0	0	65	10	NaN	NaN	NaN	NaN	135	NaN	NaN	70	NaN	NaN	40	NaN	NaN	NaN	NaN	NaN	NaN	NaN	140	0	NaN	NaN	NaN	NaN	NaN	110	110	NaN	NaN
23	NaN	NaN	NaN	NaN	NaN	NaN	NaN	NaN	NaN	NaN	NaN	NaN	NaN	NaN	NaN	NaN	NaN	NaN	NaN	NaN	NaN	NaN	NaN	NaN	NaN	NaN	NaN	55	NaN	NaN	70	NaN	NaN	NaN	NaN	NaN	NaN	NaN	NaN	0	NaN	NaN	NaN	NaN	NaN	NaN	115	NaN	NaN
23.5	110	NaN	15	20	20	0	20	50	NaN	NaN	NaN	15	5	25	NaN	5	0	5	40	15	NaN	NaN	NaN	NaN	NaN	NaN	NaN	95	NaN	NaN	135	NaN	NaN	NaN	NaN	NaN	NaN	NaN	NaN	0	NaN	NaN	NaN	NaN	NaN	NaN	230	NaN	NaN
24	10	NaN	0	70	10	15	NaN	110	NaN	NaN	NaN	10	0	5	NaN	0	0	0	25	10	NaN	NaN	NaN	NaN	NaN	NaN	NaN	45	NaN	NaN	NaN	NaN	NaN	NaN	NaN	NaN	NaN	NaN	NaN	NaN	NaN	NaN	NaN	NaN	NaN	NaN	5	NaN	NaN
24.5	55	NaN	0	70	30	5	NaN	20	NaN	NaN	NaN	15	0	25	NaN	30	5	0	100	30	NaN	NaN	NaN	NaN	NaN	NaN	NaN	130	NaN	NaN	NaN	NaN	NaN	NaN	NaN	NaN	NaN	NaN	NaN	NaN	NaN	NaN	NaN	NaN	NaN	NaN	5	NaN	NaN
25	NaN	NaN	NaN	NaN	NaN	NaN	NaN	NaN	NaN	NaN	NaN	NaN	NaN	NaN	NaN	NaN	NaN	NaN	NaN	NaN	NaN	NaN	NaN	NaN	NaN	NaN	NaN	130	NaN	NaN	NaN	NaN	NaN	NaN	NaN	NaN	NaN	NaN	NaN	NaN	NaN	NaN	NaN	NaN	NaN	NaN	NaN	NaN	NaN
25.5	NaN	NaN	NaN	NaN	NaN	NaN	NaN	NaN	NaN	NaN	NaN	NaN	NaN	NaN	NaN	NaN	NaN	NaN	NaN	NaN	NaN	NaN	NaN	NaN	NaN	NaN	NaN	NaN	NaN	NaN	NaN	NaN	NaN	NaN	NaN	NaN	NaN	NaN	NaN	NaN	NaN	NaN	NaN	NaN	NaN	NaN	NaN	NaN	NaN
26	NaN	NaN	10	10	NaN	10	NaN	5	NaN	NaN	NaN	110	0	25	NaN	20	5	NaN	20	5	NaN	NaN	NaN	NaN	NaN	NaN	NaN	NaN	NaN	NaN	NaN	NaN	NaN	NaN	NaN	NaN	NaN	NaN	NaN	NaN	NaN	NaN	NaN	NaN	NaN	NaN	NaN	NaN	NaN
26.5	NaN	NaN	20	80	NaN	0	NaN	0	NaN	NaN	NaN	120	NaN	10	NaN	10	15	NaN	45	0	NaN	NaN	NaN	NaN	NaN	NaN	NaN	NaN	NaN	NaN	NaN	NaN	NaN	NaN	NaN	NaN	NaN	NaN	NaN	NaN	NaN	NaN	NaN	NaN	NaN	NaN	NaN	NaN	NaN
27	NaN	NaN	10	75	NaN	NaN	NaN	15	NaN	NaN	NaN	115	NaN	100	NaN	5	NaN	NaN	50	0	NaN	NaN	NaN	NaN	NaN	NaN	NaN	NaN	NaN	NaN	NaN	NaN	NaN	NaN	NaN	NaN	NaN	NaN	NaN	NaN	NaN	NaN	NaN	NaN	NaN	NaN	NaN	NaN	NaN
27.5	NaN	NaN	0	25	NaN	NaN	NaN	20	NaN	NaN	NaN	80	NaN	40	NaN	5	NaN	NaN	45	NaN	NaN	NaN	NaN	NaN	NaN	NaN	NaN	NaN	NaN	NaN	NaN	NaN	NaN	NaN	NaN	NaN	NaN	NaN	NaN	NaN	NaN	NaN	NaN	NaN	NaN	NaN	NaN	NaN	NaN
28	NaN	NaN	NaN	NaN	NaN	NaN	NaN	NaN	NaN	NaN	NaN	NaN	NaN	NaN	NaN	NaN	NaN	NaN	NaN	NaN	NaN	NaN	NaN	NaN	NaN	NaN	NaN	NaN	NaN	NaN	NaN	NaN	NaN	NaN	NaN	NaN	NaN	NaN	NaN	NaN	NaN	NaN	NaN	NaN	NaN	NaN	NaN	NaN	NaN
28.5	NaN	NaN	NaN	65	NaN	NaN	NaN	50	NaN	NaN	NaN	90	NaN	40	NaN	0	NaN	NaN	55	NaN	NaN	NaN	NaN	NaN	NaN	NaN	NaN	NaN	NaN	NaN	NaN	NaN	NaN	NaN	NaN	NaN	NaN	NaN	NaN	NaN	NaN	NaN	NaN	NaN	NaN	NaN	NaN	NaN	NaN
29	NaN	NaN	NaN	45	NaN	NaN	NaN	140	NaN	NaN	NaN	100	NaN	15	NaN	5	NaN	NaN	110	NaN	NaN	NaN	NaN	NaN	NaN	NaN	NaN	NaN	NaN	NaN	NaN	NaN	NaN	NaN	NaN	NaN	NaN	NaN	NaN	NaN	NaN	NaN	NaN	NaN	NaN	NaN	NaN	NaN	NaN
29.5	NaN	NaN	NaN	10	NaN	NaN	NaN	100	NaN	NaN	NaN	20	NaN	0	NaN	10	NaN	NaN	NaN	NaN	NaN	NaN	NaN	NaN	NaN	NaN	NaN	NaN	NaN	NaN	NaN	NaN	NaN	NaN	NaN	NaN	NaN	NaN	NaN	NaN	NaN	NaN	NaN	NaN	NaN	NaN	NaN	NaN	NaN
30	NaN	NaN	NaN	20	NaN	NaN	NaN	25	NaN	NaN	NaN	5	NaN	0	NaN	10	NaN	NaN	NaN	NaN	NaN	NaN	NaN	NaN	NaN	NaN	NaN	NaN	NaN	NaN	NaN	NaN	NaN	NaN	NaN	NaN	NaN	NaN	NaN	NaN	NaN	NaN	NaN	NaN	NaN	NaN	NaN	NaN	NaN
30.5	NaN	NaN	NaN	NaN	NaN	NaN	NaN	NaN	NaN	NaN	NaN	NaN	NaN	NaN	NaN	NaN	NaN	NaN	NaN	NaN	NaN	NaN	NaN	NaN	NaN	NaN	NaN	NaN	NaN	NaN	NaN	NaN	NaN	NaN	NaN	NaN	NaN	NaN	NaN	NaN	NaN	NaN	NaN	NaN	NaN	NaN	NaN	NaN	NaN
31	NaN	NaN	NaN	NaN	NaN	NaN	NaN	NaN	NaN	NaN	NaN	NaN	NaN	NaN	NaN	NaN	NaN	NaN	NaN	NaN	NaN	NaN	NaN	NaN	NaN	NaN	NaN	NaN	NaN	NaN	NaN	NaN	NaN	NaN	NaN	NaN	NaN	NaN	NaN	NaN	NaN	NaN	NaN	NaN	NaN	NaN	NaN	NaN	NaN
31.5	NaN	NaN	NaN	10	NaN	NaN	NaN	70	NaN	NaN	NaN	NaN	NaN	NaN	NaN	0	NaN	NaN	NaN	NaN	NaN	NaN	NaN	NaN	NaN	NaN	NaN	NaN	NaN	NaN	NaN	NaN	NaN	NaN	NaN	NaN	NaN	NaN	NaN	NaN	NaN	NaN	NaN	NaN	NaN	NaN	NaN	NaN	NaN
32	NaN	NaN	NaN	NaN	NaN	NaN	NaN	NaN	NaN	NaN	NaN	NaN	NaN	NaN	NaN	NaN	NaN	NaN	NaN	NaN	NaN	NaN	NaN	NaN	NaN	NaN	NaN	NaN	NaN	NaN	NaN	NaN	NaN	NaN	NaN	NaN	NaN	NaN	NaN	NaN	NaN	NaN	NaN	NaN	NaN	NaN	NaN	NaN	NaN
32.5	NaN	NaN	NaN	NaN	NaN	NaN	NaN	NaN	NaN	NaN	NaN	NaN	NaN	NaN	NaN	NaN	NaN	NaN	NaN	NaN	NaN	NaN	NaN	NaN	NaN	NaN	NaN	NaN	NaN	NaN	NaN	NaN	NaN	NaN	NaN	NaN	NaN	NaN	NaN	NaN	NaN	NaN	NaN	NaN	NaN	NaN	NaN	NaN	NaN
33	NaN	NaN	NaN	NaN	NaN	NaN	NaN	NaN	NaN	NaN	NaN	NaN	NaN	NaN	NaN	NaN	NaN	NaN	NaN	NaN	NaN	NaN	NaN	NaN	NaN	NaN	NaN	NaN	NaN	NaN	NaN	NaN	NaN	NaN	NaN	NaN	NaN	NaN	NaN	NaN	NaN	NaN	NaN	NaN	NaN	NaN	NaN	NaN	NaN
33.5	NaN	NaN	NaN	NaN	NaN	NaN	NaN	NaN	NaN	NaN	NaN	NaN	NaN	NaN	NaN	NaN	NaN	NaN	NaN	NaN	NaN	NaN	NaN	NaN	NaN	NaN	NaN	NaN	NaN	NaN	NaN	NaN	NaN	NaN	NaN	NaN	NaN	NaN	NaN	NaN	NaN	NaN	NaN	NaN	NaN	NaN	NaN	NaN	NaN
34	NaN	NaN	NaN	30	NaN	NaN	NaN	NaN	NaN	NaN	NaN	NaN	NaN	NaN	NaN	NaN	NaN	NaN	NaN	NaN	NaN	NaN	NaN	NaN	NaN	NaN	NaN	NaN	NaN	NaN	NaN	NaN	NaN	NaN	NaN	NaN	NaN	NaN	NaN	NaN	NaN	NaN	NaN	NaN	NaN	NaN	NaN	NaN	NaN
34.5	NaN	NaN	NaN	85	NaN	NaN	NaN	NaN	NaN	NaN	NaN	NaN	NaN	NaN	NaN	NaN	NaN	NaN	NaN	NaN	NaN	NaN	NaN	NaN	NaN	NaN	NaN	NaN	NaN	NaN	NaN	NaN	NaN	NaN	NaN	NaN	NaN	NaN	NaN	NaN	NaN	NaN	NaN	NaN	NaN	NaN	NaN	NaN	NaN
35	NaN	NaN	NaN	NaN	NaN	NaN	NaN	NaN	NaN	NaN	NaN	NaN	NaN	NaN	NaN	NaN	NaN	NaN	NaN	NaN	NaN	NaN	NaN	NaN	NaN	NaN	NaN	NaN	NaN	NaN	NaN	NaN	NaN	NaN	NaN	NaN	NaN	NaN	NaN	NaN	NaN	NaN	NaN	NaN	NaN	NaN	NaN	NaN	NaN
35.5	NaN	NaN	NaN	95	NaN	NaN	NaN	NaN	NaN	NaN	NaN	NaN	NaN	NaN	NaN	NaN	NaN	NaN	NaN	NaN	NaN	NaN	NaN	NaN	NaN	NaN	NaN	NaN	NaN	NaN	NaN	NaN	NaN	NaN	NaN	NaN	NaN	NaN	NaN	NaN	NaN	NaN	NaN	NaN	NaN	NaN	NaN	NaN	NaN
36	NaN	NaN	NaN	200	NaN	NaN	NaN	NaN	NaN	NaN	NaN	NaN	NaN	NaN	NaN	NaN	NaN	NaN	NaN	NaN	NaN	NaN	NaN	NaN	NaN	NaN	NaN	NaN	NaN	NaN	NaN	NaN	NaN	NaN	NaN	NaN	NaN	NaN	NaN	NaN	NaN	NaN	NaN	NaN	NaN	NaN	NaN	NaN	NaN
36.5	NaN	NaN	NaN	105	NaN	NaN	NaN	NaN	NaN	NaN	NaN	NaN	NaN	NaN	NaN	NaN	NaN	NaN	NaN	NaN	NaN	NaN	NaN	NaN	NaN	NaN	NaN	NaN	NaN	NaN	NaN	NaN	NaN	NaN	NaN	NaN	NaN	NaN	NaN	NaN	NaN	NaN	NaN	NaN	NaN	NaN	NaN	NaN	NaN
37	NaN	NaN	NaN	95	NaN	NaN	NaN	NaN	NaN	NaN	NaN	NaN	NaN	NaN	NaN	NaN	NaN	NaN	NaN	NaN	NaN	NaN	NaN	NaN	NaN	NaN	NaN	NaN	NaN	NaN	NaN	NaN	NaN	NaN	NaN	NaN	NaN	NaN	NaN	NaN	NaN	NaN	NaN	NaN	NaN	NaN	NaN	NaN	NaN
37.5	NaN	NaN	NaN	35	NaN	NaN	NaN	NaN	NaN	NaN	NaN	NaN	NaN	NaN	NaN	NaN	NaN	NaN	NaN	NaN	NaN	NaN	NaN	NaN	NaN	NaN	NaN	NaN	NaN	NaN	NaN	NaN	NaN	NaN	NaN	NaN	NaN	NaN	NaN	NaN	NaN	NaN	NaN	NaN	NaN	NaN	NaN	NaN	NaN
38	NaN	NaN	NaN	NaN	NaN	NaN	NaN	NaN	NaN	NaN	NaN	NaN	NaN	NaN	NaN	NaN	NaN	NaN	NaN	NaN	NaN	NaN	NaN	NaN	NaN	NaN	NaN	NaN	NaN	NaN	NaN	NaN	NaN	NaN	NaN	NaN	NaN	NaN	NaN	NaN	NaN	NaN	NaN	NaN	NaN	NaN	NaN	NaN	NaN
38.5	NaN	NaN	NaN	NaN	NaN	NaN	NaN	NaN	NaN	NaN	NaN	NaN	NaN	NaN	NaN	NaN	NaN	NaN	NaN	NaN	NaN	NaN	NaN	NaN	NaN	NaN	NaN	NaN	NaN	NaN	NaN	NaN	NaN	NaN	NaN	NaN	NaN	NaN	NaN	NaN	NaN	NaN	NaN	NaN	NaN	NaN	NaN	NaN	NaN
39	NaN	NaN	NaN	NaN	NaN	NaN	NaN	NaN	NaN	NaN	NaN	NaN	NaN	NaN	NaN	NaN	NaN	NaN	NaN	NaN	NaN	NaN	NaN	NaN	NaN	NaN	NaN	NaN	NaN	NaN	NaN	NaN	NaN	NaN	NaN	NaN	NaN	NaN	NaN	NaN	NaN	NaN	NaN	NaN	NaN	NaN	NaN	NaN	NaN
39.5	NaN	NaN	NaN	NaN	NaN	NaN	NaN	NaN	NaN	NaN	NaN	NaN	NaN	NaN	NaN	NaN	NaN	NaN	NaN	NaN	NaN	NaN	NaN	NaN	NaN	NaN	NaN	NaN	NaN	NaN	NaN	NaN	NaN	NaN	NaN	NaN	NaN	NaN	NaN	NaN	NaN	NaN	NaN	NaN	NaN	NaN	NaN	NaN	NaN
40	NaN	NaN	NaN	NaN	NaN	NaN	NaN	NaN	NaN	NaN	NaN	NaN	NaN	NaN	NaN	NaN	NaN	NaN	NaN	NaN	NaN	NaN	NaN	NaN	NaN	NaN	NaN	NaN	NaN	NaN	NaN	NaN	NaN	NaN	NaN	NaN	NaN	NaN	NaN	NaN	NaN	NaN	NaN	NaN	NaN	NaN	NaN	NaN	NaN
40.5	NaN	NaN	NaN	NaN	NaN	NaN	NaN	NaN	NaN	NaN	NaN	NaN	NaN	NaN	NaN	NaN	NaN	NaN	NaN	NaN	NaN	NaN	NaN	NaN	NaN	NaN	NaN	NaN	NaN	NaN	NaN	NaN	NaN	NaN	NaN	NaN	NaN	NaN	NaN	NaN	NaN	NaN	NaN	NaN	NaN	NaN	NaN	NaN	NaN
41	NaN	NaN	NaN	NaN	NaN	NaN	NaN	NaN	NaN	NaN	NaN	NaN	NaN	NaN	NaN	NaN	NaN	NaN	NaN	NaN	NaN	NaN	NaN	NaN	NaN	NaN	NaN	NaN	NaN	NaN	NaN	NaN	NaN	NaN	NaN	NaN	NaN	NaN	NaN	NaN	NaN	NaN	NaN	NaN	NaN	NaN	NaN	NaN	NaN
41.5	NaN	NaN	NaN	NaN	NaN	NaN	NaN	NaN	NaN	NaN	NaN	NaN	NaN	NaN	NaN	NaN	NaN	NaN	NaN	NaN	NaN	NaN	NaN	NaN	NaN	NaN	NaN	NaN	NaN	NaN	NaN	NaN	NaN	NaN	NaN	NaN	NaN	NaN	NaN	NaN	NaN	NaN	NaN	NaN	NaN	NaN	NaN	NaN	NaN
42	NaN	NaN	NaN	NaN	NaN	NaN	NaN	NaN	NaN	NaN	NaN	NaN	NaN	NaN	NaN	NaN	NaN	NaN	NaN	NaN	NaN	NaN	NaN	NaN	NaN	NaN	NaN	NaN	NaN	NaN	NaN	NaN	NaN	NaN	NaN	NaN	NaN	NaN	NaN	NaN	NaN	NaN	NaN	NaN	NaN	NaN	NaN	NaN	NaN
42.5	NaN	NaN	NaN	NaN	NaN	NaN	NaN	NaN	NaN	NaN	NaN	NaN	NaN	NaN	NaN	NaN	NaN	NaN	NaN	NaN	NaN	NaN	NaN	NaN	NaN	NaN	NaN	NaN	NaN	NaN	NaN	NaN	NaN	NaN	NaN	NaN	NaN	NaN	NaN	NaN	NaN	NaN	NaN	NaN	NaN	NaN	NaN	NaN	NaN
43	NaN	NaN	NaN	NaN	NaN	NaN	NaN	NaN	NaN	NaN	NaN	NaN	NaN	NaN	NaN	NaN	NaN	NaN	NaN	NaN	NaN	NaN	NaN	NaN	NaN	NaN	NaN	NaN	NaN	NaN	NaN	NaN	NaN	NaN	NaN	NaN	NaN	NaN	NaN	NaN	NaN	NaN	NaN	NaN	NaN	NaN	NaN	NaN	NaN
43.5	NaN	NaN	NaN	NaN	NaN	NaN	NaN	NaN	NaN	NaN	NaN	NaN	NaN	NaN	NaN	NaN	NaN	NaN	NaN	NaN	NaN	NaN	NaN	NaN	NaN	NaN	NaN	NaN	NaN	NaN	NaN	NaN	NaN	NaN	NaN	NaN	NaN	NaN	NaN	NaN	NaN	NaN	NaN	NaN	NaN	NaN	NaN	NaN	NaN
44	NaN	NaN	NaN	NaN	NaN	NaN	NaN	NaN	NaN	NaN	NaN	NaN	NaN	NaN	NaN	NaN	NaN	NaN	NaN	NaN	NaN	NaN	NaN	NaN	NaN	NaN	NaN	NaN	NaN	NaN	NaN	NaN	NaN	NaN	NaN	NaN	NaN	NaN	NaN	NaN	NaN	NaN	NaN	NaN	NaN	NaN	NaN	NaN	NaN
44.5	NaN	NaN	NaN	NaN	NaN	NaN	NaN	NaN	NaN	NaN	NaN	NaN	NaN	NaN	NaN	NaN	NaN	NaN	NaN	NaN	NaN	NaN	NaN	NaN	NaN	NaN	NaN	NaN	NaN	NaN	NaN	NaN	NaN	NaN	NaN	NaN	NaN	NaN	NaN	NaN	NaN	NaN	NaN	NaN	NaN	NaN	NaN	NaN	NaN
45	NaN	NaN	NaN	NaN	NaN	NaN	NaN	NaN	NaN	NaN	NaN	NaN	NaN	NaN	NaN	NaN	NaN	NaN	NaN	NaN	NaN	NaN	NaN	NaN	NaN	NaN	NaN	NaN	NaN	NaN	NaN	NaN	NaN	NaN	NaN	NaN	NaN	NaN	NaN	NaN	NaN	NaN	NaN	NaN	NaN	NaN	NaN	NaN	NaN
45.5	NaN	NaN	NaN	NaN	NaN	NaN	NaN	NaN	NaN	NaN	NaN	NaN	NaN	NaN	NaN	NaN	NaN	NaN	NaN	NaN	NaN	NaN	NaN	NaN	NaN	NaN	NaN	NaN	NaN	NaN	NaN	NaN	NaN	NaN	NaN	NaN	NaN	NaN	NaN	NaN	NaN	NaN	NaN	NaN	NaN	NaN	NaN	NaN	NaN
46	NaN	NaN	NaN	NaN	NaN	NaN	NaN	NaN	NaN	NaN	NaN	NaN	NaN	NaN	NaN	NaN	NaN	NaN	NaN	NaN	NaN	NaN	NaN	NaN	NaN	NaN	NaN	NaN	NaN	NaN	NaN	NaN	NaN	NaN	NaN	NaN	NaN	NaN	NaN	NaN	NaN	NaN	NaN	NaN	NaN	NaN	NaN	NaN	NaN
46.5	NaN	NaN	NaN	NaN	NaN	NaN	NaN	NaN	NaN	NaN	NaN	NaN	NaN	NaN	NaN	NaN	NaN	NaN	NaN	NaN	NaN	NaN	NaN	NaN	NaN	NaN	NaN	NaN	NaN	NaN	NaN	NaN	NaN	NaN	NaN	NaN	NaN	NaN	NaN	NaN	NaN	NaN	NaN	NaN	NaN	NaN	NaN	NaN	NaN
47	NaN	NaN	NaN	NaN	NaN	NaN	NaN	NaN	NaN	NaN	NaN	NaN	NaN	NaN	NaN	NaN	NaN	NaN	NaN	NaN	NaN	NaN	NaN	NaN	NaN	NaN	NaN	NaN	NaN	NaN	NaN	NaN	NaN	NaN	NaN	NaN	NaN	NaN	NaN	NaN	NaN	NaN	NaN	NaN	NaN	NaN	NaN	NaN	NaN
47.5	NaN	NaN	NaN	NaN	NaN	NaN	NaN	NaN	NaN	NaN	NaN	NaN	NaN	NaN	NaN	NaN	NaN	NaN	NaN	NaN	NaN	NaN	NaN	NaN	NaN	NaN	NaN	NaN	NaN	NaN	NaN	NaN	NaN	NaN	NaN	NaN	NaN	NaN	NaN	NaN	NaN	NaN	NaN	NaN	NaN	NaN	NaN	NaN	NaN
48	NaN	NaN	NaN	NaN	NaN	NaN	NaN	NaN	NaN	NaN	NaN	NaN	NaN	NaN	NaN	NaN	NaN	NaN	NaN	NaN	NaN	NaN	NaN	NaN	NaN	NaN	NaN	NaN	NaN	NaN	NaN	NaN	NaN	NaN	NaN	NaN	NaN	NaN	NaN	NaN	NaN	NaN	NaN	NaN	NaN	NaN	NaN	NaN	NaN
48.5	NaN	NaN	NaN	NaN	NaN	NaN	NaN	NaN	NaN	NaN	NaN	NaN	NaN	NaN	NaN	NaN	NaN	NaN	NaN	NaN	NaN	NaN	NaN	NaN	NaN	NaN	NaN	NaN	NaN	NaN	NaN	NaN	NaN	NaN	NaN	NaN	NaN	NaN	NaN	NaN	NaN	NaN	NaN	NaN	NaN	NaN	NaN	NaN	NaN
49	NaN	NaN	NaN	NaN	NaN	NaN	NaN	NaN	NaN	NaN	NaN	NaN	NaN	NaN	NaN	NaN	NaN	NaN	NaN	NaN	NaN	NaN	NaN	NaN	NaN	NaN	NaN	NaN	NaN	NaN	NaN	NaN	NaN	NaN	NaN	NaN	NaN	NaN	NaN	NaN	NaN	NaN	NaN	NaN	NaN	NaN	NaN	NaN	NaN
[truncated: 31 more columns]
