# Supplementary material for: Longitudinal imaging of Caenorhabditis elegans in a microfabricated device reveals variation in behavioral decline during aging
Source: eLife. 2017 May 31;6:e26652. doi: 10.7554/eLife.26652 (PMC5484621; doi:10.7554/eLife.26652)
Supplement: Figure 8—source data 1. — DOI: http://dx.doi.org/10.7554/eLife.26652.026 [file elife-26652-fig8-data1.zip › SourceData_Figure8/ResponseDuration/ResponseDurationN2_odr10RNAi.csv]

1.5	370	320	520	475	320	485	410	395	335	460	500	320	295	575	385	320	285	245	375	380	415	555	530	520	420	525	810	515	570	810	565	355	755	605	590	700	745	595	505	615
2	370	320	520	585	335	485	465	395	420	500	705	435	485	575	540	515	285	245	500	380	770	490	485	635	400	95	845	210	585	450	735	675	495	430	725	580	670	535	525	525
2.5	280	310	305	585	335	395	465	355	420	500	705	435	485	225	540	515	155	220	500	360	495	655	830	485	265	205	605	660	750	635	405	620	785	225	765	855	580	695	645	685
3	348	347	599	585	335	647	465	385	420	500	705	435	485	512	540	515	360	399	508	378	460	640	640	605	275	250	640	700	790	500	145	850	640	290	635	650	770	715	550	615
3.5	195	355	625	270	315	700	365	320	275	465	100	355	385	320	330	410	385	450	510	370	220	505	385	415	445	150	645	635	390	705	155	530	620	215	745	410	785	785	850	805
4	348	355	625	585	335	700	465	385	420	500	705	435	485	512	540	515	385	450	510	378	585	400	730	450	475	225	560	615	290	575	215	420	515	600	275	260	840	570	600	625
4.5	348	355	625	585	335	700	465	385	420	500	705	435	485	512	540	515	385	450	510	378	65	465	800	260	335	55	370	400	110	855	410	775	460	210	220	630	275	555	805	190
5	348	625	625	585	335	700	465	385	420	714	705	435	485	512	540	572	385	450	510	378	530	465	730	260	335	135	370	615	470	575	365	565	490	600	665	570	605	555	600	625
5.5	348	670	625	585	388	700	465	458	420	750	705	435	543	512	540	581	385	450	510	424	345	510	480	20	45	135	50	585	470	520	15	565	490	765	665	200	605	555	360	50
6	230	715	245	215	190	515	400	340	340	785	35	370	55	335	255	590	190	135	220	260	530	510	505	240	130	135	370	625	470	520	365	670	490	600	840	570	605	555	600	625
6.5	70	240	560	445	440	455	195	530	305	85	370	320	600	155	530	160	280	395	150	470	530	155	375	95	5	45	40	660	550	365	365	475	330	290	845	570	280	395	520	760
7	370	150	240	325	620	755	25	265	215	40	160	115	100	565	100	240	155	130	380	580	140	675	440	240	40	35	775	285	45	150	165	670	500	350	840	15	390	435	750	110
7.5	330	285	255	60	80	35	270	140	655	140	85	365	190	345	160	40	465	50	275	270	125	320	505	195	130	5	185	625	15	105	180	745	220	340	280	435	495	195	150	215
8	30	5	210	580	45	285	195	25	155	60	90	130	145	90	710	325	95	160	40	190	65	185	170	95	0	0	105	370	235	60	120	500	180	210	125	185	400	135	465	555
8.5	10	90	40	80	75	195	280	55	10	450	560	360	100	240	685	160	200	NaN	295	70	110	85	340	360	0	0	25	80	0	365	395	265	110	75	615	250	355	195	755	340
9	95	240	200	80	160	195	10	315	85	315	410	45	25	100	300	65	90	NaN	35	350	420	25	615	60	NaN	10	185	275	0	140	30	325	240	180	205	285	475	105	240	225
9.5	5	135	245	30	570	0	150	190	0	10	195	85	NaN	690	210	140	40	NaN	0	700	410	75	305	40	NaN	0	215	65	60	195	70	485	590	190	140	445	195	130	425	385
10	50	90	15	110	55	455	190	625	85	45	180	30	NaN	130	205	10	255	NaN	5	40	80	105	285	30	NaN	0	600	135	10	380	0	150	380	90	320	485	85	75	565	350
10.5	55	50	85	70	0	80	610	0	5	45	160	435	NaN	5	80	275	135	NaN	45	35	55	110	90	25	NaN	NaN	410	50	430	350	10	200	520	145	305	15	405	205	430	550
11	5	0	105	10	45	5	90	30	95	60	110	255	NaN	25	150	15	475	NaN	240	140	305	40	55	75	NaN	NaN	15	10	270	785	175	85	185	90	350	0	525	330	335	55
11.5	35	50	190	45	195	210	15	15	10	0	20	135	NaN	75	20	350	15	NaN	400	50	35	90	270	15	NaN	NaN	80	35	345	315	230	40	125	40	165	0	20	480	135	115
12	30	125	230	65	150	505	5	0	15	70	55	10	NaN	45	0	170	60	NaN	200	10	20	385	NaN	100	NaN	NaN	45	10	135	110	0	145	35	5	45	0	230	35	200	95
12.5	20	110	125	90	5	50	55	50	20	20	70	0	NaN	40	100	75	10	NaN	155	160	10	30	NaN	75	NaN	NaN	45	60	295	60	75	50	40	85	100	0	150	60	60	45
13	20	15	5	15	35	35	5	45	20	80	5	15	NaN	145	170	90	105	NaN	150	40	178	208	NaN	125	NaN	NaN	65	93	265	115	45	253	60	53	143	5	255	185	178	113
13.5	0	0	60	5	10	55	15	20	245	0	0	135	NaN	235	135	15	120	NaN	15	165	175	10	NaN	40	NaN	NaN	85	10	235	120	15	360	25	0	145	10	275	75	150	5
14	0	35	5	50	20	420	385	5	5	405	25	95	NaN	65	175	460	85	NaN	60	250	180	15	NaN	150	NaN	NaN	20	125	185	100	5	130	80	20	140	0	235	295	155	130
14.5	20	40	0	25	40	315	80	205	5	15	10	125	NaN	350	150	50	0	NaN	0	225	85	15	NaN	125	NaN	NaN	0	90	70	65	25	505	150	35	115	0	60	50	120	155
15	0	135	0	50	15	145	65	0	10	0	0	35	NaN	450	30	55	65	NaN	30	180	145	80	NaN	55	NaN	NaN	0	90	155	105	0	60	115	30	20	5	245	740	20	NaN
15.5	0	45	10	50	120	0	340	0	10	370	0	5	NaN	50	35	95	15	NaN	85	180	130	60	NaN	NaN	NaN	NaN	20	100	185	85	0	235	130	0	60	100	105	45	75	NaN
16	35	60	0	25	0	45	40	30	0	60	20	25	NaN	10	240	70	55	NaN	5	165	285	25	NaN	NaN	NaN	NaN	20	280	195	50	0	200	200	140	70	200	180	175	120	NaN
16.5	5	40	5	0	0	0	285	10	25	80	10	10	NaN	255	20	10	20	NaN	0	135	120	40	NaN	NaN	NaN	NaN	NaN	NaN	150	20	0	110	95	100	130	0	225	185	30	NaN
17	0	10	0	5	30	10	0	120	10	45	60	5	NaN	45	35	15	0	NaN	25	80	160	5	NaN	NaN	NaN	NaN	NaN	NaN	80	NaN	0	350	120	55	85	55	65	175	70	NaN
17.5	0	85	40	55	5	25	20	0	25	15	NaN	15	NaN	0	35	35	10	NaN	5	115	NaN	85	NaN	NaN	NaN	NaN	NaN	NaN	60	NaN	0	95	85	20	130	25	40	70	10	NaN
18	0	45	5	20	0	50	5	45	0	5	NaN	10	NaN	210	0	10	0	NaN	5	25	NaN	70	NaN	NaN	NaN	NaN	NaN	NaN	NaN	NaN	5	260	90	95	120	275	30	210	85	NaN
18.5	0	60	NaN	45	0	75	0	35	0	0	NaN	10	NaN	15	0	5	0	NaN	60	25	NaN	60	NaN	NaN	NaN	NaN	NaN	NaN	NaN	NaN	480	280	NaN	55	225	0	110	15	45	NaN
19	0	10	NaN	30	5	145	120	140	0	15	NaN	0	NaN	10	0	15	0	NaN	0	20	NaN	35	NaN	NaN	NaN	NaN	NaN	NaN	NaN	NaN	170	300	NaN	530	25	10	55	NaN	20	NaN
19.5	0	0	NaN	60	10	100	15	0	45	100	NaN	40	NaN	45	5	0	0	NaN	30	55	NaN	40	NaN	NaN	NaN	NaN	NaN	NaN	NaN	NaN	95	70	NaN	45	110	5	140	NaN	25	NaN
20	25	0	NaN	NaN	5	175	0	NaN	0	95	NaN	140	NaN	0	5	0	0	NaN	5	5	NaN	NaN	NaN	NaN	NaN	NaN	NaN	NaN	NaN	NaN	NaN	NaN	NaN	NaN	NaN	NaN	NaN	NaN	NaN	NaN
20.5	0	15	NaN	NaN	55	215	0	NaN	0	80	NaN	0	NaN	0	0	0	0	NaN	25	165	NaN	NaN	NaN	NaN	NaN	NaN	NaN	NaN	NaN	NaN	NaN	NaN	NaN	NaN	NaN	NaN	NaN	NaN	NaN	NaN
21	0	255	NaN	NaN	NaN	115	65	NaN	135	40	NaN	0	NaN	10	0	0	5	NaN	50	20	NaN	NaN	NaN	NaN	NaN	NaN	NaN	NaN	NaN	NaN	85	100	NaN	NaN	60	40	100	NaN	120	NaN
21.5	0	0	NaN	NaN	NaN	0	0	NaN	0	0	NaN	10	NaN	0	0	0	0	NaN	20	5	NaN	NaN	NaN	NaN	NaN	NaN	NaN	NaN	NaN	NaN	65	10	NaN	NaN	35	10	30	NaN	70	NaN
22	0	5	NaN	NaN	NaN	30	0	NaN	NaN	0	NaN	5	NaN	5	20	5	10	NaN	0	10	NaN	NaN	NaN	NaN	NaN	NaN	NaN	NaN	NaN	NaN	130	80	NaN	NaN	100	255	15	NaN	170	NaN
22.5	0	0	NaN	NaN	NaN	0	25	NaN	NaN	0	NaN	20	NaN	0	25	10	0	NaN	50	0	NaN	NaN	NaN	NaN	NaN	NaN	NaN	NaN	NaN	NaN	60	195	NaN	NaN	430	10	85	NaN	0	NaN
23	NaN	NaN	NaN	NaN	NaN	NaN	NaN	NaN	NaN	NaN	NaN	NaN	NaN	NaN	NaN	NaN	NaN	NaN	NaN	NaN	NaN	NaN	NaN	NaN	NaN	NaN	NaN	NaN	NaN	NaN	50	15	NaN	NaN	70	NaN	45	NaN	NaN	NaN
23.5	0	0	NaN	NaN	NaN	30	0	NaN	NaN	30	NaN	0	NaN	5	25	0	0	NaN	50	35	NaN	NaN	NaN	NaN	NaN	NaN	NaN	NaN	NaN	NaN	55	65	NaN	NaN	35	NaN	180	NaN	NaN	NaN
24	20	0	NaN	NaN	NaN	5	0	NaN	NaN	0	NaN	0	NaN	25	NaN	45	0	NaN	0	5	NaN	NaN	NaN	NaN	NaN	NaN	NaN	NaN	NaN	NaN	45	85	NaN	NaN	65	NaN	NaN	NaN	NaN	NaN
24.5	NaN	0	NaN	NaN	NaN	5	25	NaN	NaN	0	NaN	0	NaN	45	NaN	80	10	NaN	0	70	NaN	NaN	NaN	NaN	NaN	NaN	NaN	NaN	NaN	NaN	105	25	NaN	NaN	20	NaN	NaN	NaN	NaN	NaN
25	NaN	NaN	NaN	NaN	NaN	NaN	NaN	NaN	NaN	NaN	NaN	NaN	NaN	NaN	NaN	NaN	NaN	NaN	NaN	NaN	NaN	NaN	NaN	NaN	NaN	NaN	NaN	NaN	NaN	NaN	65	NaN	NaN	NaN	25	NaN	NaN	NaN	NaN	NaN
25.5	NaN	NaN	NaN	NaN	NaN	NaN	NaN	NaN	NaN	NaN	NaN	NaN	NaN	NaN	NaN	NaN	NaN	NaN	NaN	NaN	NaN	NaN	NaN	NaN	NaN	NaN	NaN	NaN	NaN	NaN	NaN	NaN	NaN	NaN	65	NaN	NaN	NaN	NaN	NaN
26	NaN	0	NaN	NaN	NaN	0	30	NaN	NaN	0	NaN	100	NaN	15	NaN	55	NaN	NaN	NaN	25	NaN	NaN	NaN	NaN	NaN	NaN	NaN	NaN	NaN	NaN	NaN	NaN	NaN	NaN	65	NaN	NaN	NaN	NaN	NaN
26.5	NaN	10	NaN	NaN	NaN	5	5	NaN	NaN	0	NaN	NaN	NaN	15	NaN	5	NaN	NaN	NaN	10	NaN	NaN	NaN	NaN	NaN	NaN	NaN	NaN	NaN	NaN	NaN	NaN	NaN	NaN	NaN	NaN	NaN	NaN	NaN	NaN
27	NaN	10	NaN	NaN	NaN	0	0	NaN	NaN	0	NaN	NaN	NaN	35	NaN	0	NaN	NaN	NaN	65	NaN	NaN	NaN	NaN	NaN	NaN	NaN	NaN	NaN	NaN	NaN	NaN	NaN	NaN	NaN	NaN	NaN	NaN	NaN	NaN
27.5	NaN	20	NaN	NaN	NaN	0	105	NaN	NaN	0	NaN	NaN	NaN	90	NaN	0	NaN	NaN	NaN	NaN	NaN	NaN	NaN	NaN	NaN	NaN	NaN	NaN	NaN	NaN	NaN	NaN	NaN	NaN	NaN	NaN	NaN	NaN	NaN	NaN
28	NaN	NaN	NaN	NaN	NaN	NaN	NaN	NaN	NaN	NaN	NaN	NaN	NaN	NaN	NaN	NaN	NaN	NaN	NaN	NaN	NaN	NaN	NaN	NaN	NaN	NaN	NaN	NaN	NaN	NaN	NaN	NaN	NaN	NaN	NaN	NaN	NaN	NaN	NaN	NaN
28.5	NaN	5	NaN	NaN	NaN	0	NaN	NaN	NaN	30	NaN	NaN	NaN	NaN	NaN	0	NaN	NaN	NaN	NaN	NaN	NaN	NaN	NaN	NaN	NaN	NaN	NaN	NaN	NaN	NaN	NaN	NaN	NaN	NaN	NaN	NaN	NaN	NaN	NaN
29	NaN	0	NaN	NaN	NaN	5	NaN	NaN	NaN	0	NaN	NaN	NaN	NaN	NaN	0	NaN	NaN	NaN	NaN	NaN	NaN	NaN	NaN	NaN	NaN	NaN	NaN	NaN	NaN	NaN	NaN	NaN	NaN	NaN	NaN	NaN	NaN	NaN	NaN
29.5	NaN	0	NaN	NaN	NaN	NaN	NaN	NaN	NaN	0	NaN	NaN	NaN	NaN	NaN	0	NaN	NaN	NaN	NaN	NaN	NaN	NaN	NaN	NaN	NaN	NaN	NaN	NaN	NaN	NaN	NaN	NaN	NaN	NaN	NaN	NaN	NaN	NaN	NaN
30	NaN	20	NaN	NaN	NaN	NaN	NaN	NaN	NaN	5	NaN	NaN	NaN	NaN	NaN	5	NaN	NaN	NaN	NaN	NaN	NaN	NaN	NaN	NaN	NaN	NaN	NaN	NaN	NaN	NaN	NaN	NaN	NaN	NaN	NaN	NaN	NaN	NaN	NaN
30.5	NaN	NaN	NaN	NaN	NaN	NaN	NaN	NaN	NaN	NaN	NaN	NaN	NaN	NaN	NaN	NaN	NaN	NaN	NaN	NaN	NaN	NaN	NaN	NaN	NaN	NaN	NaN	NaN	NaN	NaN	NaN	NaN	NaN	NaN	NaN	NaN	NaN	NaN	NaN	NaN
31	NaN	NaN	NaN	NaN	NaN	NaN	NaN	NaN	NaN	NaN	NaN	NaN	NaN	NaN	NaN	NaN	NaN	NaN	NaN	NaN	NaN	NaN	NaN	NaN	NaN	NaN	NaN	NaN	NaN	NaN	NaN	NaN	NaN	NaN	NaN	NaN	NaN	NaN	NaN	NaN
31.5	NaN	5	NaN	NaN	NaN	NaN	NaN	NaN	NaN	15	NaN	NaN	NaN	NaN	NaN	NaN	NaN	NaN	NaN	NaN	NaN	NaN	NaN	NaN	NaN	NaN	NaN	NaN	NaN	NaN	NaN	NaN	NaN	NaN	NaN	NaN	NaN	NaN	NaN	NaN
32	NaN	NaN	NaN	NaN	NaN	NaN	NaN	NaN	NaN	NaN	NaN	NaN	NaN	NaN	NaN	NaN	NaN	NaN	NaN	NaN	NaN	NaN	NaN	NaN	NaN	NaN	NaN	NaN	NaN	NaN	NaN	NaN	NaN	NaN	NaN	NaN	NaN	NaN	NaN	NaN
32.5	NaN	NaN	NaN	NaN	NaN	NaN	NaN	NaN	NaN	NaN	NaN	NaN	NaN	NaN	NaN	NaN	NaN	NaN	NaN	NaN	NaN	NaN	NaN	NaN	NaN	NaN	NaN	NaN	NaN	NaN	NaN	NaN	NaN	NaN	NaN	NaN	NaN	NaN	NaN	NaN
33	NaN	NaN	NaN	NaN	NaN	NaN	NaN	NaN	NaN	NaN	NaN	NaN	NaN	NaN	NaN	NaN	NaN	NaN	NaN	NaN	NaN	NaN	NaN	NaN	NaN	NaN	NaN	NaN	NaN	NaN	NaN	NaN	NaN	NaN	NaN	NaN	NaN	NaN	NaN	NaN
33.5	NaN	NaN	NaN	NaN	NaN	NaN	NaN	NaN	NaN	NaN	NaN	NaN	NaN	NaN	NaN	NaN	NaN	NaN	NaN	NaN	NaN	NaN	NaN	NaN	NaN	NaN	NaN	NaN	NaN	NaN	NaN	NaN	NaN	NaN	NaN	NaN	NaN	NaN	NaN	NaN
34	NaN	NaN	NaN	NaN	NaN	NaN	NaN	NaN	NaN	15	NaN	NaN	NaN	NaN	NaN	NaN	NaN	NaN	NaN	NaN	NaN	NaN	NaN	NaN	NaN	NaN	NaN	NaN	NaN	NaN	NaN	NaN	NaN	NaN	NaN	NaN	NaN	NaN	NaN	NaN
34.5	NaN	NaN	NaN	NaN	NaN	NaN	NaN	NaN	NaN	5	NaN	NaN	NaN	NaN	NaN	NaN	NaN	NaN	NaN	NaN	NaN	NaN	NaN	NaN	NaN	NaN	NaN	NaN	NaN	NaN	NaN	NaN	NaN	NaN	NaN	NaN	NaN	NaN	NaN	NaN
35	NaN	NaN	NaN	NaN	NaN	NaN	NaN	NaN	NaN	NaN	NaN	NaN	NaN	NaN	NaN	NaN	NaN	NaN	NaN	NaN	NaN	NaN	NaN	NaN	NaN	NaN	NaN	NaN	NaN	NaN	NaN	NaN	NaN	NaN	NaN	NaN	NaN	NaN	NaN	NaN
35.5	NaN	NaN	NaN	NaN	NaN	NaN	NaN	NaN	NaN	0	NaN	NaN	NaN	NaN	NaN	NaN	NaN	NaN	NaN	NaN	NaN	NaN	NaN	NaN	NaN	NaN	NaN	NaN	NaN	NaN	NaN	NaN	NaN	NaN	NaN	NaN	NaN	NaN	NaN	NaN
36	NaN	NaN	NaN	NaN	NaN	NaN	NaN	NaN	NaN	0	NaN	NaN	NaN	NaN	NaN	NaN	NaN	NaN	NaN	NaN	NaN	NaN	NaN	NaN	NaN	NaN	NaN	NaN	NaN	NaN	NaN	NaN	NaN	NaN	NaN	NaN	NaN	NaN	NaN	NaN
36.5	NaN	NaN	NaN	NaN	NaN	NaN	NaN	NaN	NaN	0	NaN	NaN	NaN	NaN	NaN	NaN	NaN	NaN	NaN	NaN	NaN	NaN	NaN	NaN	NaN	NaN	NaN	NaN	NaN	NaN	NaN	NaN	NaN	NaN	NaN	NaN	NaN	NaN	NaN	NaN
37	NaN	NaN	NaN	NaN	NaN	NaN	NaN	NaN	NaN	0	NaN	NaN	NaN	NaN	NaN	NaN	NaN	NaN	NaN	NaN	NaN	NaN	NaN	NaN	NaN	NaN	NaN	NaN	NaN	NaN	NaN	NaN	NaN	NaN	NaN	NaN	NaN	NaN	NaN	NaN
37.5	NaN	NaN	NaN	NaN	NaN	NaN	NaN	NaN	NaN	NaN	NaN	NaN	NaN	NaN	NaN	NaN	NaN	NaN	NaN	NaN	NaN	NaN	NaN	NaN	NaN	NaN	NaN	NaN	NaN	NaN	NaN	NaN	NaN	NaN	NaN	NaN	NaN	NaN	NaN	NaN
38	NaN	NaN	NaN	NaN	NaN	NaN	NaN	NaN	NaN	NaN	NaN	NaN	NaN	NaN	NaN	NaN	NaN	NaN	NaN	NaN	NaN	NaN	NaN	NaN	NaN	NaN	NaN	NaN	NaN	NaN	NaN	NaN	NaN	NaN	NaN	NaN	NaN	NaN	NaN	NaN
38.5	NaN	NaN	NaN	NaN	NaN	NaN	NaN	NaN	NaN	NaN	NaN	NaN	NaN	NaN	NaN	NaN	NaN	NaN	NaN	NaN	NaN	NaN	NaN	NaN	NaN	NaN	NaN	NaN	NaN	NaN	NaN	NaN	NaN	NaN	NaN	NaN	NaN	NaN	NaN	NaN
39	NaN	NaN	NaN	NaN	NaN	NaN	NaN	NaN	NaN	NaN	NaN	NaN	NaN	NaN	NaN	NaN	NaN	NaN	NaN	NaN	NaN	NaN	NaN	NaN	NaN	NaN	NaN	NaN	NaN	NaN	NaN	NaN	NaN	NaN	NaN	NaN	NaN	NaN	NaN	NaN
39.5	NaN	NaN	NaN	NaN	NaN	NaN	NaN	NaN	NaN	NaN	NaN	NaN	NaN	NaN	NaN	NaN	NaN	NaN	NaN	NaN	NaN	NaN	NaN	NaN	NaN	NaN	NaN	NaN	NaN	NaN	NaN	NaN	NaN	NaN	NaN	NaN	NaN	NaN	NaN	NaN
40	NaN	NaN	NaN	NaN	NaN	NaN	NaN	NaN	NaN	NaN	NaN	NaN	NaN	NaN	NaN	NaN	NaN	NaN	NaN	NaN	NaN	NaN	NaN	NaN	NaN	NaN	NaN	NaN	NaN	NaN	NaN	NaN	NaN	NaN	NaN	NaN	NaN	NaN	NaN	NaN
40.5	NaN	NaN	NaN	NaN	NaN	NaN	NaN	NaN	NaN	NaN	NaN	NaN	NaN	NaN	NaN	NaN	NaN	NaN	NaN	NaN	NaN	NaN	NaN	NaN	NaN	NaN	NaN	NaN	NaN	NaN	NaN	NaN	NaN	NaN	NaN	NaN	NaN	NaN	NaN	NaN
41	NaN	NaN	NaN	NaN	NaN	NaN	NaN	NaN	NaN	NaN	NaN	NaN	NaN	NaN	NaN	NaN	NaN	NaN	NaN	NaN	NaN	NaN	NaN	NaN	NaN	NaN	NaN	NaN	NaN	NaN	NaN	NaN	NaN	NaN	NaN	NaN	NaN	NaN	NaN	NaN
41.5	NaN	NaN	NaN	NaN	NaN	NaN	NaN	NaN	NaN	NaN	NaN	NaN	NaN	NaN	NaN	NaN	NaN	NaN	NaN	NaN	NaN	NaN	NaN	NaN	NaN	NaN	NaN	NaN	NaN	NaN	NaN	NaN	NaN	NaN	NaN	NaN	NaN	NaN	NaN	NaN
42	NaN	NaN	NaN	NaN	NaN	NaN	NaN	NaN	NaN	NaN	NaN	NaN	NaN	NaN	NaN	NaN	NaN	NaN	NaN	NaN	NaN	NaN	NaN	NaN	NaN	NaN	NaN	NaN	NaN	NaN	NaN	NaN	NaN	NaN	NaN	NaN	NaN	NaN	NaN	NaN
42.5	NaN	NaN	NaN	NaN	NaN	NaN	NaN	NaN	NaN	NaN	NaN	NaN	NaN	NaN	NaN	NaN	NaN	NaN	NaN	NaN	NaN	NaN	NaN	NaN	NaN	NaN	NaN	NaN	NaN	NaN	NaN	NaN	NaN	NaN	NaN	NaN	NaN	NaN	NaN	NaN
43	NaN	NaN	NaN	NaN	NaN	NaN	NaN	NaN	NaN	NaN	NaN	NaN	NaN	NaN	NaN	NaN	NaN	NaN	NaN	NaN	NaN	NaN	NaN	NaN	NaN	NaN	NaN	NaN	NaN	NaN	NaN	NaN	NaN	NaN	NaN	NaN	NaN	NaN	NaN	NaN
43.5	NaN	NaN	NaN	NaN	NaN	NaN	NaN	NaN	NaN	NaN	NaN	NaN	NaN	NaN	NaN	NaN	NaN	NaN	NaN	NaN	NaN	NaN	NaN	NaN	NaN	NaN	NaN	NaN	NaN	NaN	NaN	NaN	NaN	NaN	NaN	NaN	NaN	NaN	NaN	NaN
44	NaN	NaN	NaN	NaN	NaN	NaN	NaN	NaN	NaN	NaN	NaN	NaN	NaN	NaN	NaN	NaN	NaN	NaN	NaN	NaN	NaN	NaN	NaN	NaN	NaN	NaN	NaN	NaN	NaN	NaN	NaN	NaN	NaN	NaN	NaN	NaN	NaN	NaN	NaN	NaN
44.5	NaN	NaN	NaN	NaN	NaN	NaN	NaN	NaN	NaN	NaN	NaN	NaN	NaN	NaN	NaN	NaN	NaN	NaN	NaN	NaN	NaN	NaN	NaN	NaN	NaN	NaN	NaN	NaN	NaN	NaN	NaN	NaN	NaN	NaN	NaN	NaN	NaN	NaN	NaN	NaN
45	NaN	NaN	NaN	NaN	NaN	NaN	NaN	NaN	NaN	NaN	NaN	NaN	NaN	NaN	NaN	NaN	NaN	NaN	NaN	NaN	NaN	NaN	NaN	NaN	NaN	NaN	NaN	NaN	NaN	NaN	NaN	NaN	NaN	NaN	NaN	NaN	NaN	NaN	NaN	NaN
45.5	NaN	NaN	NaN	NaN	NaN	NaN	NaN	NaN	NaN	NaN	NaN	NaN	NaN	NaN	NaN	NaN	NaN	NaN	NaN	NaN	NaN	NaN	NaN	NaN	NaN	NaN	NaN	NaN	NaN	NaN	NaN	NaN	NaN	NaN	NaN	NaN	NaN	NaN	NaN	NaN
46	NaN	NaN	NaN	NaN	NaN	NaN	NaN	NaN	NaN	NaN	NaN	NaN	NaN	NaN	NaN	NaN	NaN	NaN	NaN	NaN	NaN	NaN	NaN	NaN	NaN	NaN	NaN	NaN	NaN	NaN	NaN	NaN	NaN	NaN	NaN	NaN	NaN	NaN	NaN	NaN
46.5	NaN	NaN	NaN	NaN	NaN	NaN	NaN	NaN	NaN	NaN	NaN	NaN	NaN	NaN	NaN	NaN	NaN	NaN	NaN	NaN	NaN	NaN	NaN	NaN	NaN	NaN	NaN	NaN	NaN	NaN	NaN	NaN	NaN	NaN	NaN	NaN	NaN	NaN	NaN	NaN
47	NaN	NaN	NaN	NaN	NaN	NaN	NaN	NaN	NaN	NaN	NaN	NaN	NaN	NaN	NaN	NaN	NaN	NaN	NaN	NaN	NaN	NaN	NaN	NaN	NaN	NaN	NaN	NaN	NaN	NaN	NaN	NaN	NaN	NaN	NaN	NaN	NaN	NaN	NaN	NaN
47.5	NaN	NaN	NaN	NaN	NaN	NaN	NaN	NaN	NaN	NaN	NaN	NaN	NaN	NaN	NaN	NaN	NaN	NaN	NaN	NaN	NaN	NaN	NaN	NaN	NaN	NaN	NaN	NaN	NaN	NaN	NaN	NaN	NaN	NaN	NaN	NaN	NaN	NaN	NaN	NaN
48	NaN	NaN	NaN	NaN	NaN	NaN	NaN	NaN	NaN	NaN	NaN	NaN	NaN	NaN	NaN	NaN	NaN	NaN	NaN	NaN	NaN	NaN	NaN	NaN	NaN	NaN	NaN	NaN	NaN	NaN	NaN	NaN	NaN	NaN	NaN	NaN	NaN	NaN	NaN	NaN
48.5	NaN	NaN	NaN	NaN	NaN	NaN	NaN	NaN	NaN	NaN	NaN	NaN	NaN	NaN	NaN	NaN	NaN	NaN	NaN	NaN	NaN	NaN	NaN	NaN	NaN	NaN	NaN	NaN	NaN	NaN	NaN	NaN	NaN	NaN	NaN	NaN	NaN	NaN	NaN	NaN
49	NaN	NaN	NaN	NaN	NaN	NaN	NaN	NaN	NaN	NaN	NaN	NaN	NaN	NaN	NaN	NaN	NaN	NaN	NaN	NaN	NaN	NaN	NaN	NaN	NaN	NaN	NaN	NaN	NaN	NaN	NaN	NaN	NaN	NaN	NaN	NaN	NaN	NaN	NaN	NaN
