# Supplementary material for: Longitudinal imaging of Caenorhabditis elegans in a microfabricated device reveals variation in behavioral decline during aging
Source: eLife. 2017 May 31;6:e26652. doi: 10.7554/eLife.26652 (PMC5484621; doi:10.7554/eLife.26652)
Supplement: Figure 8—source data 1. — DOI: http://dx.doi.org/10.7554/eLife.26652.026 [file elife-26652-fig8-data1.zip › SourceData_Figure8/ResponseDuration/ResponseDurationodr-10_daf2RNAi.csv]

1.5	515	430	580	535	570	650	635	410	535	510	645	530	535	595	595	640	470	365	530	275	750	675	795	0	780	625	615	835	720	790	710	820	820	620	720	745	720	710	245	735
2	705	455	695	745	700	815	810	410	690	760	660	545	800	NaN	725	640	640	475	650	540	410	615	720	0	705	745	745	745	740	575	665	830	695	690	790	655	715	600	690	670
2.5	705	455	695	745	700	815	810	245	690	760	660	545	800	665	725	550	640	475	650	540	640	730	725	0	740	480	595	520	800	605	805	780	865	750	765	740	730	750	770	640
3	705	643	722	745	700	823	810	398	690	775	720	695	800	NaN	725	708	685	618	680	540	565	690	805	0	720	720	520	755	670	860	755	795	600	705	490	770	790	770	630	670
3.5	675	705	730	355	420	825	795	360	685	780	740	745	710	770	120	730	700	665	690	345	250	725	745	0	595	770	785	720	690	815	610	715	615	680	425	750	725	785	535	440
4	705	705	730	745	700	825	810	398	690	780	740	745	NaN	NaN	725	730	700	665	690	540	125	620	645	0	195	675	590	730	720	760	835	645	810	720	235	590	815	775	460	680
4.5	705	705	730	745	700	825	810	398	690	780	740	745	NaN	NaN	725	730	700	665	690	540	130	490	705	0	535	450	340	655	485	715	670	40	645	435	115	615	680	695	190	510
5	705	705	730	745	700	825	810	398	747	780	740	745	NaN	NaN	725	730	700	665	780	540	205	490	645	0	195	510	475	700	485	715	680	500	645	460	115	610	700	695	415	510
5.5	705	705	730	745	700	825	810	398	756	780	740	745	NaN	NaN	725	730	700	665	795	540	205	310	425	0	160	510	475	700	105	715	680	175	375	460	15	355	465	670	185	465
6	460	310	290	305	495	325	800	290	765	430	405	25	NaN	535	145	510	115	230	810	510	205	490	430	0	210	510	475	700	450	715	680	500	550	460	40	610	700	670	415	465
6.5	215	360	395	155	185	440	470	375	650	205	680	245	NaN	435	120	630	580	335	475	10	410	330	430	0	105	130	420	185	450	715	90	500	550	375	28	610	700	425	415	250
7	270	370	515	245	585	405	500	10	655	535	230	110	NaN	270	565	485	365	230	370	200	85	570	330	0	210	445	360	10	235	715	430	245	415	300	37	445	630	475	145	335
7.5	95	130	545	215	240	595	95	45	650	615	560	120	NaN	455	90	815	100	40	15	595	10	190	345	0	225	90	445	250	295	NaN	305	500	230	420	NaN	320	145	275	65	205
8	290	70	415	230	395	490	535	10	555	445	145	0	NaN	345	510	440	215	210	255	285	175	195	315	0	380	105	500	520	335	NaN	195	410	445	50	NaN	510	310	350	405	320
8.5	45	305	320	215	395	240	295	0	835	130	575	0	NaN	130	185	150	380	160	205	185	15	265	95	0	100	315	295	255	80	NaN	255	470	660	285	NaN	475	355	350	280	430
9	65	250	340	290	110	345	195	0	575	220	325	NaN	NaN	305	295	675	140	195	315	50	5	300	385	0	475	285	315	110	385	NaN	40	0	685	155	NaN	440	430	160	445	190
9.5	25	330	240	440	435	430	220	5	575	210	550	NaN	NaN	370	360	520	320	40	680	490	5	55	260	0	465	65	435	20	775	NaN	195	50	530	270	NaN	270	205	200	60	70
10	165	430	125	385	165	125	160	70	430	540	685	NaN	NaN	600	165	415	360	45	320	435	120	145	165	0	700	385	90	80	290	NaN	735	20	135	225	NaN	35	400	245	80	25
10.5	165	110	365	190	185	305	145	45	265	140	350	NaN	NaN	260	365	475	560	65	840	130	0	460	125	0	70	125	20	25	10	NaN	270	95	320	615	NaN	90	200	65	265	60
11	0	375	340	305	145	100	375	0	210	250	10	NaN	NaN	205	575	420	350	5	125	115	25	70	245	0	85	295	35	5	405	NaN	400	235	425	130	NaN	235	85	0	5	295
11.5	5	55	500	190	65	350	575	0	350	210	220	NaN	NaN	435	320	415	510	80	335	110	35	30	330	0	360	165	15	10	605	NaN	525	300	150	325	NaN	35	5	55	5	245
12	225	115	355	80	105	625	390	5	100	470	490	NaN	NaN	160	530	385	485	0	195	120	80	85	135	0	280	135	25	25	NaN	NaN	280	135	15	155	NaN	190	155	25	5	30
12.5	15	15	350	120	25	495	300	0	170	200	250	NaN	NaN	690	390	325	460	5	130	40	10	195	290	0	20	10	20	5	NaN	NaN	85	80	20	55	NaN	135	65	20	15	55
13	10	30	85	285	10	695	195	NaN	290	70	280	NaN	NaN	230	405	440	145	10	90	40	78	195	303	NaN	235	123	43	65	NaN	NaN	183	135	53	323	NaN	163	143	305	355	110
13.5	0	5	20	110	5	125	575	NaN	160	20	185	NaN	NaN	50	375	380	185	5	340	125	75	10	115	0	190	40	25	20	NaN	NaN	10	NaN	50	335	NaN	20	55	310	450	130
14	65	25	15	85	0	35	240	NaN	265	0	100	NaN	NaN	130	290	55	295	5	65	80	75	195	315	0	65	110	60	105	NaN	NaN	20	NaN	55	310	NaN	20	130	300	260	90
14.5	0	0	60	35	0	160	210	NaN	40	0	235	NaN	NaN	695	420	180	275	5	45	0	90	305	225	0	10	15	10	15	NaN	NaN	20	NaN	65	215	NaN	55	165	5	125	200
15	20	0	80	40	10	145	175	NaN	295	0	65	NaN	NaN	265	75	155	460	0	145	5	70	20	5	0	5	240	85	420	NaN	NaN	10	NaN	10	95	NaN	0	20	80	105	100
15.5	10	0	60	35	35	485	0	NaN	95	0	95	NaN	NaN	260	0	150	305	5	125	5	15	120	45	0	25	60	10	140	NaN	NaN	20	NaN	5	60	NaN	60	25	85	35	0
16	10	0	40	5	10	195	30	NaN	65	0	195	NaN	NaN	795	NaN	150	395	5	180	55	0	35	25	0	50	155	60	0	NaN	NaN	25	NaN	15	110	NaN	25	40	5	125	20
16.5	195	0	95	10	0	135	150	NaN	40	0	355	NaN	NaN	165	NaN	50	85	0	220	125	5	75	110	0	0	20	75	0	NaN	NaN	65	NaN	105	60	NaN	NaN	135	15	5	30
17	55	0	55	50	5	70	230	NaN	155	0	185	NaN	NaN	600	NaN	65	35	0	220	0	40	70	40	0	45	25	30	20	NaN	NaN	10	NaN	5	185	NaN	NaN	250	95	5	75
17.5	25	0	15	15	160	40	35	NaN	80	0	40	NaN	NaN	360	NaN	15	465	15	115	350	0	70	25	0	0	45	0	20	NaN	NaN	15	NaN	60	110	NaN	NaN	115	45	20	190
18	0	0	5	20	200	5	5	NaN	110	0	90	NaN	NaN	90	NaN	85	345	25	65	55	20	40	20	0	85	5	150	25	NaN	NaN	55	NaN	10	545	NaN	NaN	200	10	20	10
18.5	45	5	55	10	270	25	65	NaN	85	0	120	NaN	NaN	390	NaN	385	100	85	115	25	5	75	65	0	50	100	5	30	NaN	NaN	25	NaN	0	130	NaN	NaN	105	25	40	30
19	15	0	10	20	325	85	50	NaN	45	0	130	NaN	NaN	50	NaN	445	15	5	75	25	0	120	25	0	40	25	10	55	NaN	NaN	100	NaN	355	40	NaN	NaN	295	5	20	20
19.5	0	0	210	20	95	5	300	NaN	130	0	140	NaN	NaN	290	NaN	280	20	15	110	30	NaN	100	20	0	180	0	30	0	NaN	NaN	245	NaN	10	85	NaN	NaN	85	15	50	150
20	0	5	90	20	285	30	300	NaN	15	0	15	NaN	NaN	50	NaN	60	80	5	155	25	NaN	NaN	NaN	NaN	NaN	NaN	NaN	NaN	NaN	NaN	NaN	NaN	NaN	NaN	NaN	NaN	NaN	NaN	NaN	NaN
20.5	55	0	180	20	355	70	5	NaN	220	10	60	NaN	NaN	170	NaN	45	135	0	100	10	NaN	NaN	NaN	NaN	NaN	NaN	NaN	NaN	NaN	NaN	NaN	NaN	NaN	NaN	NaN	NaN	NaN	NaN	NaN	NaN
21	10	0	30	15	155	235	10	NaN	55	10	215	NaN	NaN	285	NaN	30	260	10	185	35	NaN	20	60	0	170	NaN	15	80	NaN	NaN	20	NaN	195	180	NaN	NaN	80	75	55	80
21.5	0	0	0	0	0	0	0	NaN	0	0	25	NaN	NaN	0	NaN	30	25	0	15	0	NaN	100	35	0	45	NaN	20	15	NaN	NaN	25	NaN	70	175	NaN	NaN	35	40	10	435
22	0	20	5	10	15	20	205	NaN	90	0	220	NaN	NaN	10	NaN	130	20	10	55	50	NaN	20	15	0	0	NaN	5	100	NaN	NaN	60	NaN	140	80	NaN	NaN	40	145	60	NaN
22.5	0	10	0	65	25	5	195	NaN	15	0	105	NaN	NaN	85	NaN	75	90	0	5	185	NaN	0	0	0	10	NaN	15	70	NaN	NaN	50	NaN	120	85	NaN	NaN	140	115	10	NaN
23	NaN	NaN	NaN	NaN	NaN	NaN	NaN	NaN	NaN	NaN	NaN	NaN	NaN	NaN	NaN	NaN	NaN	NaN	NaN	NaN	NaN	5	0	0	5	NaN	5	5	NaN	NaN	5	NaN	230	45	NaN	NaN	220	NaN	20	NaN
23.5	0	45	10	60	55	90	5	NaN	15	0	50	NaN	NaN	280	NaN	160	270	10	95	165	NaN	0	15	0	5	NaN	5	200	NaN	NaN	60	NaN	10	15	NaN	NaN	275	NaN	35	NaN
24	0	0	30	0	105	55	100	NaN	75	20	270	NaN	NaN	175	NaN	90	345	15	30	0	NaN	NaN	NaN	0	160	NaN	10	85	NaN	NaN	15	NaN	370	40	NaN	NaN	30	NaN	20	NaN
24.5	0	5	0	10	15	95	125	NaN	125	230	20	NaN	NaN	155	NaN	115	245	15	40	0	NaN	NaN	NaN	0	95	NaN	5	155	NaN	NaN	25	NaN	60	40	NaN	NaN	60	NaN	5	NaN
25	NaN	NaN	NaN	NaN	NaN	NaN	NaN	NaN	NaN	NaN	NaN	NaN	NaN	NaN	NaN	NaN	NaN	NaN	NaN	NaN	NaN	NaN	NaN	0	130	NaN	0	15	NaN	NaN	5	NaN	0	10	NaN	NaN	60	NaN	25	NaN
25.5	NaN	NaN	NaN	NaN	NaN	NaN	NaN	NaN	NaN	NaN	NaN	NaN	NaN	NaN	NaN	NaN	NaN	NaN	NaN	NaN	NaN	NaN	NaN	0	105	NaN	0	85	NaN	NaN	225	NaN	NaN	185	NaN	NaN	NaN	NaN	105	NaN
26	0	40	NaN	5	0	115	210	NaN	20	25	15	NaN	NaN	50	NaN	5	350	0	220	0	NaN	NaN	NaN	0	150	NaN	0	15	NaN	NaN	0	NaN	NaN	40	NaN	NaN	NaN	NaN	10	NaN
26.5	5	5	NaN	15	20	165	95	NaN	95	130	85	NaN	NaN	350	NaN	35	35	0	120	0	NaN	NaN	NaN	0	145	NaN	5	NaN	NaN	NaN	0	NaN	NaN	140	NaN	NaN	NaN	NaN	35	NaN
27	0	40	NaN	70	150	145	115	NaN	95	110	30	NaN	NaN	90	NaN	10	45	0	120	0	NaN	NaN	NaN	0	240	NaN	0	NaN	NaN	NaN	0	NaN	NaN	180	NaN	NaN	NaN	NaN	10	NaN
27.5	0	15	NaN	165	125	225	45	NaN	15	10	315	NaN	NaN	30	NaN	0	90	5	40	0	NaN	NaN	NaN	0	90	NaN	5	NaN	NaN	NaN	5	NaN	NaN	125	NaN	NaN	NaN	NaN	10	NaN
28	NaN	NaN	NaN	NaN	NaN	NaN	NaN	NaN	NaN	NaN	NaN	NaN	NaN	NaN	NaN	NaN	NaN	NaN	NaN	NaN	NaN	NaN	NaN	0	155	NaN	5	NaN	NaN	NaN	0	NaN	NaN	420	NaN	NaN	NaN	NaN	55	NaN
28.5	NaN	5	NaN	30	60	20	175	NaN	110	10	40	NaN	NaN	140	NaN	270	65	0	30	0	NaN	NaN	NaN	0	75	NaN	NaN	NaN	NaN	NaN	10	NaN	NaN	45	NaN	NaN	NaN	NaN	0	NaN
29	NaN	15	NaN	120	30	0	65	NaN	25	5	100	NaN	NaN	190	NaN	90	240	35	455	0	NaN	NaN	NaN	0	65	NaN	NaN	NaN	NaN	NaN	0	NaN	NaN	5	NaN	NaN	NaN	NaN	0	NaN
29.5	NaN	25	NaN	30	0	0	25	NaN	110	20	50	NaN	NaN	55	NaN	155	160	0	10	85	NaN	NaN	NaN	0	0	NaN	NaN	NaN	NaN	NaN	0	NaN	NaN	0	NaN	NaN	NaN	NaN	0	NaN
30	NaN	100	NaN	NaN	0	5	160	NaN	105	5	255	NaN	NaN	40	NaN	80	260	15	170	0	NaN	NaN	NaN	0	45	NaN	NaN	NaN	NaN	NaN	30	NaN	NaN	55	NaN	NaN	NaN	NaN	0	NaN
30.5	NaN	NaN	NaN	NaN	NaN	NaN	NaN	NaN	NaN	NaN	NaN	NaN	NaN	NaN	NaN	NaN	NaN	NaN	NaN	NaN	NaN	NaN	NaN	0	0	NaN	NaN	NaN	NaN	NaN	5	NaN	NaN	25	NaN	NaN	NaN	NaN	0	NaN
31	NaN	NaN	NaN	NaN	NaN	NaN	NaN	NaN	NaN	NaN	NaN	NaN	NaN	NaN	NaN	NaN	NaN	NaN	NaN	NaN	NaN	NaN	NaN	0	0	NaN	NaN	NaN	NaN	NaN	30	NaN	NaN	125	NaN	NaN	NaN	NaN	0	NaN
31.5	NaN	40	NaN	NaN	390	160	120	NaN	NaN	10	10	NaN	NaN	180	NaN	70	135	5	5	5	NaN	NaN	NaN	0	0	NaN	NaN	NaN	NaN	NaN	0	NaN	NaN	15	NaN	NaN	NaN	NaN	0	NaN
32	NaN	NaN	NaN	NaN	NaN	NaN	NaN	NaN	NaN	NaN	NaN	NaN	NaN	NaN	NaN	NaN	NaN	NaN	NaN	NaN	NaN	NaN	NaN	0	NaN	NaN	NaN	NaN	NaN	NaN	0	NaN	NaN	40	NaN	NaN	NaN	NaN	0	NaN
32.5	NaN	NaN	NaN	NaN	NaN	NaN	NaN	NaN	NaN	NaN	NaN	NaN	NaN	NaN	NaN	NaN	NaN	NaN	NaN	NaN	NaN	NaN	NaN	0	NaN	NaN	NaN	NaN	NaN	NaN	NaN	NaN	NaN	50	NaN	NaN	NaN	NaN	0	NaN
33	NaN	NaN	NaN	NaN	NaN	NaN	NaN	NaN	NaN	NaN	NaN	NaN	NaN	NaN	NaN	NaN	NaN	NaN	NaN	NaN	NaN	NaN	NaN	0	NaN	NaN	NaN	NaN	NaN	NaN	NaN	NaN	NaN	40	NaN	NaN	NaN	NaN	0	NaN
33.5	NaN	NaN	NaN	NaN	NaN	NaN	NaN	NaN	NaN	NaN	NaN	NaN	NaN	NaN	NaN	NaN	NaN	NaN	NaN	NaN	NaN	NaN	NaN	0	NaN	NaN	NaN	NaN	NaN	NaN	NaN	NaN	NaN	35	NaN	NaN	NaN	NaN	0	NaN
34	NaN	0	NaN	NaN	10	20	5	NaN	NaN	0	155	NaN	NaN	100	NaN	25	165	0	60	20	NaN	NaN	NaN	0	NaN	NaN	NaN	NaN	NaN	NaN	NaN	NaN	NaN	40	NaN	NaN	NaN	NaN	0	NaN
34.5	NaN	5	NaN	NaN	135	15	65	NaN	NaN	0	50	NaN	NaN	35	NaN	45	55	0	80	15	NaN	NaN	NaN	0	NaN	NaN	NaN	NaN	NaN	NaN	NaN	NaN	NaN	15	NaN	NaN	NaN	NaN	0	NaN
35	NaN	NaN	NaN	NaN	NaN	NaN	NaN	NaN	NaN	NaN	NaN	NaN	NaN	NaN	NaN	NaN	NaN	NaN	NaN	NaN	NaN	NaN	NaN	0	NaN	NaN	NaN	NaN	NaN	NaN	NaN	NaN	NaN	125	NaN	NaN	NaN	NaN	0	NaN
35.5	NaN	25	NaN	NaN	95	125	50	NaN	NaN	5	85	NaN	NaN	35	NaN	35	100	0	5	25	NaN	NaN	NaN	0	NaN	NaN	NaN	NaN	NaN	NaN	NaN	NaN	NaN	260	NaN	NaN	NaN	NaN	0	NaN
36	NaN	NaN	NaN	NaN	25	35	110	NaN	NaN	10	65	NaN	NaN	260	NaN	15	0	0	10	40	NaN	NaN	NaN	0	NaN	NaN	NaN	NaN	NaN	NaN	NaN	NaN	NaN	100	NaN	NaN	NaN	NaN	0	NaN
36.5	NaN	NaN	NaN	NaN	10	75	75	NaN	NaN	0	5	NaN	NaN	35	NaN	210	50	5	0	0	NaN	NaN	NaN	0	NaN	NaN	NaN	NaN	NaN	NaN	NaN	NaN	NaN	25	NaN	NaN	NaN	NaN	0	NaN
37	NaN	NaN	NaN	NaN	360	45	255	NaN	NaN	0	45	NaN	NaN	30	NaN	30	40	25	15	10	NaN	NaN	NaN	0	NaN	NaN	NaN	NaN	NaN	NaN	NaN	NaN	NaN	0	NaN	NaN	NaN	NaN	0	NaN
37.5	NaN	NaN	NaN	NaN	10	190	145	NaN	NaN	0	10	NaN	NaN	15	NaN	5	5	0	0	10	NaN	NaN	NaN	0	NaN	NaN	NaN	NaN	NaN	NaN	NaN	NaN	NaN	0	NaN	NaN	NaN	NaN	0	NaN
38	NaN	NaN	NaN	NaN	55	70	205	NaN	NaN	NaN	20	NaN	NaN	15	NaN	5	70	0	0	5	NaN	NaN	NaN	0	NaN	NaN	NaN	NaN	NaN	NaN	NaN	NaN	NaN	40	NaN	NaN	NaN	NaN	0	NaN
38.5	NaN	NaN	NaN	NaN	30	80	205	NaN	NaN	NaN	10	NaN	NaN	15	NaN	5	45	0	0	0	NaN	NaN	NaN	0	NaN	NaN	NaN	NaN	NaN	NaN	NaN	NaN	NaN	0	NaN	NaN	NaN	NaN	0	NaN
39	NaN	NaN	NaN	NaN	90	110	270	NaN	NaN	NaN	20	NaN	NaN	55	NaN	0	70	0	NaN	0	NaN	NaN	NaN	0	NaN	NaN	NaN	NaN	NaN	NaN	NaN	NaN	NaN	10	NaN	NaN	NaN	NaN	0	NaN
39.5	NaN	NaN	NaN	NaN	30	5	325	NaN	NaN	NaN	0	NaN	NaN	5	NaN	0	105	NaN	NaN	10	NaN	NaN	NaN	0	NaN	NaN	NaN	NaN	NaN	NaN	NaN	NaN	NaN	NaN	NaN	NaN	NaN	NaN	0	NaN
40	NaN	NaN	NaN	NaN	0	40	145	NaN	NaN	NaN	0	NaN	NaN	15	NaN	0	0	NaN	NaN	0	NaN	NaN	NaN	0	NaN	NaN	NaN	NaN	NaN	NaN	NaN	NaN	NaN	NaN	NaN	NaN	NaN	NaN	0	NaN
40.5	NaN	NaN	NaN	NaN	0	80	90	NaN	NaN	NaN	10	NaN	NaN	20	NaN	0	5	NaN	NaN	NaN	NaN	NaN	NaN	NaN	NaN	NaN	NaN	NaN	NaN	NaN	NaN	NaN	NaN	NaN	NaN	NaN	NaN	NaN	NaN	NaN
41	NaN	NaN	NaN	NaN	15	55	270	NaN	NaN	NaN	0	NaN	NaN	40	NaN	0	5	NaN	NaN	NaN	NaN	NaN	NaN	NaN	NaN	NaN	NaN	NaN	NaN	NaN	NaN	NaN	NaN	NaN	NaN	NaN	NaN	NaN	NaN	NaN
41.5	NaN	NaN	NaN	NaN	10	65	150	NaN	NaN	NaN	0	NaN	NaN	5	NaN	5	10	NaN	NaN	NaN	NaN	NaN	NaN	0	NaN	NaN	NaN	NaN	NaN	NaN	NaN	NaN	NaN	NaN	NaN	NaN	NaN	NaN	0	NaN
42	NaN	NaN	NaN	NaN	5	70	345	NaN	NaN	NaN	0	NaN	NaN	0	NaN	0	15	NaN	NaN	NaN	NaN	NaN	NaN	0	NaN	NaN	NaN	NaN	NaN	NaN	NaN	NaN	NaN	NaN	NaN	NaN	NaN	NaN	0	NaN
42.5	NaN	NaN	NaN	NaN	0	90	20	NaN	NaN	NaN	NaN	NaN	NaN	0	NaN	0	0	NaN	NaN	NaN	NaN	NaN	NaN	0	NaN	NaN	NaN	NaN	NaN	NaN	NaN	NaN	NaN	NaN	NaN	NaN	NaN	NaN	0	NaN
43	NaN	NaN	NaN	NaN	0	10	190	NaN	NaN	NaN	NaN	NaN	NaN	80	NaN	NaN	0	NaN	NaN	NaN	NaN	NaN	NaN	0	NaN	NaN	NaN	NaN	NaN	NaN	NaN	NaN	NaN	NaN	NaN	NaN	NaN	NaN	0	NaN
43.5	NaN	NaN	NaN	NaN	0	0	320	NaN	NaN	NaN	NaN	NaN	NaN	0	NaN	NaN	0	NaN	NaN	NaN	NaN	NaN	NaN	0	NaN	NaN	NaN	NaN	NaN	NaN	NaN	NaN	NaN	NaN	NaN	NaN	NaN	NaN	0	NaN
44	NaN	NaN	NaN	NaN	0	0	155	NaN	NaN	NaN	NaN	NaN	NaN	20	NaN	NaN	0	NaN	NaN	NaN	NaN	NaN	NaN	0	NaN	NaN	NaN	NaN	NaN	NaN	NaN	NaN	NaN	NaN	NaN	NaN	NaN	NaN	NaN	NaN
44.5	NaN	NaN	NaN	NaN	0	NaN	230	NaN	NaN	NaN	NaN	NaN	NaN	0	NaN	NaN	0	NaN	NaN	NaN	NaN	NaN	NaN	NaN	NaN	NaN	NaN	NaN	NaN	NaN	NaN	NaN	NaN	NaN	NaN	NaN	NaN	NaN	NaN	NaN
45	NaN	NaN	NaN	NaN	NaN	NaN	25	NaN	NaN	NaN	NaN	NaN	NaN	0	NaN	NaN	0	NaN	NaN	NaN	NaN	NaN	NaN	NaN	NaN	NaN	NaN	NaN	NaN	NaN	NaN	NaN	NaN	NaN	NaN	NaN	NaN	NaN	NaN	NaN
45.5	NaN	NaN	NaN	NaN	NaN	NaN	55	NaN	NaN	NaN	NaN	NaN	NaN	20	NaN	NaN	0	NaN	NaN	NaN	NaN	NaN	NaN	NaN	NaN	NaN	NaN	NaN	NaN	NaN	NaN	NaN	NaN	NaN	NaN	NaN	NaN	NaN	NaN	NaN
46	NaN	NaN	NaN	NaN	NaN	NaN	230	NaN	NaN	NaN	NaN	NaN	NaN	0	NaN	NaN	0	NaN	NaN	NaN	NaN	NaN	NaN	NaN	NaN	NaN	NaN	NaN	NaN	NaN	NaN	NaN	NaN	NaN	NaN	NaN	NaN	NaN	NaN	NaN
46.5	NaN	NaN	NaN	NaN	NaN	NaN	30	NaN	NaN	NaN	NaN	NaN	NaN	20	NaN	NaN	NaN	NaN	NaN	NaN	NaN	NaN	NaN	NaN	NaN	NaN	NaN	NaN	NaN	NaN	NaN	NaN	NaN	NaN	NaN	NaN	NaN	NaN	NaN	NaN
47	NaN	NaN	NaN	NaN	NaN	NaN	35	NaN	NaN	NaN	NaN	NaN	NaN	35	NaN	NaN	NaN	NaN	NaN	NaN	NaN	NaN	NaN	NaN	NaN	NaN	NaN	NaN	NaN	NaN	NaN	NaN	NaN	NaN	NaN	NaN	NaN	NaN	NaN	NaN
47.5	NaN	NaN	NaN	NaN	NaN	NaN	25	NaN	NaN	NaN	NaN	NaN	NaN	0	NaN	NaN	NaN	NaN	NaN	NaN	NaN	NaN	NaN	NaN	NaN	NaN	NaN	NaN	NaN	NaN	NaN	NaN	NaN	NaN	NaN	NaN	NaN	NaN	NaN	NaN
48	NaN	NaN	NaN	NaN	NaN	NaN	15	NaN	NaN	NaN	NaN	NaN	NaN	15	NaN	NaN	NaN	NaN	NaN	NaN	NaN	NaN	NaN	NaN	NaN	NaN	NaN	NaN	NaN	NaN	NaN	NaN	NaN	NaN	NaN	NaN	NaN	NaN	NaN	NaN
48.5	NaN	NaN	NaN	NaN	NaN	NaN	25	NaN	NaN	NaN	NaN	NaN	NaN	10	NaN	NaN	NaN	NaN	NaN	NaN	NaN	NaN	NaN	NaN	NaN	NaN	NaN	NaN	NaN	NaN	NaN	NaN	NaN	NaN	NaN	NaN	NaN	NaN	NaN	NaN
49	NaN	NaN	NaN	NaN	NaN	NaN	NaN	NaN	NaN	NaN	NaN	NaN	NaN	NaN	NaN	NaN	NaN	NaN	NaN	NaN	NaN	NaN	NaN	NaN	NaN	NaN	NaN	NaN	NaN	NaN	NaN	NaN	NaN	NaN	NaN	NaN	NaN	NaN	NaN	NaN
