# Supplementary material for: Longitudinal imaging of Caenorhabditis elegans in a microfabricated device reveals variation in behavioral decline during aging
Source: eLife. 2017 May 31;6:e26652. doi: 10.7554/eLife.26652 (PMC5484621; doi:10.7554/eLife.26652)
Supplement: Figure 8—source data 1. — DOI: http://dx.doi.org/10.7554/eLife.26652.026 [file elife-26652-fig8-data1.zip › SourceData_Figure8/ResponseDuration/ResponseDurationodr-10_EV.csv]

1.5	535	555	720	465	655	630	395	665	770	540	730	765	605	610	650	600	375	625	675	830	680	745	620	840	335	685	660	780	630	705	745	795	730	740	745	745	830	655	760	490
2	650	635	720	685	750	810	685	685	770	560	800	765	810	805	650	725	565	650	675	830	560	755	785	760	470	785	780	755	655	745	595	830	585	765	795	800	790	600	835	575
2.5	650	635	660	685	750	810	685	685	670	560	800	705	810	805	460	725	565	650	310	495	700	620	730	745	385	710	705	755	690	730	560	755	150	775	810	585	790	575	730	690
3	695	677	795	715	765	810	757	757	767	613	800	763	810	805	633	785	678	680	597	755	680	675	785	775	520	680	750	810	755	800	560	805	355	815	780	735	790	660	805	625
3.5	710	690	820	725	770	810	780	780	755	630	545	755	600	765	580	805	715	690	360	530	765	580	720	455	230	565	715	540	660	780	645	810	395	785	735	765	790	705	670	795
4	710	690	820	725	770	810	780	780	767	630	800	763	810	805	633	805	715	690	597	755	595	650	605	715	650	385	720	515	395	45	345	860	415	775	370	725	790	765	670	530
4.5	710	690	820	725	770	810	780	780	767	630	800	763	810	805	633	805	715	690	597	755	535	350	330	415	640	625	645	215	270	200	465	500	300	625	275	440	790	650	670	325
5	710	690	820	725	770	810	780	780	767	630	800	763	810	805	633	805	715	702	597	755	535	410	580	575	640	385	645	320	370	200	465	565	300	715	360	600	790	650	670	385
5.5	710	690	820	725	770	810	780	780	767	630	825	763	810	805	633	805	715	704	597	755	495	405	580	575	430	200	155	305	125	570	635	565	170	715	170	315	790	595	670	385
6	340	475	650	565	245	595	595	585	385	460	585	445	755	640	340	235	405	705	160	455	495	495	580	575	640	385	645	320	400	545	465	565	280	715	455	600	790	650	670	385
6.5	135	675	470	405	525	740	275	575	355	335	850	750	710	585	275	565	700	515	95	70	345	410	325	360	255	320	275	320	370	70	80	375	280	125	360	600	790	215	670	375
7	195	430	635	270	415	170	460	635	680	585	315	505	655	450	170	490	260	510	125	200	50	500	315	140	405	660	240	275	400	545	130	470	40	225	465	480	790	650	670	210
7.5	230	195	635	445	370	440	630	740	690	320	155	200	680	390	495	370	235	470	105	270	165	495	210	255	700	205	695	335	515	510	245	215	140	325	455	245	NaN	90	NaN	135
8	765	115	260	160	330	145	210	230	325	185	160	395	345	315	315	140	145	810	320	230	370	430	460	440	615	505	715	150	640	310	350	640	0	480	210	260	NaN	160	NaN	145
8.5	315	145	260	145	485	215	170	335	355	725	705	35	480	360	25	110	530	415	530	160	530	260	355	485	450	185	315	400	125	250	395	250	NaN	425	445	130	NaN	95	NaN	145
9	75	100	165	430	145	215	295	130	345	130	685	115	265	390	30	180	50	695	90	315	205	145	485	160	175	175	10	55	190	230	55	205	NaN	370	235	155	NaN	55	NaN	10
9.5	110	370	335	30	165	580	45	385	255	145	295	50	250	670	225	655	170	250	480	40	55	130	220	260	225	270	205	25	170	505	85	250	NaN	155	455	5	NaN	360	NaN	295
10	70	245	215	125	200	255	120	665	175	80	95	315	40	470	295	225	205	310	25	0	180	145	165	560	0	130	285	5	280	110	75	140	NaN	80	200	295	NaN	310	NaN	365
10.5	100	375	400	145	350	460	230	415	310	90	110	150	25	755	25	385	405	505	0	625	135	140	165	325	0	20	185	0	245	100	85	95	NaN	95	100	260	NaN	300	NaN	155
11	100	20	90	90	65	130	140	260	95	190	55	190	190	55	55	290	55	140	0	30	50	90	240	195	10	30	65	55	295	460	80	15	NaN	70	85	75	NaN	20	NaN	140
11.5	590	160	0	55	80	570	60	30	135	605	145	65	330	170	215	645	525	535	5	70	55	120	175	205	275	25	15	230	95	20	50	25	NaN	110	345	35	NaN	100	NaN	660
12	140	120	5	535	600	190	705	0	260	370	10	50	245	260	275	250	125	230	0	225	185	210	75	65	90	260	10	490	35	60	35	75	NaN	120	415	NaN	NaN	50	NaN	90
12.5	170	110	60	465	405	110	50	140	85	430	350	55	360	355	675	525	275	150	0	80	10	110	350	15	45	10	0	295	NaN	35	45	30	NaN	90	260	NaN	NaN	170	NaN	115
13	70	175	25	405	165	475	330	70	5	175	130	75	130	30	150	240	80	50	0	410	115	185	265	140	113	193	38	393	NaN	83	40	63	NaN	155	338	NaN	NaN	135	NaN	140
13.5	160	100	45	45	180	330	85	55	10	95	5	95	30	NaN	80	90	190	505	0	125	45	0	180	110	110	95	65	200	NaN	105	0	50	NaN	5	255	NaN	NaN	100	NaN	165
14	70	155	170	390	45	475	25	110	5	90	0	240	350	NaN	145	95	425	25	0	90	5	NaN	145	170	115	125	10	15	NaN	35	0	0	NaN	190	195	NaN	NaN	20	NaN	15
14.5	240	290	5	175	35	555	100	20	10	25	5	45	130	NaN	475	55	5	165	0	80	45	NaN	135	20	70	20	50	70	NaN	0	55	20	NaN	20	55	NaN	NaN	80	NaN	35
15	85	470	10	5	465	100	35	0	335	95	NaN	50	60	NaN	315	75	245	175	0	0	30	NaN	205	0	60	45	NaN	110	NaN	15	20	15	NaN	95	60	NaN	NaN	55	NaN	10
15.5	50	325	10	180	25	45	25	80	125	160	NaN	105	10	NaN	245	70	135	505	0	0	35	NaN	225	5	25	55	NaN	15	NaN	0	120	60	NaN	260	50	NaN	NaN	160	NaN	20
16	30	85	140	195	125	145	25	230	70	5	NaN	70	10	NaN	160	0	0	20	0	5	190	NaN	50	20	65	205	NaN	60	NaN	30	35	130	NaN	115	5	NaN	NaN	15	NaN	90
16.5	30	250	380	220	175	85	300	70	70	110	NaN	55	435	NaN	680	35	0	75	0	35	15	NaN	90	140	10	65	NaN	55	NaN	10	0	10	NaN	105	70	NaN	NaN	85	NaN	45
17	55	180	60	5	125	165	95	120	270	5	NaN	180	5	NaN	65	80	0	0	0	165	390	NaN	45	140	0	0	NaN	305	NaN	NaN	0	80	NaN	45	60	NaN	NaN	690	NaN	5
17.5	15	55	0	15	85	95	125	155	0	45	NaN	20	40	NaN	180	25	0	45	0	345	60	NaN	125	95	NaN	NaN	NaN	25	NaN	NaN	0	70	NaN	145	50	NaN	NaN	120	NaN	45
18	15	190	45	110	60	40	135	100	0	25	NaN	65	65	NaN	120	110	0	15	0	140	115	NaN	65	460	NaN	NaN	NaN	30	NaN	NaN	NaN	115	NaN	45	25	NaN	NaN	325	NaN	35
18.5	5	60	5	385	520	5	130	100	25	5	NaN	20	130	NaN	345	90	0	105	0	25	75	NaN	30	45	NaN	NaN	NaN	215	NaN	NaN	NaN	345	NaN	515	120	NaN	NaN	60	NaN	10
19	140	45	35	5	15	25	60	155	20	30	NaN	100	30	NaN	0	120	5	5	15	55	40	NaN	20	105	NaN	NaN	NaN	325	NaN	NaN	NaN	45	NaN	195	35	NaN	NaN	350	NaN	25
19.5	35	10	0	5	125	30	0	75	5	35	NaN	135	10	NaN	195	30	0	75	0	275	70	NaN	50	115	NaN	NaN	NaN	55	NaN	NaN	NaN	20	NaN	35	65	NaN	NaN	NaN	NaN	20
20	125	NaN	305	10	190	280	20	40	0	0	NaN	65	30	NaN	165	20	145	20	40	0	NaN	NaN	NaN	NaN	NaN	NaN	NaN	NaN	NaN	NaN	NaN	NaN	NaN	NaN	NaN	NaN	NaN	NaN	NaN	NaN
20.5	265	NaN	375	155	150	10	10	120	5	35	NaN	115	215	NaN	0	40	80	65	310	5	NaN	NaN	NaN	NaN	NaN	NaN	NaN	NaN	NaN	NaN	NaN	NaN	NaN	NaN	NaN	NaN	NaN	NaN	NaN	NaN
21	75	NaN	155	655	15	30	35	25	80	0	NaN	80	45	NaN	NaN	60	70	10	10	145	165	NaN	5	50	NaN	NaN	NaN	30	NaN	NaN	NaN	NaN	NaN	20	NaN	NaN	NaN	NaN	NaN	145
21.5	0	NaN	0	0	25	35	10	0	0	5	NaN	0	95	NaN	NaN	30	0	0	105	10	NaN	NaN	100	365	NaN	NaN	NaN	5	NaN	NaN	NaN	NaN	NaN	NaN	NaN	NaN	NaN	NaN	NaN	NaN
22	5	NaN	15	25	0	60	85	0	50	10	NaN	65	95	NaN	NaN	265	35	10	250	90	NaN	NaN	20	40	NaN	NaN	NaN	110	NaN	NaN	NaN	NaN	NaN	NaN	NaN	NaN	NaN	NaN	NaN	NaN
22.5	NaN	NaN	60	0	5	0	455	0	0	0	NaN	50	400	NaN	NaN	25	25	10	130	305	NaN	NaN	120	25	NaN	NaN	NaN	30	NaN	NaN	NaN	NaN	NaN	NaN	NaN	NaN	NaN	NaN	NaN	NaN
23	NaN	NaN	NaN	NaN	NaN	NaN	NaN	NaN	NaN	NaN	NaN	NaN	NaN	NaN	NaN	NaN	NaN	NaN	NaN	NaN	NaN	NaN	10	35	NaN	NaN	NaN	5	NaN	NaN	NaN	NaN	NaN	NaN	NaN	NaN	NaN	NaN	NaN	NaN
23.5	NaN	NaN	40	15	10	60	215	0	35	20	NaN	105	40	NaN	NaN	170	75	0	175	165	NaN	NaN	80	NaN	NaN	NaN	NaN	15	NaN	NaN	NaN	NaN	NaN	NaN	NaN	NaN	NaN	NaN	NaN	NaN
24	NaN	NaN	175	55	0	5	25	15	15	55	NaN	NaN	85	NaN	NaN	55	75	0	140	110	NaN	NaN	15	NaN	NaN	NaN	NaN	60	NaN	NaN	NaN	NaN	NaN	NaN	NaN	NaN	NaN	NaN	NaN	NaN
24.5	NaN	NaN	105	40	NaN	NaN	45	NaN	NaN	NaN	NaN	NaN	50	NaN	NaN	305	30	0	65	120	NaN	NaN	5	NaN	NaN	NaN	NaN	60	NaN	NaN	NaN	NaN	NaN	NaN	NaN	NaN	NaN	NaN	NaN	NaN
25	NaN	NaN	NaN	NaN	NaN	NaN	NaN	NaN	NaN	NaN	NaN	NaN	NaN	NaN	NaN	NaN	NaN	NaN	NaN	NaN	NaN	NaN	NaN	NaN	NaN	NaN	NaN	20	NaN	NaN	NaN	NaN	NaN	NaN	NaN	NaN	NaN	NaN	NaN	NaN
25.5	NaN	NaN	NaN	NaN	NaN	NaN	NaN	NaN	NaN	NaN	NaN	NaN	NaN	NaN	NaN	NaN	NaN	NaN	NaN	NaN	NaN	NaN	NaN	NaN	NaN	NaN	NaN	20	NaN	NaN	NaN	NaN	NaN	NaN	NaN	NaN	NaN	NaN	NaN	NaN
26	NaN	NaN	35	5	NaN	NaN	20	NaN	NaN	NaN	NaN	NaN	50	NaN	NaN	25	190	NaN	75	50	NaN	NaN	NaN	NaN	NaN	NaN	NaN	0	NaN	NaN	NaN	NaN	NaN	NaN	NaN	NaN	NaN	NaN	NaN	NaN
26.5	NaN	NaN	NaN	30	NaN	NaN	525	NaN	NaN	NaN	NaN	NaN	170	NaN	NaN	35	50	NaN	60	15	NaN	NaN	NaN	NaN	NaN	NaN	NaN	5	NaN	NaN	NaN	NaN	NaN	NaN	NaN	NaN	NaN	NaN	NaN	NaN
27	NaN	NaN	NaN	145	NaN	NaN	15	NaN	NaN	NaN	NaN	NaN	25	NaN	NaN	175	50	NaN	50	10	NaN	NaN	NaN	NaN	NaN	NaN	NaN	120	NaN	NaN	NaN	NaN	NaN	NaN	NaN	NaN	NaN	NaN	NaN	NaN
27.5	NaN	NaN	NaN	330	NaN	NaN	NaN	NaN	NaN	NaN	NaN	NaN	NaN	NaN	NaN	0	70	NaN	110	0	NaN	NaN	NaN	NaN	NaN	NaN	NaN	15	NaN	NaN	NaN	NaN	NaN	NaN	NaN	NaN	NaN	NaN	NaN	NaN
28	NaN	NaN	NaN	NaN	NaN	NaN	NaN	NaN	NaN	NaN	NaN	NaN	NaN	NaN	NaN	NaN	NaN	NaN	NaN	NaN	NaN	NaN	NaN	NaN	NaN	NaN	NaN	55	NaN	NaN	NaN	NaN	NaN	NaN	NaN	NaN	NaN	NaN	NaN	NaN
28.5	NaN	NaN	NaN	75	NaN	NaN	NaN	NaN	NaN	NaN	NaN	NaN	NaN	NaN	NaN	NaN	10	NaN	20	0	NaN	NaN	NaN	NaN	NaN	NaN	NaN	130	NaN	NaN	NaN	NaN	NaN	NaN	NaN	NaN	NaN	NaN	NaN	NaN
29	NaN	NaN	NaN	575	NaN	NaN	NaN	NaN	NaN	NaN	NaN	NaN	NaN	NaN	NaN	NaN	0	NaN	80	60	NaN	NaN	NaN	NaN	NaN	NaN	NaN	170	NaN	NaN	NaN	NaN	NaN	NaN	NaN	NaN	NaN	NaN	NaN	NaN
29.5	NaN	NaN	NaN	NaN	NaN	NaN	NaN	NaN	NaN	NaN	NaN	NaN	NaN	NaN	NaN	NaN	0	NaN	155	25	NaN	NaN	NaN	NaN	NaN	NaN	NaN	0	NaN	NaN	NaN	NaN	NaN	NaN	NaN	NaN	NaN	NaN	NaN	NaN
30	NaN	NaN	NaN	NaN	NaN	NaN	NaN	NaN	NaN	NaN	NaN	NaN	NaN	NaN	NaN	NaN	NaN	NaN	65	30	NaN	NaN	NaN	NaN	NaN	NaN	NaN	15	NaN	NaN	NaN	NaN	NaN	NaN	NaN	NaN	NaN	NaN	NaN	NaN
30.5	NaN	NaN	NaN	NaN	NaN	NaN	NaN	NaN	NaN	NaN	NaN	NaN	NaN	NaN	NaN	NaN	NaN	NaN	NaN	NaN	NaN	NaN	NaN	NaN	NaN	NaN	NaN	15	NaN	NaN	NaN	NaN	NaN	NaN	NaN	NaN	NaN	NaN	NaN	NaN
31	NaN	NaN	NaN	NaN	NaN	NaN	NaN	NaN	NaN	NaN	NaN	NaN	NaN	NaN	NaN	NaN	NaN	NaN	NaN	NaN	NaN	NaN	NaN	NaN	NaN	NaN	NaN	0	NaN	NaN	NaN	NaN	NaN	NaN	NaN	NaN	NaN	NaN	NaN	NaN
31.5	NaN	NaN	NaN	NaN	NaN	NaN	NaN	NaN	NaN	NaN	NaN	NaN	NaN	NaN	NaN	NaN	NaN	NaN	NaN	0	NaN	NaN	NaN	NaN	NaN	NaN	NaN	NaN	NaN	NaN	NaN	NaN	NaN	NaN	NaN	NaN	NaN	NaN	NaN	NaN
32	NaN	NaN	NaN	NaN	NaN	NaN	NaN	NaN	NaN	NaN	NaN	NaN	NaN	NaN	NaN	NaN	NaN	NaN	NaN	NaN	NaN	NaN	NaN	NaN	NaN	NaN	NaN	NaN	NaN	NaN	NaN	NaN	NaN	NaN	NaN	NaN	NaN	NaN	NaN	NaN
32.5	NaN	NaN	NaN	NaN	NaN	NaN	NaN	NaN	NaN	NaN	NaN	NaN	NaN	NaN	NaN	NaN	NaN	NaN	NaN	NaN	NaN	NaN	NaN	NaN	NaN	NaN	NaN	NaN	NaN	NaN	NaN	NaN	NaN	NaN	NaN	NaN	NaN	NaN	NaN	NaN
33	NaN	NaN	NaN	NaN	NaN	NaN	NaN	NaN	NaN	NaN	NaN	NaN	NaN	NaN	NaN	NaN	NaN	NaN	NaN	NaN	NaN	NaN	NaN	NaN	NaN	NaN	NaN	NaN	NaN	NaN	NaN	NaN	NaN	NaN	NaN	NaN	NaN	NaN	NaN	NaN
33.5	NaN	NaN	NaN	NaN	NaN	NaN	NaN	NaN	NaN	NaN	NaN	NaN	NaN	NaN	NaN	NaN	NaN	NaN	NaN	NaN	NaN	NaN	NaN	NaN	NaN	NaN	NaN	NaN	NaN	NaN	NaN	NaN	NaN	NaN	NaN	NaN	NaN	NaN	NaN	NaN
34	NaN	NaN	NaN	NaN	NaN	NaN	NaN	NaN	NaN	NaN	NaN	NaN	NaN	NaN	NaN	NaN	NaN	NaN	NaN	0	NaN	NaN	NaN	NaN	NaN	NaN	NaN	NaN	NaN	NaN	NaN	NaN	NaN	NaN	NaN	NaN	NaN	NaN	NaN	NaN
34.5	NaN	NaN	NaN	NaN	NaN	NaN	NaN	NaN	NaN	NaN	NaN	NaN	NaN	NaN	NaN	NaN	NaN	NaN	NaN	0	NaN	NaN	NaN	NaN	NaN	NaN	NaN	NaN	NaN	NaN	NaN	NaN	NaN	NaN	NaN	NaN	NaN	NaN	NaN	NaN
35	NaN	NaN	NaN	NaN	NaN	NaN	NaN	NaN	NaN	NaN	NaN	NaN	NaN	NaN	NaN	NaN	NaN	NaN	NaN	NaN	NaN	NaN	NaN	NaN	NaN	NaN	NaN	NaN	NaN	NaN	NaN	NaN	NaN	NaN	NaN	NaN	NaN	NaN	NaN	NaN
35.5	NaN	NaN	NaN	NaN	NaN	NaN	NaN	NaN	NaN	NaN	NaN	NaN	NaN	NaN	NaN	NaN	NaN	NaN	NaN	0	NaN	NaN	NaN	NaN	NaN	NaN	NaN	NaN	NaN	NaN	NaN	NaN	NaN	NaN	NaN	NaN	NaN	NaN	NaN	NaN
36	NaN	NaN	NaN	NaN	NaN	NaN	NaN	NaN	NaN	NaN	NaN	NaN	NaN	NaN	NaN	NaN	NaN	NaN	NaN	NaN	NaN	NaN	NaN	NaN	NaN	NaN	NaN	NaN	NaN	NaN	NaN	NaN	NaN	NaN	NaN	NaN	NaN	NaN	NaN	NaN
36.5	NaN	NaN	NaN	NaN	NaN	NaN	NaN	NaN	NaN	NaN	NaN	NaN	NaN	NaN	NaN	NaN	NaN	NaN	NaN	NaN	NaN	NaN	NaN	NaN	NaN	NaN	NaN	NaN	NaN	NaN	NaN	NaN	NaN	NaN	NaN	NaN	NaN	NaN	NaN	NaN
37	NaN	NaN	NaN	NaN	NaN	NaN	NaN	NaN	NaN	NaN	NaN	NaN	NaN	NaN	NaN	NaN	NaN	NaN	NaN	NaN	NaN	NaN	NaN	NaN	NaN	NaN	NaN	NaN	NaN	NaN	NaN	NaN	NaN	NaN	NaN	NaN	NaN	NaN	NaN	NaN
37.5	NaN	NaN	NaN	NaN	NaN	NaN	NaN	NaN	NaN	NaN	NaN	NaN	NaN	NaN	NaN	NaN	NaN	NaN	NaN	NaN	NaN	NaN	NaN	NaN	NaN	NaN	NaN	NaN	NaN	NaN	NaN	NaN	NaN	NaN	NaN	NaN	NaN	NaN	NaN	NaN
38	NaN	NaN	NaN	NaN	NaN	NaN	NaN	NaN	NaN	NaN	NaN	NaN	NaN	NaN	NaN	NaN	NaN	NaN	NaN	NaN	NaN	NaN	NaN	NaN	NaN	NaN	NaN	NaN	NaN	NaN	NaN	NaN	NaN	NaN	NaN	NaN	NaN	NaN	NaN	NaN
38.5	NaN	NaN	NaN	NaN	NaN	NaN	NaN	NaN	NaN	NaN	NaN	NaN	NaN	NaN	NaN	NaN	NaN	NaN	NaN	NaN	NaN	NaN	NaN	NaN	NaN	NaN	NaN	NaN	NaN	NaN	NaN	NaN	NaN	NaN	NaN	NaN	NaN	NaN	NaN	NaN
39	NaN	NaN	NaN	NaN	NaN	NaN	NaN	NaN	NaN	NaN	NaN	NaN	NaN	NaN	NaN	NaN	NaN	NaN	NaN	NaN	NaN	NaN	NaN	NaN	NaN	NaN	NaN	NaN	NaN	NaN	NaN	NaN	NaN	NaN	NaN	NaN	NaN	NaN	NaN	NaN
39.5	NaN	NaN	NaN	NaN	NaN	NaN	NaN	NaN	NaN	NaN	NaN	NaN	NaN	NaN	NaN	NaN	NaN	NaN	NaN	NaN	NaN	NaN	NaN	NaN	NaN	NaN	NaN	NaN	NaN	NaN	NaN	NaN	NaN	NaN	NaN	NaN	NaN	NaN	NaN	NaN
40	NaN	NaN	NaN	NaN	NaN	NaN	NaN	NaN	NaN	NaN	NaN	NaN	NaN	NaN	NaN	NaN	NaN	NaN	NaN	NaN	NaN	NaN	NaN	NaN	NaN	NaN	NaN	NaN	NaN	NaN	NaN	NaN	NaN	NaN	NaN	NaN	NaN	NaN	NaN	NaN
40.5	NaN	NaN	NaN	NaN	NaN	NaN	NaN	NaN	NaN	NaN	NaN	NaN	NaN	NaN	NaN	NaN	NaN	NaN	NaN	NaN	NaN	NaN	NaN	NaN	NaN	NaN	NaN	NaN	NaN	NaN	NaN	NaN	NaN	NaN	NaN	NaN	NaN	NaN	NaN	NaN
41	NaN	NaN	NaN	NaN	NaN	NaN	NaN	NaN	NaN	NaN	NaN	NaN	NaN	NaN	NaN	NaN	NaN	NaN	NaN	NaN	NaN	NaN	NaN	NaN	NaN	NaN	NaN	NaN	NaN	NaN	NaN	NaN	NaN	NaN	NaN	NaN	NaN	NaN	NaN	NaN
41.5	NaN	NaN	NaN	NaN	NaN	NaN	NaN	NaN	NaN	NaN	NaN	NaN	NaN	NaN	NaN	NaN	NaN	NaN	NaN	NaN	NaN	NaN	NaN	NaN	NaN	NaN	NaN	NaN	NaN	NaN	NaN	NaN	NaN	NaN	NaN	NaN	NaN	NaN	NaN	NaN
42	NaN	NaN	NaN	NaN	NaN	NaN	NaN	NaN	NaN	NaN	NaN	NaN	NaN	NaN	NaN	NaN	NaN	NaN	NaN	NaN	NaN	NaN	NaN	NaN	NaN	NaN	NaN	NaN	NaN	NaN	NaN	NaN	NaN	NaN	NaN	NaN	NaN	NaN	NaN	NaN
42.5	NaN	NaN	NaN	NaN	NaN	NaN	NaN	NaN	NaN	NaN	NaN	NaN	NaN	NaN	NaN	NaN	NaN	NaN	NaN	NaN	NaN	NaN	NaN	NaN	NaN	NaN	NaN	NaN	NaN	NaN	NaN	NaN	NaN	NaN	NaN	NaN	NaN	NaN	NaN	NaN
43	NaN	NaN	NaN	NaN	NaN	NaN	NaN	NaN	NaN	NaN	NaN	NaN	NaN	NaN	NaN	NaN	NaN	NaN	NaN	NaN	NaN	NaN	NaN	NaN	NaN	NaN	NaN	NaN	NaN	NaN	NaN	NaN	NaN	NaN	NaN	NaN	NaN	NaN	NaN	NaN
43.5	NaN	NaN	NaN	NaN	NaN	NaN	NaN	NaN	NaN	NaN	NaN	NaN	NaN	NaN	NaN	NaN	NaN	NaN	NaN	NaN	NaN	NaN	NaN	NaN	NaN	NaN	NaN	NaN	NaN	NaN	NaN	NaN	NaN	NaN	NaN	NaN	NaN	NaN	NaN	NaN
44	NaN	NaN	NaN	NaN	NaN	NaN	NaN	NaN	NaN	NaN	NaN	NaN	NaN	NaN	NaN	NaN	NaN	NaN	NaN	NaN	NaN	NaN	NaN	NaN	NaN	NaN	NaN	NaN	NaN	NaN	NaN	NaN	NaN	NaN	NaN	NaN	NaN	NaN	NaN	NaN
44.5	NaN	NaN	NaN	NaN	NaN	NaN	NaN	NaN	NaN	NaN	NaN	NaN	NaN	NaN	NaN	NaN	NaN	NaN	NaN	NaN	NaN	NaN	NaN	NaN	NaN	NaN	NaN	NaN	NaN	NaN	NaN	NaN	NaN	NaN	NaN	NaN	NaN	NaN	NaN	NaN
45	NaN	NaN	NaN	NaN	NaN	NaN	NaN	NaN	NaN	NaN	NaN	NaN	NaN	NaN	NaN	NaN	NaN	NaN	NaN	NaN	NaN	NaN	NaN	NaN	NaN	NaN	NaN	NaN	NaN	NaN	NaN	NaN	NaN	NaN	NaN	NaN	NaN	NaN	NaN	NaN
45.5	NaN	NaN	NaN	NaN	NaN	NaN	NaN	NaN	NaN	NaN	NaN	NaN	NaN	NaN	NaN	NaN	NaN	NaN	NaN	NaN	NaN	NaN	NaN	NaN	NaN	NaN	NaN	NaN	NaN	NaN	NaN	NaN	NaN	NaN	NaN	NaN	NaN	NaN	NaN	NaN
46	NaN	NaN	NaN	NaN	NaN	NaN	NaN	NaN	NaN	NaN	NaN	NaN	NaN	NaN	NaN	NaN	NaN	NaN	NaN	NaN	NaN	NaN	NaN	NaN	NaN	NaN	NaN	NaN	NaN	NaN	NaN	NaN	NaN	NaN	NaN	NaN	NaN	NaN	NaN	NaN
46.5	NaN	NaN	NaN	NaN	NaN	NaN	NaN	NaN	NaN	NaN	NaN	NaN	NaN	NaN	NaN	NaN	NaN	NaN	NaN	NaN	NaN	NaN	NaN	NaN	NaN	NaN	NaN	NaN	NaN	NaN	NaN	NaN	NaN	NaN	NaN	NaN	NaN	NaN	NaN	NaN
47	NaN	NaN	NaN	NaN	NaN	NaN	NaN	NaN	NaN	NaN	NaN	NaN	NaN	NaN	NaN	NaN	NaN	NaN	NaN	NaN	NaN	NaN	NaN	NaN	NaN	NaN	NaN	NaN	NaN	NaN	NaN	NaN	NaN	NaN	NaN	NaN	NaN	NaN	NaN	NaN
47.5	NaN	NaN	NaN	NaN	NaN	NaN	NaN	NaN	NaN	NaN	NaN	NaN	NaN	NaN	NaN	NaN	NaN	NaN	NaN	NaN	NaN	NaN	NaN	NaN	NaN	NaN	NaN	NaN	NaN	NaN	NaN	NaN	NaN	NaN	NaN	NaN	NaN	NaN	NaN	NaN
48	NaN	NaN	NaN	NaN	NaN	NaN	NaN	NaN	NaN	NaN	NaN	NaN	NaN	NaN	NaN	NaN	NaN	NaN	NaN	NaN	NaN	NaN	NaN	NaN	NaN	NaN	NaN	NaN	NaN	NaN	NaN	NaN	NaN	NaN	NaN	NaN	NaN	NaN	NaN	NaN
48.5	NaN	NaN	NaN	NaN	NaN	NaN	NaN	NaN	NaN	NaN	NaN	NaN	NaN	NaN	NaN	NaN	NaN	NaN	NaN	NaN	NaN	NaN	NaN	NaN	NaN	NaN	NaN	NaN	NaN	NaN	NaN	NaN	NaN	NaN	NaN	NaN	NaN	NaN	NaN	NaN
49	NaN	NaN	NaN	NaN	NaN	NaN	NaN	NaN	NaN	NaN	NaN	NaN	NaN	NaN	NaN	NaN	NaN	NaN	NaN	NaN	NaN	NaN	NaN	NaN	NaN	NaN	NaN	NaN	NaN	NaN	NaN	NaN	NaN	NaN	NaN	NaN	NaN	NaN	NaN	NaN
