# Supplementary material for: Longitudinal imaging of Caenorhabditis elegans in a microfabricated device reveals variation in behavioral decline during aging
Source: eLife. 2017 May 31;6:e26652. doi: 10.7554/eLife.26652 (PMC5484621; doi:10.7554/eLife.26652)
Supplement: Figure 8—source data 1. — DOI: http://dx.doi.org/10.7554/eLife.26652.026 [file elife-26652-fig8-data1.zip › SourceData_Figure8/ResponseDuration/ResponseDurationodr-10_odr10RNAi.csv]

1.5	685	490	545	260	720	590	630	505	520	580	550	585	545	395	455	480	745	490	540	440	685	800	775	795	690	690	725	745	640	705	705	800	630	695	855	830	800	755	810	685
2	685	565	675	510	720	745	685	835	650	745	550	655	600	650	585	480	745	635	540	780	550	660	510	820	600	520	835	495	755	690	675	795	795	700	830	450	480	470	570	765
2.5	675	565	675	510	580	745	685	835	650	745	520	655	600	650	585	35	695	635	395	780	795	695	635	850	855	555	750	485	525	685	600	690	655	565	525	545	445	430	475	820
3	683	569	713	510	792	745	708	835	680	764	678	655	690	680	585	NaN	733	635	515	780	730	725	570	765	830	305	610	390	800	830	705	315	600	455	755	465	780	785	565	795
3.5	510	570	725	485	815	725	715	625	690	770	720	605	720	690	530	NaN	625	595	440	615	660	690	435	665	785	700	800	460	465	635	575	680	800	800	635	555	825	775	595	785
4	683	NaN	725	510	815	745	715	835	690	770	720	655	720	690	585	NaN	733	635	515	780	610	750	690	735	765	215	830	285	520	765	655	475	605	345	855	870	785	560	365	735
4.5	683	NaN	725	510	815	745	715	835	690	770	720	655	720	690	585	NaN	733	635	515	780	305	740	500	505	740	320	775	655	665	785	575	395	535	465	715	870	825	555	195	825
5	683	NaN	725	510	815	745	723	835	694	770	720	655	720	690	653	NaN	733	733	515	780	450	750	500	505	805	320	775	585	520	785	575	395	535	400	715	870	785	560	200	735
5.5	683	NaN	725	603	815	745	724	835	695	770	720	655	720	690	685	NaN	733	749	540	780	280	785	490	190	805	415	485	585	285	830	575	135	465	380	405	675	555	755	200	525
6	545	NaN	625	340	375	475	725	325	695	550	405	470	680	470	675	NaN	330	765	360	235	450	750	490	425	820	385	558	585	520	785	575	170	465	400	715	675	785	755	200	565
6.5	70	NaN	435	695	390	690	720	410	485	500	280	355	580	395	695	NaN	530	405	565	460	450	515	310	175	820	230	460	110	445	515	575	170	280	400	445	190	510	510	95	160
7	495	NaN	525	320	175	140	375	480	375	540	345	175	470	800	245	NaN	285	370	595	400	350	195	255	425	565	385	70	225	580	250	575	115	10	470	820	250	860	845	455	565
7.5	30	NaN	585	720	660	370	530	375	140	695	275	315	530	155	315	NaN	555	695	360	180	270	670	340	125	845	280	NaN	35	60	500	NaN	110	350	245	635	490	495	120	110	255
8	50	NaN	310	60	300	530	300	460	190	385	80	285	370	370	405	NaN	500	450	165	505	450	235	190	415	555	195	NaN	130	345	480	NaN	200	275	60	285	90	615	280	75	550
8.5	95	NaN	90	215	400	220	715	160	30	260	40	440	395	280	145	NaN	385	450	65	245	355	450	15	595	610	380	NaN	20	40	270	NaN	140	280	175	435	65	120	515	10	600
9	140	NaN	525	10	100	310	245	700	375	330	10	350	740	600	125	NaN	380	140	510	155	395	640	0	425	480	100	NaN	130	15	675	NaN	385	635	50	475	195	575	150	75	510
9.5	200	NaN	345	660	480	410	115	785	250	240	30	510	710	250	760	NaN	255	75	230	150	370	310	15	325	325	205	NaN	35	95	285	NaN	585	495	120	645	300	440	20	115	540
10	145	NaN	40	15	505	255	95	610	50	440	85	100	240	690	380	NaN	5	660	320	150	295	510	80	780	470	30	NaN	150	25	560	NaN	30	265	235	245	40	290	410	475	345
10.5	5	NaN	20	110	260	5	125	205	55	605	45	295	115	245	115	NaN	25	10	190	130	205	355	30	250	535	65	NaN	115	15	185	NaN	155	230	55	325	110	375	315	0	370
11	55	NaN	10	60	190	100	450	380	260	40	65	60	45	385	155	NaN	235	180	115	85	105	145	100	125	705	30	NaN	10	60	150	NaN	85	220	225	150	5	305	750	85	410
11.5	235	NaN	40	420	465	235	725	85	395	175	55	20	325	5	240	NaN	435	5	260	105	145	195	0	70	220	5	NaN	155	0	150	NaN	115	165	115	265	35	565	0	0	220
12	175	NaN	120	230	130	20	90	75	305	80	30	20	410	175	180	NaN	310	95	645	80	160	55	55	130	440	NaN	NaN	135	0	580	NaN	10	240	455	640	55	505	25	25	85
12.5	495	NaN	245	0	25	55	50	60	15	0	NaN	565	90	80	65	NaN	275	135	80	75	20	190	205	80	255	NaN	NaN	35	0	235	NaN	10	195	270	200	400	555	95	335	215
13	135	NaN	10	40	685	105	60	45	40	80	NaN	70	130	65	105	NaN	160	100	10	125	108	255	130	150	413	NaN	NaN	123	18	408	NaN	33	218	508	420	293	530	175	310	243
13.5	355	NaN	105	110	135	0	30	135	90	0	NaN	0	25	5	65	NaN	35	20	385	125	15	320	15	170	385	NaN	NaN	110	35	135	NaN	55	80	250	100	185	505	255	285	270
14	90	NaN	105	5	145	535	10	80	90	70	NaN	0	405	285	70	NaN	55	50	50	410	55	120	5	45	120	NaN	NaN	0	0	210	NaN	0	65	560	140	25	270	5	115	50
14.5	15	NaN	170	55	610	105	NaN	35	5	325	NaN	50	45	0	110	NaN	265	415	110	225	665	350	85	45	125	NaN	NaN	0	0	30	NaN	0	NaN	40	100	0	105	20	335	55
15	80	NaN	320	0	155	35	NaN	30	0	55	NaN	360	15	20	60	NaN	70	305	10	30	40	510	5	5	45	NaN	NaN	5	0	15	NaN	0	NaN	60	250	20	365	0	160	165
15.5	290	NaN	20	0	5	50	NaN	90	0	0	NaN	100	460	0	130	NaN	10	285	5	145	20	100	10	0	170	NaN	NaN	5	0	230	NaN	45	NaN	355	45	70	865	0	120	30
16	15	NaN	80	55	10	15	NaN	60	NaN	NaN	NaN	0	30	130	355	NaN	5	80	210	725	220	515	30	0	320	NaN	NaN	0	0	90	NaN	70	NaN	325	400	5	130	55	85	640
16.5	0	NaN	70	35	10	190	NaN	30	NaN	NaN	NaN	100	60	150	215	NaN	110	145	35	90	220	345	250	0	345	NaN	NaN	320	80	175	NaN	60	NaN	25	750	110	555	160	135	15
17	10	NaN	60	10	615	0	NaN	125	NaN	NaN	NaN	0	40	5	145	NaN	520	85	95	100	105	195	90	0	185	NaN	NaN	25	0	125	NaN	265	NaN	510	530	0	650	80	300	0
17.5	25	NaN	0	10	30	40	NaN	20	NaN	NaN	NaN	5	65	0	255	NaN	5	15	20	45	115	NaN	0	NaN	255	NaN	NaN	0	0	360	NaN	0	NaN	55	205	20	735	125	205	0
18	40	NaN	30	15	60	80	NaN	80	NaN	NaN	NaN	0	0	0	75	NaN	80	10	70	30	125	NaN	305	NaN	285	NaN	NaN	5	NaN	325	NaN	75	NaN	85	215	145	460	65	215	0
18.5	20	NaN	20	45	45	0	NaN	NaN	NaN	NaN	NaN	0	0	0	55	NaN	0	415	185	20	125	NaN	470	NaN	70	NaN	NaN	0	NaN	435	NaN	380	NaN	285	135	45	380	135	35	0
19	5	NaN	150	5	10	10	NaN	NaN	NaN	NaN	NaN	0	20	0	80	NaN	130	10	15	75	145	NaN	145	NaN	355	NaN	NaN	0	NaN	795	NaN	170	NaN	130	360	100	380	135	470	0
19.5	5	NaN	20	15	0	25	NaN	NaN	NaN	NaN	NaN	0	0	0	30	NaN	95	70	50	105	175	NaN	70	NaN	20	NaN	NaN	0	NaN	645	NaN	180	NaN	170	50	20	235	320	300	0
20	205	NaN	90	125	105	0	NaN	NaN	NaN	NaN	NaN	0	0	90	300	NaN	35	5	30	130	NaN	NaN	NaN	NaN	NaN	NaN	NaN	NaN	NaN	NaN	NaN	NaN	NaN	NaN	NaN	NaN	NaN	NaN	NaN	NaN
20.5	150	NaN	10	90	390	140	NaN	NaN	NaN	NaN	NaN	5	0	195	5	NaN	110	NaN	0	10	NaN	NaN	NaN	NaN	NaN	NaN	NaN	NaN	NaN	NaN	NaN	NaN	NaN	NaN	NaN	NaN	NaN	NaN	NaN	NaN
21	245	NaN	65	0	155	20	NaN	NaN	NaN	NaN	NaN	5	NaN	225	15	NaN	155	NaN	50	35	385	NaN	105	NaN	NaN	NaN	NaN	10	NaN	NaN	NaN	135	NaN	130	460	0	NaN	290	210	0
21.5	50	NaN	10	0	15	0	NaN	NaN	NaN	NaN	NaN	0	NaN	120	0	NaN	0	NaN	0	10	NaN	NaN	105	NaN	NaN	NaN	NaN	20	NaN	NaN	NaN	NaN	NaN	250	70	0	NaN	435	375	0
22	0	NaN	90	0	90	45	NaN	NaN	NaN	NaN	NaN	0	NaN	275	20	NaN	30	NaN	10	65	NaN	NaN	125	NaN	NaN	NaN	NaN	0	NaN	NaN	NaN	NaN	NaN	145	270	NaN	NaN	210	0	0
22.5	0	NaN	50	10	0	20	NaN	NaN	NaN	NaN	NaN	5	NaN	10	125	NaN	30	NaN	5	90	NaN	NaN	80	NaN	NaN	NaN	NaN	0	NaN	NaN	NaN	NaN	NaN	175	45	NaN	NaN	220	0	0
23	NaN	NaN	NaN	NaN	NaN	NaN	NaN	NaN	NaN	NaN	NaN	NaN	NaN	NaN	NaN	NaN	NaN	NaN	NaN	NaN	NaN	NaN	110	NaN	NaN	NaN	NaN	NaN	NaN	NaN	NaN	NaN	NaN	115	NaN	NaN	NaN	600	0	0
23.5	5	NaN	340	0	235	NaN	NaN	NaN	NaN	NaN	NaN	85	NaN	205	30	NaN	195	NaN	135	225	NaN	NaN	50	NaN	NaN	NaN	NaN	NaN	NaN	NaN	NaN	NaN	NaN	375	NaN	NaN	NaN	410	0	0
24	10	NaN	40	0	435	NaN	NaN	NaN	NaN	NaN	NaN	50	NaN	55	65	NaN	175	NaN	170	295	NaN	NaN	200	NaN	NaN	NaN	NaN	NaN	NaN	NaN	NaN	NaN	NaN	490	NaN	NaN	NaN	NaN	0	0
24.5	65	NaN	50	5	10	NaN	NaN	NaN	NaN	NaN	NaN	210	NaN	65	NaN	NaN	60	NaN	60	20	NaN	NaN	70	NaN	NaN	NaN	NaN	NaN	NaN	NaN	NaN	NaN	NaN	55	NaN	NaN	NaN	NaN	0	0
25	NaN	NaN	NaN	NaN	NaN	NaN	NaN	NaN	NaN	NaN	NaN	NaN	NaN	NaN	NaN	NaN	NaN	NaN	NaN	NaN	NaN	NaN	95	NaN	NaN	NaN	NaN	NaN	NaN	NaN	NaN	NaN	NaN	50	NaN	NaN	NaN	NaN	0	0
25.5	NaN	NaN	NaN	NaN	NaN	NaN	NaN	NaN	NaN	NaN	NaN	NaN	NaN	NaN	NaN	NaN	NaN	NaN	NaN	NaN	NaN	NaN	30	NaN	NaN	NaN	NaN	NaN	NaN	NaN	NaN	NaN	NaN	125	NaN	NaN	NaN	NaN	0	NaN
26	0	NaN	NaN	NaN	NaN	NaN	NaN	NaN	NaN	NaN	NaN	20	NaN	200	NaN	NaN	NaN	NaN	10	35	NaN	NaN	75	NaN	NaN	NaN	NaN	NaN	NaN	NaN	NaN	NaN	NaN	50	NaN	NaN	NaN	NaN	0	NaN
26.5	5	NaN	NaN	NaN	NaN	NaN	NaN	NaN	NaN	NaN	NaN	25	NaN	40	NaN	NaN	NaN	NaN	85	90	NaN	NaN	150	NaN	NaN	NaN	NaN	NaN	NaN	NaN	NaN	NaN	NaN	NaN	NaN	NaN	NaN	NaN	0	NaN
27	0	NaN	NaN	NaN	NaN	NaN	NaN	NaN	NaN	NaN	NaN	40	NaN	90	NaN	NaN	NaN	NaN	165	295	NaN	NaN	55	NaN	NaN	NaN	NaN	NaN	NaN	NaN	NaN	NaN	NaN	NaN	NaN	NaN	NaN	NaN	0	NaN
27.5	20	NaN	NaN	NaN	NaN	NaN	NaN	NaN	NaN	NaN	NaN	30	NaN	5	NaN	NaN	NaN	NaN	70	130	NaN	NaN	185	NaN	NaN	NaN	NaN	NaN	NaN	NaN	NaN	NaN	NaN	NaN	NaN	NaN	NaN	NaN	0	NaN
28	NaN	NaN	NaN	NaN	NaN	NaN	NaN	NaN	NaN	NaN	NaN	NaN	NaN	NaN	NaN	NaN	NaN	NaN	NaN	NaN	NaN	NaN	45	NaN	NaN	NaN	NaN	NaN	NaN	NaN	NaN	NaN	NaN	NaN	NaN	NaN	NaN	NaN	0	NaN
28.5	NaN	NaN	NaN	NaN	NaN	NaN	NaN	NaN	NaN	NaN	NaN	15	NaN	NaN	NaN	NaN	NaN	NaN	0	110	NaN	NaN	50	NaN	NaN	NaN	NaN	NaN	NaN	NaN	NaN	NaN	NaN	NaN	NaN	NaN	NaN	NaN	0	NaN
29	NaN	NaN	NaN	NaN	NaN	NaN	NaN	NaN	NaN	NaN	NaN	0	NaN	NaN	NaN	NaN	NaN	NaN	NaN	30	NaN	NaN	65	NaN	NaN	NaN	NaN	NaN	NaN	NaN	NaN	NaN	NaN	NaN	NaN	NaN	NaN	NaN	0	NaN
29.5	NaN	NaN	NaN	NaN	NaN	NaN	NaN	NaN	NaN	NaN	NaN	0	NaN	NaN	NaN	NaN	NaN	NaN	NaN	5	NaN	NaN	0	NaN	NaN	NaN	NaN	NaN	NaN	NaN	NaN	NaN	NaN	NaN	NaN	NaN	NaN	NaN	0	NaN
30	NaN	NaN	NaN	NaN	NaN	NaN	NaN	NaN	NaN	NaN	NaN	0	NaN	NaN	NaN	NaN	NaN	NaN	NaN	15	NaN	NaN	90	NaN	NaN	NaN	NaN	NaN	NaN	NaN	NaN	NaN	NaN	NaN	NaN	NaN	NaN	NaN	0	NaN
30.5	NaN	NaN	NaN	NaN	NaN	NaN	NaN	NaN	NaN	NaN	NaN	NaN	NaN	NaN	NaN	NaN	NaN	NaN	NaN	NaN	NaN	NaN	NaN	NaN	NaN	NaN	NaN	NaN	NaN	NaN	NaN	NaN	NaN	NaN	NaN	NaN	NaN	NaN	0	NaN
31	NaN	NaN	NaN	NaN	NaN	NaN	NaN	NaN	NaN	NaN	NaN	NaN	NaN	NaN	NaN	NaN	NaN	NaN	NaN	NaN	NaN	NaN	NaN	NaN	NaN	NaN	NaN	NaN	NaN	NaN	NaN	NaN	NaN	NaN	NaN	NaN	NaN	NaN	0	NaN
31.5	NaN	NaN	NaN	NaN	NaN	NaN	NaN	NaN	NaN	NaN	NaN	NaN	NaN	NaN	NaN	NaN	NaN	NaN	NaN	60	NaN	NaN	NaN	NaN	NaN	NaN	NaN	NaN	NaN	NaN	NaN	NaN	NaN	NaN	NaN	NaN	NaN	NaN	0	NaN
32	NaN	NaN	NaN	NaN	NaN	NaN	NaN	NaN	NaN	NaN	NaN	NaN	NaN	NaN	NaN	NaN	NaN	NaN	NaN	NaN	NaN	NaN	NaN	NaN	NaN	NaN	NaN	NaN	NaN	NaN	NaN	NaN	NaN	NaN	NaN	NaN	NaN	NaN	0	NaN
32.5	NaN	NaN	NaN	NaN	NaN	NaN	NaN	NaN	NaN	NaN	NaN	NaN	NaN	NaN	NaN	NaN	NaN	NaN	NaN	NaN	NaN	NaN	NaN	NaN	NaN	NaN	NaN	NaN	NaN	NaN	NaN	NaN	NaN	NaN	NaN	NaN	NaN	NaN	0	NaN
33	NaN	NaN	NaN	NaN	NaN	NaN	NaN	NaN	NaN	NaN	NaN	NaN	NaN	NaN	NaN	NaN	NaN	NaN	NaN	NaN	NaN	NaN	NaN	NaN	NaN	NaN	NaN	NaN	NaN	NaN	NaN	NaN	NaN	NaN	NaN	NaN	NaN	NaN	0	NaN
33.5	NaN	NaN	NaN	NaN	NaN	NaN	NaN	NaN	NaN	NaN	NaN	NaN	NaN	NaN	NaN	NaN	NaN	NaN	NaN	NaN	NaN	NaN	NaN	NaN	NaN	NaN	NaN	NaN	NaN	NaN	NaN	NaN	NaN	NaN	NaN	NaN	NaN	NaN	0	NaN
34	NaN	NaN	NaN	NaN	NaN	NaN	NaN	NaN	NaN	NaN	NaN	NaN	NaN	NaN	NaN	NaN	NaN	NaN	NaN	NaN	NaN	NaN	NaN	NaN	NaN	NaN	NaN	NaN	NaN	NaN	NaN	NaN	NaN	NaN	NaN	NaN	NaN	NaN	0	NaN
34.5	NaN	NaN	NaN	NaN	NaN	NaN	NaN	NaN	NaN	NaN	NaN	NaN	NaN	NaN	NaN	NaN	NaN	NaN	NaN	NaN	NaN	NaN	NaN	NaN	NaN	NaN	NaN	NaN	NaN	NaN	NaN	NaN	NaN	NaN	NaN	NaN	NaN	NaN	0	NaN
35	NaN	NaN	NaN	NaN	NaN	NaN	NaN	NaN	NaN	NaN	NaN	NaN	NaN	NaN	NaN	NaN	NaN	NaN	NaN	NaN	NaN	NaN	NaN	NaN	NaN	NaN	NaN	NaN	NaN	NaN	NaN	NaN	NaN	NaN	NaN	NaN	NaN	NaN	0	NaN
35.5	NaN	NaN	NaN	NaN	NaN	NaN	NaN	NaN	NaN	NaN	NaN	NaN	NaN	NaN	NaN	NaN	NaN	NaN	NaN	NaN	NaN	NaN	NaN	NaN	NaN	NaN	NaN	NaN	NaN	NaN	NaN	NaN	NaN	NaN	NaN	NaN	NaN	NaN	0	NaN
36	NaN	NaN	NaN	NaN	NaN	NaN	NaN	NaN	NaN	NaN	NaN	NaN	NaN	NaN	NaN	NaN	NaN	NaN	NaN	NaN	NaN	NaN	NaN	NaN	NaN	NaN	NaN	NaN	NaN	NaN	NaN	NaN	NaN	NaN	NaN	NaN	NaN	NaN	0	NaN
36.5	NaN	NaN	NaN	NaN	NaN	NaN	NaN	NaN	NaN	NaN	NaN	NaN	NaN	NaN	NaN	NaN	NaN	NaN	NaN	NaN	NaN	NaN	NaN	NaN	NaN	NaN	NaN	NaN	NaN	NaN	NaN	NaN	NaN	NaN	NaN	NaN	NaN	NaN	0	NaN
37	NaN	NaN	NaN	NaN	NaN	NaN	NaN	NaN	NaN	NaN	NaN	NaN	NaN	NaN	NaN	NaN	NaN	NaN	NaN	NaN	NaN	NaN	NaN	NaN	NaN	NaN	NaN	NaN	NaN	NaN	NaN	NaN	NaN	NaN	NaN	NaN	NaN	NaN	NaN	NaN
37.5	NaN	NaN	NaN	NaN	NaN	NaN	NaN	NaN	NaN	NaN	NaN	NaN	NaN	NaN	NaN	NaN	NaN	NaN	NaN	NaN	NaN	NaN	NaN	NaN	NaN	NaN	NaN	NaN	NaN	NaN	NaN	NaN	NaN	NaN	NaN	NaN	NaN	NaN	NaN	NaN
38	NaN	NaN	NaN	NaN	NaN	NaN	NaN	NaN	NaN	NaN	NaN	NaN	NaN	NaN	NaN	NaN	NaN	NaN	NaN	NaN	NaN	NaN	NaN	NaN	NaN	NaN	NaN	NaN	NaN	NaN	NaN	NaN	NaN	NaN	NaN	NaN	NaN	NaN	NaN	NaN
38.5	NaN	NaN	NaN	NaN	NaN	NaN	NaN	NaN	NaN	NaN	NaN	NaN	NaN	NaN	NaN	NaN	NaN	NaN	NaN	NaN	NaN	NaN	NaN	NaN	NaN	NaN	NaN	NaN	NaN	NaN	NaN	NaN	NaN	NaN	NaN	NaN	NaN	NaN	NaN	NaN
39	NaN	NaN	NaN	NaN	NaN	NaN	NaN	NaN	NaN	NaN	NaN	NaN	NaN	NaN	NaN	NaN	NaN	NaN	NaN	NaN	NaN	NaN	NaN	NaN	NaN	NaN	NaN	NaN	NaN	NaN	NaN	NaN	NaN	NaN	NaN	NaN	NaN	NaN	NaN	NaN
39.5	NaN	NaN	NaN	NaN	NaN	NaN	NaN	NaN	NaN	NaN	NaN	NaN	NaN	NaN	NaN	NaN	NaN	NaN	NaN	NaN	NaN	NaN	NaN	NaN	NaN	NaN	NaN	NaN	NaN	NaN	NaN	NaN	NaN	NaN	NaN	NaN	NaN	NaN	NaN	NaN
40	NaN	NaN	NaN	NaN	NaN	NaN	NaN	NaN	NaN	NaN	NaN	NaN	NaN	NaN	NaN	NaN	NaN	NaN	NaN	NaN	NaN	NaN	NaN	NaN	NaN	NaN	NaN	NaN	NaN	NaN	NaN	NaN	NaN	NaN	NaN	NaN	NaN	NaN	NaN	NaN
40.5	NaN	NaN	NaN	NaN	NaN	NaN	NaN	NaN	NaN	NaN	NaN	NaN	NaN	NaN	NaN	NaN	NaN	NaN	NaN	NaN	NaN	NaN	NaN	NaN	NaN	NaN	NaN	NaN	NaN	NaN	NaN	NaN	NaN	NaN	NaN	NaN	NaN	NaN	NaN	NaN
41	NaN	NaN	NaN	NaN	NaN	NaN	NaN	NaN	NaN	NaN	NaN	NaN	NaN	NaN	NaN	NaN	NaN	NaN	NaN	NaN	NaN	NaN	NaN	NaN	NaN	NaN	NaN	NaN	NaN	NaN	NaN	NaN	NaN	NaN	NaN	NaN	NaN	NaN	NaN	NaN
41.5	NaN	NaN	NaN	NaN	NaN	NaN	NaN	NaN	NaN	NaN	NaN	NaN	NaN	NaN	NaN	NaN	NaN	NaN	NaN	NaN	NaN	NaN	NaN	NaN	NaN	NaN	NaN	NaN	NaN	NaN	NaN	NaN	NaN	NaN	NaN	NaN	NaN	NaN	NaN	NaN
42	NaN	NaN	NaN	NaN	NaN	NaN	NaN	NaN	NaN	NaN	NaN	NaN	NaN	NaN	NaN	NaN	NaN	NaN	NaN	NaN	NaN	NaN	NaN	NaN	NaN	NaN	NaN	NaN	NaN	NaN	NaN	NaN	NaN	NaN	NaN	NaN	NaN	NaN	NaN	NaN
42.5	NaN	NaN	NaN	NaN	NaN	NaN	NaN	NaN	NaN	NaN	NaN	NaN	NaN	NaN	NaN	NaN	NaN	NaN	NaN	NaN	NaN	NaN	NaN	NaN	NaN	NaN	NaN	NaN	NaN	NaN	NaN	NaN	NaN	NaN	NaN	NaN	NaN	NaN	NaN	NaN
43	NaN	NaN	NaN	NaN	NaN	NaN	NaN	NaN	NaN	NaN	NaN	NaN	NaN	NaN	NaN	NaN	NaN	NaN	NaN	NaN	NaN	NaN	NaN	NaN	NaN	NaN	NaN	NaN	NaN	NaN	NaN	NaN	NaN	NaN	NaN	NaN	NaN	NaN	NaN	NaN
43.5	NaN	NaN	NaN	NaN	NaN	NaN	NaN	NaN	NaN	NaN	NaN	NaN	NaN	NaN	NaN	NaN	NaN	NaN	NaN	NaN	NaN	NaN	NaN	NaN	NaN	NaN	NaN	NaN	NaN	NaN	NaN	NaN	NaN	NaN	NaN	NaN	NaN	NaN	NaN	NaN
44	NaN	NaN	NaN	NaN	NaN	NaN	NaN	NaN	NaN	NaN	NaN	NaN	NaN	NaN	NaN	NaN	NaN	NaN	NaN	NaN	NaN	NaN	NaN	NaN	NaN	NaN	NaN	NaN	NaN	NaN	NaN	NaN	NaN	NaN	NaN	NaN	NaN	NaN	NaN	NaN
44.5	NaN	NaN	NaN	NaN	NaN	NaN	NaN	NaN	NaN	NaN	NaN	NaN	NaN	NaN	NaN	NaN	NaN	NaN	NaN	NaN	NaN	NaN	NaN	NaN	NaN	NaN	NaN	NaN	NaN	NaN	NaN	NaN	NaN	NaN	NaN	NaN	NaN	NaN	NaN	NaN
45	NaN	NaN	NaN	NaN	NaN	NaN	NaN	NaN	NaN	NaN	NaN	NaN	NaN	NaN	NaN	NaN	NaN	NaN	NaN	NaN	NaN	NaN	NaN	NaN	NaN	NaN	NaN	NaN	NaN	NaN	NaN	NaN	NaN	NaN	NaN	NaN	NaN	NaN	NaN	NaN
45.5	NaN	NaN	NaN	NaN	NaN	NaN	NaN	NaN	NaN	NaN	NaN	NaN	NaN	NaN	NaN	NaN	NaN	NaN	NaN	NaN	NaN	NaN	NaN	NaN	NaN	NaN	NaN	NaN	NaN	NaN	NaN	NaN	NaN	NaN	NaN	NaN	NaN	NaN	NaN	NaN
46	NaN	NaN	NaN	NaN	NaN	NaN	NaN	NaN	NaN	NaN	NaN	NaN	NaN	NaN	NaN	NaN	NaN	NaN	NaN	NaN	NaN	NaN	NaN	NaN	NaN	NaN	NaN	NaN	NaN	NaN	NaN	NaN	NaN	NaN	NaN	NaN	NaN	NaN	NaN	NaN
46.5	NaN	NaN	NaN	NaN	NaN	NaN	NaN	NaN	NaN	NaN	NaN	NaN	NaN	NaN	NaN	NaN	NaN	NaN	NaN	NaN	NaN	NaN	NaN	NaN	NaN	NaN	NaN	NaN	NaN	NaN	NaN	NaN	NaN	NaN	NaN	NaN	NaN	NaN	NaN	NaN
47	NaN	NaN	NaN	NaN	NaN	NaN	NaN	NaN	NaN	NaN	NaN	NaN	NaN	NaN	NaN	NaN	NaN	NaN	NaN	NaN	NaN	NaN	NaN	NaN	NaN	NaN	NaN	NaN	NaN	NaN	NaN	NaN	NaN	NaN	NaN	NaN	NaN	NaN	NaN	NaN
47.5	NaN	NaN	NaN	NaN	NaN	NaN	NaN	NaN	NaN	NaN	NaN	NaN	NaN	NaN	NaN	NaN	NaN	NaN	NaN	NaN	NaN	NaN	NaN	NaN	NaN	NaN	NaN	NaN	NaN	NaN	NaN	NaN	NaN	NaN	NaN	NaN	NaN	NaN	NaN	NaN
48	NaN	NaN	NaN	NaN	NaN	NaN	NaN	NaN	NaN	NaN	NaN	NaN	NaN	NaN	NaN	NaN	NaN	NaN	NaN	NaN	NaN	NaN	NaN	NaN	NaN	NaN	NaN	NaN	NaN	NaN	NaN	NaN	NaN	NaN	NaN	NaN	NaN	NaN	NaN	NaN
48.5	NaN	NaN	NaN	NaN	NaN	NaN	NaN	NaN	NaN	NaN	NaN	NaN	NaN	NaN	NaN	NaN	NaN	NaN	NaN	NaN	NaN	NaN	NaN	NaN	NaN	NaN	NaN	NaN	NaN	NaN	NaN	NaN	NaN	NaN	NaN	NaN	NaN	NaN	NaN	NaN
49	NaN	NaN	NaN	NaN	NaN	NaN	NaN	NaN	NaN	NaN	NaN	NaN	NaN	NaN	NaN	NaN	NaN	NaN	NaN	NaN	NaN	NaN	NaN	NaN	NaN	NaN	NaN	NaN	NaN	NaN	NaN	NaN	NaN	NaN	NaN	NaN	NaN	NaN	NaN	NaN
