# Supplementary material for: Longitudinal imaging of Caenorhabditis elegans in a microfabricated device reveals variation in behavioral decline during aging
Source: eLife. 2017 May 31;6:e26652. doi: 10.7554/eLife.26652 (PMC5484621; doi:10.7554/eLife.26652)
Supplement: Figure 8—source data 1. — DOI: http://dx.doi.org/10.7554/eLife.26652.026 [file elife-26652-fig8-data1.zip › SourceData_Figure8/ResponseLatency/ResponseLatencydaf-2_daf2RNAi.csv]

1.5	25	5	5	10	5	5	5	5	5	5	5	5	5	5	5	5	5	5	5	10	25	5	5	10	5	105	30	5	20	10	35	15	5	10	5	5	5	35	15	15
2	90	10	5	10	5	30	NaN	20	5	5	40	5	5	25	5	65	5	5	10	60	50	5	5	5	10	15	50	5	20	5	25	5	15	40	5	5	15	5	15	30
2.5	90	10	5	10	5	30	25	20	5	5	40	5	5	25	5	65	5	5	10	60	55	5	155	60	100	475	85	90	25	255	55	50	15	75	15	100	5	85	60	80
3	90	10	5	10	5	30	NaN	20	5	5	15	5	5	25	5	20	5	5	5	60	5	130	5	15	5	305	75	20	5	25	80	60	5	55	35	105	140	45	5	40
3.5	900	65	5	55	55	40	30	80	50	15	15	65	25	60	5	20	35	30	5	60	60	35	15	10	75	900	45	120	90	235	70	255	95	65	20	110	75	120	5	10
4	900	65	5	55	55	40	NaN	80	50	15	15	65	25	60	5	20	35	30	5	60	55	65	75	15	40	900	25	25	25	70	75	10	155	25	25	105	130	125	10	40
4.5	900	65	5	40	50	35	NaN	80	20	15	15	65	25	15	5	20	20	30	5	60	45	105	70	5	45	265	35	250	80	15	150	5	20	55	20	30	195	900	60	30
5	720	69	62	22	50	35	NaN	62	9	20	18	24	25	15	52	28	20	27	14	42	0	0	0	0	0	0	0	0	0	0	0	0	0	0	0	0	0	0	0	0
5.5	690	75	126	19	50	35	NaN	48	5	28	22	17	25	15	29	39	15	25	27	39	115	25	310	35	170	900	135	40	900	900	250	160	110	100	30	250	235	15	25	215
6	900	80	230	40	50	35	70	85	20	40	25	100	55	15	240	50	20	50	40	210	0	0	0	0	0	0	0	0	0	0	0	0	0	0	0	0	0	0	0	0
6.5	660	900	900	15	70	125	5	55	5	35	200	10	25	55	190	90	20	25	45	35	10	15	275	30	40	900	420	160	45	900	50	765	750	900	70	195	165	95	35	415
7	900	585	190	70	65	130	25	40	5	35	40	25	25	25	5	65	10	25	70	75	235	5	275	170	35	900	105	140	600	335	385	450	35	260	125	900	275	900	30	275
7.5	900	210	900	200	385	355	900	45	15	350	5	900	30	20	900	275	115	60	90	5	240	5	560	175	145	900	195	30	560	900	345	220	370	190	285	900	560	215	360	175
8	900	900	640	140	55	140	15	25	5	795	20	900	420	40	815	900	85	85	900	505	115	45	900	50	90	455	355	10	900	90	170	330	45	900	405	900	205	550	900	180
8.5	900	25	700	900	900	15	55	900	50	15	900	900	180	95	30	90	820	900	325	125	370	35	900	5	75	310	140	50	900	285	900	300	340	900	180	900	735	525	900	20
9	900	445	125	900	35	900	350	900	60	20	420	900	145	900	30	25	210	320	40	555	225	5	900	900	45	900	85	25	900	900	275	585	900	480	400	900	900	680	40	175
9.5	900	900	145	185	900	110	720	610	15	30	15	900	440	540	5	185	175	470	55	900	110	180	900	585	25	30	115	135	900	900	685	260	130	900	290	900	235	900	30	35
10	490	900	900	165	900	900	255	525	30	90	325	295	900	900	30	20	900	900	110	85	40	30	900	900	40	10	10	50	900	30	900	900	385	900	900	900	900	735	675	195
10.5	900	900	150	35	900	150	145	140	900	30	900	900	35	900	120	370	465	900	490	320	140	30	900	900	105	900	900	170	900	900	900	410	900	290	195	900	220	900	900	25
11	900	900	460	460	600	900	120	585	45	115	30	900	35	685	65	275	535	900	185	5	275	5	900	900	105	120	900	900	435	200	30	900	20	180	900	115	160	900	900	900
11.5	900	900	320	695	900	740	900	20	900	35	30	900	330	900	20	900	900	900	610	570	150	5	900	900	35	35	370	75	520	225	900	530	190	900	900	20	900	900	900	35
12	900	190	395	900	900	900	370	50	900	25	10	5	250	900	145	900	495	900	290	900	90	5	900	550	35	20	140	15	5	110	900	900	900	545	220	900	900	900	900	670
12.5	745	900	460	900	900	325	130	400	5	160	35	900	210	900	85	40	45	900	795	900	25	5	680	900	50	160	900	15	15	15	900	900	900	240	400	900	900	900	340	390
13	900	695	900	160	900	900	75	455	445	900	205	5	20	900	565	275	900	900	900	900	18	5	790	900	45	23	675	15	15	53	658	515	560	215	415	458	530	900	403	645
13.5	900	900	900	25	900	900	900	140	715	900	180	900	320	480	900	900	520	900	900	70	270	5	900	900	40	25	900	900	20	900	415	780	900	190	725	900	900	900	900	900
14	900	900	900	15	900	900	505	430	900	145	5	5	155	5	65	900	900	900	610	25	65	5	900	900	415	20	450	NaN	15	90	900	250	220	660	430	15	160	900	900	900
14.5	900	900	845	25	900	900	900	85	900	30	5	900	55	5	120	900	900	900	190	735	10	20	900	900	120	900	900	NaN	20	900	900	900	900	900	775	900	900	900	465	900
15	900	645	900	30	900	475	900	205	200	305	5	900	25	10	900	900	900	280	95	5	35	20	480	105	45	900	900	NaN	40	900	900	210	900	900	900	900	640	900	900	900
15.5	900	155	355	5	115	900	900	900	900	900	5	900	615	255	195	900	900	900	900	5	5	20	900	900	20	900	900	NaN	900	900	900	900	155	900	900	900	900	900	900	900
16	900	365	900	5	370	825	900	160	180	180	5	900	325	5	900	115	900	900	125	900	35	900	900	900	155	900	900	NaN	260	5	900	120	900	355	900	25	900	900	900	25
16.5	900	430	900	20	280	900	765	270	900	30	230	900	20	900	50	900	900	900	900	5	535	20	900	5	5	900	900	NaN	5	135	30	20	900	900	240	900	900	900	900	900
17	900	125	900	5	70	345	625	900	820	715	5	900	205	900	900	900	900	670	135	5	30	10	900	900	900	900	900	NaN	110	210	135	900	300	900	900	30	900	900	900	60
17.5	900	150	15	20	900	900	900	250	900	205	900	900	730	705	900	900	900	275	900	5	900	900	900	605	5	900	900	NaN	40	900	900	50	900	900	595	135	900	505	900	140
18	900	900	900	900	900	900	900	900	260	205	15	900	620	900	900	900	900	340	900	50	900	NaN	900	10	85	900	900	NaN	120	900	435	55	900	30	900	125	900	900	900	900
18.5	710	900	900	190	900	365	520	240	710	260	900	185	680	900	900	900	900	175	900	5	75	NaN	610	900	5	900	900	NaN	200	900	240	145	360	900	900	15	900	900	330	900
19	900	475	90	30	900	345	790	900	410	585	900	680	130	10	900	900	900	250	900	20	45	NaN	900	NaN	5	900	900	NaN	135	900	25	900	900	45	900	10	900	900	95	900
19.5	900	470	355	5	900	700	900	900	900	580	900	900	900	900	455	900	900	225	900	25	115	NaN	900	NaN	5	900	900	NaN	145	900	900	900	900	900	900	5	900	900	900	900
20	900	900	900	900	900	105	515	900	5	900	900	620	235	800	10	900	900	900	900	15	NaN	NaN	NaN	NaN	NaN	NaN	NaN	NaN	NaN	NaN	NaN	NaN	NaN	NaN	NaN	NaN	NaN	NaN	NaN	NaN
20.5	900	20	900	900	900	900	900	735	900	900	185	10	200	900	10	900	900	900	900	20	NaN	NaN	NaN	NaN	NaN	NaN	NaN	NaN	NaN	NaN	NaN	NaN	NaN	NaN	NaN	NaN	NaN	NaN	NaN	NaN
21	900	900	900	15	900	900	205	25	520	450	490	5	235	70	165	900	900	900	150	125	120	NaN	900	NaN	5	900	900	NaN	900	NaN	65	900	900	900	900	NaN	900	900	900	900
21.5	900	NaN	900	900	900	900	900	900	785	900	900	900	900	900	900	900	900	900	900	NaN	900	NaN	900	NaN	5	900	900	NaN	95	NaN	5	900	900	900	900	NaN	900	900	900	900
22	900	NaN	900	10	900	900	200	900	345	900	25	900	900	10	900	900	900	900	275	NaN	35	NaN	900	NaN	5	150	900	NaN	120	NaN	70	900	900	900	900	NaN	900	900	900	900
22.5	900	NaN	900	440	900	900	150	900	160	900	40	10	250	430	900	900	900	900	215	NaN	900	NaN	900	NaN	5	900	900	NaN	25	NaN	900	210	900	900	900	NaN	900	900	900	900
23	NaN	NaN	NaN	NaN	NaN	NaN	NaN	NaN	NaN	NaN	NaN	NaN	NaN	NaN	NaN	NaN	NaN	NaN	NaN	NaN	160	NaN	900	NaN	40	900	900	NaN	20	NaN	365	175	900	680	805	NaN	900	900	900	900
23.5	900	NaN	900	200	900	20	35	900	305	900	900	900	190	900	30	900	900	900	900	NaN	900	NaN	900	NaN	900	900	900	NaN	900	NaN	900	900	900	240	900	NaN	900	900	40	900
24	900	NaN	900	85	900	900	25	900	900	900	900	5	900	900	15	900	900	900	35	NaN	900	NaN	900	NaN	NaN	235	900	NaN	900	NaN	5	900	900	20	900	NaN	900	900	900	900
24.5	900	NaN	900	20	900	100	10	900	290	250	30	10	900	5	10	50	900	900	900	NaN	900	NaN	900	NaN	NaN	900	900	NaN	NaN	NaN	900	900	900	900	900	NaN	900	900	900	150
25	NaN	NaN	NaN	NaN	NaN	NaN	NaN	NaN	NaN	NaN	NaN	NaN	NaN	NaN	NaN	NaN	NaN	NaN	NaN	NaN	900	NaN	900	NaN	NaN	900	900	NaN	NaN	NaN	215	NaN	900	900	900	NaN	900	900	900	900
25.5	NaN	NaN	NaN	NaN	NaN	NaN	NaN	NaN	NaN	NaN	NaN	NaN	NaN	NaN	NaN	NaN	NaN	NaN	NaN	NaN	900	NaN	900	NaN	NaN	900	900	NaN	NaN	NaN	10	NaN	5	900	900	NaN	900	900	50	900
26	365	NaN	900	NaN	900	900	900	900	15	900	565	5	900	900	900	35	900	5	900	NaN	900	NaN	900	NaN	NaN	900	5	NaN	NaN	NaN	900	NaN	900	900	900	NaN	900	5	900	900
26.5	900	NaN	900	NaN	900	900	900	75	900	900	900	5	900	900	900	900	900	900	900	NaN	110	NaN	355	NaN	NaN	900	900	NaN	NaN	NaN	70	NaN	900	845	900	NaN	900	900	900	900
27	900	NaN	900	NaN	900	900	900	900	900	180	900	5	900	900	NaN	75	900	900	900	NaN	900	NaN	125	NaN	NaN	90	900	NaN	NaN	NaN	5	NaN	45	900	900	NaN	900	900	900	900
27.5	900	NaN	900	NaN	900	900	5	900	900	900	705	10	900	900	NaN	900	900	900	900	NaN	900	NaN	900	NaN	NaN	95	900	NaN	NaN	NaN	900	NaN	900	900	5	NaN	900	900	900	900
28	NaN	NaN	NaN	NaN	NaN	NaN	NaN	NaN	NaN	NaN	NaN	NaN	NaN	NaN	NaN	NaN	NaN	NaN	NaN	NaN	900	NaN	900	NaN	NaN	250	900	NaN	NaN	NaN	900	NaN	20	190	900	NaN	900	900	900	900
28.5	900	NaN	900	NaN	900	900	5	5	80	900	5	5	900	900	NaN	900	900	900	900	NaN	900	NaN	900	NaN	NaN	175	900	NaN	NaN	NaN	10	NaN	5	260	900	NaN	900	5	900	5
29	900	NaN	900	NaN	900	900	5	520	70	900	900	10	900	900	NaN	900	900	900	900	NaN	900	NaN	900	NaN	NaN	15	900	NaN	NaN	NaN	15	NaN	5	900	15	NaN	900	900	900	900
29.5	900	NaN	900	NaN	900	900	900	900	60	900	900	5	900	900	NaN	900	40	5	900	NaN	0	NaN	0	NaN	NaN	0	0	NaN	NaN	NaN	0	NaN	0	0	0	NaN	0	0	0	0
30	900	NaN	900	NaN	900	900	900	900	900	480	900	5	900	900	NaN	900	5	900	600	NaN	900	NaN	900	NaN	NaN	900	900	NaN	NaN	NaN	900	NaN	5	900	900	NaN	10	10	95	900
30.5	NaN	NaN	NaN	NaN	NaN	NaN	NaN	NaN	NaN	NaN	NaN	NaN	NaN	NaN	NaN	NaN	NaN	NaN	NaN	NaN	50	NaN	900	NaN	NaN	900	425	NaN	NaN	NaN	900	NaN	90	10	900	NaN	165	10	900	900
31	NaN	NaN	NaN	NaN	NaN	NaN	NaN	NaN	NaN	NaN	NaN	NaN	NaN	NaN	NaN	NaN	NaN	NaN	NaN	NaN	325	NaN	900	NaN	NaN	900	900	NaN	NaN	NaN	900	NaN	NaN	10	160	NaN	15	5	900	900
31.5	900	NaN	NaN	NaN	900	900	900	900	10	900	900	900	900	10	NaN	900	900	900	900	NaN	5	NaN	900	NaN	NaN	900	15	NaN	NaN	NaN	365	NaN	NaN	5	5	NaN	900	10	900	900
32	NaN	NaN	NaN	NaN	NaN	NaN	NaN	NaN	NaN	NaN	NaN	NaN	NaN	NaN	NaN	NaN	NaN	NaN	NaN	NaN	15	NaN	900	NaN	NaN	900	900	NaN	NaN	NaN	105	NaN	NaN	900	900	NaN	900	900	900	900
32.5	NaN	NaN	NaN	NaN	NaN	NaN	NaN	NaN	NaN	NaN	NaN	NaN	NaN	NaN	NaN	NaN	NaN	NaN	NaN	NaN	30	NaN	900	NaN	NaN	900	900	NaN	NaN	NaN	20	NaN	NaN	900	10	NaN	900	5	900	900
33	NaN	NaN	NaN	NaN	NaN	NaN	NaN	NaN	NaN	NaN	NaN	NaN	NaN	NaN	NaN	NaN	NaN	NaN	NaN	NaN	5	NaN	900	NaN	NaN	75	900	NaN	NaN	NaN	900	NaN	NaN	10	900	NaN	900	5	900	900
33.5	NaN	NaN	NaN	NaN	NaN	NaN	NaN	NaN	NaN	NaN	NaN	NaN	NaN	NaN	NaN	NaN	NaN	NaN	NaN	NaN	140	NaN	900	NaN	NaN	900	10	NaN	NaN	NaN	65	NaN	NaN	30	900	NaN	900	900	900	900
34	900	NaN	NaN	NaN	900	900	665	900	900	900	220	NaN	900	900	NaN	900	900	5	900	NaN	900	NaN	900	NaN	NaN	5	900	NaN	NaN	NaN	900	NaN	NaN	40	5	NaN	NaN	5	900	900
34.5	900	NaN	NaN	NaN	900	900	5	5	900	900	900	NaN	900	900	NaN	900	5	85	900	NaN	65	NaN	900	NaN	NaN	900	10	NaN	NaN	NaN	900	NaN	NaN	900	35	NaN	NaN	10	10	900
35	NaN	NaN	NaN	NaN	NaN	NaN	NaN	NaN	NaN	NaN	NaN	NaN	NaN	NaN	NaN	NaN	NaN	NaN	NaN	NaN	900	NaN	NaN	NaN	NaN	5	900	NaN	NaN	NaN	900	NaN	NaN	10	140	NaN	NaN	900	900	900
35.5	900	NaN	NaN	NaN	900	900	5	900	900	900	NaN	NaN	40	520	NaN	900	5	5	10	NaN	900	NaN	NaN	NaN	NaN	10	900	NaN	NaN	NaN	NaN	NaN	NaN	900	900	NaN	NaN	900	5	900
36	900	NaN	NaN	NaN	900	900	5	5	900	900	NaN	NaN	10	10	NaN	5	310	5	105	NaN	25	NaN	NaN	NaN	NaN	10	900	NaN	NaN	NaN	NaN	NaN	NaN	NaN	900	NaN	NaN	900	320	900
36.5	5	NaN	NaN	NaN	15	900	5	900	900	900	NaN	NaN	20	410	NaN	900	515	15	5	NaN	900	NaN	NaN	NaN	NaN	5	900	NaN	NaN	NaN	NaN	NaN	NaN	NaN	900	NaN	NaN	900	160	900
37	900	NaN	NaN	NaN	900	900	900	900	900	900	NaN	NaN	5	175	NaN	900	15	220	5	NaN	900	NaN	NaN	NaN	NaN	5	900	NaN	NaN	NaN	NaN	NaN	NaN	NaN	5	NaN	NaN	NaN	900	900
37.5	85	NaN	NaN	NaN	900	900	900	20	900	595	NaN	NaN	900	30	NaN	900	15	5	20	NaN	900	NaN	NaN	NaN	NaN	NaN	900	NaN	NaN	NaN	NaN	NaN	NaN	NaN	180	NaN	NaN	NaN	180	900
38	115	NaN	NaN	NaN	900	10	900	900	900	30	NaN	NaN	900	900	NaN	25	900	900	10	NaN	900	NaN	NaN	NaN	NaN	NaN	900	NaN	NaN	NaN	NaN	NaN	NaN	NaN	900	NaN	NaN	NaN	265	900
38.5	900	NaN	NaN	NaN	900	900	5	900	900	900	NaN	NaN	15	900	NaN	900	900	900	5	NaN	NaN	NaN	NaN	NaN	NaN	NaN	5	NaN	NaN	NaN	NaN	NaN	NaN	NaN	900	NaN	NaN	NaN	900	900
39	10	NaN	NaN	NaN	900	5	15	900	900	900	NaN	NaN	900	155	NaN	5	15	155	25	NaN	NaN	NaN	NaN	NaN	NaN	NaN	900	NaN	NaN	NaN	NaN	NaN	NaN	NaN	NaN	NaN	NaN	NaN	NaN	900
39.5	900	NaN	NaN	NaN	900	900	900	35	25	900	NaN	NaN	30	NaN	NaN	900	900	900	465	NaN	NaN	NaN	NaN	NaN	NaN	NaN	900	NaN	NaN	NaN	NaN	NaN	NaN	NaN	NaN	NaN	NaN	NaN	NaN	900
40	900	NaN	NaN	NaN	10	30	900	10	35	900	NaN	NaN	10	NaN	NaN	900	900	900	900	NaN	NaN	NaN	NaN	NaN	NaN	NaN	NaN	NaN	NaN	NaN	NaN	NaN	NaN	NaN	NaN	NaN	NaN	NaN	NaN	900
40.5	265	NaN	NaN	NaN	900	5	900	20	900	900	NaN	NaN	5	NaN	NaN	900	NaN	900	900	NaN	NaN	NaN	NaN	NaN	NaN	NaN	NaN	NaN	NaN	NaN	NaN	NaN	NaN	NaN	NaN	NaN	NaN	NaN	NaN	NaN
41	NaN	NaN	NaN	NaN	900	35	900	900	900	NaN	NaN	NaN	900	NaN	NaN	NaN	NaN	900	900	NaN	NaN	NaN	NaN	NaN	NaN	NaN	NaN	NaN	NaN	NaN	NaN	NaN	NaN	NaN	NaN	NaN	NaN	NaN	NaN	NaN
41.5	NaN	NaN	NaN	NaN	900	900	900	900	900	NaN	NaN	NaN	900	NaN	NaN	NaN	NaN	900	900	NaN	NaN	NaN	NaN	NaN	NaN	NaN	NaN	NaN	NaN	NaN	NaN	NaN	NaN	NaN	NaN	NaN	NaN	NaN	NaN	0
42	NaN	NaN	NaN	NaN	900	5	900	900	900	NaN	NaN	NaN	900	NaN	NaN	NaN	NaN	900	900	NaN	NaN	NaN	NaN	NaN	NaN	NaN	NaN	NaN	NaN	NaN	NaN	NaN	NaN	NaN	NaN	NaN	NaN	NaN	NaN	900
42.5	NaN	NaN	NaN	NaN	25	10	900	310	900	NaN	NaN	NaN	900	NaN	NaN	NaN	NaN	900	NaN	NaN	NaN	NaN	NaN	NaN	NaN	NaN	NaN	NaN	NaN	NaN	NaN	NaN	NaN	NaN	NaN	NaN	NaN	NaN	NaN	900
43	NaN	NaN	NaN	NaN	900	30	900	240	NaN	NaN	NaN	NaN	900	NaN	NaN	NaN	NaN	NaN	NaN	NaN	NaN	NaN	NaN	NaN	NaN	NaN	NaN	NaN	NaN	NaN	NaN	NaN	NaN	NaN	NaN	NaN	NaN	NaN	NaN	900
43.5	NaN	NaN	NaN	NaN	50	5	900	20	NaN	NaN	NaN	NaN	900	NaN	NaN	NaN	NaN	NaN	NaN	NaN	NaN	NaN	NaN	NaN	NaN	NaN	NaN	NaN	NaN	NaN	NaN	NaN	NaN	NaN	NaN	NaN	NaN	NaN	NaN	900
44	NaN	NaN	NaN	NaN	15	10	900	900	NaN	NaN	NaN	NaN	900	NaN	NaN	NaN	NaN	NaN	NaN	NaN	NaN	NaN	NaN	NaN	NaN	NaN	NaN	NaN	NaN	NaN	NaN	NaN	NaN	NaN	NaN	NaN	NaN	NaN	NaN	900
44.5	NaN	NaN	NaN	NaN	165	900	900	NaN	NaN	NaN	NaN	NaN	900	NaN	NaN	NaN	NaN	NaN	NaN	NaN	NaN	NaN	NaN	NaN	NaN	NaN	NaN	NaN	NaN	NaN	NaN	NaN	NaN	NaN	NaN	NaN	NaN	NaN	NaN	NaN
45	NaN	NaN	NaN	NaN	900	900	900	NaN	NaN	NaN	NaN	NaN	10	NaN	NaN	NaN	NaN	NaN	NaN	NaN	NaN	NaN	NaN	NaN	NaN	NaN	NaN	NaN	NaN	NaN	NaN	NaN	NaN	NaN	NaN	NaN	NaN	NaN	NaN	NaN
45.5	NaN	NaN	NaN	NaN	130	160	805	NaN	NaN	NaN	NaN	NaN	900	NaN	NaN	NaN	NaN	NaN	NaN	NaN	NaN	NaN	NaN	NaN	NaN	NaN	NaN	NaN	NaN	NaN	NaN	NaN	NaN	NaN	NaN	NaN	NaN	NaN	NaN	NaN
46	NaN	NaN	NaN	NaN	900	900	900	NaN	NaN	NaN	NaN	NaN	900	NaN	NaN	NaN	NaN	NaN	NaN	NaN	NaN	NaN	NaN	NaN	NaN	NaN	NaN	NaN	NaN	NaN	NaN	NaN	NaN	NaN	NaN	NaN	NaN	NaN	NaN	NaN
46.5	NaN	NaN	NaN	NaN	430	900	900	NaN	NaN	NaN	NaN	NaN	900	NaN	NaN	NaN	NaN	NaN	NaN	NaN	NaN	NaN	NaN	NaN	NaN	NaN	NaN	NaN	NaN	NaN	NaN	NaN	NaN	NaN	NaN	NaN	NaN	NaN	NaN	NaN
47	NaN	NaN	NaN	NaN	900	900	170	NaN	NaN	NaN	NaN	NaN	900	NaN	NaN	NaN	NaN	NaN	NaN	NaN	NaN	NaN	NaN	NaN	NaN	NaN	NaN	NaN	NaN	NaN	NaN	NaN	NaN	NaN	NaN	NaN	NaN	NaN	NaN	NaN
47.5	NaN	NaN	NaN	NaN	900	900	900	NaN	NaN	NaN	NaN	NaN	900	NaN	NaN	NaN	NaN	NaN	NaN	NaN	NaN	NaN	NaN	NaN	NaN	NaN	NaN	NaN	NaN	NaN	NaN	NaN	NaN	NaN	NaN	NaN	NaN	NaN	NaN	NaN
48	NaN	NaN	NaN	NaN	NaN	900	55	NaN	NaN	NaN	NaN	NaN	900	NaN	NaN	NaN	NaN	NaN	NaN	NaN	NaN	NaN	NaN	NaN	NaN	NaN	NaN	NaN	NaN	NaN	NaN	NaN	NaN	NaN	NaN	NaN	NaN	NaN	NaN	NaN
48.5	NaN	NaN	NaN	NaN	NaN	900	900	NaN	NaN	NaN	NaN	NaN	900	NaN	NaN	NaN	NaN	NaN	NaN	NaN	NaN	NaN	NaN	NaN	NaN	NaN	NaN	NaN	NaN	NaN	NaN	NaN	NaN	NaN	NaN	NaN	NaN	NaN	NaN	NaN
49	NaN	NaN	NaN	NaN	NaN	NaN	NaN	NaN	NaN	NaN	NaN	NaN	NaN	NaN	NaN	NaN	NaN	NaN	NaN	NaN	NaN	NaN	NaN	NaN	NaN	NaN	NaN	NaN	NaN	NaN	NaN	NaN	NaN	NaN	NaN	NaN	NaN	NaN	NaN	NaN
