# Supplementary material for: Longitudinal imaging of Caenorhabditis elegans in a microfabricated device reveals variation in behavioral decline during aging
Source: eLife. 2017 May 31;6:e26652. doi: 10.7554/eLife.26652 (PMC5484621; doi:10.7554/eLife.26652)
Supplement: Figure 8—source data 1. — DOI: http://dx.doi.org/10.7554/eLife.26652.026 [file elife-26652-fig8-data1.zip › SourceData_Figure8/ResponseLatency/ResponseLatencydaf-2_EV.csv]

1.5	20	5	5	5	10	10	5	5	5	20	90	5	5	5	5	5	5	10	5	40	35	65	5	5	5	5	10	5	10	5	20	5	5	10	65	10	585	5	25	5
2	55	45	5	45	10	85	15	35	5	50	130	10	5	5	30	55	5	10	35	40	5	5	5	5	10	5	5	5	5	20	55	25	5	5	5	5	100	10	80	65
2.5	55	45	5	45	5	85	15	35	5	50	130	10	5	5	30	55	5	5	35	5	5	5	5	5	5	50	30	140	5	50	20	20	60	5	5	5	20	5	60	25
3	45	10	5	5	5	40	5	5	5	20	130	5	5	5	15	30	5	5	25	5	5	5	5	15	60	35	45	40	5	5	155	145	5	5	5	5	105	30	5	5
3.5	45	10	40	5	5	40	5	5	5	20	130	5	25	5	15	30	25	5	25	60	60	55	35	15	55	190	90	45	5	55	35	55	55	70	45	20	900	45	90	40
4	45	10	40	5	5	40	5	5	5	20	130	5	25	5	15	30	25	5	25	60	135	110	105	15	10	10	25	20	5	40	85	45	55	50	5	5	180	50	65	5
4.5	30	10	35	5	5	40	5	5	5	20	130	5	15	5	5	20	5	5	15	25	45	5	55	40	60	90	135	10	70	55	900	185	95	5	35	55	900	10	5	55
5	12	20	13	10	9	54	5	5	42	20	285	5	15	5	5	20	5	9	15	14	0	0	0	0	0	0	0	0	0	0	0	0	0	0	0	0	0	0	0	0
5.5	9	13	5	18	7	75	5	5	69	20	193	5	15	5	5	20	5	7	13	12	80	80	20	75	40	900	625	70	400	175	685	50	95	10	230	50	150	15	110	145
6	30	50	35	30	20	95	5	70	150	25	750	25	15	5	5	20	5	20	15	25	0	0	0	0	0	0	0	0	0	0	0	0	0	0	0	0	0	0	0	0
6.5	5	70	5	25	35	900	15	5	470	20	900	5	280	65	25	45	20	20	25	10	65	60	140	105	25	140	900	55	210	40	900	140	160	10	55	45	900	30	130	105
7	25	5	5	55	5	260	65	15	NaN	35	100	25	900	900	20	130	5	5	10	20	15	140	100	120	30	145	255	105	205	305	290	140	190	155	5	25	900	120	20	20
7.5	65	25	5	110	35	900	55	10	NaN	80	900	15	300	20	10	55	5	115	5	5	105	250	220	70	70	155	900	270	240	900	315	150	210	245	110	40	900	35	70	210
8	40	25	5	20	35	900	5	5	NaN	150	900	10	15	360	45	5	15	10	55	140	150	130	280	105	20	900	235	900	900	900	900	80	35	270	75	190	175	35	80	50
8.5	30	90	5	745	175	900	15	5	NaN	900	425	30	900	900	65	5	15	30	5	50	155	110	590	125	80	900	900	900	40	900	900	365	30	505	135	50	900	15	175	50
9	15	35	40	25	80	900	15	50	NaN	30	900	15	900	900	30	25	190	40	5	130	170	5	200	50	280	900	800	800	365	900	250	125	120	275	180	170	900	115	700	125
9.5	145	160	15	25	25	900	5	15	NaN	75	220	125	900	900	35	300	165	900	5	70	15	20	900	30	30	900	665	280	130	900	900	180	5	30	235	455	900	135	500	35
10	900	505	130	30	25	50	25	5	NaN	50	900	900	150	710	165	900	105	40	5	30	140	5	900	165	90	85	900	440	245	215	175	900	20	115	160	145	900	50	275	15
10.5	10	335	40	900	15	900	10	5	NaN	50	5	900	10	900	320	900	205	285	10	20	900	900	900	65	900	900	900	900	565	305	5	250	5	900	140	650	NaN	245	25	40
11	20	345	380	20	900	900	25	35	NaN	315	900	285	900	900	35	900	120	900	900	20	900	5	535	900	900	255	5	900	900	900	30	900	5	35	20	225	NaN	70	210	30
11.5	15	900	250	35	110	900	15	10	NaN	450	900	900	900	900	225	900	385	515	30	40	35	60	580	900	630	280	900	900	110	900	5	900	5	900	80	165	NaN	290	900	85
12	5	25	130	20	70	900	10	5	NaN	900	900	900	900	900	60	900	130	900	20	5	125	5	900	900	900	25	900	900	900	900	50	900	NaN	900	125	245	NaN	60	175	10
12.5	45	315	140	15	25	900	20	25	NaN	250	900	900	NaN	900	705	900	870	25	5	430	460	5	900	900	900	40	900	900	900	900	900	900	NaN	425	335	290	NaN	115	900	20
13	900	260	245	5	900	900	20	45	NaN	235	900	900	NaN	900	215	NaN	265	475	10	140	233	8	900	5	728	123	573	108	5	900	228	175	NaN	128	138	70	NaN	110	63	25
13.5	510	900	30	95	900	900	5	60	NaN	680	900	900	NaN	900	50	NaN	555	900	35	40	900	10	900	205	555	205	900	65	245	900	195	200	NaN	135	120	110	NaN	105	90	30
14	215	900	35	25	375	900	25	360	NaN	5	900	900	NaN	420	150	NaN	260	195	65	55	5	90	900	5	900	900	245	150	5	900	285	150	NaN	200	195	235	NaN	225	35	150
14.5	150	900	270	5	520	900	10	385	NaN	5	900	900	NaN	525	900	NaN	5	5	5	30	900	50	900	5	900	900	900	900	5	900	260	200	NaN	120	155	30	NaN	150	900	270
15	190	705	40	10	900	900	5	285	NaN	900	900	900	NaN	900	145	NaN	5	900	55	220	205	NaN	900	160	45	15	900	900	900	900	900	140	NaN	235	810	75	NaN	125	75	200
15.5	900	380	900	35	360	900	5	185	NaN	35	900	900	NaN	5	5	NaN	900	900	45	105	10	NaN	900	15	20	900	900	900	5	900	900	30	NaN	900	675	190	NaN	900	900	230
16	900	900	900	40	900	900	5	900	NaN	900	900	900	NaN	900	80	NaN	40	900	30	135	5	NaN	900	10	5	900	900	385	900	900	195	900	NaN	900	705	390	NaN	120	155	240
16.5	900	900	900	20	900	55	5	85	NaN	5	900	900	NaN	245	900	NaN	5	45	900	220	10	NaN	900	900	900	900	900	900	80	900	140	185	NaN	900	900	820	NaN	900	900	900
17	900	900	20	65	900	900	50	145	NaN	30	900	900	NaN	900	900	NaN	35	900	900	5	20	NaN	205	NaN	900	10	900	900	90	900	900	150	NaN	900	220	200	NaN	200	290	900
17.5	900	900	900	60	900	900	5	900	NaN	900	900	850	NaN	900	900	NaN	195	900	15	5	5	NaN	900	NaN	900	900	900	900	380	900	900	110	NaN	900	900	150	NaN	50	900	900
18	165	900	900	10	900	900	5	25	NaN	235	900	410	NaN	5	900	NaN	900	900	30	65	15	NaN	900	NaN	900	900	900	900	140	900	900	900	NaN	320	900	900	NaN	900	175	900
18.5	670	900	900	900	900	900	5	20	NaN	215	900	5	NaN	5	900	NaN	580	900	10	285	10	NaN	900	NaN	220	900	900	900	900	900	205	900	NaN	110	900	130	NaN	900	305	900
19	900	900	440	900	805	900	5	5	NaN	50	900	30	NaN	5	900	NaN	760	900	25	55	15	NaN	900	NaN	900	430	900	900	900	900	235	900	NaN	900	900	900	NaN	900	900	635
19.5	900	900	615	900	900	900	5	5	NaN	225	900	25	NaN	5	60	NaN	5	900	900	255	15	NaN	900	NaN	85	5	900	900	900	900	200	900	NaN	900	900	55	NaN	900	200	900
20	75	900	40	900	900	900	5	5	NaN	900	NaN	900	NaN	900	50	NaN	5	415	900	730	NaN	NaN	NaN	NaN	NaN	NaN	NaN	NaN	NaN	NaN	NaN	NaN	NaN	NaN	NaN	NaN	NaN	NaN	NaN	NaN
20.5	900	130	900	900	900	900	5	30	NaN	900	NaN	900	NaN	900	900	NaN	5	900	900	900	NaN	NaN	NaN	NaN	NaN	NaN	NaN	NaN	NaN	NaN	NaN	NaN	NaN	NaN	NaN	NaN	NaN	NaN	NaN	NaN
21	5	45	50	900	900	900	5	5	NaN	900	NaN	900	NaN	85	NaN	NaN	5	120	900	35	10	NaN	900	NaN	60	50	310	470	5	900	900	135	NaN	820	900	60	NaN	900	305	5
21.5	900	900	900	900	900	NaN	15	900	NaN	900	NaN	900	NaN	900	NaN	NaN	5	900	900	900	900	NaN	900	NaN	900	900	900	900	5	900	275	230	NaN	795	620	25	NaN	900	900	105
22	900	900	55	900	900	NaN	5	900	NaN	900	NaN	100	NaN	900	NaN	NaN	900	900	900	225	900	NaN	900	NaN	900	900	900	900	900	900	245	460	NaN	900	900	35	NaN	900	900	900
22.5	900	900	900	900	900	NaN	5	900	NaN	900	NaN	5	NaN	900	NaN	NaN	5	900	900	200	NaN	NaN	900	NaN	900	900	900	900	30	900	900	35	NaN	900	900	100	NaN	55	405	900
23	NaN	NaN	NaN	NaN	NaN	NaN	NaN	NaN	NaN	NaN	NaN	NaN	NaN	NaN	NaN	NaN	NaN	NaN	NaN	NaN	NaN	NaN	900	NaN	900	900	450	900	900	900	900	115	NaN	900	900	10	NaN	870	900	900
23.5	900	900	900	900	900	NaN	5	5	NaN	NaN	NaN	5	NaN	900	NaN	NaN	900	475	900	900	NaN	NaN	900	NaN	900	900	900	900	900	30	900	900	NaN	900	5	115	NaN	100	900	900
24	900	900	15	900	900	NaN	5	135	NaN	NaN	NaN	10	NaN	900	NaN	NaN	5	900	900	85	NaN	NaN	900	NaN	20	900	900	900	15	30	900	900	NaN	900	900	5	NaN	900	900	900
24.5	900	900	900	900	900	NaN	5	5	NaN	NaN	NaN	20	NaN	900	NaN	NaN	900	900	900	110	NaN	NaN	900	NaN	900	900	900	900	900	10	5	900	NaN	900	900	5	NaN	5	900	735
25	NaN	NaN	NaN	NaN	NaN	NaN	NaN	NaN	NaN	NaN	NaN	NaN	NaN	NaN	NaN	NaN	NaN	NaN	NaN	NaN	NaN	NaN	10	NaN	900	900	220	900	900	10	900	25	NaN	95	900	20	NaN	900	900	10
25.5	NaN	NaN	NaN	NaN	NaN	NaN	NaN	NaN	NaN	NaN	NaN	NaN	NaN	NaN	NaN	NaN	NaN	NaN	NaN	NaN	NaN	NaN	900	NaN	NaN	NaN	10	900	900	180	900	900	NaN	900	900	5	NaN	5	900	900
26	900	5	900	40	900	NaN	5	190	NaN	NaN	NaN	5	NaN	900	NaN	NaN	5	900	5	900	NaN	NaN	900	NaN	NaN	NaN	900	900	5	125	900	20	NaN	900	900	900	NaN	675	900	900
26.5	900	200	900	900	900	NaN	5	5	NaN	NaN	NaN	5	NaN	5	NaN	NaN	5	45	5	900	NaN	NaN	235	NaN	NaN	NaN	305	900	900	195	NaN	25	NaN	115	35	265	NaN	410	900	900
27	900	175	900	275	900	NaN	5	900	NaN	NaN	NaN	900	NaN	5	NaN	NaN	15	5	5	305	NaN	NaN	110	NaN	NaN	NaN	900	900	900	40	NaN	800	NaN	105	20	900	NaN	900	900	900
27.5	900	10	900	140	170	NaN	10	10	NaN	NaN	NaN	900	NaN	5	NaN	NaN	20	900	5	900	NaN	NaN	900	NaN	NaN	NaN	900	900	900	900	NaN	900	NaN	10	55	900	NaN	900	900	55
28	NaN	NaN	NaN	NaN	NaN	NaN	NaN	NaN	NaN	NaN	NaN	NaN	NaN	NaN	NaN	NaN	NaN	NaN	NaN	NaN	NaN	NaN	5	NaN	NaN	NaN	900	205	900	630	NaN	105	NaN	900	65	900	NaN	900	900	5
28.5	900	900	900	900	900	NaN	75	5	NaN	NaN	NaN	900	NaN	900	NaN	NaN	5	900	5	900	NaN	NaN	15	NaN	NaN	NaN	230	900	10	900	NaN	5	NaN	15	5	900	NaN	900	900	60
29	900	5	5	900	900	NaN	5	10	NaN	NaN	NaN	NaN	NaN	900	NaN	NaN	25	900	5	5	NaN	NaN	5	NaN	NaN	NaN	110	900	30	NaN	NaN	900	NaN	5	5	20	NaN	5	900	15
29.5	225	20	10	900	900	NaN	90	30	NaN	NaN	NaN	NaN	NaN	900	NaN	NaN	900	NaN	5	5	NaN	NaN	0	NaN	NaN	NaN	0	0	0	NaN	NaN	0	NaN	0	0	0	NaN	0	0	0
30	190	5	900	900	900	NaN	15	5	NaN	NaN	NaN	NaN	NaN	15	NaN	NaN	5	NaN	5	5	NaN	NaN	900	NaN	NaN	NaN	65	900	900	NaN	NaN	900	NaN	900	15	900	NaN	10	900	5
30.5	NaN	NaN	NaN	NaN	NaN	NaN	NaN	NaN	NaN	NaN	NaN	NaN	NaN	NaN	NaN	NaN	NaN	NaN	NaN	NaN	NaN	NaN	900	NaN	NaN	NaN	15	10	10	NaN	NaN	900	NaN	900	10	15	NaN	10	900	115
31	NaN	NaN	NaN	NaN	NaN	NaN	NaN	NaN	NaN	NaN	NaN	NaN	NaN	NaN	NaN	NaN	NaN	NaN	NaN	NaN	NaN	NaN	140	NaN	NaN	NaN	900	900	900	NaN	NaN	20	NaN	900	5	900	NaN	5	900	5
31.5	10	900	900	10	900	NaN	900	10	NaN	NaN	NaN	NaN	NaN	900	NaN	NaN	900	NaN	5	5	NaN	NaN	450	NaN	NaN	NaN	NaN	900	15	NaN	NaN	900	NaN	10	5	10	NaN	15	900	75
32	NaN	NaN	NaN	NaN	NaN	NaN	NaN	NaN	NaN	NaN	NaN	NaN	NaN	NaN	NaN	NaN	NaN	NaN	NaN	NaN	NaN	NaN	NaN	NaN	NaN	NaN	NaN	900	15	NaN	NaN	900	NaN	900	5	900	NaN	900	20	5
32.5	NaN	NaN	NaN	NaN	NaN	NaN	NaN	NaN	NaN	NaN	NaN	NaN	NaN	NaN	NaN	NaN	NaN	NaN	NaN	NaN	NaN	NaN	NaN	NaN	NaN	NaN	NaN	900	900	NaN	NaN	900	NaN	295	5	5	NaN	900	5	5
33	NaN	NaN	NaN	NaN	NaN	NaN	NaN	NaN	NaN	NaN	NaN	NaN	NaN	NaN	NaN	NaN	NaN	NaN	NaN	NaN	NaN	NaN	NaN	NaN	NaN	NaN	NaN	900	20	NaN	NaN	220	NaN	485	15	5	NaN	20	900	5
33.5	NaN	NaN	NaN	NaN	NaN	NaN	NaN	NaN	NaN	NaN	NaN	NaN	NaN	NaN	NaN	NaN	NaN	NaN	NaN	NaN	NaN	NaN	NaN	NaN	NaN	NaN	NaN	900	NaN	NaN	NaN	NaN	NaN	900	15	900	NaN	900	785	5
34	900	900	900	900	900	NaN	NaN	NaN	NaN	NaN	NaN	NaN	NaN	900	NaN	NaN	NaN	NaN	5	5	NaN	NaN	NaN	NaN	NaN	NaN	NaN	NaN	NaN	NaN	NaN	NaN	NaN	5	10	900	NaN	NaN	5	5
34.5	900	120	900	5	900	NaN	NaN	NaN	NaN	NaN	NaN	NaN	NaN	900	NaN	NaN	NaN	NaN	15	5	NaN	NaN	NaN	NaN	NaN	NaN	NaN	NaN	NaN	NaN	NaN	NaN	NaN	900	5	900	NaN	NaN	900	5
35	NaN	NaN	NaN	NaN	NaN	NaN	NaN	NaN	NaN	NaN	NaN	NaN	NaN	NaN	NaN	NaN	NaN	NaN	NaN	NaN	NaN	NaN	NaN	NaN	NaN	NaN	NaN	NaN	NaN	NaN	NaN	NaN	NaN	900	900	900	NaN	NaN	900	5
35.5	5	15	900	900	900	NaN	NaN	NaN	NaN	NaN	NaN	NaN	NaN	900	NaN	NaN	NaN	NaN	5	5	NaN	NaN	NaN	NaN	NaN	NaN	NaN	NaN	NaN	NaN	NaN	NaN	NaN	900	5	900	NaN	NaN	900	5
36	5	900	170	5	900	NaN	NaN	NaN	NaN	NaN	NaN	NaN	NaN	900	NaN	NaN	NaN	NaN	900	5	NaN	NaN	NaN	NaN	NaN	NaN	NaN	NaN	NaN	NaN	NaN	NaN	NaN	NaN	70	NaN	NaN	NaN	10	5
36.5	5	10	900	850	900	NaN	NaN	NaN	NaN	NaN	NaN	NaN	NaN	30	NaN	NaN	NaN	NaN	380	5	NaN	NaN	NaN	NaN	NaN	NaN	NaN	NaN	NaN	NaN	NaN	NaN	NaN	NaN	900	NaN	NaN	NaN	545	10
37	900	105	900	125	900	NaN	NaN	NaN	NaN	NaN	NaN	NaN	NaN	5	NaN	NaN	NaN	NaN	5	10	NaN	NaN	NaN	NaN	NaN	NaN	NaN	NaN	NaN	NaN	NaN	NaN	NaN	NaN	900	NaN	NaN	NaN	35	5
37.5	10	10	5	5	900	NaN	NaN	NaN	NaN	NaN	NaN	NaN	NaN	5	NaN	NaN	NaN	NaN	100	60	NaN	NaN	NaN	NaN	NaN	NaN	NaN	NaN	NaN	NaN	NaN	NaN	NaN	NaN	NaN	NaN	NaN	NaN	900	30
38	10	45	100	5	5	NaN	NaN	NaN	NaN	NaN	NaN	NaN	NaN	900	NaN	NaN	NaN	NaN	5	165	NaN	NaN	NaN	NaN	NaN	NaN	NaN	NaN	NaN	NaN	NaN	NaN	NaN	NaN	NaN	NaN	NaN	NaN	45	5
38.5	5	15	5	15	10	NaN	NaN	NaN	NaN	NaN	NaN	NaN	NaN	5	NaN	NaN	NaN	NaN	155	190	NaN	NaN	NaN	NaN	NaN	NaN	NaN	NaN	NaN	NaN	NaN	NaN	NaN	NaN	NaN	NaN	NaN	NaN	15	25
39	5	5	25	115	900	NaN	NaN	NaN	NaN	NaN	NaN	NaN	NaN	15	NaN	NaN	NaN	NaN	15	15	NaN	NaN	NaN	NaN	NaN	NaN	NaN	NaN	NaN	NaN	NaN	NaN	NaN	NaN	NaN	NaN	NaN	NaN	NaN	75
39.5	5	10	20	900	10	NaN	NaN	NaN	NaN	NaN	NaN	NaN	NaN	5	NaN	NaN	NaN	NaN	5	900	NaN	NaN	NaN	NaN	NaN	NaN	NaN	NaN	NaN	NaN	NaN	NaN	NaN	NaN	NaN	NaN	NaN	NaN	NaN	75
40	5	355	10	60	265	NaN	NaN	NaN	NaN	NaN	NaN	NaN	NaN	15	NaN	NaN	NaN	NaN	900	5	NaN	NaN	NaN	NaN	NaN	NaN	NaN	NaN	NaN	NaN	NaN	NaN	NaN	NaN	NaN	NaN	NaN	NaN	NaN	900
40.5	5	170	350	900	220	NaN	NaN	NaN	NaN	NaN	NaN	NaN	NaN	20	NaN	NaN	NaN	NaN	NaN	900	NaN	NaN	NaN	NaN	NaN	NaN	NaN	NaN	NaN	NaN	NaN	NaN	NaN	NaN	NaN	NaN	NaN	NaN	NaN	NaN
41	5	5	10	NaN	5	NaN	NaN	NaN	NaN	NaN	NaN	NaN	NaN	55	NaN	NaN	NaN	NaN	NaN	900	NaN	NaN	NaN	NaN	NaN	NaN	NaN	NaN	NaN	NaN	NaN	NaN	NaN	NaN	NaN	NaN	NaN	NaN	NaN	NaN
41.5	10	5	5	NaN	10	NaN	NaN	NaN	NaN	NaN	NaN	NaN	NaN	435	NaN	NaN	NaN	NaN	NaN	NaN	NaN	NaN	NaN	NaN	NaN	NaN	NaN	NaN	NaN	NaN	NaN	NaN	NaN	NaN	NaN	NaN	NaN	NaN	NaN	NaN
42	5	NaN	20	NaN	900	NaN	NaN	NaN	NaN	NaN	NaN	NaN	NaN	50	NaN	NaN	NaN	NaN	NaN	NaN	NaN	NaN	NaN	NaN	NaN	NaN	NaN	NaN	NaN	NaN	NaN	NaN	NaN	NaN	NaN	NaN	NaN	NaN	NaN	NaN
42.5	10	NaN	NaN	NaN	100	NaN	NaN	NaN	NaN	NaN	NaN	NaN	NaN	75	NaN	NaN	NaN	NaN	NaN	NaN	NaN	NaN	NaN	NaN	NaN	NaN	NaN	NaN	NaN	NaN	NaN	NaN	NaN	NaN	NaN	NaN	NaN	NaN	NaN	NaN
43	15	NaN	NaN	NaN	335	NaN	NaN	NaN	NaN	NaN	NaN	NaN	NaN	900	NaN	NaN	NaN	NaN	NaN	NaN	NaN	NaN	NaN	NaN	NaN	NaN	NaN	NaN	NaN	NaN	NaN	NaN	NaN	NaN	NaN	NaN	NaN	NaN	NaN	NaN
43.5	10	NaN	NaN	NaN	NaN	NaN	NaN	NaN	NaN	NaN	NaN	NaN	NaN	NaN	NaN	NaN	NaN	NaN	NaN	NaN	NaN	NaN	NaN	NaN	NaN	NaN	NaN	NaN	NaN	NaN	NaN	NaN	NaN	NaN	NaN	NaN	NaN	NaN	NaN	NaN
44	900	NaN	NaN	NaN	NaN	NaN	NaN	NaN	NaN	NaN	NaN	NaN	NaN	NaN	NaN	NaN	NaN	NaN	NaN	NaN	NaN	NaN	NaN	NaN	NaN	NaN	NaN	NaN	NaN	NaN	NaN	NaN	NaN	NaN	NaN	NaN	NaN	NaN	NaN	NaN
44.5	900	NaN	NaN	NaN	NaN	NaN	NaN	NaN	NaN	NaN	NaN	NaN	NaN	NaN	NaN	NaN	NaN	NaN	NaN	NaN	NaN	NaN	NaN	NaN	NaN	NaN	NaN	NaN	NaN	NaN	NaN	NaN	NaN	NaN	NaN	NaN	NaN	NaN	NaN	NaN
45	NaN	NaN	NaN	NaN	NaN	NaN	NaN	NaN	NaN	NaN	NaN	NaN	NaN	NaN	NaN	NaN	NaN	NaN	NaN	NaN	NaN	NaN	NaN	NaN	NaN	NaN	NaN	NaN	NaN	NaN	NaN	NaN	NaN	NaN	NaN	NaN	NaN	NaN	NaN	NaN
45.5	NaN	NaN	NaN	NaN	NaN	NaN	NaN	NaN	NaN	NaN	NaN	NaN	NaN	NaN	NaN	NaN	NaN	NaN	NaN	NaN	NaN	NaN	NaN	NaN	NaN	NaN	NaN	NaN	NaN	NaN	NaN	NaN	NaN	NaN	NaN	NaN	NaN	NaN	NaN	NaN
46	NaN	NaN	NaN	NaN	NaN	NaN	NaN	NaN	NaN	NaN	NaN	NaN	NaN	NaN	NaN	NaN	NaN	NaN	NaN	NaN	NaN	NaN	NaN	NaN	NaN	NaN	NaN	NaN	NaN	NaN	NaN	NaN	NaN	NaN	NaN	NaN	NaN	NaN	NaN	NaN
46.5	NaN	NaN	NaN	NaN	NaN	NaN	NaN	NaN	NaN	NaN	NaN	NaN	NaN	NaN	NaN	NaN	NaN	NaN	NaN	NaN	NaN	NaN	NaN	NaN	NaN	NaN	NaN	NaN	NaN	NaN	NaN	NaN	NaN	NaN	NaN	NaN	NaN	NaN	NaN	NaN
47	NaN	NaN	NaN	NaN	NaN	NaN	NaN	NaN	NaN	NaN	NaN	NaN	NaN	NaN	NaN	NaN	NaN	NaN	NaN	NaN	NaN	NaN	NaN	NaN	NaN	NaN	NaN	NaN	NaN	NaN	NaN	NaN	NaN	NaN	NaN	NaN	NaN	NaN	NaN	NaN
47.5	NaN	NaN	NaN	NaN	NaN	NaN	NaN	NaN	NaN	NaN	NaN	NaN	NaN	NaN	NaN	NaN	NaN	NaN	NaN	NaN	NaN	NaN	NaN	NaN	NaN	NaN	NaN	NaN	NaN	NaN	NaN	NaN	NaN	NaN	NaN	NaN	NaN	NaN	NaN	NaN
48	NaN	NaN	NaN	NaN	NaN	NaN	NaN	NaN	NaN	NaN	NaN	NaN	NaN	NaN	NaN	NaN	NaN	NaN	NaN	NaN	NaN	NaN	NaN	NaN	NaN	NaN	NaN	NaN	NaN	NaN	NaN	NaN	NaN	NaN	NaN	NaN	NaN	NaN	NaN	NaN
48.5	NaN	NaN	NaN	NaN	NaN	NaN	NaN	NaN	NaN	NaN	NaN	NaN	NaN	NaN	NaN	NaN	NaN	NaN	NaN	NaN	NaN	NaN	NaN	NaN	NaN	NaN	NaN	NaN	NaN	NaN	NaN	NaN	NaN	NaN	NaN	NaN	NaN	NaN	NaN	NaN
49	NaN	NaN	NaN	NaN	NaN	NaN	NaN	NaN	NaN	NaN	NaN	NaN	NaN	NaN	NaN	NaN	NaN	NaN	NaN	NaN	NaN	NaN	NaN	NaN	NaN	NaN	NaN	NaN	NaN	NaN	NaN	NaN	NaN	NaN	NaN	NaN	NaN	NaN	NaN	NaN
