# Supplementary material for: Longitudinal imaging of Caenorhabditis elegans in a microfabricated device reveals variation in behavioral decline during aging
Source: eLife. 2017 May 31;6:e26652. doi: 10.7554/eLife.26652 (PMC5484621; doi:10.7554/eLife.26652)
Supplement: Figure 8—source data 1. — DOI: http://dx.doi.org/10.7554/eLife.26652.026 [file elife-26652-fig8-data1.zip › SourceData_Figure8/ResponseLatency/ResponseLatencydaf-2_odr10RNAi.csv]

1.5	5	5	5	5	10	5	15	5	5	5	45	5	5	5	5	5	5	5	10	5	30	20	5	5	5	5	5	5	35	5	15	5	5	25	5	5	5	5	25	5
2	25	5	50	25	45	50	15	5	35	5	45	10	5	5	20	5	5	65	10	5	30	5	5	10	5	10	5	40	15	65	5	5	25	80	5	35	10	5	5	5
2.5	25	5	50	25	45	50	5	5	35	5	10	10	5	5	20	5	5	65	5	5	15	5	5	5	75	5	15	20	5	40	40	5	5	25	900	70	35	40	320	20
3	25	5	5	25	20	50	5	5	10	5	10	10	5	5	20	5	5	5	5	5	75	70	20	30	155	5	40	5	70	60	20	45	5	320	5	20	90	90	25	10
3.5	30	40	5	35	20	60	65	20	10	5	15	10	20	5	20	5	30	5	5	35	40	60	50	15	385	25	20	10	5	25	25	35	10	110	30	55	55	5	5	20
4	30	40	5	35	20	60	65	20	10	5	15	10	20	5	20	5	30	5	5	35	15	55	15	5	10	55	50	35	105	10	45	35	5	60	260	50	75	5	5	5
4.5	30	40	5	30	20	50	30	5	5	5	15	5	10	5	20	5	30	5	5	20	60	15	55	5	100	5	35	20	235	335	70	35	80	465	20	20	125	15	35	65
5	32	22	7	30	240	50	30	5	5	10	15	5	10	9	17	10	30	5	8	20	0	0	0	0	0	0	0	0	0	0	0	0	0	0	0	0	0	0	0	0
5.5	34	19	9	30	570	28	30	5	5	13	15	5	8	15	16	13	28	5	9	20	70	20	410	15	20	145	115	15	195	100	10	5	25	15	135	20	100	480	35	25
6	35	80	65	30	900	50	30	5	5	25	70	5	10	20	25	55	30	20	15	20	0	0	0	0	0	0	0	0	0	0	0	0	0	0	0	0	0	0	0	0
6.5	95	15	10	70	900	155	85	45	10	45	15	45	10	55	15	25	900	5	25	25	30	255	145	65	160	15	55	135	65	20	65	20	10	310	150	60	150	395	15	20
7	55	40	900	105	900	5	50	5	50	15	50	65	5	25	40	15	25	25	10	35	30	70	25	5	60	160	70	20	105	100	40	10	20	435	135	170	145	25	205	70
7.5	30	15	70	200	900	900	25	5	50	10	20	15	395	15	20	110	900	15	30	35	5	230	420	5	900	15	150	5	20	110	25	30	115	25	205	70	85	405	5	75
8	25	15	10	25	900	590	55	30	5	5	15	900	15	5	20	40	25	5	25	35	135	25	70	600	575	50	430	80	5	10	20	20	5	460	135	45	470	335	20	20
8.5	900	40	30	900	900	560	20	5	5	5	35	5	25	5	20	455	40	5	5	35	35	25	140	25	5	30	900	900	900	15	5	35	150	155	290	20	225	705	5	5
9	30	30	25	170	900	900	20	50	5	10	60	20	20	5	90	160	900	20	25	25	175	35	110	145	5	180	900	150	135	15	5	15	900	320	140	30	250	900	30	20
9.5	690	60	130	55	900	900	10	15	20	20	35	35	20	220	25	195	50	5	105	10	900	900	170	125	5	25	205	370	20	40	15	35	270	130	835	125	500	900	90	75
10	900	65	110	50	900	240	5	10	25	35	30	35	25	10	40	40	900	50	55	130	345	30	295	140	50	45	235	270	10	30	5	5	185	125	900	5	290	90	180	10
10.5	5	900	220	220	900	5	900	40	10	105	15	740	210	20	20	35	280	170	75	20	295	45	420	900	5	30	900	625	900	35	60	20	35	400	900	900	900	900	440	165
11	55	45	195	70	900	185	30	25	20	35	10	900	90	440	10	25	900	120	20	145	415	15	165	165	35	900	900	900	900	120	155	15	10	900	715	135	900	900	20	900
11.5	220	60	30	30	900	55	10	20	20	25	90	865	170	15	10	45	900	95	50	80	900	160	710	195	5	755	270	900	15	20	605	35	5	645	345	835	900	900	30	70
12	115	185	60	35	900	60	50	30	10	40	70	250	320	50	210	185	900	15	35	15	95	85	900	185	5	NaN	590	900	250	40	900	125	135	900	25	230	190	900	125	95
12.5	40	60	160	45	900	475	20	10	5	20	10	900	25	45	20	420	420	10	50	15	900	660	5	900	5	NaN	900	10	155	145	320	30	5	190	350	900	830	385	30	25
13	900	195	30	15	900	155	900	50	20	15	20	900	45	20	25	220	70	5	40	30	260	148	160	93	5	NaN	178	275	93	38	110	20	5	195	198	NaN	475	643	28	18
13.5	900	205	105	25	900	35	900	25	55	25	15	170	5	125	900	10	260	35	20	25	470	120	560	155	5	NaN	185	540	30	10	215	20	5	200	900	290	410	900	220	155
14	195	900	135	20	900	45	165	15	105	10	40	135	5	5	20	200	235	55	55	45	50	175	900	170	900	NaN	900	900	160	65	5	20	900	900	45	225	900	900	120	10
14.5	900	900	110	395	900	150	160	140	30	50	70	900	50	30	20	390	565	25	165	20	655	265	315	30	355	NaN	170	900	250	120	850	30	5	900	900	285	540	900	25	25
15	215	900	900	120	900	900	510	25	100	30	25	900	35	85	35	5	5	900	345	115	40	195	350	20	NaN	NaN	900	900	85	55	520	75	900	150	900	900	900	900	185	135
15.5	900	900	5	530	900	55	345	20	95	70	15	900	65	900	25	100	5	180	900	225	65	150	350	25	NaN	NaN	620	635	25	195	525	105	345	900	900	300	35	900	900	30
16	900	900	900	125	900	180	80	5	20	900	45	900	900	135	30	425	35	20	85	220	260	340	30	30	NaN	NaN	900	900	35	900	900	215	900	900	900	900	900	900	240	55
16.5	290	30	5	35	900	900	900	5	95	35	25	45	375	150	900	900	75	5	900	295	255	900	190	470	NaN	NaN	900	900	10	455	10	215	5	270	900	320	245	900	900	35
17	900	30	25	770	900	245	900	25	900	45	25	105	170	30	900	260	30	90	45	175	240	270	900	30	NaN	NaN	215	900	20	5	900	10	5	235	380	315	900	195	900	140
17.5	900	900	80	45	900	55	900	305	900	300	50	270	290	900	900	485	210	25	900	140	120	220	900	95	NaN	NaN	175	900	900	900	330	65	900	240	235	240	315	330	900	500
18	195	900	5	195	900	35	105	35	5	900	85	35	280	55	900	900	900	270	5	15	900	900	900	900	NaN	NaN	195	900	495	900	235	385	900	500	900	230	145	900	900	185
18.5	900	900	25	30	900	40	245	35	900	900	620	875	185	900	900	290	255	30	900	5	35	505	900	170	NaN	NaN	900	855	900	900	170	660	900	900	900	240	150	900	900	900
19	900	900	5	120	900	55	900	30	580	50	105	900	900	85	900	390	5	5	40	440	900	900	580	185	NaN	NaN	360	900	900	900	5	900	900	900	780	260	160	205	5	900
19.5	900	900	5	135	900	900	25	5	5	95	210	900	135	105	900	900	900	5	15	225	125	900	195	770	NaN	NaN	115	610	900	720	5	70	900	250	900	900	25	900	900	155
20	900	900	5	5	900	435	900	30	365	900	90	900	900	85	900	900	900	900	5	205	NaN	NaN	NaN	NaN	NaN	NaN	NaN	NaN	NaN	NaN	NaN	NaN	NaN	NaN	NaN	NaN	NaN	NaN	NaN	NaN
20.5	900	900	265	900	900	45	900	900	900	900	110	900	900	900	900	900	900	900	50	900	NaN	NaN	NaN	NaN	NaN	NaN	NaN	NaN	NaN	NaN	NaN	NaN	NaN	NaN	NaN	NaN	NaN	NaN	NaN	NaN
21	900	900	5	900	900	900	900	55	900	900	900	900	900	55	900	900	900	35	25	320	900	900	900	35	NaN	NaN	900	900	900	900	50	30	900	900	660	900	505	900	240	180
21.5	900	900	900	900	900	900	900	900	900	900	900	900	900	900	900	900	900	900	900	900	900	900	900	900	NaN	NaN	900	900	900	900	900	55	900	900	900	25	780	900	220	900
22	900	900	900	900	900	900	235	10	165	425	900	900	900	35	900	900	900	160	900	290	5	70	900	900	NaN	NaN	900	85	900	15	5	15	900	900	900	900	900	345	900	900
22.5	900	900	900	900	900	185	900	900	900	370	30	900	900	320	900	900	900	900	40	900	5	25	900	900	NaN	NaN	900	785	900	900	5	125	900	900	900	900	110	360	215	900
23	NaN	NaN	NaN	NaN	NaN	NaN	NaN	NaN	NaN	NaN	NaN	NaN	NaN	NaN	NaN	NaN	NaN	NaN	NaN	NaN	900	5	900	175	NaN	NaN	25	900	900	900	700	490	900	900	900	900	900	900	900	900
23.5	900	900	900	900	900	900	900	255	900	5	900	900	900	900	900	900	900	900	900	375	35	15	900	5	NaN	NaN	900	900	900	900	5	285	900	5	775	430	330	900	55	900
24	175	900	5	900	900	10	5	165	900	845	5	900	900	900	900	900	15	5	165	900	900	5	900	900	NaN	NaN	660	900	900	900	45	900	900	900	900	40	900	900	900	900
24.5	240	465	5	900	900	900	900	55	900	900	900	900	5	900	900	900	900	900	10	340	900	5	900	900	NaN	NaN	30	115	5	900	15	10	NaN	290	900	5	900	900	5	900
25	NaN	NaN	NaN	NaN	NaN	NaN	NaN	NaN	NaN	NaN	NaN	NaN	NaN	NaN	NaN	NaN	NaN	NaN	NaN	NaN	900	10	900	315	NaN	NaN	900	900	900	900	275	25	NaN	900	900	650	900	5	5	900
25.5	NaN	NaN	NaN	NaN	NaN	NaN	NaN	NaN	NaN	NaN	NaN	NaN	NaN	NaN	NaN	NaN	NaN	NaN	NaN	NaN	10	5	900	5	NaN	NaN	655	105	900	900	5	10	NaN	5	900	280	50	900	10	655
26	900	900	900	900	900	5	5	155	165	900	205	900	5	900	900	5	900	5	5	5	900	5	5	900	NaN	NaN	5	20	900	900	5	310	NaN	900	305	160	900	250	900	900
26.5	900	900	5	900	900	5	5	75	770	900	100	900	5	900	900	900	900	900	900	15	145	5	900	5	NaN	NaN	205	15	900	900	900	900	NaN	900	900	900	900	900	900	900
27	900	45	900	900	900	15	900	55	900	900	NaN	900	5	900	900	900	900	900	900	900	10	5	10	5	NaN	NaN	5	120	900	900	5	5	NaN	900	85	5	900	5	5	900
27.5	900	900	900	900	900	5	70	5	15	900	NaN	900	5	900	900	900	900	900	5	900	5	10	900	5	NaN	NaN	900	290	10	10	900	900	NaN	900	10	70	900	900	5	320
28	NaN	NaN	NaN	NaN	NaN	NaN	NaN	NaN	NaN	NaN	NaN	NaN	NaN	NaN	NaN	NaN	NaN	NaN	NaN	NaN	900	60	5	900	NaN	NaN	5	65	900	5	900	900	NaN	900	65	900	900	900	900	900
28.5	900	900	35	900	900	900	900	10	900	900	NaN	900	900	440	900	35	765	900	900	20	5	5	900	5	NaN	NaN	5	900	725	5	900	30	NaN	5	15	900	900	900	5	900
29	900	5	900	900	900	5	900	5	NaN	900	NaN	900	215	5	900	900	900	5	900	900	25	20	5	900	NaN	NaN	900	900	900	5	5	5	NaN	120	160	900	900	5	900	900
29.5	900	900	900	215	900	275	900	5	NaN	900	NaN	900	900	5	900	900	900	900	5	900	0	0	0	0	NaN	NaN	0	0	0	0	0	0	NaN	0	0	0	0	0	0	0
30	900	900	900	900	900	15	900	345	NaN	900	NaN	900	900	10	900	900	900	900	40	900	900	30	20	900	NaN	NaN	900	10	60	900	900	900	NaN	10	265	285	900	5	900	95
30.5	NaN	NaN	NaN	NaN	NaN	NaN	NaN	NaN	NaN	NaN	NaN	NaN	NaN	NaN	NaN	NaN	NaN	NaN	NaN	NaN	900	70	10	900	NaN	NaN	900	20	900	900	410	5	NaN	10	140	900	140	10	10	900
31	NaN	NaN	NaN	NaN	NaN	NaN	NaN	NaN	NaN	NaN	NaN	NaN	NaN	NaN	NaN	NaN	NaN	NaN	NaN	NaN	NaN	5	5	900	NaN	NaN	5	5	900	10	900	5	NaN	15	235	900	900	5	20	5
31.5	900	900	NaN	10	900	900	10	10	NaN	900	NaN	900	900	900	900	900	900	50	285	5	NaN	900	35	900	NaN	NaN	10	15	900	5	900	5	NaN	900	215	900	35	10	10	10
32	NaN	NaN	NaN	NaN	NaN	NaN	NaN	NaN	NaN	NaN	NaN	NaN	NaN	NaN	NaN	NaN	NaN	NaN	NaN	NaN	NaN	900	5	900	NaN	NaN	900	5	NaN	5	900	10	NaN	5	900	900	900	900	50	5
32.5	NaN	NaN	NaN	NaN	NaN	NaN	NaN	NaN	NaN	NaN	NaN	NaN	NaN	NaN	NaN	NaN	NaN	NaN	NaN	NaN	NaN	NaN	5	900	NaN	NaN	30	5	NaN	900	900	5	NaN	900	240	900	380	5	900	100
33	NaN	NaN	NaN	NaN	NaN	NaN	NaN	NaN	NaN	NaN	NaN	NaN	NaN	NaN	NaN	NaN	NaN	NaN	NaN	NaN	NaN	NaN	5	900	NaN	NaN	30	5	NaN	5	5	900	NaN	900	900	130	900	10	NaN	5
33.5	NaN	NaN	NaN	NaN	NaN	NaN	NaN	NaN	NaN	NaN	NaN	NaN	NaN	NaN	NaN	NaN	NaN	NaN	NaN	NaN	NaN	NaN	220	900	NaN	NaN	900	495	NaN	5	900	900	NaN	900	605	900	900	5	NaN	35
34	900	900	NaN	135	900	900	900	120	NaN	5	NaN	900	900	900	900	15	900	5	900	15	NaN	NaN	40	900	NaN	NaN	900	900	NaN	10	5	900	NaN	NaN	5	5	900	5	NaN	20
34.5	900	900	NaN	900	900	5	900	900	NaN	20	NaN	900	900	900	900	900	900	5	30	900	NaN	NaN	900	NaN	NaN	NaN	900	900	NaN	100	5	55	NaN	NaN	5	900	10	10	NaN	50
35	NaN	NaN	NaN	NaN	NaN	NaN	NaN	NaN	NaN	NaN	NaN	NaN	NaN	NaN	NaN	NaN	NaN	NaN	NaN	NaN	NaN	NaN	NaN	NaN	NaN	NaN	900	15	NaN	55	900	5	NaN	NaN	900	900	5	900	NaN	5
35.5	5	560	NaN	130	900	900	305	NaN	NaN	900	NaN	900	900	900	5	900	900	5	260	900	NaN	NaN	NaN	NaN	NaN	NaN	900	900	NaN	10	5	NaN	NaN	NaN	40	900	900	900	NaN	5
36	900	120	NaN	25	900	900	15	NaN	NaN	NaN	NaN	900	900	900	900	900	900	5	5	900	NaN	NaN	NaN	NaN	NaN	NaN	900	900	NaN	5	385	NaN	NaN	NaN	170	900	20	900	NaN	5
36.5	900	900	NaN	20	900	900	175	NaN	NaN	NaN	NaN	900	135	900	900	900	5	5	900	5	NaN	NaN	NaN	NaN	NaN	NaN	900	900	NaN	15	55	NaN	NaN	NaN	900	530	15	900	NaN	5
37	900	NaN	NaN	420	900	900	180	NaN	NaN	NaN	NaN	20	900	900	900	900	900	5	10	365	NaN	NaN	NaN	NaN	NaN	NaN	900	900	NaN	5	900	NaN	NaN	NaN	900	10	900	900	NaN	5
37.5	900	NaN	NaN	595	900	410	5	NaN	NaN	NaN	NaN	15	900	900	900	900	900	155	5	55	NaN	NaN	NaN	NaN	NaN	NaN	900	900	NaN	60	40	NaN	NaN	NaN	900	5	900	NaN	NaN	5
38	445	NaN	NaN	NaN	900	65	55	NaN	NaN	NaN	NaN	900	900	900	900	900	900	20	5	5	NaN	NaN	NaN	NaN	NaN	NaN	NaN	135	NaN	900	35	NaN	NaN	NaN	900	5	900	NaN	NaN	10
38.5	900	NaN	NaN	NaN	900	180	305	NaN	NaN	NaN	NaN	900	900	55	900	900	900	5	20	900	NaN	NaN	NaN	NaN	NaN	NaN	NaN	900	NaN	900	NaN	NaN	NaN	NaN	900	410	45	NaN	NaN	35
39	NaN	NaN	NaN	NaN	900	900	10	NaN	NaN	NaN	NaN	900	900	900	900	900	900	5	135	5	NaN	NaN	NaN	NaN	NaN	NaN	NaN	NaN	NaN	50	NaN	NaN	NaN	NaN	20	10	900	NaN	NaN	5
39.5	NaN	NaN	NaN	NaN	900	900	900	NaN	NaN	NaN	NaN	900	900	900	900	900	900	55	5	630	NaN	NaN	NaN	NaN	NaN	NaN	NaN	NaN	NaN	NaN	NaN	NaN	NaN	NaN	490	10	10	NaN	NaN	900
40	NaN	NaN	NaN	NaN	900	NaN	NaN	NaN	NaN	NaN	NaN	900	900	480	900	900	900	110	5	10	NaN	NaN	NaN	NaN	NaN	NaN	NaN	NaN	NaN	NaN	NaN	NaN	NaN	NaN	900	20	15	NaN	NaN	900
40.5	NaN	NaN	NaN	NaN	900	NaN	NaN	NaN	NaN	NaN	NaN	900	900	900	900	900	900	15	10	NaN	NaN	NaN	NaN	NaN	NaN	NaN	NaN	NaN	NaN	NaN	NaN	NaN	NaN	NaN	NaN	NaN	NaN	NaN	NaN	NaN
41	NaN	NaN	NaN	NaN	900	NaN	NaN	NaN	NaN	NaN	NaN	390	900	900	900	900	NaN	460	10	NaN	NaN	NaN	NaN	NaN	NaN	NaN	NaN	NaN	NaN	NaN	NaN	NaN	NaN	NaN	NaN	NaN	NaN	NaN	NaN	NaN
41.5	NaN	NaN	NaN	NaN	900	NaN	NaN	NaN	NaN	NaN	NaN	900	900	NaN	NaN	900	NaN	240	5	NaN	NaN	NaN	NaN	NaN	NaN	NaN	NaN	NaN	NaN	NaN	NaN	NaN	NaN	NaN	0	0	0	NaN	NaN	NaN
42	NaN	NaN	NaN	NaN	900	NaN	NaN	NaN	NaN	NaN	NaN	900	NaN	NaN	NaN	900	NaN	900	5	NaN	NaN	NaN	NaN	NaN	NaN	NaN	NaN	NaN	NaN	NaN	NaN	NaN	NaN	NaN	5	20	900	NaN	NaN	NaN
42.5	NaN	NaN	NaN	NaN	900	NaN	NaN	NaN	NaN	NaN	NaN	395	NaN	NaN	NaN	NaN	NaN	900	10	NaN	NaN	NaN	NaN	NaN	NaN	NaN	NaN	NaN	NaN	NaN	NaN	NaN	NaN	NaN	5	110	115	NaN	NaN	NaN
43	NaN	NaN	NaN	NaN	900	NaN	NaN	NaN	NaN	NaN	NaN	900	NaN	NaN	NaN	NaN	NaN	900	65	NaN	NaN	NaN	NaN	NaN	NaN	NaN	NaN	NaN	NaN	NaN	NaN	NaN	NaN	NaN	10	130	900	NaN	NaN	NaN
43.5	NaN	NaN	NaN	NaN	900	NaN	NaN	NaN	NaN	NaN	NaN	900	NaN	NaN	NaN	NaN	NaN	900	NaN	NaN	NaN	NaN	NaN	NaN	NaN	NaN	NaN	NaN	NaN	NaN	NaN	NaN	NaN	NaN	900	10	NaN	NaN	NaN	NaN
44	NaN	NaN	NaN	NaN	900	NaN	NaN	NaN	NaN	NaN	NaN	900	NaN	NaN	NaN	NaN	NaN	NaN	NaN	NaN	NaN	NaN	NaN	NaN	NaN	NaN	NaN	NaN	NaN	NaN	NaN	NaN	NaN	NaN	5	900	NaN	NaN	NaN	NaN
44.5	NaN	NaN	NaN	NaN	900	NaN	NaN	NaN	NaN	NaN	NaN	NaN	NaN	NaN	NaN	NaN	NaN	NaN	NaN	NaN	NaN	NaN	NaN	NaN	NaN	NaN	NaN	NaN	NaN	NaN	NaN	NaN	NaN	NaN	NaN	NaN	NaN	NaN	NaN	NaN
45	NaN	NaN	NaN	NaN	900	NaN	NaN	NaN	NaN	NaN	NaN	NaN	NaN	NaN	NaN	NaN	NaN	NaN	NaN	NaN	NaN	NaN	NaN	NaN	NaN	NaN	NaN	NaN	NaN	NaN	NaN	NaN	NaN	NaN	NaN	NaN	NaN	NaN	NaN	NaN
45.5	NaN	NaN	NaN	NaN	900	NaN	NaN	NaN	NaN	NaN	NaN	NaN	NaN	NaN	NaN	NaN	NaN	NaN	NaN	NaN	NaN	NaN	NaN	NaN	NaN	NaN	NaN	NaN	NaN	NaN	NaN	NaN	NaN	NaN	NaN	NaN	NaN	NaN	NaN	NaN
46	NaN	NaN	NaN	NaN	900	NaN	NaN	NaN	NaN	NaN	NaN	NaN	NaN	NaN	NaN	NaN	NaN	NaN	NaN	NaN	NaN	NaN	NaN	NaN	NaN	NaN	NaN	NaN	NaN	NaN	NaN	NaN	NaN	NaN	NaN	NaN	NaN	NaN	NaN	NaN
46.5	NaN	NaN	NaN	NaN	900	NaN	NaN	NaN	NaN	NaN	NaN	NaN	NaN	NaN	NaN	NaN	NaN	NaN	NaN	NaN	NaN	NaN	NaN	NaN	NaN	NaN	NaN	NaN	NaN	NaN	NaN	NaN	NaN	NaN	NaN	NaN	NaN	NaN	NaN	NaN
47	NaN	NaN	NaN	NaN	900	NaN	NaN	NaN	NaN	NaN	NaN	NaN	NaN	NaN	NaN	NaN	NaN	NaN	NaN	NaN	NaN	NaN	NaN	NaN	NaN	NaN	NaN	NaN	NaN	NaN	NaN	NaN	NaN	NaN	NaN	NaN	NaN	NaN	NaN	NaN
47.5	NaN	NaN	NaN	NaN	900	NaN	NaN	NaN	NaN	NaN	NaN	NaN	NaN	NaN	NaN	NaN	NaN	NaN	NaN	NaN	NaN	NaN	NaN	NaN	NaN	NaN	NaN	NaN	NaN	NaN	NaN	NaN	NaN	NaN	NaN	NaN	NaN	NaN	NaN	NaN
48	NaN	NaN	NaN	NaN	900	NaN	NaN	NaN	NaN	NaN	NaN	NaN	NaN	NaN	NaN	NaN	NaN	NaN	NaN	NaN	NaN	NaN	NaN	NaN	NaN	NaN	NaN	NaN	NaN	NaN	NaN	NaN	NaN	NaN	NaN	NaN	NaN	NaN	NaN	NaN
48.5	NaN	NaN	NaN	NaN	NaN	NaN	NaN	NaN	NaN	NaN	NaN	NaN	NaN	NaN	NaN	NaN	NaN	NaN	NaN	NaN	NaN	NaN	NaN	NaN	NaN	NaN	NaN	NaN	NaN	NaN	NaN	NaN	NaN	NaN	NaN	NaN	NaN	NaN	NaN	NaN
49	NaN	NaN	NaN	NaN	NaN	NaN	NaN	NaN	NaN	NaN	NaN	NaN	NaN	NaN	NaN	NaN	NaN	NaN	NaN	NaN	NaN	NaN	NaN	NaN	NaN	NaN	NaN	NaN	NaN	NaN	NaN	NaN	NaN	NaN	NaN	NaN	NaN	NaN	NaN	NaN
