# Supplementary material for: Longitudinal imaging of Caenorhabditis elegans in a microfabricated device reveals variation in behavioral decline during aging
Source: eLife. 2017 May 31;6:e26652. doi: 10.7554/eLife.26652 (PMC5484621; doi:10.7554/eLife.26652)
Supplement: Figure 8—source data 1. — DOI: http://dx.doi.org/10.7554/eLife.26652.026 [file elife-26652-fig8-data1.zip › SourceData_Figure8/ResponseLatency/ResponseLatencyN2_daf2RNAi.csv]

1.5	10	5	5	5	10	5	5	5	5	10	5	5	5	5	5	5	5	10	5	5	30	20	5	5	40	40	5	10	10	25	5	5	5	10	5	5	10	10	5	5
2	10	25	5	15	10	25	5	5	10	10	20	30	5	5	5	NaN	5	10	10	NaN	10	35	5	20	30	900	5	5	15	10	5	5	5	5	5	5	10	5	5	5
2.5	5	25	5	15	5	25	5	5	10	5	20	30	5	5	5	30	5	10	10	20	5	5	5	5	70	900	15	5	25	5	5	5	20	5	5	15	5	5	5	5
3	5	10	5	15	5	5	5	5	10	5	5	5	5	5	5	NaN	5	10	5	NaN	35	10	10	20	5	900	10	5	5	40	10	10	20	5	5	10	5	10	5	5
3.5	35	10	5	30	25	5	5	25	20	10	5	5	15	5	5	20	20	25	5	15	45	5	5	5	5	900	20	5	5	5	20	5	5	5	5	70	5	35	40	5
4	35	10	5	30	25	5	5	25	20	10	5	5	15	5	5	NaN	20	25	5	NaN	95	15	5	5	10	900	10	5	5	5	5	900	5	35	25	5	5	5	5	5
4.5	5	5	5	5	25	5	5	5	5	5	5	5	5	5	5	NaN	5	5	5	NaN	10	5	5	5	230	900	5	5	5	5	5	900	5	5	5	5	5	5	5	5
5	5	5	5	5	10	12	5	5	5	5	5	7	5	5	5	NaN	5	5	5	NaN	0	0	0	0	0	0	0	0	0	0	0	0	0	0	0	0	0	0	0	0
5.5	5	5	5	5	8	9	5	5	5	5	5	9	5	5	5	NaN	5	5	5	NaN	5	5	5	5	5	900	5	5	25	5	5	900	5	5	25	5	15	5	5	5
6	5	5	5	5	55	90	5	5	5	5	5	10	5	5	5	5	5	5	5	45	0	0	0	0	0	0	0	0	0	0	0	0	0	0	0	0	0	0	0	0
6.5	5	5	5	5	5	30	5	100	5	5	5	15	5	5	5	5	5	5	5	5	10	5	5	15	5	900	5	5	5	5	5	900	5	5	5	5	5	5	900	5
7	55	105	5	5	10	5	5	5	5	5	5	25	5	5	5	5	10	5	5	5	5	5	5	5	630	900	5	5	5	135	5	900	155	5	5	5	5	5	5	25
7.5	5	140	10	20	5	5	5	240	5	5	5	10	5	5	5	5	5	5	5	5	5	25	5	5	900	NaN	5	5	5	95	5	NaN	5	170	5	5	425	5	180	5
8	5	5	5	5	5	15	10	5	5	5	5	5	90	5	5	5	5	5	5	5	5	45	5	5	900	NaN	5	20	5	5	90	NaN	10	5	5	5	10	5	345	5
8.5	220	5	5	5	20	15	35	5	10	900	5	120	5	5	5	10	30	15	325	5	20	5	140	10	900	NaN	60	10	5	90	45	NaN	5	225	5	5	5	55	65	5
9	5	15	5	5	10	190	5	5	5	5	15	5	20	5	5	25	10	5	20	5	5	5	15	30	190	NaN	5	35	5	5	40	NaN	10	5	5	5	190	90	85	5
9.5	5	25	5	15	5	5	5	10	5	5	5	5	5	5	235	20	5	15	5	10	335	5	305	20	630	NaN	5	25	490	55	5	NaN	5	900	5	5	15	5	270	5
10	30	5	5	5	5	10	5	10	5	30	5	10	5	5	10	50	5	30	5	5	355	15	5	285	900	NaN	5	780	5	40	60	NaN	35	5	675	260	240	5	55	5
10.5	10	5	5	30	10	130	50	20	5	10	10	835	5	10	10	10	5	65	130	5	360	15	15	900	900	NaN	25	360	900	900	5	NaN	5	15	900	130	275	40	15	250
11	265	355	5	255	35	205	35	30	5	5	5	45	5	5	5	25	15	295	5	5	900	15	315	495	325	NaN	10	585	5	900	80	NaN	25	160	900	5	900	5	900	70
11.5	15	15	10	320	10	130	5	5	10	10	10	375	5	25	5	5	5	110	10	25	900	10	390	325	145	NaN	35	415	900	85	5	NaN	5	120	385	5	5	245	900	900
12	5	10	35	240	10	5	10	555	20	20	5	10	5	10	5	5	25	395	5	5	615	140	135	310	110	NaN	30	900	255	55	5	NaN	105	45	900	145	745	335	900	5
12.5	25	5	5	105	5	245	5	5	5	70	5	15	5	5	25	5	10	15	5	5	150	5	555	530	900	NaN	120	325	50	5	5	NaN	220	5	20	5	5	235	900	5
13	900	130	50	120	40	10	110	120	900	10	240	5	5	820	10	5	900	765	5	10	233	18	105	290	900	NaN	85	63	88	5	5	NaN	100	5	240	5	70	5	900	10
13.5	520	135	335	190	900	5	15	395	50	30	10	320	5	15	5	5	305	555	25	10	900	205	205	900	900	NaN	80	400	125	900	20	NaN	125	455	900	65	400	250	900	195
14	900	900	5	465	900	45	5	900	15	295	255	5	5	5	5	5	365	320	5	5	315	30	5	900	900	NaN	90	5	900	5	710	NaN	75	5	900	10	160	5	NaN	15
14.5	900	370	210	520	900	5	5	480	10	30	285	165	5	5	10	10	900	10	5	50	900	295	900	50	900	NaN	900	120	900	45	5	NaN	160	10	NaN	5	135	5	NaN	900
15	900	900	415	390	900	5	80	900	5	270	10	10	20	10	5	10	210	45	110	10	900	465	135	5	900	NaN	300	240	900	15	5	NaN	140	5	NaN	20	405	245	NaN	900
15.5	900	900	380	630	900	900	95	900	5	285	5	5	15	210	40	5	900	480	490	5	5	5	285	155	900	NaN	30	900	900	900	35	NaN	5	320	NaN	15	15	335	NaN	15
16	900	900	5	265	900	240	725	900	140	235	15	10	5	5	40	5	900	645	40	100	900	255	5	5	70	NaN	100	5	900	15	5	NaN	640	70	NaN	5	30	5	NaN	5
16.5	900	900	560	250	900	900	75	900	55	360	260	5	5	5	5	55	900	900	5	245	295	900	145	145	900	NaN	245	900	5	135	5	NaN	5	570	NaN	5	5	225	NaN	15
17	900	900	535	630	900	15	315	900	175	145	5	900	900	900	205	135	900	900	60	225	900	5	330	40	10	NaN	350	900	900	125	30	NaN	150	5	NaN	5	900	310	NaN	105
17.5	900	900	290	280	900	390	435	900	155	10	10	85	10	900	130	10	900	900	60	385	5	20	900	5	900	NaN	5	900	5	900	50	NaN	900	10	NaN	5	900	300	NaN	20
18	210	900	900	350	900	20	140	900	260	15	900	75	5	65	235	5	250	900	130	5	10	5	5	5	15	NaN	5	295	5	345	20	NaN	900	5	NaN	5	5	10	NaN	25
18.5	900	900	590	185	900	5	900	900	5	10	205	345	55	900	25	385	900	900	900	100	5	5	900	5	900	NaN	60	175	5	265	25	NaN	130	15	NaN	5	900	35	NaN	NaN
19	70	900	70	85	900	330	565	900	220	900	900	5	30	900	900	20	900	900	190	900	5	130	900	5	900	NaN	5	550	900	5	185	NaN	95	900	NaN	50	235	165	NaN	NaN
19.5	900	900	205	90	90	5	210	900	175	350	85	95	900	5	505	480	335	900	45	225	5	900	90	5	900	NaN	5	900	900	70	85	NaN	280	10	NaN	5	900	900	NaN	NaN
20	900	900	900	900	900	900	5	900	15	200	345	35	35	900	5	285	900	900	5	40	NaN	NaN	NaN	NaN	NaN	NaN	NaN	NaN	NaN	NaN	NaN	NaN	NaN	NaN	NaN	NaN	NaN	NaN	NaN	NaN
20.5	900	900	900	165	645	40	190	900	50	900	450	900	75	900	555	415	900	900	235	740	NaN	NaN	NaN	NaN	NaN	NaN	NaN	NaN	NaN	NaN	NaN	NaN	NaN	NaN	NaN	NaN	NaN	NaN	NaN	NaN
21	280	15	45	900	900	5	85	115	65	220	900	900	5	125	900	255	900	370	35	195	5	10	900	5	NaN	NaN	5	185	NaN	5	30	NaN	900	NaN	NaN	5	NaN	865	NaN	NaN
21.5	900	900	900	900	900	900	900	900	280	900	900	900	210	900	900	580	900	900	900	590	320	5	145	25	NaN	NaN	5	900	NaN	900	5	NaN	350	NaN	NaN	NaN	NaN	30	NaN	NaN
22	405	900	900	900	900	30	40	900	140	580	900	200	130	135	900	185	900	900	900	215	900	10	180	30	NaN	NaN	5	145	NaN	760	10	NaN	10	NaN	NaN	NaN	NaN	900	NaN	NaN
22.5	900	900	900	390	900	240	10	900	105	900	900	900	900	900	140	110	900	825	15	170	5	10	900	20	NaN	NaN	5	175	NaN	70	45	NaN	60	NaN	NaN	NaN	NaN	20	NaN	NaN
23	NaN	NaN	NaN	NaN	NaN	NaN	NaN	NaN	NaN	NaN	NaN	NaN	NaN	NaN	NaN	NaN	NaN	NaN	NaN	NaN	5	450	10	75	NaN	NaN	10	900	NaN	85	900	NaN	150	NaN	NaN	NaN	NaN	95	NaN	NaN
23.5	900	900	900	900	180	900	10	900	80	20	900	900	50	110	240	50	90	365	900	5	5	170	NaN	50	NaN	NaN	10	140	NaN	900	5	NaN	5	NaN	NaN	NaN	NaN	NaN	NaN	NaN
24	900	900	900	15	900	5	5	900	900	900	10	900	5	900	355	320	900	680	15	105	5	5	NaN	900	NaN	NaN	95	5	NaN	NaN	70	NaN	5	NaN	NaN	NaN	NaN	NaN	NaN	NaN
24.5	900	900	900	900	320	100	5	10	60	900	360	900	40	30	900	185	900	900	150	75	65	NaN	NaN	10	NaN	NaN	335	5	NaN	NaN	900	NaN	5	NaN	NaN	NaN	NaN	NaN	NaN	NaN
25	NaN	NaN	NaN	NaN	NaN	NaN	NaN	NaN	NaN	NaN	NaN	NaN	NaN	NaN	NaN	NaN	NaN	NaN	NaN	NaN	90	NaN	NaN	900	NaN	NaN	900	900	NaN	NaN	900	NaN	900	NaN	NaN	NaN	NaN	NaN	NaN	NaN
25.5	NaN	NaN	NaN	NaN	NaN	NaN	NaN	NaN	NaN	NaN	NaN	NaN	NaN	NaN	NaN	NaN	NaN	NaN	NaN	NaN	75	NaN	NaN	NaN	NaN	NaN	5	90	NaN	NaN	900	NaN	55	NaN	NaN	NaN	NaN	NaN	NaN	NaN
26	900	25	5	5	225	280	85	5	900	900	900	900	25	130	900	110	900	900	240	20	160	NaN	NaN	NaN	NaN	NaN	900	NaN	NaN	NaN	435	NaN	55	NaN	NaN	NaN	NaN	NaN	NaN	NaN
26.5	5	900	290	900	320	25	20	5	900	430	900	900	25	135	470	5	900	900	15	235	900	NaN	NaN	NaN	NaN	NaN	15	NaN	NaN	NaN	290	NaN	100	NaN	NaN	NaN	NaN	NaN	NaN	NaN
27	900	900	5	5	5	5	5	900	900	900	900	900	900	900	155	55	900	900	345	215	205	NaN	NaN	NaN	NaN	NaN	NaN	NaN	NaN	NaN	165	NaN	65	NaN	NaN	NaN	NaN	NaN	NaN	NaN
27.5	900	900	70	900	10	900	900	900	NaN	900	900	195	20	900	130	310	80	900	105	10	NaN	NaN	NaN	NaN	NaN	NaN	NaN	NaN	NaN	NaN	900	NaN	10	NaN	NaN	NaN	NaN	NaN	NaN	NaN
28	NaN	NaN	NaN	NaN	NaN	NaN	NaN	NaN	NaN	NaN	NaN	NaN	NaN	NaN	NaN	NaN	NaN	NaN	NaN	NaN	NaN	NaN	NaN	NaN	NaN	NaN	NaN	NaN	NaN	NaN	900	NaN	5	NaN	NaN	NaN	NaN	NaN	NaN	NaN
28.5	900	900	50	10	260	5	900	900	NaN	900	900	900	50	10	20	520	170	545	900	35	NaN	NaN	NaN	NaN	NaN	NaN	NaN	NaN	NaN	NaN	900	NaN	20	NaN	NaN	NaN	NaN	NaN	NaN	NaN
29	900	20	140	900	195	10	130	900	NaN	900	325	275	195	25	25	100	900	260	900	65	NaN	NaN	NaN	NaN	NaN	NaN	NaN	NaN	NaN	NaN	5	NaN	5	NaN	NaN	NaN	NaN	NaN	NaN	NaN
29.5	900	900	80	10	445	10	20	900	NaN	900	900	900	75	900	115	900	900	355	900	15	NaN	NaN	NaN	NaN	NaN	NaN	NaN	NaN	NaN	NaN	0	NaN	0	NaN	NaN	NaN	NaN	NaN	NaN	NaN
30	900	15	900	900	15	900	105	900	NaN	900	10	900	900	5	130	170	900	515	900	50	NaN	NaN	NaN	NaN	NaN	NaN	NaN	NaN	NaN	NaN	900	NaN	20	NaN	NaN	NaN	NaN	NaN	NaN	NaN
30.5	NaN	NaN	NaN	NaN	NaN	NaN	NaN	NaN	NaN	NaN	NaN	NaN	NaN	NaN	NaN	NaN	NaN	NaN	NaN	NaN	NaN	NaN	NaN	NaN	NaN	NaN	NaN	NaN	NaN	NaN	900	NaN	75	NaN	NaN	NaN	NaN	NaN	NaN	NaN
31	NaN	NaN	NaN	NaN	NaN	NaN	NaN	NaN	NaN	NaN	NaN	NaN	NaN	NaN	NaN	NaN	NaN	NaN	NaN	NaN	NaN	NaN	NaN	NaN	NaN	NaN	NaN	NaN	NaN	NaN	140	NaN	900	NaN	NaN	NaN	NaN	NaN	NaN	NaN
31.5	900	10	400	900	900	900	NaN	900	NaN	60	900	900	50	900	900	50	900	275	130	5	NaN	NaN	NaN	NaN	NaN	NaN	NaN	NaN	NaN	NaN	900	NaN	900	NaN	NaN	NaN	NaN	NaN	NaN	NaN
32	NaN	NaN	NaN	NaN	NaN	NaN	NaN	NaN	NaN	NaN	NaN	NaN	NaN	NaN	NaN	NaN	NaN	NaN	NaN	NaN	NaN	NaN	NaN	NaN	NaN	NaN	NaN	NaN	NaN	NaN	900	NaN	50	NaN	NaN	NaN	NaN	NaN	NaN	NaN
32.5	NaN	NaN	NaN	NaN	NaN	NaN	NaN	NaN	NaN	NaN	NaN	NaN	NaN	NaN	NaN	NaN	NaN	NaN	NaN	NaN	NaN	NaN	NaN	NaN	NaN	NaN	NaN	NaN	NaN	NaN	185	NaN	900	NaN	NaN	NaN	NaN	NaN	NaN	NaN
33	NaN	NaN	NaN	NaN	NaN	NaN	NaN	NaN	NaN	NaN	NaN	NaN	NaN	NaN	NaN	NaN	NaN	NaN	NaN	NaN	NaN	NaN	NaN	NaN	NaN	NaN	NaN	NaN	NaN	NaN	110	NaN	900	NaN	NaN	NaN	NaN	NaN	NaN	NaN
33.5	NaN	NaN	NaN	NaN	NaN	NaN	NaN	NaN	NaN	NaN	NaN	NaN	NaN	NaN	NaN	NaN	NaN	NaN	NaN	NaN	NaN	NaN	NaN	NaN	NaN	NaN	NaN	NaN	NaN	NaN	900	NaN	75	NaN	NaN	NaN	NaN	NaN	NaN	NaN
34	900	900	15	NaN	NaN	NaN	NaN	230	NaN	15	295	15	50	NaN	210	50	105	50	900	5	NaN	NaN	NaN	NaN	NaN	NaN	NaN	NaN	NaN	NaN	900	NaN	900	NaN	NaN	NaN	NaN	NaN	NaN	NaN
34.5	900	900	5	NaN	NaN	NaN	NaN	145	NaN	900	125	10	15	NaN	900	55	900	900	900	30	NaN	NaN	NaN	NaN	NaN	NaN	NaN	NaN	NaN	NaN	NaN	NaN	5	NaN	NaN	NaN	NaN	NaN	NaN	NaN
35	NaN	NaN	NaN	NaN	NaN	NaN	NaN	NaN	NaN	NaN	NaN	NaN	NaN	NaN	NaN	NaN	NaN	NaN	NaN	NaN	NaN	NaN	NaN	NaN	NaN	NaN	NaN	NaN	NaN	NaN	NaN	NaN	NaN	NaN	NaN	NaN	NaN	NaN	NaN	NaN
35.5	900	900	NaN	NaN	NaN	NaN	NaN	900	NaN	900	275	5	5	NaN	85	5	900	900	405	900	NaN	NaN	NaN	NaN	NaN	NaN	NaN	NaN	NaN	NaN	NaN	NaN	NaN	NaN	NaN	NaN	NaN	NaN	NaN	NaN
36	40	900	NaN	NaN	NaN	NaN	NaN	900	NaN	900	190	95	75	NaN	195	535	900	900	900	900	NaN	NaN	NaN	NaN	NaN	NaN	NaN	NaN	NaN	NaN	NaN	NaN	NaN	NaN	NaN	NaN	NaN	NaN	NaN	NaN
36.5	900	145	NaN	NaN	NaN	NaN	NaN	900	NaN	75	5	900	5	NaN	5	40	900	125	900	5	NaN	NaN	NaN	NaN	NaN	NaN	NaN	NaN	NaN	NaN	NaN	NaN	NaN	NaN	NaN	NaN	NaN	NaN	NaN	NaN
37	10	60	NaN	NaN	NaN	NaN	NaN	900	NaN	115	100	65	5	NaN	110	60	900	125	900	15	NaN	NaN	NaN	NaN	NaN	NaN	NaN	NaN	NaN	NaN	NaN	NaN	NaN	NaN	NaN	NaN	NaN	NaN	NaN	NaN
37.5	5	5	NaN	NaN	NaN	NaN	NaN	900	NaN	90	10	900	NaN	NaN	5	10	900	90	5	5	NaN	NaN	NaN	NaN	NaN	NaN	NaN	NaN	NaN	NaN	NaN	NaN	NaN	NaN	NaN	NaN	NaN	NaN	NaN	NaN
38	5	900	NaN	NaN	NaN	NaN	NaN	10	NaN	355	195	900	NaN	NaN	310	5	NaN	5	900	10	NaN	NaN	NaN	NaN	NaN	NaN	NaN	NaN	NaN	NaN	NaN	NaN	NaN	NaN	NaN	NaN	NaN	NaN	NaN	NaN
38.5	10	60	NaN	NaN	NaN	NaN	NaN	900	NaN	900	125	90	NaN	NaN	280	105	NaN	5	900	5	NaN	NaN	NaN	NaN	NaN	NaN	NaN	NaN	NaN	NaN	NaN	NaN	NaN	NaN	NaN	NaN	NaN	NaN	NaN	NaN
39	5	5	NaN	NaN	NaN	NaN	NaN	900	NaN	260	5	900	NaN	NaN	10	100	NaN	70	900	900	NaN	NaN	NaN	NaN	NaN	NaN	NaN	NaN	NaN	NaN	NaN	NaN	NaN	NaN	NaN	NaN	NaN	NaN	NaN	NaN
39.5	10	10	NaN	NaN	NaN	NaN	NaN	900	NaN	85	10	165	NaN	NaN	40	5	NaN	110	135	5	NaN	NaN	NaN	NaN	NaN	NaN	NaN	NaN	NaN	NaN	NaN	NaN	NaN	NaN	NaN	NaN	NaN	NaN	NaN	NaN
40	10	5	NaN	NaN	NaN	NaN	NaN	900	NaN	115	900	380	NaN	NaN	160	10	NaN	55	485	5	NaN	NaN	NaN	NaN	NaN	NaN	NaN	NaN	NaN	NaN	NaN	NaN	NaN	NaN	NaN	NaN	NaN	NaN	NaN	NaN
40.5	10	900	NaN	NaN	NaN	NaN	NaN	900	NaN	10	900	900	NaN	NaN	5	5	NaN	60	75	260	NaN	NaN	NaN	NaN	NaN	NaN	NaN	NaN	NaN	NaN	NaN	NaN	NaN	NaN	NaN	NaN	NaN	NaN	NaN	NaN
41	5	NaN	NaN	NaN	NaN	NaN	NaN	900	NaN	5	10	900	NaN	NaN	900	105	NaN	90	265	5	NaN	NaN	NaN	NaN	NaN	NaN	NaN	NaN	NaN	NaN	NaN	NaN	NaN	NaN	NaN	NaN	NaN	NaN	NaN	NaN
41.5	10	NaN	NaN	NaN	NaN	NaN	NaN	NaN	NaN	900	900	900	NaN	NaN	5	435	NaN	75	415	5	NaN	NaN	NaN	NaN	NaN	NaN	NaN	NaN	NaN	NaN	NaN	NaN	NaN	NaN	NaN	NaN	NaN	NaN	NaN	NaN
42	900	NaN	NaN	NaN	NaN	NaN	NaN	NaN	NaN	NaN	900	900	NaN	NaN	900	125	NaN	900	900	20	NaN	NaN	NaN	NaN	NaN	NaN	NaN	NaN	NaN	NaN	NaN	NaN	NaN	NaN	NaN	NaN	NaN	NaN	NaN	NaN
42.5	380	NaN	NaN	NaN	NaN	NaN	NaN	NaN	NaN	NaN	900	900	NaN	NaN	900	5	NaN	900	455	20	NaN	NaN	NaN	NaN	NaN	NaN	NaN	NaN	NaN	NaN	NaN	NaN	NaN	NaN	NaN	NaN	NaN	NaN	NaN	NaN
43	70	NaN	NaN	NaN	NaN	NaN	NaN	NaN	NaN	NaN	NaN	900	NaN	NaN	900	185	NaN	900	900	5	NaN	NaN	NaN	NaN	NaN	NaN	NaN	NaN	NaN	NaN	NaN	NaN	NaN	NaN	NaN	NaN	NaN	NaN	NaN	NaN
43.5	NaN	NaN	NaN	NaN	NaN	NaN	NaN	NaN	NaN	NaN	NaN	NaN	NaN	NaN	25	105	NaN	900	900	900	NaN	NaN	NaN	NaN	NaN	NaN	NaN	NaN	NaN	NaN	NaN	NaN	NaN	NaN	NaN	NaN	NaN	NaN	NaN	NaN
44	NaN	NaN	NaN	NaN	NaN	NaN	NaN	NaN	NaN	NaN	NaN	NaN	NaN	NaN	900	900	NaN	900	900	900	NaN	NaN	NaN	NaN	NaN	NaN	NaN	NaN	NaN	NaN	NaN	NaN	NaN	NaN	NaN	NaN	NaN	NaN	NaN	NaN
44.5	NaN	NaN	NaN	NaN	NaN	NaN	NaN	NaN	NaN	NaN	NaN	NaN	NaN	NaN	900	5	NaN	NaN	900	10	NaN	NaN	NaN	NaN	NaN	NaN	NaN	NaN	NaN	NaN	NaN	NaN	NaN	NaN	NaN	NaN	NaN	NaN	NaN	NaN
45	NaN	NaN	NaN	NaN	NaN	NaN	NaN	NaN	NaN	NaN	NaN	NaN	NaN	NaN	900	105	NaN	NaN	NaN	900	NaN	NaN	NaN	NaN	NaN	NaN	NaN	NaN	NaN	NaN	NaN	NaN	NaN	NaN	NaN	NaN	NaN	NaN	NaN	NaN
45.5	NaN	NaN	NaN	NaN	NaN	NaN	NaN	NaN	NaN	NaN	NaN	NaN	NaN	NaN	NaN	900	NaN	NaN	NaN	5	NaN	NaN	NaN	NaN	NaN	NaN	NaN	NaN	NaN	NaN	NaN	NaN	NaN	NaN	NaN	NaN	NaN	NaN	NaN	NaN
46	NaN	NaN	NaN	NaN	NaN	NaN	NaN	NaN	NaN	NaN	NaN	NaN	NaN	NaN	NaN	900	NaN	NaN	NaN	5	NaN	NaN	NaN	NaN	NaN	NaN	NaN	NaN	NaN	NaN	NaN	NaN	NaN	NaN	NaN	NaN	NaN	NaN	NaN	NaN
46.5	NaN	NaN	NaN	NaN	NaN	NaN	NaN	NaN	NaN	NaN	NaN	NaN	NaN	NaN	NaN	900	NaN	NaN	NaN	20	NaN	NaN	NaN	NaN	NaN	NaN	NaN	NaN	NaN	NaN	NaN	NaN	NaN	NaN	NaN	NaN	NaN	NaN	NaN	NaN
47	NaN	NaN	NaN	NaN	NaN	NaN	NaN	NaN	NaN	NaN	NaN	NaN	NaN	NaN	NaN	900	NaN	NaN	NaN	900	NaN	NaN	NaN	NaN	NaN	NaN	NaN	NaN	NaN	NaN	NaN	NaN	NaN	NaN	NaN	NaN	NaN	NaN	NaN	NaN
47.5	NaN	NaN	NaN	NaN	NaN	NaN	NaN	NaN	NaN	NaN	NaN	NaN	NaN	NaN	NaN	900	NaN	NaN	NaN	900	NaN	NaN	NaN	NaN	NaN	NaN	NaN	NaN	NaN	NaN	NaN	NaN	NaN	NaN	NaN	NaN	NaN	NaN	NaN	NaN
48	NaN	NaN	NaN	NaN	NaN	NaN	NaN	NaN	NaN	NaN	NaN	NaN	NaN	NaN	NaN	445	NaN	NaN	NaN	900	NaN	NaN	NaN	NaN	NaN	NaN	NaN	NaN	NaN	NaN	NaN	NaN	NaN	NaN	NaN	NaN	NaN	NaN	NaN	NaN
48.5	NaN	NaN	NaN	NaN	NaN	NaN	NaN	NaN	NaN	NaN	NaN	NaN	NaN	NaN	NaN	900	NaN	NaN	NaN	900	NaN	NaN	NaN	NaN	NaN	NaN	NaN	NaN	NaN	NaN	NaN	NaN	NaN	NaN	NaN	NaN	NaN	NaN	NaN	NaN
49	NaN	NaN	NaN	NaN	NaN	NaN	NaN	NaN	NaN	NaN	NaN	NaN	NaN	NaN	NaN	NaN	NaN	NaN	NaN	NaN	NaN	NaN	NaN	NaN	NaN	NaN	NaN	NaN	NaN	NaN	NaN	NaN	NaN	NaN	NaN	NaN	NaN	NaN	NaN	NaN
