# Supplementary material for: Longitudinal imaging of Caenorhabditis elegans in a microfabricated device reveals variation in behavioral decline during aging
Source: eLife. 2017 May 31;6:e26652. doi: 10.7554/eLife.26652 (PMC5484621; doi:10.7554/eLife.26652)
Supplement: Figure 8—source data 1. — DOI: http://dx.doi.org/10.7554/eLife.26652.026 [file elife-26652-fig8-data1.zip › SourceData_Figure8/ResponseLatency/ResponseLatencyN2_EV.csv]

1.5	10	115	5	5	5	5	5	5	5	5	5	20	10	5	5	5	10	20	5	5	5	5	5	5	5	5	5	5	5	5	10	5	30	5	5	5	5	5	5	5	5	5	5	5	5	5	5	5	5
2	10	115	5	25	5	5	15	35	5	10	45	20	10	5	20	20	10	20	5	5	20	10	5	5	5	20	5	5	5	5	5	5	15	20	5	5	5	5	5	25	5	5	5	5	5	5	10	5	10
2.5	5	45	5	25	5	5	15	35	5	10	45	5	5	5	20	20	5	5	5	5	5	5	5	10	5	5	35	15	5	5	5	5	5	5	5	5	5	5	5	5	170	5	5	30	5	10	15	5	5
3	5	5	5	10	5	5	5	5	5	5	5	5	5	5	5	5	5	5	5	5	5	5	25	5	55	10	10	10	5	5	10	5	5	5	10	5	15	35	5	10	60	140	5	5	5	20	5	5	5
3.5	10	5	5	10	5	5	5	5	5	5	5	5	5	5	5	5	20	5	255	35	5	45	55	5	5	5	35	5	65	5	20	5	5	5	5	5	25	10	5	5	5	5	5	5	70	45	10	15	90
4	10	5	5	10	5	5	5	5	5	5	5	5	5	5	5	5	20	5	255	35	5	5	35	5	30	15	5	5	5	5	5	5	5	10	10	5	25	5	10	5	5	5	10	5	55	5	25	5	10
4.5	5	5	5	5	5	5	5	5	5	5	5	5	5	5	5	5	10	5	10	10	5	145	25	5	50	5	5	5	5	5	5	5	10	5	20	105	5	20	5	5	25	120	10	5	5	5	5	5	80
5	5	14	5	5	5	15	5	5	5	17	5	5	5	8	5	5	10	5	10	10	0	0	0	0	0	0	0	0	0	0	0	0	0	0	0	0	0	0	0	0	0	0	0	0	0	0	0	0	0
5.5	5	20	5	5	5	30	5	5	5	11	5	5	5	12	5	5	10	5	10	10	10	30	5	5	200	5	35	5	5	85	30	5	5	115	15	5	5	20	5	35	5	5	5	5	5	50	25	5	50
6	5	40	30	5	5	45	5	5	5	50	5	35	5	25	5	15	10	95	10	10	0	0	0	0	0	0	0	0	0	0	0	0	0	0	0	0	0	0	0	0	0	0	0	0	0	0	0	0	0
6.5	55	75	5	5	5	70	80	5	5	50	5	5	5	15	5	5	20	5	35	20	5	5	30	5	5	5	5	20	40	5	5	10	35	120	65	100	50	5	65	5	150	10	25	5	5	70	10	5	5
7	5	25	30	5	5	75	15	15	20	5	5	125	170	25	5	5	45	35	95	20	155	5	5	130	5	5	60	5	85	5	5	5	5	90	5	5	20	5	5	10	900	5	5	5	5	5	25	25	110
7.5	5	5	30	20	15	125	5	10	90	5	50	5	80	40	5	5	20	300	5	170	5	90	100	5	5	15	45	5	330	35	45	15	25	130	420	5	25	5	35	5	900	5	5	50	900	25	30	5	5
8	5	40	5	10	20	50	5	5	5	5	5	70	100	5	5	10	45	125	90	5	5	75	20	5	115	5	65	5	55	50	140	5	5	55	5	5	5	10	15	5	5	120	85	80	5	25	5	5	45
8.5	5	900	20	80	165	5	5	5	75	5	40	25	70	85	15	5	15	20	30	105	30	5	60	5	65	65	110	10	5	10	5	145	20	60	40	35	5	5	100	10	5	430	80	5	115	35	5	5	220
9	10	240	180	5	10	10	20	15	5	130	5	125	215	40	10	5	30	10	70	10	5	5	85	5	130	285	65	10	50	5	5	65	25	250	5	5	5	5	10	45	5	60	5	15	90	60	65	10	20
9.5	55	95	250	30	5	5	55	10	25	5	5	125	35	5	430	900	5	20	25	200	450	5	30	5	50	210	900	5	5	35	5	5	85	120	15	5	5	295	10	900	60	185	5	30	80	5	35	5	85
10	5	270	30	5	25	20	60	315	20	5	260	70	10	20	110	40	60	760	35	20	40	5	5	40	5	15	315	5	20	155	25	10	5	90	5	10	25	5	60	5	5	5	5	5	20	65	30	25	655
10.5	5	10	30	10	5	10	10	5	10	160	10	900	5	60	15	5	65	40	10	5	10	15	5	65	5	5	55	5	10	35	5	825	15	5	5	15	5	5	25	445	5	15	45	15	370	5	5	30	5
11	170	900	85	5	5	35	65	75	5	25	145	155	5	15	5	55	10	5	900	25	5	900	5	5	220	95	5	55	5	5	900	5	5	5	5	5	10	5	5	900	900	900	5	5	140	145	5	5	10
11.5	5	5	5	50	75	5	10	15	10	160	5	65	5	20	145	70	160	140	145	20	5	NaN	75	5	15	5	325	55	35	15	5	5	5	5	5	NaN	5	5	65	900	15	190	380	10	425	5	5	10	45
12	5	450	900	5	15	5	5	150	10	5	900	5	5	25	180	100	5	290	900	25	120	NaN	5	855	45	900	10	5	120	130	40	140	25	115	5	NaN	5	5	30	900	200	90	5	5	5	5	110	25	5
12.5	475	95	30	80	215	25	5	5	5	5	900	145	50	15	5	90	15	5	900	5	65	NaN	5	5	5	5	65	15	900	5	95	25	5	10	20	NaN	5	NaN	5	900	5	245	10	5	105	100	5	5	5
13	30	40	110	130	5	20	105	705	900	310	900	15	5	100	500	185	5	20	695	875	5	NaN	5	5	5	5	28	5	8	5	43	5	5	8	20	NaN	5	NaN	5	30	18	5	8	5	108	20	5	5	10
13.5	10	10	5	10	50	30	5	15	5	900	95	15	15	700	900	10	10	10	45	15	5	NaN	5	15	5	5	20	5	10	900	80	10	20	220	NaN	NaN	25	NaN	100	10	30	5	70	15	160	5	215	5	900
14	5	140	35	15	45	5	30	55	5	900	900	35	5	5	5	5	900	295	30	5	5	NaN	265	5	5	5	35	5	35	5	5	5	NaN	10	NaN	NaN	20	NaN	10	50	65	5	5	25	110	70	5	900	135
14.5	575	10	170	10	140	900	40	10	10	10	900	10	495	40	5	40	50	10	35	100	5	NaN	135	15	5	5	70	5	5	15	900	5	NaN	5	NaN	NaN	5	NaN	5	100	35	5	50	5	675	35	5	5	15
15	15	5	10	10	25	105	5	5	10	650	5	20	5	5	75	900	10	850	95	645	35	NaN	5	5	35	NaN	15	50	5	NaN	5	5	NaN	10	NaN	NaN	5	NaN	20	900	NaN	5	20	5	25	440	70	10	70
15.5	5	5	115	45	5	5	5	55	5	900	900	215	20	45	5	5	75	900	900	5	5	NaN	5	5	190	NaN	65	5	5	NaN	900	5	NaN	5	NaN	NaN	60	NaN	20	30	NaN	900	900	25	5	5	10	5	5
16	5	5	20	5	40	10	900	90	5	900	20	10	25	900	85	900	70	15	300	5	15	NaN	20	25	5	NaN	60	40	5	NaN	900	15	NaN	5	NaN	NaN	10	NaN	75	115	NaN	5	185	80	5	80	15	5	5
16.5	30	305	900	15	900	5	5	5	5	900	5	900	5	5	250	900	900	95	5	5	5	NaN	520	5	900	NaN	40	65	5	NaN	10	20	NaN	5	NaN	NaN	5	NaN	215	5	NaN	5	5	55	900	10	30	5	15
17	115	35	35	5	70	10	45	15	5	900	20	900	25	70	5	70	900	95	70	5	5	NaN	900	5	5	NaN	30	5	5	NaN	5	30	NaN	10	NaN	NaN	20	NaN	685	10	NaN	5	5	90	5	5	900	5	5
17.5	900	5	900	5	140	130	20	5	70	900	900	900	5	5	5	565	900	80	5	5	155	NaN	5	NaN	15	NaN	20	120	5	NaN	55	5	NaN	5	NaN	NaN	5	NaN	350	5	NaN	NaN	20	15	5	5	5	5	900
18	5	5	45	15	45	20	55	130	100	NaN	105	900	15	900	5	5	900	900	5	5	NaN	NaN	215	NaN	10	NaN	5	5	15	NaN	10	10	NaN	NaN	NaN	NaN	10	NaN	5	5	NaN	NaN	10	5	900	15	10	NaN	20
18.5	10	30	900	20	5	900	900	900	900	NaN	900	900	10	185	15	900	25	900	10	5	NaN	NaN	5	NaN	25	NaN	5	5	NaN	NaN	30	35	NaN	NaN	NaN	NaN	20	NaN	5	5	NaN	NaN	NaN	5	900	15	10	NaN	10
19	900	NaN	120	30	5	900	900	120	10	NaN	900	10	15	65	60	235	10	900	5	10	NaN	NaN	5	NaN	5	NaN	45	5	NaN	NaN	160	15	NaN	NaN	NaN	NaN	5	NaN	10	10	NaN	NaN	NaN	70	5	75	20	NaN	900
19.5	30	NaN	70	10	5	900	900	20	900	NaN	900	5	5	5	NaN	125	900	185	5	15	NaN	NaN	10	NaN	130	NaN	20	10	NaN	NaN	5	25	NaN	NaN	NaN	NaN	5	NaN	5	60	NaN	NaN	NaN	5	5	10	5	NaN	NaN
20	15	NaN	900	20	5	900	5	35	5	NaN	900	125	5	5	NaN	55	900	80	240	10	NaN	NaN	NaN	NaN	NaN	NaN	NaN	NaN	NaN	NaN	NaN	NaN	NaN	NaN	NaN	NaN	NaN	NaN	NaN	NaN	NaN	NaN	NaN	NaN	NaN	NaN	NaN	NaN	NaN
20.5	5	NaN	30	5	5	900	5	5	900	NaN	NaN	900	5	5	NaN	10	900	10	330	20	NaN	NaN	NaN	NaN	NaN	NaN	NaN	NaN	NaN	NaN	NaN	NaN	NaN	NaN	NaN	NaN	NaN	NaN	NaN	NaN	NaN	NaN	NaN	NaN	NaN	NaN	NaN	NaN	NaN
21	5	NaN	5	5	5	130	15	5	900	NaN	NaN	900	5	35	NaN	90	900	5	215	5	NaN	NaN	5	NaN	5	NaN	NaN	10	NaN	NaN	5	5	NaN	NaN	NaN	NaN	NaN	NaN	5	5	NaN	NaN	NaN	5	5	900	5	NaN	NaN
21.5	90	NaN	5	900	10	900	900	900	NaN	NaN	NaN	900	900	900	NaN	900	900	250	555	15	NaN	NaN	NaN	NaN	5	NaN	NaN	5	NaN	NaN	30	5	NaN	NaN	NaN	NaN	NaN	NaN	5	15	NaN	NaN	NaN	NaN	5	5	25	NaN	NaN
22	900	NaN	160	185	5	900	5	10	NaN	NaN	NaN	195	900	900	NaN	900	900	45	10	15	NaN	NaN	NaN	NaN	90	NaN	NaN	40	NaN	NaN	55	10	NaN	NaN	NaN	NaN	NaN	NaN	5	900	NaN	NaN	NaN	NaN	5	5	60	NaN	NaN
22.5	20	NaN	900	10	900	900	5	15	NaN	NaN	NaN	900	90	5	NaN	900	900	900	10	5	NaN	NaN	NaN	NaN	5	NaN	NaN	35	NaN	NaN	20	NaN	NaN	NaN	NaN	NaN	NaN	NaN	5	900	NaN	NaN	NaN	NaN	NaN	10	110	NaN	NaN
23	NaN	NaN	NaN	NaN	NaN	NaN	NaN	NaN	NaN	NaN	NaN	NaN	NaN	NaN	NaN	NaN	NaN	NaN	NaN	NaN	NaN	NaN	NaN	NaN	NaN	NaN	NaN	15	NaN	NaN	15	NaN	NaN	NaN	NaN	NaN	NaN	NaN	NaN	900	NaN	NaN	NaN	NaN	NaN	NaN	10	NaN	NaN
23.5	5	NaN	50	315	10	900	30	5	NaN	NaN	NaN	10	60	5	NaN	30	900	40	5	10	NaN	NaN	NaN	NaN	NaN	NaN	NaN	5	NaN	NaN	5	NaN	NaN	NaN	NaN	NaN	NaN	NaN	NaN	900	NaN	NaN	NaN	NaN	NaN	NaN	5	NaN	NaN
24	110	NaN	900	25	115	65	NaN	20	NaN	NaN	NaN	5	900	15	NaN	900	900	900	50	40	NaN	NaN	NaN	NaN	NaN	NaN	NaN	55	NaN	NaN	NaN	NaN	NaN	NaN	NaN	NaN	NaN	NaN	NaN	NaN	NaN	NaN	NaN	NaN	NaN	NaN	10	NaN	NaN
24.5	20	NaN	900	10	235	30	NaN	5	NaN	NaN	NaN	10	900	5	NaN	90	50	900	120	45	NaN	NaN	NaN	NaN	NaN	NaN	NaN	25	NaN	NaN	NaN	NaN	NaN	NaN	NaN	NaN	NaN	NaN	NaN	NaN	NaN	NaN	NaN	NaN	NaN	NaN	65	NaN	NaN
25	NaN	NaN	NaN	NaN	NaN	NaN	NaN	NaN	NaN	NaN	NaN	NaN	NaN	NaN	NaN	NaN	NaN	NaN	NaN	NaN	NaN	NaN	NaN	NaN	NaN	NaN	NaN	60	NaN	NaN	NaN	NaN	NaN	NaN	NaN	NaN	NaN	NaN	NaN	NaN	NaN	NaN	NaN	NaN	NaN	NaN	NaN	NaN	NaN
25.5	NaN	NaN	NaN	NaN	NaN	NaN	NaN	NaN	NaN	NaN	NaN	NaN	NaN	NaN	NaN	NaN	NaN	NaN	NaN	NaN	NaN	NaN	NaN	NaN	NaN	NaN	NaN	NaN	NaN	NaN	NaN	NaN	NaN	NaN	NaN	NaN	NaN	NaN	NaN	NaN	NaN	NaN	NaN	NaN	NaN	NaN	NaN	NaN	NaN
26	NaN	NaN	65	180	NaN	5	NaN	45	NaN	NaN	NaN	5	900	5	NaN	45	85	NaN	65	65	NaN	NaN	NaN	NaN	NaN	NaN	NaN	NaN	NaN	NaN	NaN	NaN	NaN	NaN	NaN	NaN	NaN	NaN	NaN	NaN	NaN	NaN	NaN	NaN	NaN	NaN	NaN	NaN	NaN
26.5	NaN	NaN	25	5	NaN	900	NaN	900	NaN	NaN	NaN	25	NaN	5	NaN	70	30	NaN	5	900	NaN	NaN	NaN	NaN	NaN	NaN	NaN	NaN	NaN	NaN	NaN	NaN	NaN	NaN	NaN	NaN	NaN	NaN	NaN	NaN	NaN	NaN	NaN	NaN	NaN	NaN	NaN	NaN	NaN
27	NaN	NaN	15	5	NaN	NaN	NaN	30	NaN	NaN	NaN	5	NaN	5	NaN	105	NaN	NaN	5	900	NaN	NaN	NaN	NaN	NaN	NaN	NaN	NaN	NaN	NaN	NaN	NaN	NaN	NaN	NaN	NaN	NaN	NaN	NaN	NaN	NaN	NaN	NaN	NaN	NaN	NaN	NaN	NaN	NaN
27.5	NaN	NaN	900	5	NaN	NaN	NaN	5	NaN	NaN	NaN	5	NaN	20	NaN	170	NaN	NaN	15	NaN	NaN	NaN	NaN	NaN	NaN	NaN	NaN	NaN	NaN	NaN	NaN	NaN	NaN	NaN	NaN	NaN	NaN	NaN	NaN	NaN	NaN	NaN	NaN	NaN	NaN	NaN	NaN	NaN	NaN
28	NaN	NaN	NaN	NaN	NaN	NaN	NaN	NaN	NaN	NaN	NaN	NaN	NaN	NaN	NaN	NaN	NaN	NaN	NaN	NaN	NaN	NaN	NaN	NaN	NaN	NaN	NaN	NaN	NaN	NaN	NaN	NaN	NaN	NaN	NaN	NaN	NaN	NaN	NaN	NaN	NaN	NaN	NaN	NaN	NaN	NaN	NaN	NaN	NaN
28.5	NaN	NaN	NaN	5	NaN	NaN	NaN	130	NaN	NaN	NaN	5	NaN	35	NaN	900	NaN	NaN	10	NaN	NaN	NaN	NaN	NaN	NaN	NaN	NaN	NaN	NaN	NaN	NaN	NaN	NaN	NaN	NaN	NaN	NaN	NaN	NaN	NaN	NaN	NaN	NaN	NaN	NaN	NaN	NaN	NaN	NaN
29	NaN	NaN	NaN	10	NaN	NaN	NaN	5	NaN	NaN	NaN	5	NaN	225	NaN	180	NaN	NaN	25	NaN	NaN	NaN	NaN	NaN	NaN	NaN	NaN	NaN	NaN	NaN	NaN	NaN	NaN	NaN	NaN	NaN	NaN	NaN	NaN	NaN	NaN	NaN	NaN	NaN	NaN	NaN	NaN	NaN	NaN
29.5	NaN	NaN	NaN	5	NaN	NaN	NaN	5	NaN	NaN	NaN	155	NaN	900	NaN	20	NaN	NaN	NaN	NaN	NaN	NaN	NaN	NaN	NaN	NaN	NaN	NaN	NaN	NaN	NaN	NaN	NaN	NaN	NaN	NaN	NaN	NaN	NaN	NaN	NaN	NaN	NaN	NaN	NaN	NaN	NaN	NaN	NaN
30	NaN	NaN	NaN	5	NaN	NaN	NaN	5	NaN	NaN	NaN	575	NaN	900	NaN	150	NaN	NaN	NaN	NaN	NaN	NaN	NaN	NaN	NaN	NaN	NaN	NaN	NaN	NaN	NaN	NaN	NaN	NaN	NaN	NaN	NaN	NaN	NaN	NaN	NaN	NaN	NaN	NaN	NaN	NaN	NaN	NaN	NaN
30.5	NaN	NaN	NaN	NaN	NaN	NaN	NaN	NaN	NaN	NaN	NaN	NaN	NaN	NaN	NaN	NaN	NaN	NaN	NaN	NaN	NaN	NaN	NaN	NaN	NaN	NaN	NaN	NaN	NaN	NaN	NaN	NaN	NaN	NaN	NaN	NaN	NaN	NaN	NaN	NaN	NaN	NaN	NaN	NaN	NaN	NaN	NaN	NaN	NaN
31	NaN	NaN	NaN	NaN	NaN	NaN	NaN	NaN	NaN	NaN	NaN	NaN	NaN	NaN	NaN	NaN	NaN	NaN	NaN	NaN	NaN	NaN	NaN	NaN	NaN	NaN	NaN	NaN	NaN	NaN	NaN	NaN	NaN	NaN	NaN	NaN	NaN	NaN	NaN	NaN	NaN	NaN	NaN	NaN	NaN	NaN	NaN	NaN	NaN
31.5	NaN	NaN	NaN	30	NaN	NaN	NaN	20	NaN	NaN	NaN	NaN	NaN	NaN	NaN	900	NaN	NaN	NaN	NaN	NaN	NaN	NaN	NaN	NaN	NaN	NaN	NaN	NaN	NaN	NaN	NaN	NaN	NaN	NaN	NaN	NaN	NaN	NaN	NaN	NaN	NaN	NaN	NaN	NaN	NaN	NaN	NaN	NaN
32	NaN	NaN	NaN	NaN	NaN	NaN	NaN	NaN	NaN	NaN	NaN	NaN	NaN	NaN	NaN	NaN	NaN	NaN	NaN	NaN	NaN	NaN	NaN	NaN	NaN	NaN	NaN	NaN	NaN	NaN	NaN	NaN	NaN	NaN	NaN	NaN	NaN	NaN	NaN	NaN	NaN	NaN	NaN	NaN	NaN	NaN	NaN	NaN	NaN
32.5	NaN	NaN	NaN	NaN	NaN	NaN	NaN	NaN	NaN	NaN	NaN	NaN	NaN	NaN	NaN	NaN	NaN	NaN	NaN	NaN	NaN	NaN	NaN	NaN	NaN	NaN	NaN	NaN	NaN	NaN	NaN	NaN	NaN	NaN	NaN	NaN	NaN	NaN	NaN	NaN	NaN	NaN	NaN	NaN	NaN	NaN	NaN	NaN	NaN
33	NaN	NaN	NaN	NaN	NaN	NaN	NaN	NaN	NaN	NaN	NaN	NaN	NaN	NaN	NaN	NaN	NaN	NaN	NaN	NaN	NaN	NaN	NaN	NaN	NaN	NaN	NaN	NaN	NaN	NaN	NaN	NaN	NaN	NaN	NaN	NaN	NaN	NaN	NaN	NaN	NaN	NaN	NaN	NaN	NaN	NaN	NaN	NaN	NaN
33.5	NaN	NaN	NaN	NaN	NaN	NaN	NaN	NaN	NaN	NaN	NaN	NaN	NaN	NaN	NaN	NaN	NaN	NaN	NaN	NaN	NaN	NaN	NaN	NaN	NaN	NaN	NaN	NaN	NaN	NaN	NaN	NaN	NaN	NaN	NaN	NaN	NaN	NaN	NaN	NaN	NaN	NaN	NaN	NaN	NaN	NaN	NaN	NaN	NaN
34	NaN	NaN	NaN	10	NaN	NaN	NaN	NaN	NaN	NaN	NaN	NaN	NaN	NaN	NaN	NaN	NaN	NaN	NaN	NaN	NaN	NaN	NaN	NaN	NaN	NaN	NaN	NaN	NaN	NaN	NaN	NaN	NaN	NaN	NaN	NaN	NaN	NaN	NaN	NaN	NaN	NaN	NaN	NaN	NaN	NaN	NaN	NaN	NaN
34.5	NaN	NaN	NaN	5	NaN	NaN	NaN	NaN	NaN	NaN	NaN	NaN	NaN	NaN	NaN	NaN	NaN	NaN	NaN	NaN	NaN	NaN	NaN	NaN	NaN	NaN	NaN	NaN	NaN	NaN	NaN	NaN	NaN	NaN	NaN	NaN	NaN	NaN	NaN	NaN	NaN	NaN	NaN	NaN	NaN	NaN	NaN	NaN	NaN
35	NaN	NaN	NaN	NaN	NaN	NaN	NaN	NaN	NaN	NaN	NaN	NaN	NaN	NaN	NaN	NaN	NaN	NaN	NaN	NaN	NaN	NaN	NaN	NaN	NaN	NaN	NaN	NaN	NaN	NaN	NaN	NaN	NaN	NaN	NaN	NaN	NaN	NaN	NaN	NaN	NaN	NaN	NaN	NaN	NaN	NaN	NaN	NaN	NaN
35.5	NaN	NaN	NaN	5	NaN	NaN	NaN	NaN	NaN	NaN	NaN	NaN	NaN	NaN	NaN	NaN	NaN	NaN	NaN	NaN	NaN	NaN	NaN	NaN	NaN	NaN	NaN	NaN	NaN	NaN	NaN	NaN	NaN	NaN	NaN	NaN	NaN	NaN	NaN	NaN	NaN	NaN	NaN	NaN	NaN	NaN	NaN	NaN	NaN
36	NaN	NaN	NaN	10	NaN	NaN	NaN	NaN	NaN	NaN	NaN	NaN	NaN	NaN	NaN	NaN	NaN	NaN	NaN	NaN	NaN	NaN	NaN	NaN	NaN	NaN	NaN	NaN	NaN	NaN	NaN	NaN	NaN	NaN	NaN	NaN	NaN	NaN	NaN	NaN	NaN	NaN	NaN	NaN	NaN	NaN	NaN	NaN	NaN
36.5	NaN	NaN	NaN	10	NaN	NaN	NaN	NaN	NaN	NaN	NaN	NaN	NaN	NaN	NaN	NaN	NaN	NaN	NaN	NaN	NaN	NaN	NaN	NaN	NaN	NaN	NaN	NaN	NaN	NaN	NaN	NaN	NaN	NaN	NaN	NaN	NaN	NaN	NaN	NaN	NaN	NaN	NaN	NaN	NaN	NaN	NaN	NaN	NaN
37	NaN	NaN	NaN	5	NaN	NaN	NaN	NaN	NaN	NaN	NaN	NaN	NaN	NaN	NaN	NaN	NaN	NaN	NaN	NaN	NaN	NaN	NaN	NaN	NaN	NaN	NaN	NaN	NaN	NaN	NaN	NaN	NaN	NaN	NaN	NaN	NaN	NaN	NaN	NaN	NaN	NaN	NaN	NaN	NaN	NaN	NaN	NaN	NaN
37.5	NaN	NaN	NaN	10	NaN	NaN	NaN	NaN	NaN	NaN	NaN	NaN	NaN	NaN	NaN	NaN	NaN	NaN	NaN	NaN	NaN	NaN	NaN	NaN	NaN	NaN	NaN	NaN	NaN	NaN	NaN	NaN	NaN	NaN	NaN	NaN	NaN	NaN	NaN	NaN	NaN	NaN	NaN	NaN	NaN	NaN	NaN	NaN	NaN
38	NaN	NaN	NaN	NaN	NaN	NaN	NaN	NaN	NaN	NaN	NaN	NaN	NaN	NaN	NaN	NaN	NaN	NaN	NaN	NaN	NaN	NaN	NaN	NaN	NaN	NaN	NaN	NaN	NaN	NaN	NaN	NaN	NaN	NaN	NaN	NaN	NaN	NaN	NaN	NaN	NaN	NaN	NaN	NaN	NaN	NaN	NaN	NaN	NaN
38.5	NaN	NaN	NaN	NaN	NaN	NaN	NaN	NaN	NaN	NaN	NaN	NaN	NaN	NaN	NaN	NaN	NaN	NaN	NaN	NaN	NaN	NaN	NaN	NaN	NaN	NaN	NaN	NaN	NaN	NaN	NaN	NaN	NaN	NaN	NaN	NaN	NaN	NaN	NaN	NaN	NaN	NaN	NaN	NaN	NaN	NaN	NaN	NaN	NaN
39	NaN	NaN	NaN	NaN	NaN	NaN	NaN	NaN	NaN	NaN	NaN	NaN	NaN	NaN	NaN	NaN	NaN	NaN	NaN	NaN	NaN	NaN	NaN	NaN	NaN	NaN	NaN	NaN	NaN	NaN	NaN	NaN	NaN	NaN	NaN	NaN	NaN	NaN	NaN	NaN	NaN	NaN	NaN	NaN	NaN	NaN	NaN	NaN	NaN
39.5	NaN	NaN	NaN	NaN	NaN	NaN	NaN	NaN	NaN	NaN	NaN	NaN	NaN	NaN	NaN	NaN	NaN	NaN	NaN	NaN	NaN	NaN	NaN	NaN	NaN	NaN	NaN	NaN	NaN	NaN	NaN	NaN	NaN	NaN	NaN	NaN	NaN	NaN	NaN	NaN	NaN	NaN	NaN	NaN	NaN	NaN	NaN	NaN	NaN
40	NaN	NaN	NaN	NaN	NaN	NaN	NaN	NaN	NaN	NaN	NaN	NaN	NaN	NaN	NaN	NaN	NaN	NaN	NaN	NaN	NaN	NaN	NaN	NaN	NaN	NaN	NaN	NaN	NaN	NaN	NaN	NaN	NaN	NaN	NaN	NaN	NaN	NaN	NaN	NaN	NaN	NaN	NaN	NaN	NaN	NaN	NaN	NaN	NaN
40.5	NaN	NaN	NaN	NaN	NaN	NaN	NaN	NaN	NaN	NaN	NaN	NaN	NaN	NaN	NaN	NaN	NaN	NaN	NaN	NaN	NaN	NaN	NaN	NaN	NaN	NaN	NaN	NaN	NaN	NaN	NaN	NaN	NaN	NaN	NaN	NaN	NaN	NaN	NaN	NaN	NaN	NaN	NaN	NaN	NaN	NaN	NaN	NaN	NaN
41	NaN	NaN	NaN	NaN	NaN	NaN	NaN	NaN	NaN	NaN	NaN	NaN	NaN	NaN	NaN	NaN	NaN	NaN	NaN	NaN	NaN	NaN	NaN	NaN	NaN	NaN	NaN	NaN	NaN	NaN	NaN	NaN	NaN	NaN	NaN	NaN	NaN	NaN	NaN	NaN	NaN	NaN	NaN	NaN	NaN	NaN	NaN	NaN	NaN
41.5	NaN	NaN	NaN	NaN	NaN	NaN	NaN	NaN	NaN	NaN	NaN	NaN	NaN	NaN	NaN	NaN	NaN	NaN	NaN	NaN	NaN	NaN	NaN	NaN	NaN	NaN	NaN	NaN	NaN	NaN	NaN	NaN	NaN	NaN	NaN	NaN	NaN	NaN	NaN	NaN	NaN	NaN	NaN	NaN	NaN	NaN	NaN	NaN	NaN
42	NaN	NaN	NaN	NaN	NaN	NaN	NaN	NaN	NaN	NaN	NaN	NaN	NaN	NaN	NaN	NaN	NaN	NaN	NaN	NaN	NaN	NaN	NaN	NaN	NaN	NaN	NaN	NaN	NaN	NaN	NaN	NaN	NaN	NaN	NaN	NaN	NaN	NaN	NaN	NaN	NaN	NaN	NaN	NaN	NaN	NaN	NaN	NaN	NaN
42.5	NaN	NaN	NaN	NaN	NaN	NaN	NaN	NaN	NaN	NaN	NaN	NaN	NaN	NaN	NaN	NaN	NaN	NaN	NaN	NaN	NaN	NaN	NaN	NaN	NaN	NaN	NaN	NaN	NaN	NaN	NaN	NaN	NaN	NaN	NaN	NaN	NaN	NaN	NaN	NaN	NaN	NaN	NaN	NaN	NaN	NaN	NaN	NaN	NaN
43	NaN	NaN	NaN	NaN	NaN	NaN	NaN	NaN	NaN	NaN	NaN	NaN	NaN	NaN	NaN	NaN	NaN	NaN	NaN	NaN	NaN	NaN	NaN	NaN	NaN	NaN	NaN	NaN	NaN	NaN	NaN	NaN	NaN	NaN	NaN	NaN	NaN	NaN	NaN	NaN	NaN	NaN	NaN	NaN	NaN	NaN	NaN	NaN	NaN
43.5	NaN	NaN	NaN	NaN	NaN	NaN	NaN	NaN	NaN	NaN	NaN	NaN	NaN	NaN	NaN	NaN	NaN	NaN	NaN	NaN	NaN	NaN	NaN	NaN	NaN	NaN	NaN	NaN	NaN	NaN	NaN	NaN	NaN	NaN	NaN	NaN	NaN	NaN	NaN	NaN	NaN	NaN	NaN	NaN	NaN	NaN	NaN	NaN	NaN
44	NaN	NaN	NaN	NaN	NaN	NaN	NaN	NaN	NaN	NaN	NaN	NaN	NaN	NaN	NaN	NaN	NaN	NaN	NaN	NaN	NaN	NaN	NaN	NaN	NaN	NaN	NaN	NaN	NaN	NaN	NaN	NaN	NaN	NaN	NaN	NaN	NaN	NaN	NaN	NaN	NaN	NaN	NaN	NaN	NaN	NaN	NaN	NaN	NaN
44.5	NaN	NaN	NaN	NaN	NaN	NaN	NaN	NaN	NaN	NaN	NaN	NaN	NaN	NaN	NaN	NaN	NaN	NaN	NaN	NaN	NaN	NaN	NaN	NaN	NaN	NaN	NaN	NaN	NaN	NaN	NaN	NaN	NaN	NaN	NaN	NaN	NaN	NaN	NaN	NaN	NaN	NaN	NaN	NaN	NaN	NaN	NaN	NaN	NaN
45	NaN	NaN	NaN	NaN	NaN	NaN	NaN	NaN	NaN	NaN	NaN	NaN	NaN	NaN	NaN	NaN	NaN	NaN	NaN	NaN	NaN	NaN	NaN	NaN	NaN	NaN	NaN	NaN	NaN	NaN	NaN	NaN	NaN	NaN	NaN	NaN	NaN	NaN	NaN	NaN	NaN	NaN	NaN	NaN	NaN	NaN	NaN	NaN	NaN
45.5	NaN	NaN	NaN	NaN	NaN	NaN	NaN	NaN	NaN	NaN	NaN	NaN	NaN	NaN	NaN	NaN	NaN	NaN	NaN	NaN	NaN	NaN	NaN	NaN	NaN	NaN	NaN	NaN	NaN	NaN	NaN	NaN	NaN	NaN	NaN	NaN	NaN	NaN	NaN	NaN	NaN	NaN	NaN	NaN	NaN	NaN	NaN	NaN	NaN
46	NaN	NaN	NaN	NaN	NaN	NaN	NaN	NaN	NaN	NaN	NaN	NaN	NaN	NaN	NaN	NaN	NaN	NaN	NaN	NaN	NaN	NaN	NaN	NaN	NaN	NaN	NaN	NaN	NaN	NaN	NaN	NaN	NaN	NaN	NaN	NaN	NaN	NaN	NaN	NaN	NaN	NaN	NaN	NaN	NaN	NaN	NaN	NaN	NaN
46.5	NaN	NaN	NaN	NaN	NaN	NaN	NaN	NaN	NaN	NaN	NaN	NaN	NaN	NaN	NaN	NaN	NaN	NaN	NaN	NaN	NaN	NaN	NaN	NaN	NaN	NaN	NaN	NaN	NaN	NaN	NaN	NaN	NaN	NaN	NaN	NaN	NaN	NaN	NaN	NaN	NaN	NaN	NaN	NaN	NaN	NaN	NaN	NaN	NaN
47	NaN	NaN	NaN	NaN	NaN	NaN	NaN	NaN	NaN	NaN	NaN	NaN	NaN	NaN	NaN	NaN	NaN	NaN	NaN	NaN	NaN	NaN	NaN	NaN	NaN	NaN	NaN	NaN	NaN	NaN	NaN	NaN	NaN	NaN	NaN	NaN	NaN	NaN	NaN	NaN	NaN	NaN	NaN	NaN	NaN	NaN	NaN	NaN	NaN
47.5	NaN	NaN	NaN	NaN	NaN	NaN	NaN	NaN	NaN	NaN	NaN	NaN	NaN	NaN	NaN	NaN	NaN	NaN	NaN	NaN	NaN	NaN	NaN	NaN	NaN	NaN	NaN	NaN	NaN	NaN	NaN	NaN	NaN	NaN	NaN	NaN	NaN	NaN	NaN	NaN	NaN	NaN	NaN	NaN	NaN	NaN	NaN	NaN	NaN
48	NaN	NaN	NaN	NaN	NaN	NaN	NaN	NaN	NaN	NaN	NaN	NaN	NaN	NaN	NaN	NaN	NaN	NaN	NaN	NaN	NaN	NaN	NaN	NaN	NaN	NaN	NaN	NaN	NaN	NaN	NaN	NaN	NaN	NaN	NaN	NaN	NaN	NaN	NaN	NaN	NaN	NaN	NaN	NaN	NaN	NaN	NaN	NaN	NaN
48.5	NaN	NaN	NaN	NaN	NaN	NaN	NaN	NaN	NaN	NaN	NaN	NaN	NaN	NaN	NaN	NaN	NaN	NaN	NaN	NaN	NaN	NaN	NaN	NaN	NaN	NaN	NaN	NaN	NaN	NaN	NaN	NaN	NaN	NaN	NaN	NaN	NaN	NaN	NaN	NaN	NaN	NaN	NaN	NaN	NaN	NaN	NaN	NaN	NaN
49	NaN	NaN	NaN	NaN	NaN	NaN	NaN	NaN	NaN	NaN	NaN	NaN	NaN	NaN	NaN	NaN	NaN	NaN	NaN	NaN	NaN	NaN	NaN	NaN	NaN	NaN	NaN	NaN	NaN	NaN	NaN	NaN	NaN	NaN	NaN	NaN	NaN	NaN	NaN	NaN	NaN	NaN	NaN	NaN	NaN	NaN	NaN	NaN	NaN
[truncated: 31 more columns]
