# Supplementary material for: Longitudinal imaging of Caenorhabditis elegans in a microfabricated device reveals variation in behavioral decline during aging
Source: eLife. 2017 May 31;6:e26652. doi: 10.7554/eLife.26652 (PMC5484621; doi:10.7554/eLife.26652)
Supplement: Figure 8—source data 1. — DOI: http://dx.doi.org/10.7554/eLife.26652.026 [file elife-26652-fig8-data1.zip › SourceData_Figure8/ResponseLatency/ResponseLatencyN2_odr10RNAi.csv]

1.5	5	5	20	10	25	5	5	10	5	5	5	5	5	5	5	5	5	20	5	5	5	5	5	5	5	10	5	5	5	5	5	5	5	5	5	5	5	5	10	10
2	40	25	20	10	25	20	5	10	15	25	5	5	5	5	35	10	20	20	5	40	5	50	5	20	5	10	5	5	20	5	10	20	5	5	5	10	5	5	20	10
2.5	40	25	10	5	15	20	5	10	15	25	5	5	5	5	35	10	20	15	5	40	5	30	40	35	5	95	5	5	20	5	20	55	5	5	5	5	5	25	5	20
3	5	20	5	5	5	10	5	10	15	25	5	5	5	5	5	10	10	5	5	5	5	5	5	5	10	45	35	10	5	50	40	5	5	5	5	5	25	5	5	5
3.5	5	20	5	30	5	10	10	40	15	30	30	10	5	25	5	20	10	5	5	5	5	5	5	20	5	5	5	5	5	5	40	5	55	5	5	5	5	5	5	5
4	5	20	5	30	5	10	10	40	15	30	30	10	5	25	5	20	10	5	5	5	25	60	5	5	45	5	15	10	5	30	5	5	85	15	20	60	5	5	5	5
4.5	5	5	5	30	5	10	10	40	15	10	30	5	5	25	5	5	10	5	5	5	85	5	60	20	100	85	5	5	5	5	100	5	100	65	65	100	5	5	5	210
5	10	5	5	27	7	7	10	29	27	7	40	5	13	18	5	5	7	19	9	5	0	0	0	0	0	0	0	0	0	0	0	0	0	0	0	0	0	0	0	0
5.5	18	5	5	26	9	6	10	23	34	5	55	5	24	10	5	5	6	32	12	5	25	5	90	300	5	55	15	10	5	35	35	5	65	30	10	60	5	60	45	10
6	25	5	5	40	90	25	35	70	60	10	110	5	35	30	100	5	55	60	100	5	0	0	0	0	0	0	0	0	0	0	0	0	0	0	0	0	0	0	0	0
6.5	210	55	5	25	10	5	10	25	90	5	70	105	75	15	5	20	5	145	20	15	5	65	135	345	10	5	15	30	70	40	65	35	60	5	5	5	45	115	25	5
7	150	30	35	40	10	30	90	20	40	5	155	5	70	5	5	25	35	45	15	50	55	85	5	25	5	155	30	5	180	90	105	5	30	25	5	140	5	120	5	5
7.5	10	45	60	130	185	70	50	75	105	20	40	5	5	35	60	20	20	170	150	5	5	35	35	145	5	5	70	5	90	25	30	5	85	50	15	105	35	40	70	50
8	5	25	5	55	5	5	5	65	25	5	155	15	5	15	15	35	55	5	115	55	55	90	5	85	900	900	145	25	125	90	65	5	95	40	50	35	35	305	70	20
8.5	230	55	60	60	85	15	65	35	780	20	20	195	5	60	20	160	5	NaN	205	20	45	5	25	75	900	900	240	135	900	65	30	45	105	85	5	35	5	305	10	5
9	10	5	40	130	10	15	380	20	60	40	75	10	10	25	115	50	5	NaN	340	50	5	20	5	5	NaN	5	40	85	900	35	60	30	10	25	170	25	5	5	30	50
9.5	65	10	15	50	40	900	5	5	900	25	5	5	NaN	5	30	40	40	NaN	900	5	5	205	95	5	NaN	900	50	35	65	5	250	30	30	45	5	70	10	80	65	40
10	50	55	35	45	20	10	55	5	50	165	110	145	NaN	10	30	40	10	NaN	475	45	90	150	5	140	NaN	900	5	30	90	20	900	10	60	75	15	5	5	90	5	20
10.5	160	5	40	145	900	30	60	900	160	5	180	25	NaN	410	40	150	5	NaN	240	115	5	5	5	15	NaN	NaN	5	135	5	15	525	135	5	5	5	65	35	5	50	5
11	155	900	40	770	40	85	5	25	15	10	45	5	NaN	30	45	15	25	NaN	155	45	5	365	5	140	NaN	NaN	350	80	10	5	30	65	5	10	60	900	5	5	30	60
11.5	425	70	15	70	5	15	40	10	770	900	70	5	NaN	5	25	20	320	NaN	40	20	5	110	5	470	NaN	NaN	5	5	20	45	200	170	5	145	5	900	190	5	90	25
12	160	10	10	80	60	5	190	900	80	10	30	70	NaN	110	900	30	15	NaN	50	135	25	5	NaN	45	NaN	NaN	20	10	5	45	900	25	15	175	40	900	5	225	65	5
12.5	10	475	45	5	85	85	65	25	100	770	295	900	NaN	5	5	5	10	NaN	165	130	25	540	NaN	45	NaN	NaN	5	5	5	200	75	5	15	5	50	900	45	5	40	115
13	900	285	855	150	180	130	5	5	55	10	680	15	NaN	170	10	15	5	NaN	180	35	5	118	NaN	13	NaN	NaN	5	5	5	5	145	5	8	63	5	518	30	5	23	5
13.5	900	900	125	470	10	105	50	120	25	900	900	5	NaN	5	15	110	25	NaN	435	5	5	855	NaN	15	NaN	NaN	120	460	40	5	570	5	5	900	5	135	45	65	70	545
14	900	25	130	150	70	35	5	395	115	5	5	5	NaN	70	5	25	5	NaN	5	65	5	130	NaN	20	NaN	NaN	5	5	5	5	215	5	10	300	5	900	15	15	5	5
14.5	245	50	900	60	60	135	10	95	10	10	365	10	NaN	5	5	435	900	NaN	900	15	30	105	NaN	10	NaN	NaN	900	5	5	10	260	5	15	120	5	900	120	5	120	5
15	900	10	900	15	70	5	10	900	80	900	900	10	NaN	10	55	220	190	NaN	80	70	5	140	NaN	15	NaN	NaN	900	5	25	5	900	5	25	5	795	825	5	5	140	NaN
15.5	900	10	5	40	15	900	5	900	570	10	900	805	NaN	5	85	360	95	NaN	35	55	5	90	NaN	NaN	NaN	NaN	30	5	5	5	900	40	30	900	5	5	5	5	15	NaN
16	5	20	900	70	900	50	100	25	900	105	5	785	NaN	280	10	10	75	NaN	5	10	10	95	NaN	NaN	NaN	NaN	5	5	5	5	900	15	5	15	10	10	5	5	180	NaN
16.5	350	75	875	900	900	900	5	30	650	15	115	5	NaN	5	5	220	140	NaN	900	5	5	5	NaN	NaN	NaN	NaN	NaN	NaN	15	15	900	5	5	5	70	900	50	20	70	NaN
17	900	10	900	5	15	235	900	5	10	50	5	60	NaN	165	105	85	900	NaN	60	170	5	255	NaN	NaN	NaN	NaN	NaN	NaN	5	NaN	900	5	5	5	30	15	35	5	30	NaN
17.5	900	80	85	55	610	60	50	900	70	110	NaN	45	NaN	900	50	30	5	NaN	50	20	NaN	40	NaN	NaN	NaN	NaN	NaN	NaN	10	NaN	900	5	5	5	5	50	30	5	15	NaN
18	900	85	730	80	900	45	10	5	900	235	NaN	200	NaN	75	900	35	900	NaN	60	5	NaN	40	NaN	NaN	NaN	NaN	NaN	NaN	NaN	NaN	115	5	5	5	5	20	80	5	30	NaN
18.5	900	90	NaN	45	900	85	900	60	900	900	NaN	10	NaN	55	900	5	900	NaN	45	410	NaN	5	NaN	NaN	NaN	NaN	NaN	NaN	NaN	NaN	75	10	NaN	40	5	900	10	20	5	NaN
19	900	220	NaN	5	865	5	90	5	900	145	NaN	900	NaN	130	900	265	900	NaN	900	10	NaN	5	NaN	NaN	NaN	NaN	NaN	NaN	NaN	NaN	100	5	NaN	5	660	5	120	NaN	5	NaN
19.5	900	900	NaN	5	70	5	90	900	5	25	NaN	115	NaN	95	5	900	900	NaN	25	5	NaN	25	NaN	NaN	NaN	NaN	NaN	NaN	NaN	NaN	250	5	NaN	5	5	25	10	NaN	5	NaN
20	15	900	NaN	NaN	15	5	900	NaN	900	35	NaN	15	NaN	900	30	900	900	NaN	5	5	NaN	NaN	NaN	NaN	NaN	NaN	NaN	NaN	NaN	NaN	NaN	NaN	NaN	NaN	NaN	NaN	NaN	NaN	NaN	NaN
20.5	900	30	NaN	NaN	10	75	900	NaN	900	180	NaN	900	NaN	900	900	900	900	NaN	40	10	NaN	NaN	NaN	NaN	NaN	NaN	NaN	NaN	NaN	NaN	NaN	NaN	NaN	NaN	NaN	NaN	NaN	NaN	NaN	NaN
21	900	5	NaN	NaN	NaN	5	5	NaN	5	95	NaN	900	NaN	5	900	900	65	NaN	5	15	NaN	NaN	NaN	NaN	NaN	NaN	NaN	NaN	NaN	NaN	200	5	NaN	NaN	50	5	5	NaN	5	NaN
21.5	900	900	NaN	NaN	NaN	900	900	NaN	900	900	NaN	170	NaN	900	900	900	900	NaN	35	20	NaN	NaN	NaN	NaN	NaN	NaN	NaN	NaN	NaN	NaN	30	90	NaN	NaN	45	70	5	NaN	20	NaN
22	900	10	NaN	NaN	NaN	90	900	NaN	NaN	900	NaN	125	NaN	50	40	205	55	NaN	900	10	NaN	NaN	NaN	NaN	NaN	NaN	NaN	NaN	NaN	NaN	5	20	NaN	NaN	5	5	35	NaN	5	NaN
22.5	900	900	NaN	NaN	NaN	900	15	NaN	NaN	900	NaN	10	NaN	900	15	230	900	NaN	5	900	NaN	NaN	NaN	NaN	NaN	NaN	NaN	NaN	NaN	NaN	5	5	NaN	NaN	5	50	25	NaN	900	NaN
23	NaN	NaN	NaN	NaN	NaN	NaN	NaN	NaN	NaN	NaN	NaN	NaN	NaN	NaN	NaN	NaN	NaN	NaN	NaN	NaN	NaN	NaN	NaN	NaN	NaN	NaN	NaN	NaN	NaN	NaN	5	5	NaN	NaN	5	NaN	50	NaN	NaN	NaN
23.5	900	900	NaN	NaN	NaN	30	900	NaN	NaN	65	NaN	900	NaN	90	20	900	900	NaN	30	20	NaN	NaN	NaN	NaN	NaN	NaN	NaN	NaN	NaN	NaN	5	5	NaN	NaN	15	NaN	5	NaN	NaN	NaN
24	165	900	NaN	NaN	NaN	245	900	NaN	NaN	900	NaN	900	NaN	30	NaN	65	900	NaN	900	15	NaN	NaN	NaN	NaN	NaN	NaN	NaN	NaN	NaN	NaN	5	5	NaN	NaN	5	NaN	NaN	NaN	NaN	NaN
24.5	NaN	900	NaN	NaN	NaN	65	5	NaN	NaN	900	NaN	900	NaN	5	NaN	15	20	NaN	900	5	NaN	NaN	NaN	NaN	NaN	NaN	NaN	NaN	NaN	NaN	5	40	NaN	NaN	10	NaN	NaN	NaN	NaN	NaN
25	NaN	NaN	NaN	NaN	NaN	NaN	NaN	NaN	NaN	NaN	NaN	NaN	NaN	NaN	NaN	NaN	NaN	NaN	NaN	NaN	NaN	NaN	NaN	NaN	NaN	NaN	NaN	NaN	NaN	NaN	10	NaN	NaN	NaN	5	NaN	NaN	NaN	NaN	NaN
25.5	NaN	NaN	NaN	NaN	NaN	NaN	NaN	NaN	NaN	NaN	NaN	NaN	NaN	NaN	NaN	NaN	NaN	NaN	NaN	NaN	NaN	NaN	NaN	NaN	NaN	NaN	NaN	NaN	NaN	NaN	NaN	NaN	NaN	NaN	5	NaN	NaN	NaN	NaN	NaN
26	NaN	900	NaN	NaN	NaN	900	15	NaN	NaN	900	NaN	55	NaN	40	NaN	5	NaN	NaN	NaN	5	NaN	NaN	NaN	NaN	NaN	NaN	NaN	NaN	NaN	NaN	NaN	NaN	NaN	NaN	5	NaN	NaN	NaN	NaN	NaN
26.5	NaN	5	NaN	NaN	NaN	40	515	NaN	NaN	900	NaN	NaN	NaN	10	NaN	620	NaN	NaN	NaN	20	NaN	NaN	NaN	NaN	NaN	NaN	NaN	NaN	NaN	NaN	NaN	NaN	NaN	NaN	NaN	NaN	NaN	NaN	NaN	NaN
27	NaN	15	NaN	NaN	NaN	900	900	NaN	NaN	900	NaN	NaN	NaN	5	NaN	900	NaN	NaN	NaN	255	NaN	NaN	NaN	NaN	NaN	NaN	NaN	NaN	NaN	NaN	NaN	NaN	NaN	NaN	NaN	NaN	NaN	NaN	NaN	NaN
27.5	NaN	105	NaN	NaN	NaN	900	10	NaN	NaN	900	NaN	NaN	NaN	5	NaN	900	NaN	NaN	NaN	NaN	NaN	NaN	NaN	NaN	NaN	NaN	NaN	NaN	NaN	NaN	NaN	NaN	NaN	NaN	NaN	NaN	NaN	NaN	NaN	NaN
28	NaN	NaN	NaN	NaN	NaN	NaN	NaN	NaN	NaN	NaN	NaN	NaN	NaN	NaN	NaN	NaN	NaN	NaN	NaN	NaN	NaN	NaN	NaN	NaN	NaN	NaN	NaN	NaN	NaN	NaN	NaN	NaN	NaN	NaN	NaN	NaN	NaN	NaN	NaN	NaN
28.5	NaN	5	NaN	NaN	NaN	900	NaN	NaN	NaN	15	NaN	NaN	NaN	NaN	NaN	900	NaN	NaN	NaN	NaN	NaN	NaN	NaN	NaN	NaN	NaN	NaN	NaN	NaN	NaN	NaN	NaN	NaN	NaN	NaN	NaN	NaN	NaN	NaN	NaN
29	NaN	900	NaN	NaN	NaN	245	NaN	NaN	NaN	900	NaN	NaN	NaN	NaN	NaN	900	NaN	NaN	NaN	NaN	NaN	NaN	NaN	NaN	NaN	NaN	NaN	NaN	NaN	NaN	NaN	NaN	NaN	NaN	NaN	NaN	NaN	NaN	NaN	NaN
29.5	NaN	900	NaN	NaN	NaN	NaN	NaN	NaN	NaN	900	NaN	NaN	NaN	NaN	NaN	900	NaN	NaN	NaN	NaN	NaN	NaN	NaN	NaN	NaN	NaN	NaN	NaN	NaN	NaN	NaN	NaN	NaN	NaN	NaN	NaN	NaN	NaN	NaN	NaN
30	NaN	5	NaN	NaN	NaN	NaN	NaN	NaN	NaN	5	NaN	NaN	NaN	NaN	NaN	200	NaN	NaN	NaN	NaN	NaN	NaN	NaN	NaN	NaN	NaN	NaN	NaN	NaN	NaN	NaN	NaN	NaN	NaN	NaN	NaN	NaN	NaN	NaN	NaN
30.5	NaN	NaN	NaN	NaN	NaN	NaN	NaN	NaN	NaN	NaN	NaN	NaN	NaN	NaN	NaN	NaN	NaN	NaN	NaN	NaN	NaN	NaN	NaN	NaN	NaN	NaN	NaN	NaN	NaN	NaN	NaN	NaN	NaN	NaN	NaN	NaN	NaN	NaN	NaN	NaN
31	NaN	NaN	NaN	NaN	NaN	NaN	NaN	NaN	NaN	NaN	NaN	NaN	NaN	NaN	NaN	NaN	NaN	NaN	NaN	NaN	NaN	NaN	NaN	NaN	NaN	NaN	NaN	NaN	NaN	NaN	NaN	NaN	NaN	NaN	NaN	NaN	NaN	NaN	NaN	NaN
31.5	NaN	205	NaN	NaN	NaN	NaN	NaN	NaN	NaN	10	NaN	NaN	NaN	NaN	NaN	NaN	NaN	NaN	NaN	NaN	NaN	NaN	NaN	NaN	NaN	NaN	NaN	NaN	NaN	NaN	NaN	NaN	NaN	NaN	NaN	NaN	NaN	NaN	NaN	NaN
32	NaN	NaN	NaN	NaN	NaN	NaN	NaN	NaN	NaN	NaN	NaN	NaN	NaN	NaN	NaN	NaN	NaN	NaN	NaN	NaN	NaN	NaN	NaN	NaN	NaN	NaN	NaN	NaN	NaN	NaN	NaN	NaN	NaN	NaN	NaN	NaN	NaN	NaN	NaN	NaN
32.5	NaN	NaN	NaN	NaN	NaN	NaN	NaN	NaN	NaN	NaN	NaN	NaN	NaN	NaN	NaN	NaN	NaN	NaN	NaN	NaN	NaN	NaN	NaN	NaN	NaN	NaN	NaN	NaN	NaN	NaN	NaN	NaN	NaN	NaN	NaN	NaN	NaN	NaN	NaN	NaN
33	NaN	NaN	NaN	NaN	NaN	NaN	NaN	NaN	NaN	NaN	NaN	NaN	NaN	NaN	NaN	NaN	NaN	NaN	NaN	NaN	NaN	NaN	NaN	NaN	NaN	NaN	NaN	NaN	NaN	NaN	NaN	NaN	NaN	NaN	NaN	NaN	NaN	NaN	NaN	NaN
33.5	NaN	NaN	NaN	NaN	NaN	NaN	NaN	NaN	NaN	NaN	NaN	NaN	NaN	NaN	NaN	NaN	NaN	NaN	NaN	NaN	NaN	NaN	NaN	NaN	NaN	NaN	NaN	NaN	NaN	NaN	NaN	NaN	NaN	NaN	NaN	NaN	NaN	NaN	NaN	NaN
34	NaN	NaN	NaN	NaN	NaN	NaN	NaN	NaN	NaN	115	NaN	NaN	NaN	NaN	NaN	NaN	NaN	NaN	NaN	NaN	NaN	NaN	NaN	NaN	NaN	NaN	NaN	NaN	NaN	NaN	NaN	NaN	NaN	NaN	NaN	NaN	NaN	NaN	NaN	NaN
34.5	NaN	NaN	NaN	NaN	NaN	NaN	NaN	NaN	NaN	185	NaN	NaN	NaN	NaN	NaN	NaN	NaN	NaN	NaN	NaN	NaN	NaN	NaN	NaN	NaN	NaN	NaN	NaN	NaN	NaN	NaN	NaN	NaN	NaN	NaN	NaN	NaN	NaN	NaN	NaN
35	NaN	NaN	NaN	NaN	NaN	NaN	NaN	NaN	NaN	NaN	NaN	NaN	NaN	NaN	NaN	NaN	NaN	NaN	NaN	NaN	NaN	NaN	NaN	NaN	NaN	NaN	NaN	NaN	NaN	NaN	NaN	NaN	NaN	NaN	NaN	NaN	NaN	NaN	NaN	NaN
35.5	NaN	NaN	NaN	NaN	NaN	NaN	NaN	NaN	NaN	900	NaN	NaN	NaN	NaN	NaN	NaN	NaN	NaN	NaN	NaN	NaN	NaN	NaN	NaN	NaN	NaN	NaN	NaN	NaN	NaN	NaN	NaN	NaN	NaN	NaN	NaN	NaN	NaN	NaN	NaN
36	NaN	NaN	NaN	NaN	NaN	NaN	NaN	NaN	NaN	900	NaN	NaN	NaN	NaN	NaN	NaN	NaN	NaN	NaN	NaN	NaN	NaN	NaN	NaN	NaN	NaN	NaN	NaN	NaN	NaN	NaN	NaN	NaN	NaN	NaN	NaN	NaN	NaN	NaN	NaN
36.5	NaN	NaN	NaN	NaN	NaN	NaN	NaN	NaN	NaN	900	NaN	NaN	NaN	NaN	NaN	NaN	NaN	NaN	NaN	NaN	NaN	NaN	NaN	NaN	NaN	NaN	NaN	NaN	NaN	NaN	NaN	NaN	NaN	NaN	NaN	NaN	NaN	NaN	NaN	NaN
37	NaN	NaN	NaN	NaN	NaN	NaN	NaN	NaN	NaN	900	NaN	NaN	NaN	NaN	NaN	NaN	NaN	NaN	NaN	NaN	NaN	NaN	NaN	NaN	NaN	NaN	NaN	NaN	NaN	NaN	NaN	NaN	NaN	NaN	NaN	NaN	NaN	NaN	NaN	NaN
37.5	NaN	NaN	NaN	NaN	NaN	NaN	NaN	NaN	NaN	NaN	NaN	NaN	NaN	NaN	NaN	NaN	NaN	NaN	NaN	NaN	NaN	NaN	NaN	NaN	NaN	NaN	NaN	NaN	NaN	NaN	NaN	NaN	NaN	NaN	NaN	NaN	NaN	NaN	NaN	NaN
38	NaN	NaN	NaN	NaN	NaN	NaN	NaN	NaN	NaN	NaN	NaN	NaN	NaN	NaN	NaN	NaN	NaN	NaN	NaN	NaN	NaN	NaN	NaN	NaN	NaN	NaN	NaN	NaN	NaN	NaN	NaN	NaN	NaN	NaN	NaN	NaN	NaN	NaN	NaN	NaN
38.5	NaN	NaN	NaN	NaN	NaN	NaN	NaN	NaN	NaN	NaN	NaN	NaN	NaN	NaN	NaN	NaN	NaN	NaN	NaN	NaN	NaN	NaN	NaN	NaN	NaN	NaN	NaN	NaN	NaN	NaN	NaN	NaN	NaN	NaN	NaN	NaN	NaN	NaN	NaN	NaN
39	NaN	NaN	NaN	NaN	NaN	NaN	NaN	NaN	NaN	NaN	NaN	NaN	NaN	NaN	NaN	NaN	NaN	NaN	NaN	NaN	NaN	NaN	NaN	NaN	NaN	NaN	NaN	NaN	NaN	NaN	NaN	NaN	NaN	NaN	NaN	NaN	NaN	NaN	NaN	NaN
39.5	NaN	NaN	NaN	NaN	NaN	NaN	NaN	NaN	NaN	NaN	NaN	NaN	NaN	NaN	NaN	NaN	NaN	NaN	NaN	NaN	NaN	NaN	NaN	NaN	NaN	NaN	NaN	NaN	NaN	NaN	NaN	NaN	NaN	NaN	NaN	NaN	NaN	NaN	NaN	NaN
40	NaN	NaN	NaN	NaN	NaN	NaN	NaN	NaN	NaN	NaN	NaN	NaN	NaN	NaN	NaN	NaN	NaN	NaN	NaN	NaN	NaN	NaN	NaN	NaN	NaN	NaN	NaN	NaN	NaN	NaN	NaN	NaN	NaN	NaN	NaN	NaN	NaN	NaN	NaN	NaN
40.5	NaN	NaN	NaN	NaN	NaN	NaN	NaN	NaN	NaN	NaN	NaN	NaN	NaN	NaN	NaN	NaN	NaN	NaN	NaN	NaN	NaN	NaN	NaN	NaN	NaN	NaN	NaN	NaN	NaN	NaN	NaN	NaN	NaN	NaN	NaN	NaN	NaN	NaN	NaN	NaN
41	NaN	NaN	NaN	NaN	NaN	NaN	NaN	NaN	NaN	NaN	NaN	NaN	NaN	NaN	NaN	NaN	NaN	NaN	NaN	NaN	NaN	NaN	NaN	NaN	NaN	NaN	NaN	NaN	NaN	NaN	NaN	NaN	NaN	NaN	NaN	NaN	NaN	NaN	NaN	NaN
41.5	NaN	NaN	NaN	NaN	NaN	NaN	NaN	NaN	NaN	NaN	NaN	NaN	NaN	NaN	NaN	NaN	NaN	NaN	NaN	NaN	NaN	NaN	NaN	NaN	NaN	NaN	NaN	NaN	NaN	NaN	NaN	NaN	NaN	NaN	NaN	NaN	NaN	NaN	NaN	NaN
42	NaN	NaN	NaN	NaN	NaN	NaN	NaN	NaN	NaN	NaN	NaN	NaN	NaN	NaN	NaN	NaN	NaN	NaN	NaN	NaN	NaN	NaN	NaN	NaN	NaN	NaN	NaN	NaN	NaN	NaN	NaN	NaN	NaN	NaN	NaN	NaN	NaN	NaN	NaN	NaN
42.5	NaN	NaN	NaN	NaN	NaN	NaN	NaN	NaN	NaN	NaN	NaN	NaN	NaN	NaN	NaN	NaN	NaN	NaN	NaN	NaN	NaN	NaN	NaN	NaN	NaN	NaN	NaN	NaN	NaN	NaN	NaN	NaN	NaN	NaN	NaN	NaN	NaN	NaN	NaN	NaN
43	NaN	NaN	NaN	NaN	NaN	NaN	NaN	NaN	NaN	NaN	NaN	NaN	NaN	NaN	NaN	NaN	NaN	NaN	NaN	NaN	NaN	NaN	NaN	NaN	NaN	NaN	NaN	NaN	NaN	NaN	NaN	NaN	NaN	NaN	NaN	NaN	NaN	NaN	NaN	NaN
43.5	NaN	NaN	NaN	NaN	NaN	NaN	NaN	NaN	NaN	NaN	NaN	NaN	NaN	NaN	NaN	NaN	NaN	NaN	NaN	NaN	NaN	NaN	NaN	NaN	NaN	NaN	NaN	NaN	NaN	NaN	NaN	NaN	NaN	NaN	NaN	NaN	NaN	NaN	NaN	NaN
44	NaN	NaN	NaN	NaN	NaN	NaN	NaN	NaN	NaN	NaN	NaN	NaN	NaN	NaN	NaN	NaN	NaN	NaN	NaN	NaN	NaN	NaN	NaN	NaN	NaN	NaN	NaN	NaN	NaN	NaN	NaN	NaN	NaN	NaN	NaN	NaN	NaN	NaN	NaN	NaN
44.5	NaN	NaN	NaN	NaN	NaN	NaN	NaN	NaN	NaN	NaN	NaN	NaN	NaN	NaN	NaN	NaN	NaN	NaN	NaN	NaN	NaN	NaN	NaN	NaN	NaN	NaN	NaN	NaN	NaN	NaN	NaN	NaN	NaN	NaN	NaN	NaN	NaN	NaN	NaN	NaN
45	NaN	NaN	NaN	NaN	NaN	NaN	NaN	NaN	NaN	NaN	NaN	NaN	NaN	NaN	NaN	NaN	NaN	NaN	NaN	NaN	NaN	NaN	NaN	NaN	NaN	NaN	NaN	NaN	NaN	NaN	NaN	NaN	NaN	NaN	NaN	NaN	NaN	NaN	NaN	NaN
45.5	NaN	NaN	NaN	NaN	NaN	NaN	NaN	NaN	NaN	NaN	NaN	NaN	NaN	NaN	NaN	NaN	NaN	NaN	NaN	NaN	NaN	NaN	NaN	NaN	NaN	NaN	NaN	NaN	NaN	NaN	NaN	NaN	NaN	NaN	NaN	NaN	NaN	NaN	NaN	NaN
46	NaN	NaN	NaN	NaN	NaN	NaN	NaN	NaN	NaN	NaN	NaN	NaN	NaN	NaN	NaN	NaN	NaN	NaN	NaN	NaN	NaN	NaN	NaN	NaN	NaN	NaN	NaN	NaN	NaN	NaN	NaN	NaN	NaN	NaN	NaN	NaN	NaN	NaN	NaN	NaN
46.5	NaN	NaN	NaN	NaN	NaN	NaN	NaN	NaN	NaN	NaN	NaN	NaN	NaN	NaN	NaN	NaN	NaN	NaN	NaN	NaN	NaN	NaN	NaN	NaN	NaN	NaN	NaN	NaN	NaN	NaN	NaN	NaN	NaN	NaN	NaN	NaN	NaN	NaN	NaN	NaN
47	NaN	NaN	NaN	NaN	NaN	NaN	NaN	NaN	NaN	NaN	NaN	NaN	NaN	NaN	NaN	NaN	NaN	NaN	NaN	NaN	NaN	NaN	NaN	NaN	NaN	NaN	NaN	NaN	NaN	NaN	NaN	NaN	NaN	NaN	NaN	NaN	NaN	NaN	NaN	NaN
47.5	NaN	NaN	NaN	NaN	NaN	NaN	NaN	NaN	NaN	NaN	NaN	NaN	NaN	NaN	NaN	NaN	NaN	NaN	NaN	NaN	NaN	NaN	NaN	NaN	NaN	NaN	NaN	NaN	NaN	NaN	NaN	NaN	NaN	NaN	NaN	NaN	NaN	NaN	NaN	NaN
48	NaN	NaN	NaN	NaN	NaN	NaN	NaN	NaN	NaN	NaN	NaN	NaN	NaN	NaN	NaN	NaN	NaN	NaN	NaN	NaN	NaN	NaN	NaN	NaN	NaN	NaN	NaN	NaN	NaN	NaN	NaN	NaN	NaN	NaN	NaN	NaN	NaN	NaN	NaN	NaN
48.5	NaN	NaN	NaN	NaN	NaN	NaN	NaN	NaN	NaN	NaN	NaN	NaN	NaN	NaN	NaN	NaN	NaN	NaN	NaN	NaN	NaN	NaN	NaN	NaN	NaN	NaN	NaN	NaN	NaN	NaN	NaN	NaN	NaN	NaN	NaN	NaN	NaN	NaN	NaN	NaN
49	NaN	NaN	NaN	NaN	NaN	NaN	NaN	NaN	NaN	NaN	NaN	NaN	NaN	NaN	NaN	NaN	NaN	NaN	NaN	NaN	NaN	NaN	NaN	NaN	NaN	NaN	NaN	NaN	NaN	NaN	NaN	NaN	NaN	NaN	NaN	NaN	NaN	NaN	NaN	NaN
