# Supplementary material for: Longitudinal imaging of Caenorhabditis elegans in a microfabricated device reveals variation in behavioral decline during aging
Source: eLife. 2017 May 31;6:e26652. doi: 10.7554/eLife.26652 (PMC5484621; doi:10.7554/eLife.26652)
Supplement: Figure 8—source data 1. — DOI: http://dx.doi.org/10.7554/eLife.26652.026 [file elife-26652-fig8-data1.zip › SourceData_Figure8/ResponseLatency/ResponseLatencyodr-10_daf2RNAi.csv]

1.5	5	5	10	5	5	5	10	5	5	5	5	5	5	5	5	5	5	5	5	5	5	5	5	900	5	5	5	5	5	5	5	5	5	5	5	5	5	5	5	5
2	5	5	10	5	5	5	10	5	5	5	5	5	5	NaN	5	5	5	10	10	5	5	5	5	900	5	15	5	5	5	5	5	5	5	5	5	5	5	5	5	10
2.5	5	5	5	5	5	5	5	5	5	5	5	5	5	5	5	5	5	10	10	5	10	5	5	900	10	5	5	5	5	5	5	5	5	5	5	5	5	5	5	5
3	5	5	5	5	5	5	5	5	5	5	5	5	5	NaN	5	5	5	10	10	5	5	5	5	900	5	5	5	5	5	5	5	5	5	30	5	10	5	5	5	5
3.5	5	5	5	15	5	5	5	15	5	5	5	5	5	5	5	5	5	10	15	5	5	5	5	900	5	5	5	5	5	5	5	35	5	5	5	5	5	5	5	5
4	5	5	5	15	5	5	5	15	5	5	5	5	NaN	NaN	5	5	5	10	15	5	5	5	5	900	5	5	5	10	5	5	5	5	5	5	5	5	5	5	5	10
4.5	5	5	5	5	5	5	5	10	5	5	5	5	NaN	NaN	5	5	5	10	5	5	200	5	5	900	10	5	20	5	5	5	5	15	5	5	5	5	5	5	5	5
5	5	5	5	5	5	5	5	7	5	5	5	5	NaN	NaN	5	5	5	7	5	5	0	0	0	0	0	0	0	0	0	0	0	0	0	0	0	0	0	0	0	0
5.5	5	5	5	5	5	5	5	6	5	5	5	5	NaN	NaN	5	5	5	6	5	5	300	5	5	900	5	5	5	5	240	900	5	5	5	5	15	5	5	5	5	60
6	5	5	10	5	5	5	5	10	5	5	5	35	NaN	5	20	5	5	80	5	5	0	0	0	0	0	0	0	0	0	0	0	0	0	0	0	0	0	0	0	0
6.5	10	5	5	5	5	5	5	5	5	5	5	5	NaN	5	5	5	5	5	5	650	30	5	5	900	5	10	5	5	5	900	10	5	5	15	900	5	5	5	5	5
7	5	5	5	15	5	5	5	25	5	5	5	5	NaN	5	5	5	5	100	5	5	55	35	5	900	5	5	5	290	5	900	5	5	5	5	900	5	5	5	5	5
7.5	5	5	5	5	20	5	5	10	5	5	10	40	NaN	20	30	5	5	5	10	5	125	5	10	900	5	5	10	5	5	NaN	5	5	5	5	NaN	5	5	5	10	5
8	5	5	5	5	5	5	5	25	5	5	5	900	NaN	5	5	5	5	5	5	10	5	5	10	900	20	150	10	10	180	NaN	5	5	25	95	NaN	5	5	5	5	5
8.5	380	15	5	5	5	5	5	900	5	5	5	900	NaN	5	5	5	5	370	5	50	110	45	380	900	210	25	10	5	5	NaN	5	5	5	5	NaN	5	10	5	5	5
9	5	5	5	5	55	5	55	900	5	5	15	NaN	NaN	15	5	5	5	5	5	10	5	5	5	900	40	5	5	5	5	NaN	55	900	5	5	NaN	5	5	5	5	15
9.5	5	5	15	5	5	5	5	115	5	5	5	NaN	NaN	40	5	5	5	560	5	5	470	25	5	900	5	10	5	240	5	NaN	5	605	5	5	NaN	5	5	5	5	210
10	5	5	10	5	5	5	5	5	5	5	5	NaN	NaN	5	5	5	5	5	5	5	45	10	260	900	10	5	20	30	5	NaN	20	5	10	5	NaN	5	20	45	5	15
10.5	15	5	5	5	20	5	10	70	5	15	5	NaN	NaN	5	10	20	5	10	5	245	900	15	5	900	5	5	255	55	115	NaN	5	130	5	5	NaN	235	10	5	5	15
11	900	5	20	5	5	20	5	900	5	25	65	NaN	NaN	5	5	5	5	660	5	95	40	5	20	900	5	5	185	330	5	NaN	20	65	5	5	NaN	5	325	900	55	10
11.5	605	5	10	5	210	5	5	900	5	5	10	NaN	NaN	5	5	5	5	5	5	5	5	15	5	900	5	10	655	490	5	NaN	5	5	55	5	NaN	135	475	10	25	5
12	60	95	5	5	25	5	90	10	20	5	5	NaN	NaN	5	5	5	10	900	5	5	5	5	15	900	15	210	320	360	NaN	NaN	50	140	80	5	NaN	5	35	315	865	290
12.5	220	340	10	5	70	5	5	900	65	5	5	NaN	NaN	5	5	15	5	390	110	400	385	10	160	900	5	300	5	660	NaN	NaN	5	10	315	5	NaN	5	320	190	275	395
13	340	440	10	30	370	5	5	NaN	5	165	5	NaN	NaN	5	5	5	10	415	60	10	40	8	83	NaN	5	70	5	8	NaN	NaN	8	10	25	5	NaN	63	25	5	5	5
13.5	900	255	5	10	385	5	5	NaN	5	15	10	NaN	NaN	10	5	10	10	195	5	35	60	205	175	900	25	135	420	10	NaN	NaN	280	NaN	35	5	NaN	120	25	5	5	10
14	195	75	240	40	900	5	5	NaN	5	900	5	NaN	NaN	25	25	5	5	430	25	5	25	85	5	900	5	5	160	5	NaN	NaN	10	NaN	35	5	NaN	145	25	5	5	5
14.5	900	900	70	5	900	5	5	NaN	10	900	5	NaN	NaN	5	5	5	5	745	40	900	55	5	165	900	120	145	5	515	NaN	NaN	295	NaN	15	5	NaN	235	120	235	5	5
15	155	900	95	10	560	10	10	NaN	5	900	5	NaN	NaN	25	5	25	15	900	110	5	5	5	10	900	840	100	25	5	NaN	NaN	45	NaN	640	5	NaN	900	45	5	35	5
15.5	440	900	125	5	425	5	900	NaN	5	900	240	NaN	NaN	5	900	5	5	620	15	265	255	5	85	900	20	145	215	5	NaN	NaN	5	NaN	200	15	NaN	25	155	5	10	900
16	250	900	120	405	290	5	345	NaN	10	900	10	NaN	NaN	5	NaN	15	5	10	30	555	900	70	100	900	5	5	80	900	NaN	NaN	30	NaN	265	5	NaN	10	60	75	5	60
16.5	5	900	155	10	900	5	5	NaN	55	900	5	NaN	NaN	10	NaN	180	20	900	115	230	5	5	5	900	900	70	5	900	NaN	NaN	60	NaN	20	20	NaN	NaN	5	295	5	5
17	10	900	115	5	5	10	10	NaN	15	900	25	NaN	NaN	5	NaN	15	315	900	5	900	10	5	10	900	30	5	100	380	NaN	NaN	5	NaN	870	30	NaN	NaN	60	180	20	5
17.5	140	900	180	265	10	40	160	NaN	15	900	5	NaN	NaN	10	NaN	340	20	470	85	10	900	5	5	900	900	5	900	10	NaN	NaN	5	NaN	235	10	NaN	NaN	5	5	5	5
18	900	900	135	235	65	250	200	NaN	5	900	50	NaN	NaN	15	NaN	10	5	5	10	105	155	5	175	900	110	45	5	5	NaN	NaN	10	NaN	115	40	NaN	NaN	5	425	5	5
18.5	65	305	205	105	5	10	15	NaN	5	900	10	NaN	NaN	10	NaN	5	10	180	10	135	640	35	5	900	5	15	55	35	NaN	NaN	5	NaN	900	5	NaN	NaN	5	5	5	5
19	290	900	80	75	5	10	175	NaN	10	900	20	NaN	NaN	5	NaN	5	20	595	30	375	900	25	5	900	5	5	5	5	NaN	NaN	5	NaN	5	30	NaN	NaN	10	5	5	5
19.5	900	900	185	25	5	685	220	NaN	5	900	25	NaN	NaN	5	NaN	5	680	340	35	5	NaN	20	5	900	5	900	5	900	NaN	NaN	5	NaN	15	10	NaN	NaN	5	5	5	5
20	900	20	485	20	5	75	50	NaN	5	900	20	NaN	NaN	15	NaN	10	290	245	20	20	NaN	NaN	NaN	NaN	NaN	NaN	NaN	NaN	NaN	NaN	NaN	NaN	NaN	NaN	NaN	NaN	NaN	NaN	NaN	NaN
20.5	80	900	35	310	50	125	105	NaN	5	380	5	NaN	NaN	20	NaN	5	20	900	120	20	NaN	NaN	NaN	NaN	NaN	NaN	NaN	NaN	NaN	NaN	NaN	NaN	NaN	NaN	NaN	NaN	NaN	NaN	NaN	NaN
21	160	900	360	25	5	5	425	NaN	5	145	45	NaN	NaN	5	NaN	10	15	5	5	35	NaN	5	75	900	5	NaN	5	5	NaN	NaN	5	NaN	60	5	NaN	NaN	10	5	10	5
21.5	900	900	900	900	900	900	900	NaN	900	900	60	NaN	NaN	900	NaN	10	695	900	210	900	NaN	10	40	900	70	NaN	40	20	NaN	NaN	155	NaN	40	40	NaN	NaN	190	5	30	5
22	900	105	5	5	10	110	135	NaN	10	900	25	NaN	NaN	30	NaN	5	130	475	50	580	NaN	15	40	900	900	NaN	5	5	NaN	NaN	5	NaN	75	5	NaN	NaN	110	330	35	NaN
22.5	900	50	900	10	110	5	145	NaN	5	900	170	NaN	NaN	60	NaN	5	425	900	320	5	NaN	900	900	900	255	NaN	5	5	NaN	NaN	5	NaN	5	5	NaN	NaN	5	5	10	NaN
23	NaN	NaN	NaN	NaN	NaN	NaN	NaN	NaN	NaN	NaN	NaN	NaN	NaN	NaN	NaN	NaN	NaN	NaN	NaN	NaN	NaN	10	900	900	50	NaN	15	10	NaN	NaN	400	NaN	15	60	NaN	NaN	15	NaN	45	NaN
23.5	900	10	130	5	20	20	5	NaN	40	900	5	NaN	NaN	5	NaN	20	60	530	150	5	NaN	900	655	900	190	NaN	60	5	NaN	NaN	10	NaN	5	175	NaN	NaN	55	NaN	50	NaN
24	900	900	185	900	15	10	5	NaN	5	35	10	NaN	NaN	5	NaN	10	15	5	135	900	NaN	NaN	NaN	900	10	NaN	70	5	NaN	NaN	415	NaN	5	10	NaN	NaN	5	NaN	5	NaN
24.5	900	20	900	5	40	140	105	NaN	10	20	100	NaN	NaN	5	NaN	25	30	415	60	900	NaN	NaN	NaN	900	70	NaN	5	10	NaN	NaN	5	NaN	35	5	NaN	NaN	5	NaN	5	NaN
25	NaN	NaN	NaN	NaN	NaN	NaN	NaN	NaN	NaN	NaN	NaN	NaN	NaN	NaN	NaN	NaN	NaN	NaN	NaN	NaN	NaN	NaN	NaN	900	65	NaN	900	15	NaN	NaN	35	NaN	900	10	NaN	NaN	20	NaN	10	NaN
25.5	NaN	NaN	NaN	NaN	NaN	NaN	NaN	NaN	NaN	NaN	NaN	NaN	NaN	NaN	NaN	NaN	NaN	NaN	NaN	NaN	NaN	NaN	NaN	900	5	NaN	900	15	NaN	NaN	10	NaN	NaN	5	NaN	NaN	NaN	NaN	5	NaN
26	900	5	NaN	75	900	25	160	NaN	65	370	95	NaN	NaN	25	NaN	5	5	900	5	900	NaN	NaN	NaN	900	5	NaN	900	40	NaN	NaN	900	NaN	NaN	195	NaN	NaN	NaN	NaN	5	NaN
26.5	25	145	NaN	5	15	5	5	NaN	95	360	5	NaN	NaN	25	NaN	10	5	900	5	900	NaN	NaN	NaN	900	5	NaN	460	NaN	NaN	NaN	900	NaN	NaN	5	NaN	NaN	NaN	NaN	25	NaN
27	900	5	NaN	100	5	55	95	NaN	25	5	155	NaN	NaN	20	NaN	175	5	900	15	900	NaN	NaN	NaN	900	5	NaN	900	NaN	NaN	NaN	900	NaN	NaN	5	NaN	NaN	NaN	NaN	135	NaN
27.5	900	5	NaN	5	35	40	50	NaN	20	40	10	NaN	NaN	70	NaN	900	15	15	145	900	NaN	NaN	NaN	900	5	NaN	125	NaN	NaN	NaN	25	NaN	NaN	5	NaN	NaN	NaN	NaN	60	NaN
28	NaN	NaN	NaN	NaN	NaN	NaN	NaN	NaN	NaN	NaN	NaN	NaN	NaN	NaN	NaN	NaN	NaN	NaN	NaN	NaN	NaN	NaN	NaN	900	5	NaN	45	NaN	NaN	NaN	900	NaN	NaN	5	NaN	NaN	NaN	NaN	5	NaN
28.5	NaN	20	NaN	10	340	10	5	NaN	20	10	60	NaN	NaN	5	NaN	5	10	900	15	900	NaN	NaN	NaN	900	5	NaN	NaN	NaN	NaN	NaN	25	NaN	NaN	15	NaN	NaN	NaN	NaN	900	NaN
29	NaN	5	NaN	5	145	900	195	NaN	55	10	5	NaN	NaN	5	NaN	5	10	155	25	900	NaN	NaN	NaN	900	5	NaN	NaN	NaN	NaN	NaN	900	NaN	NaN	5	NaN	NaN	NaN	NaN	900	NaN
29.5	NaN	10	NaN	75	900	900	30	NaN	10	10	40	NaN	NaN	90	NaN	5	5	900	120	5	NaN	NaN	NaN	0	0	NaN	NaN	NaN	NaN	NaN	0	NaN	NaN	0	NaN	NaN	NaN	NaN	0	NaN
30	NaN	20	NaN	NaN	900	5	15	NaN	90	10	5	NaN	NaN	25	NaN	5	5	30	5	900	NaN	NaN	NaN	900	50	NaN	NaN	NaN	NaN	NaN	50	NaN	NaN	10	NaN	NaN	NaN	NaN	900	NaN
30.5	NaN	NaN	NaN	NaN	NaN	NaN	NaN	NaN	NaN	NaN	NaN	NaN	NaN	NaN	NaN	NaN	NaN	NaN	NaN	NaN	NaN	NaN	NaN	900	900	NaN	NaN	NaN	NaN	NaN	165	NaN	NaN	20	NaN	NaN	NaN	NaN	900	NaN
31	NaN	NaN	NaN	NaN	NaN	NaN	NaN	NaN	NaN	NaN	NaN	NaN	NaN	NaN	NaN	NaN	NaN	NaN	NaN	NaN	NaN	NaN	NaN	900	900	NaN	NaN	NaN	NaN	NaN	25	NaN	NaN	5	NaN	NaN	NaN	NaN	900	NaN
31.5	NaN	10	NaN	NaN	50	30	5	NaN	NaN	20	310	NaN	NaN	30	NaN	40	5	455	20	560	NaN	NaN	NaN	900	900	NaN	NaN	NaN	NaN	NaN	900	NaN	NaN	5	NaN	NaN	NaN	NaN	900	NaN
32	NaN	NaN	NaN	NaN	NaN	NaN	NaN	NaN	NaN	NaN	NaN	NaN	NaN	NaN	NaN	NaN	NaN	NaN	NaN	NaN	NaN	NaN	NaN	900	NaN	NaN	NaN	NaN	NaN	NaN	900	NaN	NaN	55	NaN	NaN	NaN	NaN	900	NaN
32.5	NaN	NaN	NaN	NaN	NaN	NaN	NaN	NaN	NaN	NaN	NaN	NaN	NaN	NaN	NaN	NaN	NaN	NaN	NaN	NaN	NaN	NaN	NaN	900	NaN	NaN	NaN	NaN	NaN	NaN	NaN	NaN	NaN	5	NaN	NaN	NaN	NaN	900	NaN
33	NaN	NaN	NaN	NaN	NaN	NaN	NaN	NaN	NaN	NaN	NaN	NaN	NaN	NaN	NaN	NaN	NaN	NaN	NaN	NaN	NaN	NaN	NaN	900	NaN	NaN	NaN	NaN	NaN	NaN	NaN	NaN	NaN	5	NaN	NaN	NaN	NaN	900	NaN
33.5	NaN	NaN	NaN	NaN	NaN	NaN	NaN	NaN	NaN	NaN	NaN	NaN	NaN	NaN	NaN	NaN	NaN	NaN	NaN	NaN	NaN	NaN	NaN	900	NaN	NaN	NaN	NaN	NaN	NaN	NaN	NaN	NaN	20	NaN	NaN	NaN	NaN	900	NaN
34	NaN	900	NaN	NaN	50	5	165	NaN	NaN	900	5	NaN	NaN	5	NaN	5	95	900	5	5	NaN	NaN	NaN	900	NaN	NaN	NaN	NaN	NaN	NaN	NaN	NaN	NaN	15	NaN	NaN	NaN	NaN	900	NaN
34.5	NaN	455	NaN	NaN	45	5	155	NaN	NaN	900	5	NaN	NaN	55	NaN	5	5	900	5	5	NaN	NaN	NaN	900	NaN	NaN	NaN	NaN	NaN	NaN	NaN	NaN	NaN	5	NaN	NaN	NaN	NaN	900	NaN
35	NaN	NaN	NaN	NaN	NaN	NaN	NaN	NaN	NaN	NaN	NaN	NaN	NaN	NaN	NaN	NaN	NaN	NaN	NaN	NaN	NaN	NaN	NaN	900	NaN	NaN	NaN	NaN	NaN	NaN	NaN	NaN	NaN	5	NaN	NaN	NaN	NaN	900	NaN
35.5	NaN	5	NaN	NaN	20	5	10	NaN	NaN	235	5	NaN	NaN	75	NaN	15	5	900	510	25	NaN	NaN	NaN	900	NaN	NaN	NaN	NaN	NaN	NaN	NaN	NaN	NaN	75	NaN	NaN	NaN	NaN	900	NaN
36	NaN	NaN	NaN	NaN	100	5	20	NaN	NaN	20	5	NaN	NaN	20	NaN	10	900	900	95	5	NaN	NaN	NaN	900	NaN	NaN	NaN	NaN	NaN	NaN	NaN	NaN	NaN	15	NaN	NaN	NaN	NaN	900	NaN
36.5	NaN	NaN	NaN	NaN	90	5	60	NaN	NaN	900	105	NaN	NaN	70	NaN	5	70	300	900	900	NaN	NaN	NaN	900	NaN	NaN	NaN	NaN	NaN	NaN	NaN	NaN	NaN	75	NaN	NaN	NaN	NaN	900	NaN
37	NaN	NaN	NaN	NaN	90	10	5	NaN	NaN	900	15	NaN	NaN	5	NaN	10	65	30	5	180	NaN	NaN	NaN	900	NaN	NaN	NaN	NaN	NaN	NaN	NaN	NaN	NaN	900	NaN	NaN	NaN	NaN	900	NaN
37.5	NaN	NaN	NaN	NaN	80	5	5	NaN	NaN	900	95	NaN	NaN	5	NaN	110	110	900	900	10	NaN	NaN	NaN	900	NaN	NaN	NaN	NaN	NaN	NaN	NaN	NaN	NaN	900	NaN	NaN	NaN	NaN	900	NaN
38	NaN	NaN	NaN	NaN	15	185	5	NaN	NaN	NaN	40	NaN	NaN	35	NaN	135	5	900	900	20	NaN	NaN	NaN	900	NaN	NaN	NaN	NaN	NaN	NaN	NaN	NaN	NaN	250	NaN	NaN	NaN	NaN	900	NaN
38.5	NaN	NaN	NaN	NaN	15	5	5	NaN	NaN	NaN	10	NaN	NaN	5	NaN	145	10	900	900	900	NaN	NaN	NaN	900	NaN	NaN	NaN	NaN	NaN	NaN	NaN	NaN	NaN	900	NaN	NaN	NaN	NaN	900	NaN
39	NaN	NaN	NaN	NaN	65	5	5	NaN	NaN	NaN	10	NaN	NaN	150	NaN	900	25	900	NaN	900	NaN	NaN	NaN	900	NaN	NaN	NaN	NaN	NaN	NaN	NaN	NaN	NaN	10	NaN	NaN	NaN	NaN	900	NaN
39.5	NaN	NaN	NaN	NaN	65	65	5	NaN	NaN	NaN	900	NaN	NaN	155	NaN	900	5	NaN	NaN	20	NaN	NaN	NaN	900	NaN	NaN	NaN	NaN	NaN	NaN	NaN	NaN	NaN	NaN	NaN	NaN	NaN	NaN	900	NaN
40	NaN	NaN	NaN	NaN	900	5	5	NaN	NaN	NaN	900	NaN	NaN	10	NaN	900	900	NaN	NaN	900	NaN	NaN	NaN	900	NaN	NaN	NaN	NaN	NaN	NaN	NaN	NaN	NaN	NaN	NaN	NaN	NaN	NaN	900	NaN
40.5	NaN	NaN	NaN	NaN	900	10	5	NaN	NaN	NaN	10	NaN	NaN	170	NaN	900	85	NaN	NaN	NaN	NaN	NaN	NaN	NaN	NaN	NaN	NaN	NaN	NaN	NaN	NaN	NaN	NaN	NaN	NaN	NaN	NaN	NaN	NaN	NaN
41	NaN	NaN	NaN	NaN	245	5	5	NaN	NaN	NaN	900	NaN	NaN	15	NaN	900	110	NaN	NaN	NaN	NaN	NaN	NaN	NaN	NaN	NaN	NaN	NaN	NaN	NaN	NaN	NaN	NaN	NaN	NaN	NaN	NaN	NaN	NaN	NaN
41.5	NaN	NaN	NaN	NaN	5	5	5	NaN	NaN	NaN	900	NaN	NaN	5	NaN	15	5	NaN	NaN	NaN	NaN	NaN	NaN	0	NaN	NaN	NaN	NaN	NaN	NaN	NaN	NaN	NaN	NaN	NaN	NaN	NaN	NaN	0	NaN
42	NaN	NaN	NaN	NaN	730	5	5	NaN	NaN	NaN	900	NaN	NaN	900	NaN	900	55	NaN	NaN	NaN	NaN	NaN	NaN	900	NaN	NaN	NaN	NaN	NaN	NaN	NaN	NaN	NaN	NaN	NaN	NaN	NaN	NaN	900	NaN
42.5	NaN	NaN	NaN	NaN	900	10	40	NaN	NaN	NaN	NaN	NaN	NaN	900	NaN	900	900	NaN	NaN	NaN	NaN	NaN	NaN	900	NaN	NaN	NaN	NaN	NaN	NaN	NaN	NaN	NaN	NaN	NaN	NaN	NaN	NaN	900	NaN
43	NaN	NaN	NaN	NaN	900	280	225	NaN	NaN	NaN	NaN	NaN	NaN	265	NaN	NaN	900	NaN	NaN	NaN	NaN	NaN	NaN	900	NaN	NaN	NaN	NaN	NaN	NaN	NaN	NaN	NaN	NaN	NaN	NaN	NaN	NaN	900	NaN
43.5	NaN	NaN	NaN	NaN	900	900	5	NaN	NaN	NaN	NaN	NaN	NaN	900	NaN	NaN	900	NaN	NaN	NaN	NaN	NaN	NaN	900	NaN	NaN	NaN	NaN	NaN	NaN	NaN	NaN	NaN	NaN	NaN	NaN	NaN	NaN	900	NaN
44	NaN	NaN	NaN	NaN	900	900	5	NaN	NaN	NaN	NaN	NaN	NaN	200	NaN	NaN	900	NaN	NaN	NaN	NaN	NaN	NaN	900	NaN	NaN	NaN	NaN	NaN	NaN	NaN	NaN	NaN	NaN	NaN	NaN	NaN	NaN	NaN	NaN
44.5	NaN	NaN	NaN	NaN	900	NaN	5	NaN	NaN	NaN	NaN	NaN	NaN	900	NaN	NaN	900	NaN	NaN	NaN	NaN	NaN	NaN	NaN	NaN	NaN	NaN	NaN	NaN	NaN	NaN	NaN	NaN	NaN	NaN	NaN	NaN	NaN	NaN	NaN
45	NaN	NaN	NaN	NaN	NaN	NaN	150	NaN	NaN	NaN	NaN	NaN	NaN	900	NaN	NaN	900	NaN	NaN	NaN	NaN	NaN	NaN	NaN	NaN	NaN	NaN	NaN	NaN	NaN	NaN	NaN	NaN	NaN	NaN	NaN	NaN	NaN	NaN	NaN
45.5	NaN	NaN	NaN	NaN	NaN	NaN	5	NaN	NaN	NaN	NaN	NaN	NaN	15	NaN	NaN	900	NaN	NaN	NaN	NaN	NaN	NaN	NaN	NaN	NaN	NaN	NaN	NaN	NaN	NaN	NaN	NaN	NaN	NaN	NaN	NaN	NaN	NaN	NaN
46	NaN	NaN	NaN	NaN	NaN	NaN	5	NaN	NaN	NaN	NaN	NaN	NaN	900	NaN	NaN	900	NaN	NaN	NaN	NaN	NaN	NaN	NaN	NaN	NaN	NaN	NaN	NaN	NaN	NaN	NaN	NaN	NaN	NaN	NaN	NaN	NaN	NaN	NaN
46.5	NaN	NaN	NaN	NaN	NaN	NaN	5	NaN	NaN	NaN	NaN	NaN	NaN	235	NaN	NaN	NaN	NaN	NaN	NaN	NaN	NaN	NaN	NaN	NaN	NaN	NaN	NaN	NaN	NaN	NaN	NaN	NaN	NaN	NaN	NaN	NaN	NaN	NaN	NaN
47	NaN	NaN	NaN	NaN	NaN	NaN	55	NaN	NaN	NaN	NaN	NaN	NaN	110	NaN	NaN	NaN	NaN	NaN	NaN	NaN	NaN	NaN	NaN	NaN	NaN	NaN	NaN	NaN	NaN	NaN	NaN	NaN	NaN	NaN	NaN	NaN	NaN	NaN	NaN
47.5	NaN	NaN	NaN	NaN	NaN	NaN	10	NaN	NaN	NaN	NaN	NaN	NaN	900	NaN	NaN	NaN	NaN	NaN	NaN	NaN	NaN	NaN	NaN	NaN	NaN	NaN	NaN	NaN	NaN	NaN	NaN	NaN	NaN	NaN	NaN	NaN	NaN	NaN	NaN
48	NaN	NaN	NaN	NaN	NaN	NaN	360	NaN	NaN	NaN	NaN	NaN	NaN	165	NaN	NaN	NaN	NaN	NaN	NaN	NaN	NaN	NaN	NaN	NaN	NaN	NaN	NaN	NaN	NaN	NaN	NaN	NaN	NaN	NaN	NaN	NaN	NaN	NaN	NaN
48.5	NaN	NaN	NaN	NaN	NaN	NaN	125	NaN	NaN	NaN	NaN	NaN	NaN	175	NaN	NaN	NaN	NaN	NaN	NaN	NaN	NaN	NaN	NaN	NaN	NaN	NaN	NaN	NaN	NaN	NaN	NaN	NaN	NaN	NaN	NaN	NaN	NaN	NaN	NaN
49	NaN	NaN	NaN	NaN	NaN	NaN	NaN	NaN	NaN	NaN	NaN	NaN	NaN	NaN	NaN	NaN	NaN	NaN	NaN	NaN	NaN	NaN	NaN	NaN	NaN	NaN	NaN	NaN	NaN	NaN	NaN	NaN	NaN	NaN	NaN	NaN	NaN	NaN	NaN	NaN
