# Supplementary material for: Longitudinal imaging of Caenorhabditis elegans in a microfabricated device reveals variation in behavioral decline during aging
Source: eLife. 2017 May 31;6:e26652. doi: 10.7554/eLife.26652 (PMC5484621; doi:10.7554/eLife.26652)
Supplement: Figure 8—source data 1. — DOI: http://dx.doi.org/10.7554/eLife.26652.026 [file elife-26652-fig8-data1.zip › SourceData_Figure8/ResponseLatency/ResponseLatencyodr-10_odr10RNAi.csv]

1.5	20	5	5	5	5	5	5	5	5	10	5	5	5	5	5	5	5	5	10	5	5	5	5	5	5	5	5	5	5	5	5	5	5	5	5	5	5	5	5	5
2	20	5	5	5	5	20	5	5	5	10	5	5	5	5	5	20	5	5	10	5	5	5	5	5	5	5	5	5	5	5	10	5	5	5	5	5	5	5	5	5
2.5	5	5	5	5	5	20	5	5	5	5	5	5	5	5	5	20	5	5	5	5	5	5	5	5	5	5	5	5	5	5	5	5	5	5	5	5	5	5	5	5
3	5	5	5	5	5	10	5	5	5	5	5	5	5	5	5	NaN	5	5	5	5	5	5	5	5	5	5	5	5	5	15	5	5	5	5	5	5	5	5	5	5
3.5	5	5	10	25	5	10	5	5	5	5	5	5	5	20	5	NaN	5	5	5	5	5	5	5	50	5	5	5	15	5	5	5	5	5	10	10	5	5	5	5	5
4	5	NaN	10	25	5	10	5	5	5	5	5	5	5	20	5	NaN	5	5	5	5	5	5	25	40	5	5	10	5	5	5	10	5	5	5	5	5	5	25	5	5
4.5	5	NaN	5	25	5	5	5	5	5	5	5	5	5	20	5	NaN	5	5	5	5	10	5	155	5	5	10	5	20	70	5	900	50	5	5	5	10	5	5	35	5
5	5	NaN	5	10	5	5	5	5	5	5	17	19	5	23	7	NaN	5	5	7	5	0	0	0	0	0	0	0	0	0	0	0	0	0	0	0	0	0	0	0	0
5.5	5	NaN	5	5	5	5	5	5	5	5	14	12	5	14	9	NaN	5	5	6	5	50	5	85	5	5	70	5	5	90	5	900	70	95	40	5	5	5	5	10	5
6	5	NaN	5	60	10	5	5	5	5	5	50	60	35	40	10	NaN	35	5	10	35	0	0	0	0	0	0	0	0	0	0	0	0	0	0	0	0	0	0	0	0
6.5	30	NaN	5	5	5	15	25	25	5	5	90	65	5	30	25	NaN	5	15	20	5	65	5	10	5	5	145	5	5	5	5	900	5	5	25	50	5	5	5	10	5
7	5	NaN	5	5	15	15	5	5	5	5	10	5	35	5	50	NaN	5	20	5	5	5	5	5	5	5	105	5	5	5	130	900	25	5	10	30	5	5	5	5	5
7.5	150	NaN	5	5	20	20	5	5	80	5	35	40	25	180	60	NaN	5	5	30	25	15	10	5	5	25	10	NaN	550	5	5	NaN	5	5	150	5	55	5	5	35	70
8	55	NaN	5	5	210	5	5	5	160	5	35	5	70	5	5	NaN	5	5	10	15	20	5	5	5	5	10	NaN	235	5	5	NaN	220	5	15	5	5	5	5	85	5
8.5	95	NaN	35	15	10	30	5	10	405	125	15	5	5	10	5	NaN	5	35	5	10	10	5	20	5	5	5	NaN	455	70	50	NaN	5	5	5	5	425	5	5	660	5
9	5	NaN	5	55	545	5	5	5	20	60	5	10	5	30	5	NaN	40	115	70	80	45	95	900	65	35	100	NaN	25	265	20	NaN	10	5	380	25	5	5	10	130	15
9.5	5	NaN	55	5	35	50	10	5	25	5	25	40	10	30	5	NaN	30	10	5	10	50	5	80	20	50	30	NaN	430	10	5	NaN	25	5	5	5	80	5	35	105	40
10	365	NaN	335	70	5	145	10	5	55	25	5	75	10	5	5	NaN	395	10	25	80	5	5	25	15	5	10	NaN	10	5	5	NaN	55	105	30	5	15	20	5	5	5
10.5	100	NaN	90	60	5	70	5	20	5	5	5	20	345	50	75	NaN	435	5	20	10	5	5	5	5	5	15	NaN	200	5	5	NaN	10	5	25	10	90	15	5	900	5
11	5	NaN	630	215	5	5	5	5	5	5	5	60	145	10	20	NaN	10	20	45	5	5	5	5	5	5	5	NaN	5	15	5	NaN	45	5	15	5	740	5	5	5	5
11.5	5	NaN	145	5	30	20	5	10	5	10	5	30	5	155	5	NaN	5	360	25	130	5	65	900	120	5	40	NaN	5	900	60	NaN	20	5	10	50	5	5	900	900	10
12	5	NaN	45	50	115	310	5	35	5	15	10	10	10	40	5	NaN	60	30	10	85	5	65	165	5	5	NaN	NaN	5	900	105	NaN	455	5	10	5	5	5	20	450	5
12.5	5	NaN	5	900	25	10	75	5	5	900	NaN	5	70	365	5	NaN	5	480	5	265	5	5	5	5	60	NaN	NaN	5	900	5	NaN	305	5	5	5	5	5	145	55	5
13	20	NaN	415	40	5	900	40	30	5	900	NaN	210	50	10	5	NaN	10	85	5	5	5	5	5	5	5	NaN	NaN	65	458	5	NaN	155	7	5	5	5	5	5	5	5
13.5	15	NaN	10	10	10	900	10	20	5	900	NaN	900	50	680	65	NaN	85	10	115	10	5	5	5	60	290	NaN	NaN	125	15	10	NaN	5	10	5	5	10	5	5	5	5
14	10	NaN	5	85	5	5	75	5	5	180	NaN	900	5	130	25	NaN	15	15	70	5	10	5	5	75	5	NaN	NaN	900	900	5	NaN	900	30	5	5	5	5	120	30	20
14.5	50	NaN	20	120	20	150	NaN	205	5	5	NaN	10	35	900	20	NaN	325	50	50	15	5	5	95	5	5	NaN	NaN	900	900	270	NaN	900	NaN	10	5	900	5	5	5	10
15	85	NaN	5	900	130	10	NaN	40	900	60	NaN	10	5	10	10	NaN	5	5	5	90	125	5	40	5	55	NaN	NaN	55	900	225	NaN	900	NaN	25	10	5	5	900	5	5
15.5	5	NaN	5	900	305	10	NaN	5	900	900	NaN	5	5	900	10	NaN	650	5	315	5	65	5	330	900	5	NaN	NaN	105	900	5	NaN	80	NaN	75	5	10	5	900	10	5
16	270	NaN	20	40	400	505	NaN	30	NaN	NaN	NaN	900	190	155	50	NaN	140	5	70	5	5	5	175	900	5	NaN	NaN	900	900	5	NaN	5	NaN	5	5	5	5	15	5	5
16.5	900	NaN	25	30	25	5	NaN	15	NaN	NaN	NaN	15	490	20	300	NaN	5	5	250	55	5	5	20	900	5	NaN	NaN	35	20	5	NaN	5	NaN	5	5	5	10	5	25	10
17	40	NaN	5	10	5	900	NaN	5	NaN	NaN	NaN	900	5	565	30	NaN	25	10	10	5	10	5	375	900	5	NaN	NaN	345	900	10	NaN	5	NaN	10	5	900	5	5	5	900
17.5	70	NaN	900	90	110	10	NaN	5	NaN	NaN	NaN	110	5	900	10	NaN	595	10	50	15	5	NaN	900	NaN	5	NaN	NaN	900	900	5	NaN	900	NaN	15	10	10	5	5	15	900
18	65	NaN	5	5	15	25	NaN	5	NaN	NaN	NaN	900	900	900	95	NaN	5	5	5	5	40	NaN	5	NaN	5	NaN	NaN	15	NaN	5	NaN	5	NaN	10	5	5	5	5	5	900
18.5	90	NaN	5	35	30	900	NaN	NaN	NaN	NaN	NaN	900	900	900	25	NaN	900	35	5	25	5	NaN	5	NaN	55	NaN	NaN	900	NaN	5	NaN	5	NaN	5	15	5	5	10	170	900
19	100	NaN	240	90	65	5	NaN	NaN	NaN	NaN	NaN	900	25	900	10	NaN	30	20	250	5	5	NaN	10	NaN	25	NaN	NaN	900	NaN	5	NaN	5	NaN	25	5	365	5	5	5	900
19.5	735	NaN	5	55	900	5	NaN	NaN	NaN	NaN	NaN	900	900	900	95	NaN	5	5	125	5	5	NaN	5	NaN	190	NaN	NaN	900	NaN	5	NaN	5	NaN	5	5	160	5	5	5	900
20	5	NaN	15	5	5	900	NaN	NaN	NaN	NaN	NaN	900	900	270	40	NaN	90	230	5	5	NaN	NaN	NaN	NaN	NaN	NaN	NaN	NaN	NaN	NaN	NaN	NaN	NaN	NaN	NaN	NaN	NaN	NaN	NaN	NaN
20.5	5	NaN	25	30	20	80	NaN	NaN	NaN	NaN	NaN	130	900	5	50	NaN	5	NaN	900	50	NaN	NaN	NaN	NaN	NaN	NaN	NaN	NaN	NaN	NaN	NaN	NaN	NaN	NaN	NaN	NaN	NaN	NaN	NaN	NaN
21	5	NaN	5	900	25	20	NaN	NaN	NaN	NaN	NaN	235	NaN	20	15	NaN	55	NaN	5	5	5	NaN	5	NaN	NaN	NaN	NaN	10	NaN	NaN	NaN	10	NaN	5	5	900	NaN	5	5	900
21.5	60	NaN	90	900	120	900	NaN	NaN	NaN	NaN	NaN	900	NaN	105	900	NaN	900	NaN	900	85	NaN	NaN	5	NaN	NaN	NaN	NaN	55	NaN	NaN	NaN	NaN	NaN	20	5	900	NaN	5	15	900
22	900	NaN	10	900	10	15	NaN	NaN	NaN	NaN	NaN	900	NaN	25	10	NaN	10	NaN	830	5	NaN	NaN	15	NaN	NaN	NaN	NaN	900	NaN	NaN	NaN	NaN	NaN	5	5	NaN	NaN	5	900	900
22.5	900	NaN	10	50	900	5	NaN	NaN	NaN	NaN	NaN	100	NaN	640	10	NaN	5	NaN	525	10	NaN	NaN	20	NaN	NaN	NaN	NaN	900	NaN	NaN	NaN	NaN	NaN	10	5	NaN	NaN	5	900	900
23	NaN	NaN	NaN	NaN	NaN	NaN	NaN	NaN	NaN	NaN	NaN	NaN	NaN	NaN	NaN	NaN	NaN	NaN	NaN	NaN	NaN	NaN	50	NaN	NaN	NaN	NaN	NaN	NaN	NaN	NaN	NaN	NaN	85	NaN	NaN	NaN	5	900	900
23.5	35	NaN	10	900	100	NaN	NaN	NaN	NaN	NaN	NaN	30	NaN	10	5	NaN	5	NaN	5	5	NaN	NaN	5	NaN	NaN	NaN	NaN	NaN	NaN	NaN	NaN	NaN	NaN	5	NaN	NaN	NaN	5	900	900
24	85	NaN	70	900	15	NaN	NaN	NaN	NaN	NaN	NaN	25	NaN	5	5	NaN	5	NaN	5	5	NaN	NaN	15	NaN	NaN	NaN	NaN	NaN	NaN	NaN	NaN	NaN	NaN	5	NaN	NaN	NaN	NaN	900	900
24.5	5	NaN	5	290	10	NaN	NaN	NaN	NaN	NaN	NaN	5	NaN	10	NaN	NaN	60	NaN	30	5	NaN	NaN	5	NaN	NaN	NaN	NaN	NaN	NaN	NaN	NaN	NaN	NaN	35	NaN	NaN	NaN	NaN	900	900
25	NaN	NaN	NaN	NaN	NaN	NaN	NaN	NaN	NaN	NaN	NaN	NaN	NaN	NaN	NaN	NaN	NaN	NaN	NaN	NaN	NaN	NaN	5	NaN	NaN	NaN	NaN	NaN	NaN	NaN	NaN	NaN	NaN	5	NaN	NaN	NaN	NaN	900	900
25.5	NaN	NaN	NaN	NaN	NaN	NaN	NaN	NaN	NaN	NaN	NaN	NaN	NaN	NaN	NaN	NaN	NaN	NaN	NaN	NaN	NaN	NaN	5	NaN	NaN	NaN	NaN	NaN	NaN	NaN	NaN	NaN	NaN	5	NaN	NaN	NaN	NaN	900	NaN
26	900	NaN	NaN	NaN	NaN	NaN	NaN	NaN	NaN	NaN	NaN	20	NaN	5	NaN	NaN	NaN	NaN	15	5	NaN	NaN	5	NaN	NaN	NaN	NaN	NaN	NaN	NaN	NaN	NaN	NaN	20	NaN	NaN	NaN	NaN	900	NaN
26.5	95	NaN	NaN	NaN	NaN	NaN	NaN	NaN	NaN	NaN	NaN	5	NaN	5	NaN	NaN	NaN	NaN	5	5	NaN	NaN	5	NaN	NaN	NaN	NaN	NaN	NaN	NaN	NaN	NaN	NaN	NaN	NaN	NaN	NaN	NaN	900	NaN
27	900	NaN	NaN	NaN	NaN	NaN	NaN	NaN	NaN	NaN	NaN	15	NaN	25	NaN	NaN	NaN	NaN	5	5	NaN	NaN	5	NaN	NaN	NaN	NaN	NaN	NaN	NaN	NaN	NaN	NaN	NaN	NaN	NaN	NaN	NaN	900	NaN
27.5	310	NaN	NaN	NaN	NaN	NaN	NaN	NaN	NaN	NaN	NaN	10	NaN	615	NaN	NaN	NaN	NaN	10	85	NaN	NaN	5	NaN	NaN	NaN	NaN	NaN	NaN	NaN	NaN	NaN	NaN	NaN	NaN	NaN	NaN	NaN	900	NaN
28	NaN	NaN	NaN	NaN	NaN	NaN	NaN	NaN	NaN	NaN	NaN	NaN	NaN	NaN	NaN	NaN	NaN	NaN	NaN	NaN	NaN	NaN	5	NaN	NaN	NaN	NaN	NaN	NaN	NaN	NaN	NaN	NaN	NaN	NaN	NaN	NaN	NaN	900	NaN
28.5	NaN	NaN	NaN	NaN	NaN	NaN	NaN	NaN	NaN	NaN	NaN	20	NaN	NaN	NaN	NaN	NaN	NaN	900	15	NaN	NaN	5	NaN	NaN	NaN	NaN	NaN	NaN	NaN	NaN	NaN	NaN	NaN	NaN	NaN	NaN	NaN	900	NaN
29	NaN	NaN	NaN	NaN	NaN	NaN	NaN	NaN	NaN	NaN	NaN	900	NaN	NaN	NaN	NaN	NaN	NaN	NaN	185	NaN	NaN	15	NaN	NaN	NaN	NaN	NaN	NaN	NaN	NaN	NaN	NaN	NaN	NaN	NaN	NaN	NaN	900	NaN
29.5	NaN	NaN	NaN	NaN	NaN	NaN	NaN	NaN	NaN	NaN	NaN	900	NaN	NaN	NaN	NaN	NaN	NaN	NaN	140	NaN	NaN	0	NaN	NaN	NaN	NaN	NaN	NaN	NaN	NaN	NaN	NaN	NaN	NaN	NaN	NaN	NaN	0	NaN
30	NaN	NaN	NaN	NaN	NaN	NaN	NaN	NaN	NaN	NaN	NaN	900	NaN	NaN	NaN	NaN	NaN	NaN	NaN	35	NaN	NaN	20	NaN	NaN	NaN	NaN	NaN	NaN	NaN	NaN	NaN	NaN	NaN	NaN	NaN	NaN	NaN	900	NaN
30.5	NaN	NaN	NaN	NaN	NaN	NaN	NaN	NaN	NaN	NaN	NaN	NaN	NaN	NaN	NaN	NaN	NaN	NaN	NaN	NaN	NaN	NaN	NaN	NaN	NaN	NaN	NaN	NaN	NaN	NaN	NaN	NaN	NaN	NaN	NaN	NaN	NaN	NaN	900	NaN
31	NaN	NaN	NaN	NaN	NaN	NaN	NaN	NaN	NaN	NaN	NaN	NaN	NaN	NaN	NaN	NaN	NaN	NaN	NaN	NaN	NaN	NaN	NaN	NaN	NaN	NaN	NaN	NaN	NaN	NaN	NaN	NaN	NaN	NaN	NaN	NaN	NaN	NaN	900	NaN
31.5	NaN	NaN	NaN	NaN	NaN	NaN	NaN	NaN	NaN	NaN	NaN	NaN	NaN	NaN	NaN	NaN	NaN	NaN	NaN	55	NaN	NaN	NaN	NaN	NaN	NaN	NaN	NaN	NaN	NaN	NaN	NaN	NaN	NaN	NaN	NaN	NaN	NaN	900	NaN
32	NaN	NaN	NaN	NaN	NaN	NaN	NaN	NaN	NaN	NaN	NaN	NaN	NaN	NaN	NaN	NaN	NaN	NaN	NaN	NaN	NaN	NaN	NaN	NaN	NaN	NaN	NaN	NaN	NaN	NaN	NaN	NaN	NaN	NaN	NaN	NaN	NaN	NaN	900	NaN
32.5	NaN	NaN	NaN	NaN	NaN	NaN	NaN	NaN	NaN	NaN	NaN	NaN	NaN	NaN	NaN	NaN	NaN	NaN	NaN	NaN	NaN	NaN	NaN	NaN	NaN	NaN	NaN	NaN	NaN	NaN	NaN	NaN	NaN	NaN	NaN	NaN	NaN	NaN	900	NaN
33	NaN	NaN	NaN	NaN	NaN	NaN	NaN	NaN	NaN	NaN	NaN	NaN	NaN	NaN	NaN	NaN	NaN	NaN	NaN	NaN	NaN	NaN	NaN	NaN	NaN	NaN	NaN	NaN	NaN	NaN	NaN	NaN	NaN	NaN	NaN	NaN	NaN	NaN	900	NaN
33.5	NaN	NaN	NaN	NaN	NaN	NaN	NaN	NaN	NaN	NaN	NaN	NaN	NaN	NaN	NaN	NaN	NaN	NaN	NaN	NaN	NaN	NaN	NaN	NaN	NaN	NaN	NaN	NaN	NaN	NaN	NaN	NaN	NaN	NaN	NaN	NaN	NaN	NaN	900	NaN
34	NaN	NaN	NaN	NaN	NaN	NaN	NaN	NaN	NaN	NaN	NaN	NaN	NaN	NaN	NaN	NaN	NaN	NaN	NaN	NaN	NaN	NaN	NaN	NaN	NaN	NaN	NaN	NaN	NaN	NaN	NaN	NaN	NaN	NaN	NaN	NaN	NaN	NaN	900	NaN
34.5	NaN	NaN	NaN	NaN	NaN	NaN	NaN	NaN	NaN	NaN	NaN	NaN	NaN	NaN	NaN	NaN	NaN	NaN	NaN	NaN	NaN	NaN	NaN	NaN	NaN	NaN	NaN	NaN	NaN	NaN	NaN	NaN	NaN	NaN	NaN	NaN	NaN	NaN	900	NaN
35	NaN	NaN	NaN	NaN	NaN	NaN	NaN	NaN	NaN	NaN	NaN	NaN	NaN	NaN	NaN	NaN	NaN	NaN	NaN	NaN	NaN	NaN	NaN	NaN	NaN	NaN	NaN	NaN	NaN	NaN	NaN	NaN	NaN	NaN	NaN	NaN	NaN	NaN	900	NaN
35.5	NaN	NaN	NaN	NaN	NaN	NaN	NaN	NaN	NaN	NaN	NaN	NaN	NaN	NaN	NaN	NaN	NaN	NaN	NaN	NaN	NaN	NaN	NaN	NaN	NaN	NaN	NaN	NaN	NaN	NaN	NaN	NaN	NaN	NaN	NaN	NaN	NaN	NaN	900	NaN
36	NaN	NaN	NaN	NaN	NaN	NaN	NaN	NaN	NaN	NaN	NaN	NaN	NaN	NaN	NaN	NaN	NaN	NaN	NaN	NaN	NaN	NaN	NaN	NaN	NaN	NaN	NaN	NaN	NaN	NaN	NaN	NaN	NaN	NaN	NaN	NaN	NaN	NaN	900	NaN
36.5	NaN	NaN	NaN	NaN	NaN	NaN	NaN	NaN	NaN	NaN	NaN	NaN	NaN	NaN	NaN	NaN	NaN	NaN	NaN	NaN	NaN	NaN	NaN	NaN	NaN	NaN	NaN	NaN	NaN	NaN	NaN	NaN	NaN	NaN	NaN	NaN	NaN	NaN	900	NaN
37	NaN	NaN	NaN	NaN	NaN	NaN	NaN	NaN	NaN	NaN	NaN	NaN	NaN	NaN	NaN	NaN	NaN	NaN	NaN	NaN	NaN	NaN	NaN	NaN	NaN	NaN	NaN	NaN	NaN	NaN	NaN	NaN	NaN	NaN	NaN	NaN	NaN	NaN	NaN	NaN
37.5	NaN	NaN	NaN	NaN	NaN	NaN	NaN	NaN	NaN	NaN	NaN	NaN	NaN	NaN	NaN	NaN	NaN	NaN	NaN	NaN	NaN	NaN	NaN	NaN	NaN	NaN	NaN	NaN	NaN	NaN	NaN	NaN	NaN	NaN	NaN	NaN	NaN	NaN	NaN	NaN
38	NaN	NaN	NaN	NaN	NaN	NaN	NaN	NaN	NaN	NaN	NaN	NaN	NaN	NaN	NaN	NaN	NaN	NaN	NaN	NaN	NaN	NaN	NaN	NaN	NaN	NaN	NaN	NaN	NaN	NaN	NaN	NaN	NaN	NaN	NaN	NaN	NaN	NaN	NaN	NaN
38.5	NaN	NaN	NaN	NaN	NaN	NaN	NaN	NaN	NaN	NaN	NaN	NaN	NaN	NaN	NaN	NaN	NaN	NaN	NaN	NaN	NaN	NaN	NaN	NaN	NaN	NaN	NaN	NaN	NaN	NaN	NaN	NaN	NaN	NaN	NaN	NaN	NaN	NaN	NaN	NaN
39	NaN	NaN	NaN	NaN	NaN	NaN	NaN	NaN	NaN	NaN	NaN	NaN	NaN	NaN	NaN	NaN	NaN	NaN	NaN	NaN	NaN	NaN	NaN	NaN	NaN	NaN	NaN	NaN	NaN	NaN	NaN	NaN	NaN	NaN	NaN	NaN	NaN	NaN	NaN	NaN
39.5	NaN	NaN	NaN	NaN	NaN	NaN	NaN	NaN	NaN	NaN	NaN	NaN	NaN	NaN	NaN	NaN	NaN	NaN	NaN	NaN	NaN	NaN	NaN	NaN	NaN	NaN	NaN	NaN	NaN	NaN	NaN	NaN	NaN	NaN	NaN	NaN	NaN	NaN	NaN	NaN
40	NaN	NaN	NaN	NaN	NaN	NaN	NaN	NaN	NaN	NaN	NaN	NaN	NaN	NaN	NaN	NaN	NaN	NaN	NaN	NaN	NaN	NaN	NaN	NaN	NaN	NaN	NaN	NaN	NaN	NaN	NaN	NaN	NaN	NaN	NaN	NaN	NaN	NaN	NaN	NaN
40.5	NaN	NaN	NaN	NaN	NaN	NaN	NaN	NaN	NaN	NaN	NaN	NaN	NaN	NaN	NaN	NaN	NaN	NaN	NaN	NaN	NaN	NaN	NaN	NaN	NaN	NaN	NaN	NaN	NaN	NaN	NaN	NaN	NaN	NaN	NaN	NaN	NaN	NaN	NaN	NaN
41	NaN	NaN	NaN	NaN	NaN	NaN	NaN	NaN	NaN	NaN	NaN	NaN	NaN	NaN	NaN	NaN	NaN	NaN	NaN	NaN	NaN	NaN	NaN	NaN	NaN	NaN	NaN	NaN	NaN	NaN	NaN	NaN	NaN	NaN	NaN	NaN	NaN	NaN	NaN	NaN
41.5	NaN	NaN	NaN	NaN	NaN	NaN	NaN	NaN	NaN	NaN	NaN	NaN	NaN	NaN	NaN	NaN	NaN	NaN	NaN	NaN	NaN	NaN	NaN	NaN	NaN	NaN	NaN	NaN	NaN	NaN	NaN	NaN	NaN	NaN	NaN	NaN	NaN	NaN	NaN	NaN
42	NaN	NaN	NaN	NaN	NaN	NaN	NaN	NaN	NaN	NaN	NaN	NaN	NaN	NaN	NaN	NaN	NaN	NaN	NaN	NaN	NaN	NaN	NaN	NaN	NaN	NaN	NaN	NaN	NaN	NaN	NaN	NaN	NaN	NaN	NaN	NaN	NaN	NaN	NaN	NaN
42.5	NaN	NaN	NaN	NaN	NaN	NaN	NaN	NaN	NaN	NaN	NaN	NaN	NaN	NaN	NaN	NaN	NaN	NaN	NaN	NaN	NaN	NaN	NaN	NaN	NaN	NaN	NaN	NaN	NaN	NaN	NaN	NaN	NaN	NaN	NaN	NaN	NaN	NaN	NaN	NaN
43	NaN	NaN	NaN	NaN	NaN	NaN	NaN	NaN	NaN	NaN	NaN	NaN	NaN	NaN	NaN	NaN	NaN	NaN	NaN	NaN	NaN	NaN	NaN	NaN	NaN	NaN	NaN	NaN	NaN	NaN	NaN	NaN	NaN	NaN	NaN	NaN	NaN	NaN	NaN	NaN
43.5	NaN	NaN	NaN	NaN	NaN	NaN	NaN	NaN	NaN	NaN	NaN	NaN	NaN	NaN	NaN	NaN	NaN	NaN	NaN	NaN	NaN	NaN	NaN	NaN	NaN	NaN	NaN	NaN	NaN	NaN	NaN	NaN	NaN	NaN	NaN	NaN	NaN	NaN	NaN	NaN
44	NaN	NaN	NaN	NaN	NaN	NaN	NaN	NaN	NaN	NaN	NaN	NaN	NaN	NaN	NaN	NaN	NaN	NaN	NaN	NaN	NaN	NaN	NaN	NaN	NaN	NaN	NaN	NaN	NaN	NaN	NaN	NaN	NaN	NaN	NaN	NaN	NaN	NaN	NaN	NaN
44.5	NaN	NaN	NaN	NaN	NaN	NaN	NaN	NaN	NaN	NaN	NaN	NaN	NaN	NaN	NaN	NaN	NaN	NaN	NaN	NaN	NaN	NaN	NaN	NaN	NaN	NaN	NaN	NaN	NaN	NaN	NaN	NaN	NaN	NaN	NaN	NaN	NaN	NaN	NaN	NaN
45	NaN	NaN	NaN	NaN	NaN	NaN	NaN	NaN	NaN	NaN	NaN	NaN	NaN	NaN	NaN	NaN	NaN	NaN	NaN	NaN	NaN	NaN	NaN	NaN	NaN	NaN	NaN	NaN	NaN	NaN	NaN	NaN	NaN	NaN	NaN	NaN	NaN	NaN	NaN	NaN
45.5	NaN	NaN	NaN	NaN	NaN	NaN	NaN	NaN	NaN	NaN	NaN	NaN	NaN	NaN	NaN	NaN	NaN	NaN	NaN	NaN	NaN	NaN	NaN	NaN	NaN	NaN	NaN	NaN	NaN	NaN	NaN	NaN	NaN	NaN	NaN	NaN	NaN	NaN	NaN	NaN
46	NaN	NaN	NaN	NaN	NaN	NaN	NaN	NaN	NaN	NaN	NaN	NaN	NaN	NaN	NaN	NaN	NaN	NaN	NaN	NaN	NaN	NaN	NaN	NaN	NaN	NaN	NaN	NaN	NaN	NaN	NaN	NaN	NaN	NaN	NaN	NaN	NaN	NaN	NaN	NaN
46.5	NaN	NaN	NaN	NaN	NaN	NaN	NaN	NaN	NaN	NaN	NaN	NaN	NaN	NaN	NaN	NaN	NaN	NaN	NaN	NaN	NaN	NaN	NaN	NaN	NaN	NaN	NaN	NaN	NaN	NaN	NaN	NaN	NaN	NaN	NaN	NaN	NaN	NaN	NaN	NaN
47	NaN	NaN	NaN	NaN	NaN	NaN	NaN	NaN	NaN	NaN	NaN	NaN	NaN	NaN	NaN	NaN	NaN	NaN	NaN	NaN	NaN	NaN	NaN	NaN	NaN	NaN	NaN	NaN	NaN	NaN	NaN	NaN	NaN	NaN	NaN	NaN	NaN	NaN	NaN	NaN
47.5	NaN	NaN	NaN	NaN	NaN	NaN	NaN	NaN	NaN	NaN	NaN	NaN	NaN	NaN	NaN	NaN	NaN	NaN	NaN	NaN	NaN	NaN	NaN	NaN	NaN	NaN	NaN	NaN	NaN	NaN	NaN	NaN	NaN	NaN	NaN	NaN	NaN	NaN	NaN	NaN
48	NaN	NaN	NaN	NaN	NaN	NaN	NaN	NaN	NaN	NaN	NaN	NaN	NaN	NaN	NaN	NaN	NaN	NaN	NaN	NaN	NaN	NaN	NaN	NaN	NaN	NaN	NaN	NaN	NaN	NaN	NaN	NaN	NaN	NaN	NaN	NaN	NaN	NaN	NaN	NaN
48.5	NaN	NaN	NaN	NaN	NaN	NaN	NaN	NaN	NaN	NaN	NaN	NaN	NaN	NaN	NaN	NaN	NaN	NaN	NaN	NaN	NaN	NaN	NaN	NaN	NaN	NaN	NaN	NaN	NaN	NaN	NaN	NaN	NaN	NaN	NaN	NaN	NaN	NaN	NaN	NaN
49	NaN	NaN	NaN	NaN	NaN	NaN	NaN	NaN	NaN	NaN	NaN	NaN	NaN	NaN	NaN	NaN	NaN	NaN	NaN	NaN	NaN	NaN	NaN	NaN	NaN	NaN	NaN	NaN	NaN	NaN	NaN	NaN	NaN	NaN	NaN	NaN	NaN	NaN	NaN	NaN
