# Supplementary material for: Longitudinal imaging of Caenorhabditis elegans in a microfabricated device reveals variation in behavioral decline during aging
Source: eLife. 2017 May 31;6:e26652. doi: 10.7554/eLife.26652 (PMC5484621; doi:10.7554/eLife.26652)
Supplement: Figure 8—source data 1. — DOI: http://dx.doi.org/10.7554/eLife.26652.026 [file elife-26652-fig8-data1.zip › SourceData_Figure8/SpontaneousLocomotion/SpontaneousLocomotion_daf-2_daf2RNAi.csv]

1.5	174	87	298	303	94	353	89	99	390	175	83	89	241	207	128	130	95	344	35	68	299	242	339	397	109	122	237	343	378	159	66	331	216	246	67	517	315	391	160	107
2	204	139	236	255	212	281	244	126	271	111	221	55	195	137	125	107	55	179	156	193	408	342	259	374	436	331	73	421	430	330	318	579	336	462	394	381	544	385	422	140
2.5	234	191	174	206	331	210	398	152	151	48	359	21	148	67	121	84	14	14	278	318	139	502	64	239	253	12	73	343	393	61	130	76	166	381	278	135	587	385	38	7
3	204	143	174	206	212	210	244	152	271	111	317	55	195	67	125	107	14	127	156	193	82	342	84	397	263	12	73	343	387	347	130	91	166	381	278	171	16	283	240	546
3.5	204	143	174	177	44	42	237	349	333	344	317	102	308	30	315	151	14	127	44	26	24	322	113	239	230	12	73	343	387	61	130	17	166	309	278	171	167	283	240	240
4	204	143	174	177	44	42	237	152	271	111	317	55	195	30	125	107	14	127	44	26	77	322	259	105	244	12	73	343	387	61	130	215	166	17	278	171	16	283	178	95
4.5	204	143	174	177	44	42	237	152	271	111	317	55	195	30	125	107	14	127	44	26	104	3	113	105	244	12	4	343	387	61	130	17	166	17	278	171	16	56	16	240
5	204	143	174	177	44	42	237	152	271	111	317	55	195	30	125	107	14	127	44	26	77	27	113	105	244	12	4	343	387	61	130	17	166	17	278	171	16	56	16	95
5.5	204	143	174	177	44	42	237	152	271	111	317	55	195	30	125	107	14	127	44	26	104	27	113	169	244	12	4	343	387	61	130	17	166	17	278	171	16	56	16	136
6	204	143	174	17	85	42	237	152	271	111	317	55	195	30	23	107	14	25	44	26	104	181	113	169	244	12	4	343	387	61	130	17	166	17	278	171	16	56	16	136
6.5	204	143	174	17	44	42	237	152	271	111	317	36	195	30	18	1	14	25	44	50	104	27	113	169	244	100	37	343	387	193	130	301	166	17	278	1	16	56	30	136
7	204	143	3	17	44	42	237	152	271	111	317	24	195	27	23	1	14	25	44	26	243	254	336	400	219	314	444	412	474	301	386	396	316	250	194	154	118	171	147	136
7.5	0	0	0	0	0	0	0	48	0	0	0	0	0	0	0	0	0	0	0	9	0	181	0	0	38	0	0	0	0	0	0	0	0	0	0	0	0	0	0	0
8	0	0	0	0	0	0	42	0	0	0	0	0	0	0	0	0	0	0	0	0	0	397	0	0	753	100	37	40	0	193	0	301	0	0	0	67	0	0	30	0
8.5	0	0	0	0	0	0	0	0	0	0	0	0	0	0	32	0	0	0	0	0	0	1	0	0	0	6	0	0	0	79	0	0	0	0	0	0	0	0	0	0
9	0	0	0	0	0	0	0	0	0	0	0	0	0	0	0	0	0	0	0	0	0	0	0	0	0	279	0	0	0	0	0	0	0	0	66	0	0	0	0	0
9.5	0	0	0	0	0	0	0	0	0	0	58	0	0	0	0	0	0	0	0	0	0	0	0	0	0	15	0	0	0	0	0	0	0	0	0	0	0	148	0	0
10	0	0	0	0	0	0	0	0	0	0	0	0	0	0	0	0	0	0	0	0	0	0	0	0	0	0	0	0	0	0	0	0	0	0	0	0	0	0	0	0
10.5	0	0	0	0	0	0	0	0	0	0	0	0	0	0	0	0	0	0	0	0	0	0	0	0	0	0	0	0	0	0	0	0	0	0	0	0	0	0	0	0
11	0	0	0	0	0	0	43	0	0	51	0	0	0	0	0	0	0	0	0	86	0	0	0	0	0	168	0	0	0	0	0	0	0	0	0	214	0	0	0	0
11.5	0	0	0	0	0	0	0	0	0	0	0	0	0	0	0	0	0	0	0	0	116	0	0	0	0	0	0	1	0	0	0	0	0	0	0	0	0	0	0	0
12	0	0	0	0	0	0	37	1	0	0	0	0	0	0	0	0	0	0	0	0	0	0	0	0	0	0	0	0	0	0	0	0	0	0	0	0	0	0	0	0
12.5	0	0	0	0	0	0	0	0	0	0	0	0	0	0	0	0	57	0	0	0	0	0	0	0	0	0	0	0	0	0	0	0	0	0	0	0	0	0	0	0
13	0	0	0	0	0	0	0	0	0	0	0	0	0	0	0	0	0	0	0	0	0	0	0	0	0	0	0	0	0	0	0	0	0	8	0	0	0	0	0	0
13.5	0	0	0	0	0	0	0	0	0	0	0	0	0	0	0	0	0	0	0	0	0	0	0	0	0	0	2	0	0	0	0	0	0	0	0	0	0	0	0	0
14	0	0	0	0	0	0	0	0	0	0	0	0	0	0	0	0	0	0	0	0	0	0	12	0	0	2	0	NaN	130	0	0	0	0	8	0	0	0	0	0	0
14.5	0	0	0	0	0	0	0	0	0	0	0	0	0	0	0	0	0	0	0	0	0	0	0	0	0	0	0	NaN	0	5	0	0	0	22	0	0	0	0	0	0
15	0	0	0	0	0	0	0	0	0	0	0	0	0	0	0	0	0	0	0	0	0	0	0	0	0	0	0	NaN	0	0	0	0	0	0	0	0	0	0	9	0
15.5	0	0	0	0	0	0	0	0	0	0	0	0	0	0	0	42	0	0	0	2	45	0	0	101	0	0	0	NaN	0	0	0	0	96	0	0	0	0	0	0	0
16	0	0	0	0	0	0	0	0	0	0	0	0	0	0	0	0	0	0	0	0	0	0	0	92	0	0	0	NaN	0	0	0	0	0	0	9	0	0	0	0	0
16.5	0	0	0	0	0	0	0	0	0	0	0	0	0	0	3	0	0	0	0	0	0	0	0	0	0	0	0	NaN	0	0	0	0	0	0	0	0	0	0	0	0
17	0	0	0	148	0	0	0	0	0	0	0	0	0	0	0	0	0	0	0	0	0	0	0	0	0	0	0	NaN	0	0	0	0	0	0	0	0	0	0	0	0
17.5	0	0	0	0	0	0	0	0	0	0	0	0	0	0	0	0	0	0	0	0	0	0	0	0	0	0	0	NaN	0	0	0	0	0	0	0	0	0	0	0	0
18	0	0	0	0	0	0	0	0	0	0	0	0	0	0	0	0	0	0	0	0	0	NaN	0	0	0	0	0	NaN	0	0	0	0	0	3	0	0	0	0	0	0
18.5	0	0	0	0	0	0	0	0	0	0	0	0	0	0	0	0	0	0	0	0	0	NaN	0	0	0	0	0	NaN	0	0	0	0	0	0	0	0	0	0	0	64
19	0	0	0	0	0	0	0	0	0	0	0	0	0	0	0	0	0	0	0	0	0	NaN	0	NaN	0	0	0	NaN	0	0	0	0	0	0	0	0	0	0	0	0
19.5	0	0	0	0	0	0	0	0	0	0	0	0	0	0	0	0	0	0	0	0	0	NaN	0	NaN	0	0	0	NaN	0	0	0	0	0	0	0	0	0	0	0	0
20	0	0	0	0	0	0	0	0	0	0	0	0	0	0	0	0	0	0	0	0	0	NaN	0	NaN	0	0	0	NaN	0	NaN	0	0	0	0	0	NaN	0	0	0	0
20.5	0	0	0	0	0	0	0	0	0	0	0	0	0	0	0	0	0	0	0	0	0	NaN	0	NaN	0	0	0	NaN	0	NaN	0	0	0	0	0	NaN	0	0	0	0
21	0	0	0	0	0	0	0	0	0	0	0	0	0	0	0	0	0	0	0	0	0	NaN	0	NaN	0	0	0	NaN	95	NaN	0	0	0	0	0	NaN	0	0	0	0
21.5	0	NaN	0	0	0	0	0	0	0	0	0	0	0	0	0	0	0	0	0	NaN	0	NaN	0	NaN	0	0	0	NaN	0	NaN	0	0	0	0	0	NaN	0	0	0	0
22	0	NaN	0	0	0	0	0	0	0	0	0	0	0	0	0	0	0	0	0	NaN	0	NaN	1	NaN	0	0	0	NaN	32	NaN	0	0	0	0	0	NaN	0	0	0	0
22.5	0	NaN	0	0	0	0	0	0	0	0	0	0	0	0	0	0	0	0	0	NaN	0	NaN	0	NaN	0	0	0	NaN	0	NaN	0	0	0	0	0	NaN	0	0	0	0
23	0	NaN	0	0	0	0	0	0	0	0	0	0	0	0	0	0	0	0	0	NaN	0	NaN	0	NaN	0	0	0	NaN	0	NaN	0	0	0	71	0	NaN	0	0	0	0
23.5	0	NaN	0	0	0	0	0	0	0	0	0	0	0	0	0	0	0	0	0	NaN	0	NaN	0	NaN	0	0	0	NaN	0	NaN	0	0	0	0	0	NaN	0	0	0	0
24	0	NaN	0	0	0	0	0	0	0	0	0	0	0	0	0	0	0	0	0	NaN	0	NaN	1	NaN	NaN	0	0	NaN	5	NaN	0	0	0	0	14	NaN	0	0	11	0
24.5	0	NaN	0	0	0	2	0	0	0	0	0	0	0	0	0	0	0	0	0	NaN	0	NaN	0	NaN	NaN	0	0	NaN	NaN	NaN	0	0	0	0	0	NaN	0	0	0	0
25	0	NaN	0	NaN	0	0	0	0	0	0	0	0	0	0	0	0	0	0	0	NaN	0	NaN	0	NaN	NaN	0	0	NaN	NaN	NaN	0	NaN	0	0	0	NaN	0	0	0	0
25.5	0	NaN	0	NaN	0	0	0	0	0	0	0	0	0	0	0	0	0	0	0	NaN	0	NaN	0	NaN	NaN	0	0	NaN	NaN	NaN	0	NaN	0	0	0	NaN	0	32	0	0
26	0	NaN	0	NaN	0	0	0	0	0	0	0	0	0	0	0	0	0	0	0	NaN	0	NaN	0	NaN	NaN	0	0	NaN	NaN	NaN	0	NaN	0	0	0	NaN	0	0	0	4
26.5	0	NaN	0	NaN	0	0	0	0	0	0	0	0	0	0	0	0	0	35	0	NaN	0	NaN	0	NaN	NaN	0	0	NaN	NaN	NaN	14	NaN	0	0	0	NaN	0	0	0	0
27	0	NaN	0	NaN	0	0	0	0	0	0	0	0	0	0	NaN	0	0	0	0	NaN	0	NaN	0	NaN	NaN	0	0	NaN	NaN	NaN	0	NaN	0	0	0	NaN	0	0	0	0
27.5	0	NaN	0	NaN	0	0	0	0	0	0	0	0	0	0	NaN	0	0	0	0	NaN	0	NaN	0	NaN	NaN	0	0	NaN	NaN	NaN	0	NaN	0	0	0	NaN	0	0	0	0
28	0	NaN	0	NaN	0	0	0	0	0	0	0	0	0	0	NaN	0	0	0	0	NaN	0	NaN	0	NaN	NaN	3	0	NaN	NaN	NaN	0	NaN	0	93	0	NaN	0	0	0	0
28.5	0	NaN	0	NaN	0	0	0	89	0	0	0	60	0	0	NaN	0	0	0	0	NaN	0	NaN	0	NaN	NaN	0	0	NaN	NaN	NaN	0	NaN	0	4	0	NaN	0	0	0	0
29	0	NaN	0	NaN	0	0	0	0	0	24	0	0	0	0	NaN	0	0	0	1	NaN	0	NaN	0	NaN	NaN	0	0	NaN	NaN	NaN	0	NaN	0	0	0	NaN	0	0	0	0
29.5	0	NaN	0	NaN	0	0	0	0	0	0	0	0	0	0	NaN	0	0	0	0	NaN	0	NaN	0	NaN	NaN	0	0	NaN	NaN	NaN	0	NaN	0	0	0	NaN	0	0	0	0
30	0	NaN	0	NaN	0	0	0	0	0	0	0	0	0	0	NaN	0	0	0	0	NaN	0	NaN	0	NaN	NaN	0	0	NaN	NaN	NaN	0	NaN	0	0	0	NaN	0	0	0	0
30.5	0	NaN	NaN	NaN	0	0	0	0	0	0	0	0	0	0	NaN	0	0	0	0	NaN	0	NaN	0	NaN	NaN	0	0	NaN	NaN	NaN	0	NaN	7	0	0	NaN	0	0	0	0
31	0	NaN	NaN	NaN	0	0	0	0	0	0	0	0	0	0	NaN	0	0	0	0	NaN	0	NaN	0	NaN	NaN	0	0	NaN	NaN	NaN	0	NaN	NaN	0	0	NaN	53	9	0	0
31.5	0	NaN	NaN	NaN	0	0	0	0	0	0	0	0	0	0	NaN	0	0	0	0	NaN	0	NaN	0	NaN	NaN	0	0	NaN	NaN	NaN	0	NaN	NaN	0	0	NaN	0	0	0	0
32	0	NaN	NaN	NaN	0	0	0	0	0	0	0	NaN	0	0	NaN	0	0	0	0	NaN	0	NaN	0	NaN	NaN	0	0	NaN	NaN	NaN	0	NaN	NaN	0	0	NaN	0	0	0	0
32.5	0	NaN	NaN	NaN	0	0	0	0	0	0	0	NaN	0	0	NaN	0	0	0	0	NaN	0	NaN	0	NaN	NaN	0	0	NaN	NaN	NaN	0	NaN	NaN	0	0	NaN	0	0	0	0
33	0	NaN	NaN	NaN	0	0	0	0	0	0	0	NaN	0	0	NaN	0	0	0	0	NaN	0	NaN	0	NaN	NaN	0	0	NaN	NaN	NaN	0	NaN	NaN	4	0	NaN	0	0	0	0
33.5	0	NaN	NaN	NaN	0	0	0	0	0	0	0	NaN	0	0	NaN	0	0	0	0	NaN	0	NaN	0	NaN	NaN	26	0	NaN	NaN	NaN	0	NaN	NaN	0	0	NaN	0	0	0	0
34	0	NaN	NaN	NaN	0	0	0	0	0	0	0	NaN	0	7	NaN	0	0	0	0	NaN	0	NaN	0	NaN	NaN	0	0	NaN	NaN	NaN	0	NaN	NaN	0	0	NaN	NaN	0	0	0
34.5	0	NaN	NaN	NaN	0	0	0	7	0	0	0	NaN	0	0	NaN	0	0	0	0	NaN	0	NaN	0	NaN	NaN	0	0	NaN	NaN	NaN	0	NaN	NaN	0	0	NaN	NaN	0	0	0
35	0	NaN	NaN	NaN	0	0	0	0	0	0	NaN	NaN	0	0	NaN	0	0	0	0	NaN	0	NaN	NaN	NaN	NaN	0	0	NaN	NaN	NaN	0	NaN	NaN	0	0	NaN	NaN	0	0	0
35.5	0	NaN	NaN	NaN	0	0	0	0	0	0	NaN	NaN	0	0	NaN	0	0	0	0	NaN	0	NaN	NaN	NaN	NaN	0	0	NaN	NaN	NaN	NaN	NaN	NaN	0	0	NaN	NaN	0	0	0
36	0	NaN	NaN	NaN	0	0	0	0	0	0	NaN	NaN	0	0	NaN	0	0	0	0	NaN	0	NaN	NaN	NaN	NaN	52	0	NaN	NaN	NaN	NaN	NaN	NaN	NaN	0	NaN	NaN	0	0	0
36.5	0	NaN	NaN	NaN	0	0	0	13	0	0	NaN	NaN	0	0	NaN	0	0	0	0	NaN	0	NaN	NaN	NaN	NaN	9	0	NaN	NaN	NaN	NaN	NaN	NaN	NaN	0	NaN	NaN	0	0	0
37	0	NaN	NaN	NaN	0	0	0	0	0	0	NaN	NaN	0	0	NaN	0	0	0	0	NaN	0	NaN	NaN	NaN	NaN	0	0	NaN	NaN	NaN	NaN	NaN	NaN	NaN	0	NaN	NaN	NaN	0	0
37.5	0	NaN	NaN	NaN	0	0	0	0	0	0	NaN	NaN	0	0	NaN	0	0	0	0	NaN	0	NaN	NaN	NaN	NaN	NaN	0	NaN	NaN	NaN	NaN	NaN	NaN	NaN	0	NaN	NaN	NaN	0	0
38	0	NaN	NaN	NaN	0	0	0	19	0	0	NaN	NaN	0	0	NaN	0	0	0	0	NaN	0	NaN	NaN	NaN	NaN	NaN	0	NaN	NaN	NaN	NaN	NaN	NaN	NaN	0	NaN	NaN	NaN	0	0
38.5	0	NaN	NaN	NaN	0	0	0	0	0	0	NaN	NaN	0	0	NaN	0	0	0	0	NaN	NaN	NaN	NaN	NaN	NaN	NaN	0	NaN	NaN	NaN	NaN	NaN	NaN	NaN	0	NaN	NaN	NaN	0	0
39	0	NaN	NaN	NaN	0	0	0	0	0	0	NaN	NaN	0	0	NaN	0	0	0	0	NaN	NaN	NaN	NaN	NaN	NaN	NaN	0	NaN	NaN	NaN	NaN	NaN	NaN	NaN	NaN	NaN	NaN	NaN	NaN	0
39.5	0	NaN	NaN	NaN	0	0	0	0	0	0	NaN	NaN	0	NaN	NaN	0	0	0	0	NaN	NaN	NaN	NaN	NaN	NaN	NaN	0	NaN	NaN	NaN	NaN	NaN	NaN	NaN	NaN	NaN	NaN	NaN	NaN	0
40	0	NaN	NaN	NaN	0	0	0	11	0	0	NaN	NaN	0	NaN	NaN	0	0	0	0	NaN	NaN	NaN	NaN	NaN	NaN	NaN	NaN	NaN	NaN	NaN	NaN	NaN	NaN	NaN	NaN	NaN	NaN	NaN	NaN	0
40.5	0	NaN	NaN	NaN	0	1	0	0	0	0	NaN	NaN	0	NaN	NaN	0	NaN	0	0	NaN	NaN	NaN	NaN	NaN	NaN	NaN	NaN	NaN	NaN	NaN	NaN	NaN	NaN	NaN	NaN	NaN	NaN	NaN	NaN	0
41	NaN	NaN	NaN	NaN	0	0	0	0	0	NaN	NaN	NaN	0	NaN	NaN	NaN	NaN	0	0	NaN	NaN	NaN	NaN	NaN	NaN	NaN	NaN	NaN	NaN	NaN	NaN	NaN	NaN	NaN	NaN	NaN	NaN	NaN	NaN	0
41.5	NaN	NaN	NaN	NaN	0	0	0	0	0	NaN	NaN	NaN	0	NaN	NaN	NaN	NaN	0	0	NaN	NaN	NaN	NaN	NaN	NaN	NaN	NaN	NaN	NaN	NaN	NaN	NaN	NaN	NaN	NaN	NaN	NaN	NaN	NaN	0
42	NaN	NaN	NaN	NaN	0	0	0	0	0	NaN	NaN	NaN	0	NaN	NaN	NaN	NaN	0	0	NaN	NaN	NaN	NaN	NaN	NaN	NaN	NaN	NaN	NaN	NaN	NaN	NaN	NaN	NaN	NaN	NaN	NaN	NaN	NaN	0
42.5	NaN	NaN	NaN	NaN	0	0	0	0	0	NaN	NaN	NaN	0	NaN	NaN	NaN	NaN	0	NaN	NaN	NaN	NaN	NaN	NaN	NaN	NaN	NaN	NaN	NaN	NaN	NaN	NaN	NaN	NaN	NaN	NaN	NaN	NaN	NaN	0
43	NaN	NaN	NaN	NaN	0	0	0	0	NaN	NaN	NaN	NaN	0	NaN	NaN	NaN	NaN	NaN	NaN	NaN	NaN	NaN	NaN	NaN	NaN	NaN	NaN	NaN	NaN	NaN	NaN	NaN	NaN	NaN	NaN	NaN	NaN	NaN	NaN	0
43.5	NaN	NaN	NaN	NaN	0	0	0	0	NaN	NaN	NaN	NaN	0	NaN	NaN	NaN	NaN	NaN	NaN	NaN	NaN	NaN	NaN	NaN	NaN	NaN	NaN	NaN	NaN	NaN	NaN	NaN	NaN	NaN	NaN	NaN	NaN	NaN	NaN	0
44	NaN	NaN	NaN	NaN	0	0	0	0	NaN	NaN	NaN	NaN	0	NaN	NaN	NaN	NaN	NaN	NaN	NaN	NaN	NaN	NaN	NaN	NaN	NaN	NaN	NaN	NaN	NaN	NaN	NaN	NaN	NaN	NaN	NaN	NaN	NaN	NaN	21
44.5	NaN	NaN	NaN	NaN	0	0	0	NaN	NaN	NaN	NaN	NaN	0	NaN	NaN	NaN	NaN	NaN	NaN	NaN	NaN	NaN	NaN	NaN	NaN	NaN	NaN	NaN	NaN	NaN	NaN	NaN	NaN	NaN	NaN	NaN	NaN	NaN	NaN	NaN
45	NaN	NaN	NaN	NaN	0	0	0	NaN	NaN	NaN	NaN	NaN	0	NaN	NaN	NaN	NaN	NaN	NaN	NaN	NaN	NaN	NaN	NaN	NaN	NaN	NaN	NaN	NaN	NaN	NaN	NaN	NaN	NaN	NaN	NaN	NaN	NaN	NaN	NaN
45.5	NaN	NaN	NaN	NaN	0	0	0	NaN	NaN	NaN	NaN	NaN	0	NaN	NaN	NaN	NaN	NaN	NaN	NaN	NaN	NaN	NaN	NaN	NaN	NaN	NaN	NaN	NaN	NaN	NaN	NaN	NaN	NaN	NaN	NaN	NaN	NaN	NaN	NaN
46	NaN	NaN	NaN	NaN	0	0	0	NaN	NaN	NaN	NaN	NaN	0	NaN	NaN	NaN	NaN	NaN	NaN	NaN	NaN	NaN	NaN	NaN	NaN	NaN	NaN	NaN	NaN	NaN	NaN	NaN	NaN	NaN	NaN	NaN	NaN	NaN	NaN	NaN
46.5	NaN	NaN	NaN	NaN	0	0	0	NaN	NaN	NaN	NaN	NaN	0	NaN	NaN	NaN	NaN	NaN	NaN	NaN	NaN	NaN	NaN	NaN	NaN	NaN	NaN	NaN	NaN	NaN	NaN	NaN	NaN	NaN	NaN	NaN	NaN	NaN	NaN	NaN
47	NaN	NaN	NaN	NaN	0	0	0	NaN	NaN	NaN	NaN	NaN	0	NaN	NaN	NaN	NaN	NaN	NaN	NaN	NaN	NaN	NaN	NaN	NaN	NaN	NaN	NaN	NaN	NaN	NaN	NaN	NaN	NaN	NaN	NaN	NaN	NaN	NaN	NaN
47.5	NaN	NaN	NaN	NaN	0	0	0	NaN	NaN	NaN	NaN	NaN	0	NaN	NaN	NaN	NaN	NaN	NaN	NaN	NaN	NaN	NaN	NaN	NaN	NaN	NaN	NaN	NaN	NaN	NaN	NaN	NaN	NaN	NaN	NaN	NaN	NaN	NaN	NaN
48	NaN	NaN	NaN	NaN	NaN	0	0	NaN	NaN	NaN	NaN	NaN	0	NaN	NaN	NaN	NaN	NaN	NaN	NaN	NaN	NaN	NaN	NaN	NaN	NaN	NaN	NaN	NaN	NaN	NaN	NaN	NaN	NaN	NaN	NaN	NaN	NaN	NaN	NaN
48.5	NaN	NaN	NaN	NaN	NaN	0	0	NaN	NaN	NaN	NaN	NaN	0	NaN	NaN	NaN	NaN	NaN	NaN	NaN	NaN	NaN	NaN	NaN	NaN	NaN	NaN	NaN	NaN	NaN	NaN	NaN	NaN	NaN	NaN	NaN	NaN	NaN	NaN	NaN
49	NaN	NaN	NaN	NaN	NaN	NaN	NaN	NaN	NaN	NaN	NaN	NaN	NaN	NaN	NaN	NaN	NaN	NaN	NaN	NaN	NaN	NaN	NaN	NaN	NaN	NaN	NaN	NaN	NaN	NaN	NaN	NaN	NaN	NaN	NaN	NaN	NaN	NaN	NaN	NaN
