# Supplementary material for: Longitudinal imaging of Caenorhabditis elegans in a microfabricated device reveals variation in behavioral decline during aging
Source: eLife. 2017 May 31;6:e26652. doi: 10.7554/eLife.26652 (PMC5484621; doi:10.7554/eLife.26652)
Supplement: Figure 8—source data 1. — DOI: http://dx.doi.org/10.7554/eLife.26652.026 [file elife-26652-fig8-data1.zip › SourceData_Figure8/SpontaneousLocomotion/SpontaneousLocomotion_daf-2_EV.csv]

1.5	120	292	237	212	203	524	375	395	332	381	228	60	161	288	204	397	332	185	310	38	43	164	282	149	161	152	133	132	20	208	193	35	220	230	61	98	70	396	125	381
2	118	147	131	109	232	298	257	342	223	216	132	231	120	201	251	285	226	114	299	81	107	427	41	76	99	461	184	463	484	95	4	274	461	352	89	333	6	370	238	161
2.5	115	1	24	7	261	72	140	289	114	52	36	401	80	115	298	173	120	43	288	124	96	88	262	170	90	192	189	223	59	95	268	333	340	158	436	410	102	337	129	400
3	118	147	131	109	261	72	257	342	114	216	36	401	120	115	298	173	226	114	288	124	79	25	55	262	95	192	223	505	92	95	241	50	153	590	527	155	102	151	111	108
3.5	158	337	322	153	336	40	532	342	114	377	36	450	372	115	401	163	374	390	36	341	443	50	55	400	46	192	38	223	323	95	13	50	153	158	198	278	117	350	109	66
4	118	147	131	109	261	40	257	342	114	216	36	401	120	115	298	163	226	114	36	124	55	48	55	79	97	192	38	223	92	95	241	50	77	41	490	309	102	102	29	103
4.5	158	147	183	109	336	40	257	342	114	292	36	401	120	115	298	163	374	114	36	341	55	98	55	446	38	192	38	181	92	95	13	50	1	41	30	343	102	292	477	46
5	309	147	183	109	336	40	257	342	114	292	36	401	120	115	298	163	374	114	110	341	55	48	55	79	38	192	38	181	92	95	13	50	1	41	30	309	102	102	29	46
5.5	309	147	183	109	336	40	257	342	114	329	36	401	120	115	298	163	374	114	110	341	55	98	55	320	38	192	38	181	92	95	13	50	1	254	30	309	102	123	78	46
6	309	109	183	12	356	40	72	237	114	292	36	92	120	115	68	163	472	114	318	464	55	98	55	320	38	192	38	181	92	95	13	50	1	254	30	309	102	123	78	46
6.5	457	10	23	109	336	40	183	250	114	329	36	52	19	115	408	163	374	114	110	341	55	98	55	320	135	192	41	181	92	1	13	264	153	254	30	140	102	10	78	107
7	88	77	399	182	336	40	126	111	NaN	342	36	192	19	115	68	163	157	114	318	38	233	246	178	320	403	321	503	338	332	268	396	264	238	315	184	238	191	123	78	107
7.5	0	77	125	76	144	0	77	212	NaN	128	0	0	0	0	0	0	213	0	427	64	0	0	0	0	0	0	0	0	0	3	0	0	0	109	0	0	0	116	0	14
8	0	0	0	0	0	0	161	0	NaN	0	0	0	0	0	0	0	0	0	0	0	0	31	0	8	135	0	41	0	0	0	0	340	153	145	0	271	0	115	0	542
8.5	0	0	0	0	0	0	0	0	NaN	0	0	0	0	0	0	63	0	0	5	0	0	0	0	0	0	0	0	0	0	0	0	0	0	0	0	0	0	0	0	0
9	0	0	0	14	35	0	0	0	NaN	0	0	0	0	0	10	0	0	0	95	0	0	9	0	0	0	0	0	0	0	0	0	0	0	0	0	0	0	0	0	0
9.5	0	0	0	0	0	0	246	0	NaN	0	0	0	0	0	0	2	0	9	0	0	0	0	0	0	62	40	0	0	0	0	0	0	0	0	0	0	0	0	0	0
10	0	0	14	0	0	0	0	0	NaN	0	0	0	0	0	0	0	0	0	32	0	85	0	0	0	0	0	0	0	0	0	1	0	0	0	0	0	0	0	0	118
10.5	0	0	0	0	0	0	0	0	NaN	0	232	0	0	0	0	0	0	0	0	1	13	0	6	0	0	0	0	0	0	0	0	0	28	0	0	0	NaN	0	0	0
11	0	0	0	0	0	0	138	0	NaN	0	0	0	0	0	0	0	0	0	0	0	0	0	0	0	0	0	0	0	0	0	0	0	0	0	0	0	NaN	0	0	0
11.5	0	0	0	0	0	0	0	0	NaN	0	0	0	0	0	0	0	0	0	0	0	41	0	0	16	0	0	0	0	0	0	0	0	1	0	0	0	NaN	0	0	0
12	0	0	0	0	0	0	0	0	NaN	0	0	0	0	0	0	0	0	0	0	0	0	0	0	0	14	0	0	0	0	0	0	0	NaN	0	0	0	NaN	0	0	0
12.5	0	0	0	0	0	0	0	0	NaN	0	0	0	NaN	0	0	0	0	0	0	0	0	0	0	0	0	0	0	0	0	0	0	0	NaN	57	0	0	NaN	0	137	0
13	0	0	0	0	0	0	0	0	NaN	0	0	0	NaN	0	0	NaN	0	0	0	0	0	0	0	0	0	0	0	0	0	0	0	0	NaN	0	0	0	NaN	0	0	0
13.5	0	0	0	0	0	0	0	0	NaN	0	0	0	NaN	0	0	NaN	0	0	0	0	0	0	0	0	0	0	0	0	0	0	0	0	NaN	0	0	0	NaN	0	0	0
14	0	0	0	0	0	0	0	0	NaN	0	0	0	NaN	0	0	NaN	0	0	0	0	3	0	0	0	0	0	0	0	0	0	0	0	NaN	0	0	0	NaN	0	0	0
14.5	0	0	0	0	0	0	0	0	NaN	0	0	0	NaN	0	0	NaN	0	0	35	0	0	0	0	0	0	0	0	0	24	0	0	0	NaN	0	0	0	NaN	0	0	0
15	0	0	0	0	0	0	0	0	NaN	0	0	0	NaN	0	0	NaN	0	0	0	7	0	NaN	0	0	4	0	0	0	0	0	0	0	NaN	0	0	0	NaN	0	0	0
15.5	0	0	0	13	0	0	0	0	NaN	0	0	0	NaN	0	0	NaN	0	0	172	0	0	NaN	0	0	0	0	0	0	0	0	0	0	NaN	0	0	0	NaN	0	0	0
16	0	0	5	76	0	0	0	0	NaN	0	0	0	NaN	0	0	NaN	0	0	0	0	50	NaN	0	0	0	0	0	0	0	0	0	0	NaN	0	0	0	NaN	0	0	0
16.5	0	0	0	0	0	0	0	0	NaN	0	0	0	NaN	0	0	NaN	0	0	0	120	0	NaN	0	2	1	14	0	0	0	0	0	0	NaN	0	0	0	NaN	0	0	0
17	0	0	0	0	0	0	0	0	NaN	0	0	0	NaN	0	0	NaN	0	0	0	0	0	NaN	0	NaN	0	0	11	0	0	0	0	0	NaN	0	0	0	NaN	0	18	0
17.5	0	0	0	0	0	0	0	0	NaN	0	0	0	NaN	0	0	NaN	0	0	0	67	0	NaN	0	NaN	0	0	0	0	0	0	0	0	NaN	0	0	0	NaN	0	0	0
18	0	0	0	0	0	0	0	0	NaN	0	0	0	NaN	0	0	NaN	0	0	0	0	0	NaN	0	NaN	0	0	0	0	0	0	0	0	NaN	0	0	0	NaN	0	0	0
18.5	0	0	0	0	0	0	0	0	NaN	0	0	0	NaN	0	0	NaN	0	0	187	0	0	NaN	0	NaN	0	0	0	0	0	0	0	0	NaN	0	0	0	NaN	0	0	0
19	0	0	0	0	0	0	0	0	NaN	0	0	0	NaN	0	0	NaN	0	0	0	0	21	NaN	0	NaN	0	0	0	0	0	0	0	0	NaN	0	0	0	NaN	0	0	0
19.5	0	0	0	0	0	0	0	0	NaN	0	0	0	NaN	0	0	NaN	0	0	0	0	2	NaN	0	NaN	0	0	0	0	0	0	0	0	NaN	0	0	0	NaN	0	0	0
20	0	0	0	0	0	0	0	0	NaN	0	NaN	0	NaN	0	0	NaN	0	0	0	0	0	NaN	0	NaN	0	0	0	0	0	0	0	0	NaN	0	0	0	NaN	0	0	0
20.5	0	0	0	0	0	0	0	0	NaN	0	NaN	0	NaN	0	0	NaN	0	0	0	0	0	NaN	0	NaN	0	0	0	0	0	0	0	0	NaN	0	0	0	NaN	0	0	0
21	0	0	0	0	0	0	0	0	NaN	0	NaN	0	NaN	0	NaN	NaN	0	0	0	4	0	NaN	0	NaN	0	0	0	0	0	0	0	0	NaN	0	0	0	NaN	0	0	0
21.5	0	0	0	0	0	NaN	0	0	NaN	0	NaN	0	NaN	0	NaN	NaN	0	0	0	0	0	NaN	0	NaN	0	0	0	0	0	0	0	0	NaN	0	0	0	NaN	0	0	0
22	0	0	0	0	0	NaN	0	0	NaN	0	NaN	0	NaN	0	NaN	NaN	0	0	0	0	0	NaN	0	NaN	0	0	0	0	0	0	0	0	NaN	0	0	0	NaN	0	0	0
22.5	0	0	0	0	0	NaN	0	0	NaN	0	NaN	0	NaN	0	NaN	NaN	0	0	0	0	NaN	NaN	0	NaN	0	0	0	0	0	0	0	0	NaN	0	0	0	NaN	0	0	0
23	0	0	0	0	0	NaN	0	0	NaN	NaN	NaN	0	NaN	0	NaN	NaN	0	0	0	0	NaN	NaN	0	NaN	0	0	42	0	0	0	0	0	NaN	0	0	0	NaN	0	0	0
23.5	0	0	0	0	0	NaN	0	0	NaN	NaN	NaN	0	NaN	0	NaN	NaN	0	0	0	0	NaN	NaN	0	NaN	0	0	0	0	0	0	0	0	NaN	0	0	0	NaN	0	0	0
24	0	0	0	0	0	NaN	0	0	NaN	NaN	NaN	0	NaN	0	NaN	NaN	0	0	0	23	NaN	NaN	0	NaN	0	0	0	0	0	0	0	0	NaN	0	0	0	NaN	0	0	0
24.5	0	0	0	0	0	NaN	0	0	NaN	NaN	NaN	0	NaN	14	NaN	NaN	0	0	0	0	NaN	NaN	0	NaN	0	0	0	0	0	0	0	37	NaN	0	0	0	NaN	0	0	0
25	0	0	0	0	0	NaN	0	0	NaN	NaN	NaN	0	NaN	0	NaN	NaN	0	0	0	0	NaN	NaN	0	NaN	0	0	0	0	0	0	0	0	NaN	0	28	0	NaN	0	0	0
25.5	0	0	0	0	0	NaN	0	0	NaN	NaN	NaN	0	NaN	0	NaN	NaN	0	0	0	0	NaN	NaN	0	NaN	NaN	NaN	0	0	0	0	0	0	NaN	0	0	0	NaN	0	0	0
26	0	0	0	0	0	NaN	0	0	NaN	NaN	NaN	0	NaN	0	NaN	NaN	0	0	0	0	NaN	NaN	0	NaN	NaN	NaN	0	0	0	0	0	0	NaN	0	0	3	NaN	0	0	0
26.5	0	0	0	0	0	NaN	0	0	NaN	NaN	NaN	0	NaN	0	NaN	NaN	0	25	0	0	NaN	NaN	0	NaN	NaN	NaN	0	0	0	0	NaN	25	NaN	0	0	0	NaN	0	0	0
27	0	0	0	0	0	NaN	0	0	NaN	NaN	NaN	0	NaN	0	NaN	NaN	0	0	0	0	NaN	NaN	0	NaN	NaN	NaN	15	0	0	0	NaN	0	NaN	0	0	0	NaN	0	0	0
27.5	0	0	0	0	0	NaN	0	0	NaN	NaN	NaN	0	NaN	0	NaN	NaN	0	0	0	0	NaN	NaN	0	NaN	NaN	NaN	0	0	0	0	NaN	0	NaN	0	0	0	NaN	0	0	0
28	0	0	0	0	0	NaN	0	0	NaN	NaN	NaN	0	NaN	0	NaN	NaN	0	0	0	0	NaN	NaN	0	NaN	NaN	NaN	28	0	0	0	NaN	0	NaN	0	5	0	NaN	0	0	0
28.5	0	0	0	0	0	NaN	0	0	NaN	NaN	NaN	0	NaN	0	NaN	NaN	0	0	0	0	NaN	NaN	0	NaN	NaN	NaN	0	0	0	0	NaN	0	NaN	0	0	0	NaN	0	0	0
29	0	0	0	0	0	NaN	0	0	NaN	NaN	NaN	NaN	NaN	0	NaN	NaN	0	0	0	0	NaN	NaN	0	NaN	NaN	NaN	0	0	0	NaN	NaN	0	NaN	0	0	0	NaN	0	0	0
29.5	0	0	0	0	0	NaN	0	0	NaN	NaN	NaN	NaN	NaN	0	NaN	NaN	0	NaN	0	0	NaN	NaN	0	NaN	NaN	NaN	0	0	0	NaN	NaN	0	NaN	0	0	0	NaN	0	0	0
30	0	0	0	0	0	NaN	0	0	NaN	NaN	NaN	NaN	NaN	0	NaN	NaN	0	NaN	0	0	NaN	NaN	0	NaN	NaN	NaN	0	0	0	NaN	NaN	0	NaN	0	0	0	NaN	0	0	0
30.5	0	0	0	0	0	NaN	0	0	NaN	NaN	NaN	NaN	NaN	0	NaN	NaN	0	NaN	0	0	NaN	NaN	0	NaN	NaN	NaN	0	0	0	NaN	NaN	0	NaN	0	0	0	NaN	0	0	0
31	0	0	0	0	0	NaN	0	0	NaN	NaN	NaN	NaN	NaN	0	NaN	NaN	0	NaN	0	0	NaN	NaN	0	NaN	NaN	NaN	0	0	0	NaN	NaN	0	NaN	0	0	0	NaN	0	0	0
31.5	0	0	0	0	0	NaN	0	0	NaN	NaN	NaN	NaN	NaN	0	NaN	NaN	0	NaN	0	0	NaN	NaN	0	NaN	NaN	NaN	NaN	0	0	NaN	NaN	0	NaN	0	0	0	NaN	0	0	0
32	0	0	0	0	0	NaN	NaN	NaN	NaN	NaN	NaN	NaN	NaN	0	NaN	NaN	NaN	NaN	0	0	NaN	NaN	NaN	NaN	NaN	NaN	NaN	0	0	NaN	NaN	28	NaN	0	0	0	NaN	0	0	0
32.5	0	0	0	0	0	NaN	NaN	NaN	NaN	NaN	NaN	NaN	NaN	0	NaN	NaN	NaN	NaN	0	0	NaN	NaN	NaN	NaN	NaN	NaN	NaN	0	0	NaN	NaN	0	NaN	0	0	0	NaN	0	0	0
33	0	0	0	0	0	NaN	NaN	NaN	NaN	NaN	NaN	NaN	NaN	0	NaN	NaN	NaN	NaN	0	0	NaN	NaN	NaN	NaN	NaN	NaN	NaN	0	0	NaN	NaN	0	NaN	0	0	0	NaN	0	0	0
33.5	0	0	0	0	0	NaN	NaN	NaN	NaN	NaN	NaN	NaN	NaN	0	NaN	NaN	NaN	NaN	0	0	NaN	NaN	NaN	NaN	NaN	NaN	NaN	0	NaN	NaN	NaN	NaN	NaN	0	0	0	NaN	0	0	33
34	0	0	0	0	0	NaN	NaN	NaN	NaN	NaN	NaN	NaN	NaN	0	NaN	NaN	NaN	NaN	0	0	NaN	NaN	NaN	NaN	NaN	NaN	NaN	NaN	NaN	NaN	NaN	NaN	NaN	0	0	0	NaN	NaN	0	7
34.5	0	0	0	0	0	NaN	NaN	NaN	NaN	NaN	NaN	NaN	NaN	0	NaN	NaN	NaN	NaN	0	0	NaN	NaN	NaN	NaN	NaN	NaN	NaN	NaN	NaN	NaN	NaN	NaN	NaN	0	0	0	NaN	NaN	0	0
35	0	0	0	0	0	NaN	NaN	NaN	NaN	NaN	NaN	NaN	NaN	0	NaN	NaN	NaN	NaN	0	0	NaN	NaN	NaN	NaN	NaN	NaN	NaN	NaN	NaN	NaN	NaN	NaN	NaN	0	0	0	NaN	NaN	0	0
35.5	0	0	0	0	0	NaN	NaN	NaN	NaN	NaN	NaN	NaN	NaN	0	NaN	NaN	NaN	NaN	39	0	NaN	NaN	NaN	NaN	NaN	NaN	NaN	NaN	NaN	NaN	NaN	NaN	NaN	0	0	0	NaN	NaN	0	0
36	0	0	0	0	0	NaN	NaN	NaN	NaN	NaN	NaN	NaN	NaN	0	NaN	NaN	NaN	NaN	0	0	NaN	NaN	NaN	NaN	NaN	NaN	NaN	NaN	NaN	NaN	NaN	NaN	NaN	NaN	0	NaN	NaN	NaN	0	0
36.5	0	0	0	0	0	NaN	NaN	NaN	NaN	NaN	NaN	NaN	NaN	0	NaN	NaN	NaN	NaN	0	0	NaN	NaN	NaN	NaN	NaN	NaN	NaN	NaN	NaN	NaN	NaN	NaN	NaN	NaN	0	NaN	NaN	NaN	0	0
37	0	0	0	0	0	NaN	NaN	NaN	NaN	NaN	NaN	NaN	NaN	0	NaN	NaN	NaN	NaN	0	0	NaN	NaN	NaN	NaN	NaN	NaN	NaN	NaN	NaN	NaN	NaN	NaN	NaN	NaN	0	NaN	NaN	NaN	0	0
37.5	0	0	0	0	0	NaN	NaN	NaN	NaN	NaN	NaN	NaN	NaN	0	NaN	NaN	NaN	NaN	0	0	NaN	NaN	NaN	NaN	NaN	NaN	NaN	NaN	NaN	NaN	NaN	NaN	NaN	NaN	NaN	NaN	NaN	NaN	0	0
38	0	0	0	0	0	NaN	NaN	NaN	NaN	NaN	NaN	NaN	NaN	0	NaN	NaN	NaN	NaN	0	6	NaN	NaN	NaN	NaN	NaN	NaN	NaN	NaN	NaN	NaN	NaN	NaN	NaN	NaN	NaN	NaN	NaN	NaN	0	0
38.5	0	0	0	0	0	NaN	NaN	NaN	NaN	NaN	NaN	NaN	NaN	0	NaN	NaN	NaN	NaN	0	0	NaN	NaN	NaN	NaN	NaN	NaN	NaN	NaN	NaN	NaN	NaN	NaN	NaN	NaN	NaN	NaN	NaN	NaN	0	0
39	0	0	0	0	0	NaN	NaN	NaN	NaN	NaN	NaN	NaN	NaN	0	NaN	NaN	NaN	NaN	0	0	NaN	NaN	NaN	NaN	NaN	NaN	NaN	NaN	NaN	NaN	NaN	NaN	NaN	NaN	NaN	NaN	NaN	NaN	NaN	0
39.5	0	0	0	0	0	NaN	NaN	NaN	NaN	NaN	NaN	NaN	NaN	0	NaN	NaN	NaN	NaN	0	0	NaN	NaN	NaN	NaN	NaN	NaN	NaN	NaN	NaN	NaN	NaN	NaN	NaN	NaN	NaN	NaN	NaN	NaN	NaN	0
40	0	0	0	0	0	NaN	NaN	NaN	NaN	NaN	NaN	NaN	NaN	0	NaN	NaN	NaN	NaN	0	0	NaN	NaN	NaN	NaN	NaN	NaN	NaN	NaN	NaN	NaN	NaN	NaN	NaN	NaN	NaN	NaN	NaN	NaN	NaN	0
40.5	0	0	0	0	0	NaN	NaN	NaN	NaN	NaN	NaN	NaN	NaN	0	NaN	NaN	NaN	NaN	NaN	0	NaN	NaN	NaN	NaN	NaN	NaN	NaN	NaN	NaN	NaN	NaN	NaN	NaN	NaN	NaN	NaN	NaN	NaN	NaN	NaN
41	0	0	0	NaN	0	NaN	NaN	NaN	NaN	NaN	NaN	NaN	NaN	0	NaN	NaN	NaN	NaN	NaN	0	NaN	NaN	NaN	NaN	NaN	NaN	NaN	NaN	NaN	NaN	NaN	NaN	NaN	NaN	NaN	NaN	NaN	NaN	NaN	NaN
41.5	0	0	0	NaN	0	NaN	NaN	NaN	NaN	NaN	NaN	NaN	NaN	0	NaN	NaN	NaN	NaN	NaN	NaN	NaN	NaN	NaN	NaN	NaN	NaN	NaN	NaN	NaN	NaN	NaN	NaN	NaN	NaN	NaN	NaN	NaN	NaN	NaN	NaN
42	0	NaN	0	NaN	0	NaN	NaN	NaN	NaN	NaN	NaN	NaN	NaN	0	NaN	NaN	NaN	NaN	NaN	NaN	NaN	NaN	NaN	NaN	NaN	NaN	NaN	NaN	NaN	NaN	NaN	NaN	NaN	NaN	NaN	NaN	NaN	NaN	NaN	NaN
42.5	0	NaN	NaN	NaN	0	NaN	NaN	NaN	NaN	NaN	NaN	NaN	NaN	0	NaN	NaN	NaN	NaN	NaN	NaN	NaN	NaN	NaN	NaN	NaN	NaN	NaN	NaN	NaN	NaN	NaN	NaN	NaN	NaN	NaN	NaN	NaN	NaN	NaN	NaN
43	0	NaN	NaN	NaN	0	NaN	NaN	NaN	NaN	NaN	NaN	NaN	NaN	0	NaN	NaN	NaN	NaN	NaN	NaN	NaN	NaN	NaN	NaN	NaN	NaN	NaN	NaN	NaN	NaN	NaN	NaN	NaN	NaN	NaN	NaN	NaN	NaN	NaN	NaN
43.5	0	NaN	NaN	NaN	NaN	NaN	NaN	NaN	NaN	NaN	NaN	NaN	NaN	NaN	NaN	NaN	NaN	NaN	NaN	NaN	NaN	NaN	NaN	NaN	NaN	NaN	NaN	NaN	NaN	NaN	NaN	NaN	NaN	NaN	NaN	NaN	NaN	NaN	NaN	NaN
44	0	NaN	NaN	NaN	NaN	NaN	NaN	NaN	NaN	NaN	NaN	NaN	NaN	NaN	NaN	NaN	NaN	NaN	NaN	NaN	NaN	NaN	NaN	NaN	NaN	NaN	NaN	NaN	NaN	NaN	NaN	NaN	NaN	NaN	NaN	NaN	NaN	NaN	NaN	NaN
44.5	0	NaN	NaN	NaN	NaN	NaN	NaN	NaN	NaN	NaN	NaN	NaN	NaN	NaN	NaN	NaN	NaN	NaN	NaN	NaN	NaN	NaN	NaN	NaN	NaN	NaN	NaN	NaN	NaN	NaN	NaN	NaN	NaN	NaN	NaN	NaN	NaN	NaN	NaN	NaN
45	NaN	NaN	NaN	NaN	NaN	NaN	NaN	NaN	NaN	NaN	NaN	NaN	NaN	NaN	NaN	NaN	NaN	NaN	NaN	NaN	NaN	NaN	NaN	NaN	NaN	NaN	NaN	NaN	NaN	NaN	NaN	NaN	NaN	NaN	NaN	NaN	NaN	NaN	NaN	NaN
45.5	NaN	NaN	NaN	NaN	NaN	NaN	NaN	NaN	NaN	NaN	NaN	NaN	NaN	NaN	NaN	NaN	NaN	NaN	NaN	NaN	NaN	NaN	NaN	NaN	NaN	NaN	NaN	NaN	NaN	NaN	NaN	NaN	NaN	NaN	NaN	NaN	NaN	NaN	NaN	NaN
46	NaN	NaN	NaN	NaN	NaN	NaN	NaN	NaN	NaN	NaN	NaN	NaN	NaN	NaN	NaN	NaN	NaN	NaN	NaN	NaN	NaN	NaN	NaN	NaN	NaN	NaN	NaN	NaN	NaN	NaN	NaN	NaN	NaN	NaN	NaN	NaN	NaN	NaN	NaN	NaN
46.5	NaN	NaN	NaN	NaN	NaN	NaN	NaN	NaN	NaN	NaN	NaN	NaN	NaN	NaN	NaN	NaN	NaN	NaN	NaN	NaN	NaN	NaN	NaN	NaN	NaN	NaN	NaN	NaN	NaN	NaN	NaN	NaN	NaN	NaN	NaN	NaN	NaN	NaN	NaN	NaN
47	NaN	NaN	NaN	NaN	NaN	NaN	NaN	NaN	NaN	NaN	NaN	NaN	NaN	NaN	NaN	NaN	NaN	NaN	NaN	NaN	NaN	NaN	NaN	NaN	NaN	NaN	NaN	NaN	NaN	NaN	NaN	NaN	NaN	NaN	NaN	NaN	NaN	NaN	NaN	NaN
47.5	NaN	NaN	NaN	NaN	NaN	NaN	NaN	NaN	NaN	NaN	NaN	NaN	NaN	NaN	NaN	NaN	NaN	NaN	NaN	NaN	NaN	NaN	NaN	NaN	NaN	NaN	NaN	NaN	NaN	NaN	NaN	NaN	NaN	NaN	NaN	NaN	NaN	NaN	NaN	NaN
48	NaN	NaN	NaN	NaN	NaN	NaN	NaN	NaN	NaN	NaN	NaN	NaN	NaN	NaN	NaN	NaN	NaN	NaN	NaN	NaN	NaN	NaN	NaN	NaN	NaN	NaN	NaN	NaN	NaN	NaN	NaN	NaN	NaN	NaN	NaN	NaN	NaN	NaN	NaN	NaN
48.5	NaN	NaN	NaN	NaN	NaN	NaN	NaN	NaN	NaN	NaN	NaN	NaN	NaN	NaN	NaN	NaN	NaN	NaN	NaN	NaN	NaN	NaN	NaN	NaN	NaN	NaN	NaN	NaN	NaN	NaN	NaN	NaN	NaN	NaN	NaN	NaN	NaN	NaN	NaN	NaN
49	NaN	NaN	NaN	NaN	NaN	NaN	NaN	NaN	NaN	NaN	NaN	NaN	NaN	NaN	NaN	NaN	NaN	NaN	NaN	NaN	NaN	NaN	NaN	NaN	NaN	NaN	NaN	NaN	NaN	NaN	NaN	NaN	NaN	NaN	NaN	NaN	NaN	NaN	NaN	NaN
