# Supplementary material for: Longitudinal imaging of Caenorhabditis elegans in a microfabricated device reveals variation in behavioral decline during aging
Source: eLife. 2017 May 31;6:e26652. doi: 10.7554/eLife.26652 (PMC5484621; doi:10.7554/eLife.26652)
Supplement: Figure 8—source data 1. — DOI: http://dx.doi.org/10.7554/eLife.26652.026 [file elife-26652-fig8-data1.zip › SourceData_Figure8/SpontaneousLocomotion/SpontaneousLocomotion_daf-2_odr10RNAi.csv]

1.5	41	109	120	285	235	225	313	327	356	98	121	10	337	83	281	148	7	55	43	75	261	252	464	203	384	368	44	179	406	444	327	77	134	686	449	105	26	160	345	129
2	180	140	100	184	175	194	177	233	291	153	117	99	223	133	218	155	153	58	73	104	67	241	127	294	241	478	199	44	265	191	456	228	108	16	157	455	61	210	216	230
2.5	320	171	80	83	115	163	41	138	227	208	113	187	110	183	154	161	299	61	104	132	122	252	404	203	241	266	131	389	88	268	158	447	279	208	9	35	137	9	153	123
3	180	171	100	184	175	163	176	233	227	208	117	187	223	183	154	161	153	61	73	127	57	32	238	310	37	209	141	10	346	191	308	113	263	16	9	336	31	1	163	1
3.5	136	401	104	285	417	126	176	315	117	427	276	361	286	290	64	234	61	390	3	127	175	27	416	68	293	429	141	278	88	2	376	259	382	16	9	62	137	88	158	38
4	136	171	100	184	175	126	176	233	117	208	117	187	223	183	64	161	61	61	3	127	59	27	238	68	37	445	141	301	88	2	671	259	229	16	9	62	137	15	163	542
4.5	136	171	100	184	175	126	176	233	117	208	117	187	223	183	64	161	61	390	3	127	153	27	238	68	37	429	141	278	88	2	376	259	229	16	9	62	300	15	158	38
5	136	171	100	184	175	126	176	233	212	208	117	187	223	183	64	161	61	390	176	127	59	27	238	68	37	429	141	278	88	2	376	259	229	16	9	62	137	15	158	38
5.5	136	171	100	184	175	126	176	233	243	208	117	187	223	308	64	161	61	390	176	127	153	27	238	68	37	429	141	278	88	2	376	259	229	16	9	62	186	15	158	38
6	60	46	100	184	175	126	71	25	336	139	31	187	223	59	52	76	61	532	186	181	153	27	238	68	37	429	141	278	88	2	376	259	229	16	9	62	186	15	158	51
6.5	315	130	100	184	175	220	101	60	212	273	141	187	28	364	61	110	61	390	176	105	224	27	238	10	105	429	141	278	13	48	67	259	407	16	308	62	186	15	149	51
7	93	31	100	184	175	126	273	513	243	139	110	187	28	308	234	76	61	390	68	65	271	272	261	213	338	387	307	344	368	401	443	400	407	548	308	184	186	91	72	51
7.5	0	130	0	0	0	0	0	199	0	0	122	0	0	150	104	0	0	0	0	0	0	0	0	0	0	0	0	0	0	0	0	0	0	0	0	0	0	0	0	181
8	0	0	0	23	0	0	0	0	0	0	8	0	0	0	78	0	0	0	0	0	224	6	6	0	105	0	0	63	0	48	704	0	425	2	1102	0	0	1	1	0
8.5	0	0	1	0	0	0	0	365	0	0	54	0	0	0	168	0	0	0	93	0	0	0	0	0	153	0	0	0	103	0	0	0	0	0	139	0	0	0	0	0
9	0	55	2	0	0	0	96	0	36	0	0	0	0	0	0	0	0	0	0	0	0	0	0	0	0	144	0	0	71	0	0	0	0	0	0	0	0	0	0	0
9.5	0	11	0	0	0	0	0	0	0	0	89	0	0	0	98	0	0	0	152	0	0	0	0	0	0	0	0	0	74	0	60	0	0	94	0	0	0	0	0	0
10	0	0	0	0	0	0	0	0	0	0	0	0	0	0	0	0	0	0	0	0	0	0	0	0	0	0	0	0	0	0	222	0	0	0	0	0	0	0	0	0
10.5	0	0	0	0	0	93	70	0	0	52	107	0	0	0	0	0	0	0	0	0	0	155	0	0	0	0	0	0	0	0	0	0	0	0	0	0	0	0	0	0
11	0	0	0	0	0	0	0	0	178	0	0	0	0	0	0	0	0	0	0	0	0	0	0	0	0	0	0	0	0	0	0	0	66	26	0	0	0	0	0	0
11.5	0	0	0	0	0	0	0	0	0	0	0	0	0	0	0	0	0	0	0	0	0	0	0	0	0	13	0	0	0	0	4	0	0	0	0	0	0	0	0	0
12	0	0	0	0	0	0	0	0	1	0	0	0	0	0	0	0	0	0	0	0	0	0	0	0	31	NaN	0	0	0	0	0	0	0	0	0	0	0	0	0	0
12.5	0	0	0	0	0	0	0	0	0	0	0	0	0	0	0	0	0	56	0	0	0	0	0	0	31	NaN	0	145	0	0	0	0	0	0	0	0	0	0	0	0
13	0	0	0	0	0	0	0	0	0	0	0	0	0	0	0	0	0	147	0	0	0	0	0	0	31	NaN	0	0	0	0	0	0	0	0	0	0	0	0	0	0
13.5	0	0	0	0	0	0	0	0	0	49	0	0	0	0	0	75	0	0	0	0	0	0	0	0	0	NaN	0	0	0	0	0	0	0	0	0	0	0	0	0	0
14	0	0	0	0	0	0	0	0	0	0	0	0	0	0	0	0	0	0	0	0	0	107	0	48	0	NaN	0	0	0	0	0	0	0	17	0	5	0	0	0	0
14.5	0	0	0	0	0	0	0	0	0	0	0	0	0	0	73	0	0	0	0	34	0	0	0	0	0	NaN	0	0	0	0	68	0	0	0	0	0	0	0	0	0
15	0	0	0	7	0	0	0	0	0	0	0	0	0	0	41	0	0	0	0	0	0	0	0	0	NaN	NaN	0	0	0	0	0	0	0	0	0	0	0	0	0	0
15.5	0	0	0	0	0	0	0	0	0	0	0	0	0	0	0	0	0	0	0	0	0	0	0	0	NaN	NaN	0	0	0	0	0	0	0	0	0	0	0	0	0	0
16	0	0	0	0	0	0	0	0	0	0	0	0	0	0	0	0	0	0	0	0	0	0	0	0	NaN	NaN	0	0	0	0	0	0	0	0	0	0	0	0	0	0
16.5	0	0	0	0	0	0	0	45	0	0	0	0	0	0	0	0	0	0	0	0	0	0	0	0	NaN	NaN	0	0	0	0	19	0	0	0	0	0	0	0	26	0
17	0	0	0	0	0	0	0	0	0	0	0	0	0	0	0	0	0	0	0	0	0	0	0	0	NaN	NaN	0	0	0	0	0	0	39	0	0	3	0	0	0	0
17.5	0	0	0	0	0	0	0	0	0	0	0	0	0	0	0	0	0	0	0	0	0	0	0	0	NaN	NaN	0	0	0	0	0	49	0	0	0	0	0	0	0	0
18	0	0	0	0	0	0	0	0	0	0	0	174	0	0	0	0	0	0	0	0	0	0	0	31	NaN	NaN	9	0	0	0	0	0	0	0	0	0	0	0	33	0
18.5	0	0	0	0	0	0	0	0	0	0	0	0	0	0	0	0	0	0	0	0	0	0	0	0	NaN	NaN	0	0	0	0	0	0	0	0	0	0	0	0	0	0
19	0	0	0	0	0	0	0	0	0	56	0	0	0	27	0	0	10	0	0	0	10	0	0	0	NaN	NaN	0	0	0	0	0	0	0	0	0	0	0	0	0	31
19.5	0	0	0	0	0	0	0	0	0	0	0	0	0	0	0	0	0	248	0	0	0	0	0	0	NaN	NaN	0	0	0	0	0	48	0	0	0	0	0	0	0	0
20	0	0	0	0	0	0	0	0	0	1	0	0	0	0	0	0	0	0	0	0	0	0	0	0	NaN	NaN	0	0	0	0	0	0	0	0	0	0	0	0	0	0
20.5	0	0	0	0	0	0	0	0	0	0	0	0	0	0	0	0	0	0	0	0	0	0	0	0	NaN	NaN	0	0	0	0	0	0	0	0	0	0	0	0	0	0
21	0	0	0	0	0	0	0	0	0	0	0	0	0	0	0	0	0	0	0	0	0	0	0	0	NaN	NaN	0	0	0	0	0	0	0	0	0	0	0	0	6	40
21.5	0	0	0	0	0	0	0	0	0	0	0	0	0	0	0	0	0	0	0	0	0	0	28	0	NaN	NaN	0	0	0	0	0	0	0	0	0	0	0	0	1	0
22	0	0	0	0	0	0	0	0	0	0	0	0	0	0	0	0	0	0	0	0	0	0	0	0	NaN	NaN	0	0	0	0	0	0	0	0	0	0	0	0	0	0
22.5	0	0	0	0	0	0	0	0	0	0	0	0	0	0	0	0	0	0	0	0	0	0	0	0	NaN	NaN	0	0	0	0	0	0	0	0	0	0	0	0	0	0
23	0	0	0	0	0	0	0	0	0	0	0	0	0	0	0	0	0	0	0	0	0	0	0	0	NaN	NaN	0	0	0	55	0	0	0	0	0	0	0	0	0	0
23.5	0	0	0	0	0	0	0	0	0	0	0	0	0	0	0	0	0	0	47	0	0	0	0	0	NaN	NaN	0	0	0	0	0	0	0	0	0	0	0	0	0	0
24	0	0	0	0	0	0	0	0	0	0	0	0	0	0	0	0	0	0	0	0	0	5	0	0	NaN	NaN	0	0	0	0	0	0	0	0	0	0	0	0	0	0
24.5	0	0	15	0	0	0	0	0	0	0	0	0	0	0	0	0	0	0	0	82	0	0	0	0	NaN	NaN	0	0	0	0	0	0	NaN	0	0	0	0	0	0	0
25	0	0	0	0	0	0	0	0	0	0	0	0	0	0	0	0	0	0	0	0	0	0	0	0	NaN	NaN	0	0	0	0	0	0	NaN	0	0	0	0	0	0	17
25.5	0	0	0	0	0	0	0	0	0	0	0	0	0	0	0	0	0	0	0	0	0	0	0	0	NaN	NaN	0	0	0	0	0	0	NaN	0	0	0	0	0	0	0
26	0	0	0	0	0	0	0	0	0	0	0	0	0	0	0	0	0	0	0	0	0	0	0	0	NaN	NaN	0	0	0	0	0	0	NaN	0	0	0	0	0	0	0
26.5	0	0	0	0	0	0	0	0	0	0	0	0	0	0	0	0	0	0	0	56	0	0	0	0	NaN	NaN	0	0	0	0	0	0	NaN	0	0	0	0	0	0	0
27	0	0	0	0	0	0	0	0	0	0	NaN	0	0	0	0	0	0	0	0	0	0	0	0	0	NaN	NaN	0	0	0	0	0	0	NaN	0	0	133	1	0	0	0
27.5	0	0	0	0	0	0	0	0	0	0	NaN	0	0	0	0	0	0	0	0	0	0	0	1	0	NaN	NaN	0	0	0	0	0	0	NaN	0	0	0	0	0	0	0
28	0	0	0	0	0	0	0	0	0	0	NaN	0	0	0	0	0	0	0	0	0	0	0	0	0	NaN	NaN	0	0	0	0	0	0	NaN	0	0	0	0	0	0	0
28.5	0	0	0	0	0	0	0	0	0	0	NaN	0	0	0	0	12	0	0	0	0	0	0	0	1	NaN	NaN	0	0	0	0	0	0	NaN	0	68	0	0	0	0	2
29	0	0	0	0	0	0	0	0	NaN	0	NaN	0	0	0	0	0	0	0	0	26	0	0	0	0	NaN	NaN	0	0	0	0	0	0	NaN	0	0	0	0	0	0	0
29.5	0	0	0	0	0	0	0	0	NaN	0	NaN	0	0	0	0	0	0	0	0	0	0	0	0	0	NaN	NaN	0	0	0	0	0	0	NaN	0	0	0	0	0	0	0
30	0	0	0	0	0	0	0	0	NaN	0	NaN	0	0	0	0	0	0	0	0	0	0	0	0	0	NaN	NaN	0	0	0	0	0	0	NaN	0	0	0	0	0	0	22
30.5	0	0	NaN	0	0	0	0	0	NaN	0	NaN	0	0	0	0	0	0	0	0	0	0	0	0	0	NaN	NaN	0	0	0	0	0	2	NaN	0	0	0	0	0	0	0
31	0	0	NaN	0	0	0	0	0	NaN	0	NaN	0	0	0	0	0	0	0	0	0	NaN	1	0	0	NaN	NaN	0	0	0	0	0	18	NaN	0	0	0	0	7	0	0
31.5	0	0	NaN	0	0	0	0	0	NaN	6	NaN	0	0	0	0	0	0	0	0	35	NaN	0	0	0	NaN	NaN	0	0	0	0	0	122	NaN	0	0	0	0	0	2	0
32	0	0	NaN	0	0	0	0	0	NaN	0	NaN	0	0	0	0	0	0	0	0	0	NaN	0	0	0	NaN	NaN	0	0	NaN	0	0	0	NaN	0	0	0	0	0	0	0
32.5	0	0	NaN	0	0	0	0	0	NaN	0	NaN	0	0	0	0	0	0	0	0	0	NaN	NaN	0	0	NaN	NaN	0	0	NaN	0	0	0	NaN	0	0	0	0	0	0	0
33	0	0	NaN	0	0	0	0	0	NaN	0	NaN	0	0	0	0	0	0	0	0	0	NaN	NaN	0	0	NaN	NaN	0	0	NaN	0	0	0	NaN	0	0	0	0	0	NaN	0
33.5	0	0	NaN	0	0	0	0	0	NaN	0	NaN	0	0	0	0	0	0	0	0	0	NaN	NaN	0	0	NaN	NaN	0	0	NaN	0	0	0	NaN	0	0	0	0	0	NaN	0
34	0	0	NaN	0	0	0	13	0	NaN	0	NaN	0	0	0	0	44	0	0	0	0	NaN	NaN	0	0	NaN	NaN	0	0	NaN	0	0	0	NaN	NaN	0	0	0	0	NaN	0
34.5	0	0	NaN	0	0	0	0	0	NaN	0	NaN	0	0	0	0	0	0	0	0	12	NaN	NaN	0	NaN	NaN	NaN	0	0	NaN	0	0	0	NaN	NaN	0	0	0	0	NaN	93
35	0	0	NaN	0	0	0	0	NaN	NaN	0	NaN	0	0	0	0	0	0	0	0	0	NaN	NaN	NaN	NaN	NaN	NaN	0	0	NaN	0	0	0	NaN	NaN	0	0	0	0	NaN	0
35.5	0	0	NaN	0	0	0	0	NaN	NaN	0	NaN	0	0	0	0	0	0	0	0	0	NaN	NaN	NaN	NaN	NaN	NaN	0	0	NaN	0	0	NaN	NaN	NaN	0	0	0	0	NaN	0
36	0	0	NaN	0	0	0	0	NaN	NaN	NaN	NaN	0	0	0	0	0	0	0	0	0	NaN	NaN	NaN	NaN	NaN	NaN	0	0	NaN	0	0	NaN	NaN	NaN	24	0	0	0	NaN	0
36.5	0	0	NaN	0	0	0	0	NaN	NaN	NaN	NaN	0	0	0	0	0	0	0	0	0	NaN	NaN	NaN	NaN	NaN	NaN	0	0	NaN	0	0	NaN	NaN	NaN	0	0	0	0	NaN	17
37	0	NaN	NaN	0	0	0	0	NaN	NaN	NaN	NaN	0	0	0	0	0	0	0	0	0	NaN	NaN	NaN	NaN	NaN	NaN	0	0	NaN	0	0	NaN	NaN	NaN	0	0	0	0	NaN	0
37.5	0	NaN	NaN	0	0	0	0	NaN	NaN	NaN	NaN	0	0	0	0	0	0	0	0	0	NaN	NaN	NaN	NaN	NaN	NaN	0	0	NaN	0	0	NaN	NaN	NaN	0	0	0	NaN	NaN	0
38	0	NaN	NaN	NaN	0	0	0	NaN	NaN	NaN	NaN	0	0	0	0	0	0	0	0	0	NaN	NaN	NaN	NaN	NaN	NaN	NaN	0	NaN	0	16	NaN	NaN	NaN	0	0	0	NaN	NaN	0
38.5	0	NaN	NaN	NaN	0	0	0	NaN	NaN	NaN	NaN	0	0	0	0	0	0	0	0	67	NaN	NaN	NaN	NaN	NaN	NaN	NaN	0	NaN	0	NaN	NaN	NaN	NaN	0	0	0	NaN	NaN	0
39	NaN	NaN	NaN	NaN	0	0	0	NaN	NaN	NaN	NaN	0	0	0	0	0	0	0	0	0	NaN	NaN	NaN	NaN	NaN	NaN	NaN	NaN	NaN	0	NaN	NaN	NaN	NaN	0	0	0	NaN	NaN	52
39.5	NaN	NaN	NaN	NaN	0	0	0	NaN	NaN	NaN	NaN	0	0	0	0	0	0	0	0	0	NaN	NaN	NaN	NaN	NaN	NaN	NaN	NaN	NaN	NaN	NaN	NaN	NaN	NaN	0	0	0	NaN	NaN	0
40	NaN	NaN	NaN	NaN	0	NaN	NaN	NaN	NaN	NaN	NaN	0	0	0	0	0	0	0	0	0	NaN	NaN	NaN	NaN	NaN	NaN	NaN	NaN	NaN	NaN	NaN	NaN	NaN	NaN	0	0	0	NaN	NaN	0
40.5	NaN	NaN	NaN	NaN	0	NaN	NaN	NaN	NaN	NaN	NaN	0	0	0	0	0	0	0	0	NaN	NaN	NaN	NaN	NaN	NaN	NaN	NaN	NaN	NaN	NaN	NaN	NaN	NaN	NaN	0	0	0	NaN	NaN	NaN
41	NaN	NaN	NaN	NaN	0	NaN	NaN	NaN	NaN	NaN	NaN	0	0	0	0	0	NaN	0	0	NaN	NaN	NaN	NaN	NaN	NaN	NaN	NaN	NaN	NaN	NaN	NaN	NaN	NaN	NaN	0	0	0	NaN	NaN	NaN
41.5	NaN	NaN	NaN	NaN	0	NaN	NaN	NaN	NaN	NaN	NaN	0	0	NaN	NaN	0	NaN	0	0	NaN	NaN	NaN	NaN	NaN	NaN	NaN	NaN	NaN	NaN	NaN	NaN	NaN	NaN	NaN	0	0	0	NaN	NaN	NaN
42	NaN	NaN	NaN	NaN	0	NaN	NaN	NaN	NaN	NaN	NaN	0	NaN	NaN	NaN	0	NaN	0	0	NaN	NaN	NaN	NaN	NaN	NaN	NaN	NaN	NaN	NaN	NaN	NaN	NaN	NaN	NaN	0	0	0	NaN	NaN	NaN
42.5	NaN	NaN	NaN	NaN	0	NaN	NaN	NaN	NaN	NaN	NaN	0	NaN	NaN	NaN	NaN	NaN	0	0	NaN	NaN	NaN	NaN	NaN	NaN	NaN	NaN	NaN	NaN	NaN	NaN	NaN	NaN	NaN	0	0	0	NaN	NaN	NaN
43	NaN	NaN	NaN	NaN	0	NaN	NaN	NaN	NaN	NaN	NaN	0	NaN	NaN	NaN	NaN	NaN	0	0	NaN	NaN	NaN	NaN	NaN	NaN	NaN	NaN	NaN	NaN	NaN	NaN	NaN	NaN	NaN	0	0	0	NaN	NaN	NaN
43.5	NaN	NaN	NaN	NaN	0	NaN	NaN	NaN	NaN	NaN	NaN	0	NaN	NaN	NaN	NaN	NaN	0	NaN	NaN	NaN	NaN	NaN	NaN	NaN	NaN	NaN	NaN	NaN	NaN	NaN	NaN	NaN	NaN	0	0	NaN	NaN	NaN	NaN
44	NaN	NaN	NaN	NaN	0	NaN	NaN	NaN	NaN	NaN	NaN	0	NaN	NaN	NaN	NaN	NaN	NaN	NaN	NaN	NaN	NaN	NaN	NaN	NaN	NaN	NaN	NaN	NaN	NaN	NaN	NaN	NaN	NaN	0	0	NaN	NaN	NaN	NaN
44.5	NaN	NaN	NaN	NaN	0	NaN	NaN	NaN	NaN	NaN	NaN	NaN	NaN	NaN	NaN	NaN	NaN	NaN	NaN	NaN	NaN	NaN	NaN	NaN	NaN	NaN	NaN	NaN	NaN	NaN	NaN	NaN	NaN	NaN	NaN	0	NaN	NaN	NaN	NaN
45	NaN	NaN	NaN	NaN	0	NaN	NaN	NaN	NaN	NaN	NaN	NaN	NaN	NaN	NaN	NaN	NaN	NaN	NaN	NaN	NaN	NaN	NaN	NaN	NaN	NaN	NaN	NaN	NaN	NaN	NaN	NaN	NaN	NaN	NaN	NaN	NaN	NaN	NaN	NaN
45.5	NaN	NaN	NaN	NaN	0	NaN	NaN	NaN	NaN	NaN	NaN	NaN	NaN	NaN	NaN	NaN	NaN	NaN	NaN	NaN	NaN	NaN	NaN	NaN	NaN	NaN	NaN	NaN	NaN	NaN	NaN	NaN	NaN	NaN	NaN	NaN	NaN	NaN	NaN	NaN
46	NaN	NaN	NaN	NaN	0	NaN	NaN	NaN	NaN	NaN	NaN	NaN	NaN	NaN	NaN	NaN	NaN	NaN	NaN	NaN	NaN	NaN	NaN	NaN	NaN	NaN	NaN	NaN	NaN	NaN	NaN	NaN	NaN	NaN	NaN	NaN	NaN	NaN	NaN	NaN
46.5	NaN	NaN	NaN	NaN	0	NaN	NaN	NaN	NaN	NaN	NaN	NaN	NaN	NaN	NaN	NaN	NaN	NaN	NaN	NaN	NaN	NaN	NaN	NaN	NaN	NaN	NaN	NaN	NaN	NaN	NaN	NaN	NaN	NaN	NaN	NaN	NaN	NaN	NaN	NaN
47	NaN	NaN	NaN	NaN	0	NaN	NaN	NaN	NaN	NaN	NaN	NaN	NaN	NaN	NaN	NaN	NaN	NaN	NaN	NaN	NaN	NaN	NaN	NaN	NaN	NaN	NaN	NaN	NaN	NaN	NaN	NaN	NaN	NaN	NaN	NaN	NaN	NaN	NaN	NaN
47.5	NaN	NaN	NaN	NaN	0	NaN	NaN	NaN	NaN	NaN	NaN	NaN	NaN	NaN	NaN	NaN	NaN	NaN	NaN	NaN	NaN	NaN	NaN	NaN	NaN	NaN	NaN	NaN	NaN	NaN	NaN	NaN	NaN	NaN	NaN	NaN	NaN	NaN	NaN	NaN
48	NaN	NaN	NaN	NaN	0	NaN	NaN	NaN	NaN	NaN	NaN	NaN	NaN	NaN	NaN	NaN	NaN	NaN	NaN	NaN	NaN	NaN	NaN	NaN	NaN	NaN	NaN	NaN	NaN	NaN	NaN	NaN	NaN	NaN	NaN	NaN	NaN	NaN	NaN	NaN
48.5	NaN	NaN	NaN	NaN	NaN	NaN	NaN	NaN	NaN	NaN	NaN	NaN	NaN	NaN	NaN	NaN	NaN	NaN	NaN	NaN	NaN	NaN	NaN	NaN	NaN	NaN	NaN	NaN	NaN	NaN	NaN	NaN	NaN	NaN	NaN	NaN	NaN	NaN	NaN	NaN
49	NaN	NaN	NaN	NaN	NaN	NaN	NaN	NaN	NaN	NaN	NaN	NaN	NaN	NaN	NaN	NaN	NaN	NaN	NaN	NaN	NaN	NaN	NaN	NaN	NaN	NaN	NaN	NaN	NaN	NaN	NaN	NaN	NaN	NaN	NaN	NaN	NaN	NaN	NaN	NaN
