# Supplementary material for: Longitudinal imaging of Caenorhabditis elegans in a microfabricated device reveals variation in behavioral decline during aging
Source: eLife. 2017 May 31;6:e26652. doi: 10.7554/eLife.26652 (PMC5484621; doi:10.7554/eLife.26652)
Supplement: Figure 8—source data 1. — DOI: http://dx.doi.org/10.7554/eLife.26652.026 [file elife-26652-fig8-data1.zip › SourceData_Figure8/SpontaneousLocomotion/SpontaneousLocomotion_N2_daf2RNAi.csv]

1.5	280	272	260	103	308	323	295	294	324	94	85	324	325	335	330	219	78	268	227	250	38	79	456	311	305	0	61	38	201	358	414	295	373	260	420	422	379	405	312	357
2	230	248	214	223	303	266	192	322	366	100	210	264	252	235	357	305	162	203	216	311	306	297	226	279	115	0	26	377	335	191	167	180	108	242	233	188	172	194	166	445
2.5	179	225	168	344	298	208	88	350	407	106	334	205	179	136	385	392	247	138	205	372	44	328	328	317	291	0	321	365	375	182	206	363	331	89	381	489	458	403	289	396
3	230	248	177	320	298	208	192	350	379	106	334	264	252	235	385	322	219	203	205	347	150	212	227	363	11	0	99	323	356	463	131	280	165	147	189	349	483	376	51	461
3.5	386	289	177	320	287	138	406	416	379	157	408	314	451	280	424	322	219	338	126	347	273	158	374	412	185	0	330	404	371	248	262	331	205	250	416	437	349	381	184	369
4	230	248	177	320	287	138	192	350	379	106	334	264	252	235	385	322	219	203	126	347	71	298	541	330	62	0	263	408	387	369	293	280	142	288	410	296	304	280	14	445
4.5	368	248	177	320	287	138	199	350	379	157	334	264	293	280	385	322	219	278	126	347	352	129	448	467	58	0	146	70	337	226	364	280	433	304	414	231	501	436	171	528
5	368	248	373	320	287	351	199	350	379	329	334	264	293	485	385	322	219	278	361	347	71	195	448	330	58	0	148	70	337	226	293	280	239	288	414	231	304	280	45	445
5.5	368	248	373	320	287	351	415	350	379	329	334	264	293	485	385	322	219	335	361	347	196	195	448	330	58	0	148	70	337	226	294	280	239	288	523	231	304	407	79	445
6	368	188	373	73	323	351	199	316	379	422	298	232	293	512	153	381	84	278	456	175	196	195	448	330	58	71	148	210	337	226	294	291	239	288	523	231	304	407	79	445
6.5	38	85	376	106	250	410	468	46	99	329	315	186	243	485	203	48	105	335	361	175	196	195	243	65	58	178	148	28	235	154	119	307	239	177	532	184	73	111	45	170
7	178	332	373	9	79	64	415	46	54	329	315	157	243	80	289	164	98	352	120	141	196	121	175	233	208	284	293	339	465	518	294	323	165	213	523	311	153	407	79	304
7.5	121	0	0	106	351	17	301	40	154	114	43	295	4	53	0	164	88	0	22	140	174	284	0	163	0	NaN	144	210	10	71	140	NaN	93	1	246	182	0	202	0	76
8	185	127	202	0	326	196	308	0	86	115	315	18	51	0	326	0	10	181	0	38	224	433	584	551	1	NaN	420	318	263	555	435	NaN	435	374	880	471	391	560	28	1168
8.5	20	26	0	297	19	0	149	0	12	0	360	30	38	124	0	143	0	7	85	147	0	37	0	2	0	NaN	79	103	26	152	58	NaN	41	0	0	431	0	168	0	249
9	60	102	59	287	44	83	0	276	142	57	133	0	222	0	100	55	238	138	116	3	0	57	0	0	0	NaN	51	9	0	297	100	NaN	0	294	11	475	0	42	0	270
9.5	23	44	124	0	0	352	26	142	305	119	0	296	382	56	333	82	170	0	83	13	0	57	0	0	1	NaN	100	0	0	23	175	NaN	143	20	0	61	0	500	0	103
10	69	179	218	225	0	152	0	80	86	63	118	239	342	273	168	435	0	0	83	79	0	41	220	0	0	NaN	163	0	0	0	393	NaN	0	324	0	43	0	277	0	182
10.5	52	0	20	228	49	161	0	0	260	39	74	53	123	0	0	70	20	22	23	88	29	127	0	0	0	NaN	124	0	0	0	250	NaN	21	0	0	270	0	334	0	0
11	8	0	0	96	0	0	0	0	232	98	0	1	31	120	213	21	230	0	0	15	0	24	17	0	0	NaN	0	0	0	0	71	NaN	0	0	0	342	0	82	0	0
11.5	212	0	317	92	12	0	172	85	0	0	159	88	145	109	0	158	75	0	257	31	0	27	5	0	0	NaN	0	0	0	31	70	NaN	0	0	15	361	0	0	0	0
12	89	37	0	0	28	94	0	0	431	0	0	189	31	30	85	473	0	0	0	0	0	18	0	0	0	NaN	20	0	9	47	65	NaN	0	0	9	43	0	0	0	0
12.5	34	58	0	19	0	0	0	64	0	49	24	102	222	71	161	300	0	0	46	0	0	0	0	0	0	NaN	0	0	0	0	166	NaN	0	0	0	196	0	0	0	0
13	34	37	76	3	71	186	13	1	19	181	13	70	308	63	113	261	0	36	81	0	0	0	0	91	0	NaN	0	0	9	47	90	NaN	0	0	3	43	0	0	0	0
13.5	0	0	0	0	0	25	0	0	0	0	0	0	277	137	0	169	0	0	0	0	0	0	0	0	0	NaN	0	0	10	0	90	NaN	0	0	0	0	0	0	0	0
14	0	0	0	3	0	0	26	0	0	52	0	30	341	12	108	0	0	0	184	0	0	0	0	105	0	NaN	0	0	0	147	35	NaN	0	0	0	0	0	0	NaN	0
14.5	0	0	0	0	0	340	59	0	19	0	0	0	191	79	82	0	0	0	81	0	0	0	27	91	0	NaN	0	72	0	0	43	NaN	0	33	NaN	23	0	0	NaN	0
15	0	0	0	0	0	107	0	0	91	0	0	0	33	32	74	254	0	0	0	0	0	0	71	0	0	NaN	0	0	0	0	0	NaN	0	0	NaN	0	0	0	NaN	0
15.5	0	0	0	0	0	0	0	0	0	0	4	197	231	72	0	0	0	0	0	0	0	0	0	8	0	NaN	3	0	0	0	145	NaN	0	0	NaN	0	0	0	NaN	0
16	0	0	83	0	0	15	0	0	0	0	83	0	182	0	0	0	0	0	63	0	0	0	189	6	0	NaN	0	0	0	0	36	NaN	0	0	NaN	0	0	0	NaN	9
16.5	0	0	0	0	0	0	15	0	0	0	0	0	0	0	65	0	0	0	0	0	0	0	47	0	0	NaN	0	0	0	0	163	NaN	0	0	NaN	0	0	0	NaN	0
17	0	0	0	0	0	0	0	0	0	0	0	0	115	0	0	0	0	0	0	0	0	0	0	18	0	NaN	0	0	0	0	32	NaN	0	0	NaN	0	0	0	NaN	0
17.5	0	0	0	0	0	0	0	0	0	0	0	0	5	0	0	0	0	0	0	0	0	0	0	0	0	NaN	0	0	0	0	0	NaN	0	0	NaN	0	0	0	NaN	0
18	0	0	0	78	0	0	0	0	0	0	0	0	0	59	0	0	0	0	0	0	217	0	0	0	0	NaN	0	0	0	0	5	NaN	0	0	NaN	0	0	0	NaN	0
18.5	0	0	0	0	0	0	0	0	0	136	0	0	28	0	0	0	0	0	12	115	0	0	0	26	0	NaN	0	0	0	0	68	NaN	0	0	NaN	0	0	0	NaN	NaN
19	118	0	77	0	0	0	0	0	0	0	0	144	0	0	0	0	0	0	0	62	0	0	0	0	0	NaN	0	0	0	0	0	NaN	0	0	NaN	0	0	0	NaN	NaN
19.5	0	0	0	0	0	0	0	0	0	0	0	39	251	0	0	0	0	0	0	15	0	0	0	0	0	NaN	0	0	0	0	0	NaN	0	0	NaN	0	0	0	NaN	NaN
20	0	0	0	0	0	0	11	0	0	23	0	0	0	0	0	0	0	0	0	77	0	0	0	0	NaN	NaN	0	0	NaN	0	0	NaN	0	NaN	NaN	0	NaN	0	NaN	NaN
20.5	0	0	0	4	0	0	0	0	0	14	0	0	0	0	0	0	0	63	46	17	0	0	0	0	NaN	NaN	0	0	NaN	0	0	NaN	0	NaN	NaN	0	NaN	0	NaN	NaN
21	0	0	25	0	0	51	0	0	0	0	0	0	0	0	0	0	0	0	0	1	0	0	0	0	NaN	NaN	3	0	NaN	0	0	NaN	0	NaN	NaN	0	NaN	135	NaN	NaN
21.5	0	0	0	0	0	0	0	0	0	0	0	0	0	0	0	0	0	0	0	0	0	0	0	0	NaN	NaN	0	0	NaN	0	41	NaN	11	NaN	NaN	NaN	NaN	0	NaN	NaN
22	23	0	0	0	0	0	0	0	0	0	0	0	34	0	0	0	2	0	9	0	0	0	0	0	NaN	NaN	0	0	NaN	0	0	NaN	169	NaN	NaN	NaN	NaN	0	NaN	NaN
22.5	0	0	0	0	0	0	0	0	0	0	0	0	59	0	0	0	0	0	88	18	0	0	0	0	NaN	NaN	0	8	NaN	0	0	NaN	0	NaN	NaN	NaN	NaN	0	NaN	NaN
23	0	0	0	0	0	0	0	0	0	0	0	0	0	0	0	0	0	0	0	0	0	0	0	0	NaN	NaN	0	0	NaN	0	0	NaN	0	NaN	NaN	NaN	NaN	0	NaN	NaN
23.5	0	0	0	0	0	0	0	0	0	0	93	0	7	0	0	0	103	0	0	0	0	0	NaN	0	NaN	NaN	0	0	NaN	0	0	NaN	0	NaN	NaN	NaN	NaN	NaN	NaN	NaN
24	0	0	0	0	0	0	0	0	0	0	0	0	36	0	0	0	0	0	45	0	0	0	NaN	0	NaN	NaN	0	0	NaN	NaN	0	NaN	0	NaN	NaN	NaN	NaN	NaN	NaN	NaN
24.5	0	0	0	0	0	0	0	0	0	0	0	0	0	0	0	87	0	0	0	32	0	NaN	NaN	0	NaN	NaN	17	0	NaN	NaN	0	NaN	0	NaN	NaN	NaN	NaN	NaN	NaN	NaN
25	0	0	0	0	0	0	0	0	0	0	0	0	0	0	0	0	0	0	0	0	0	NaN	NaN	0	NaN	NaN	0	0	NaN	NaN	0	NaN	0	NaN	NaN	NaN	NaN	NaN	NaN	NaN
25.5	0	0	0	0	0	0	0	0	0	0	0	0	0	0	0	0	0	0	0	0	0	NaN	NaN	NaN	NaN	NaN	0	0	NaN	NaN	0	NaN	0	NaN	NaN	NaN	NaN	NaN	NaN	NaN
26	0	0	0	0	0	0	0	0	0	0	0	0	0	0	0	97	0	0	0	0	0	NaN	NaN	NaN	NaN	NaN	0	NaN	NaN	NaN	0	NaN	0	NaN	NaN	NaN	NaN	NaN	NaN	NaN
26.5	0	0	0	0	0	0	0	0	0	0	0	0	2	0	11	0	0	0	23	0	0	NaN	NaN	NaN	NaN	NaN	0	NaN	NaN	NaN	0	NaN	0	NaN	NaN	NaN	NaN	NaN	NaN	NaN
27	0	0	0	0	0	0	0	0	0	0	0	0	12	0	0	0	0	0	5	0	0	NaN	NaN	NaN	NaN	NaN	NaN	NaN	NaN	NaN	0	NaN	0	NaN	NaN	NaN	NaN	NaN	NaN	NaN
27.5	0	0	0	0	0	0	0	0	NaN	0	0	0	0	0	0	36	4	0	0	0	NaN	NaN	NaN	NaN	NaN	NaN	NaN	NaN	NaN	NaN	0	NaN	0	NaN	NaN	NaN	NaN	NaN	NaN	NaN
28	0	0	0	0	0	0	0	0	NaN	0	0	0	0	0	0	0	0	0	0	0	NaN	NaN	NaN	NaN	NaN	NaN	NaN	NaN	NaN	NaN	0	NaN	0	NaN	NaN	NaN	NaN	NaN	NaN	NaN
28.5	0	0	55	0	0	0	0	0	NaN	0	0	0	184	197	57	0	0	0	0	0	NaN	NaN	NaN	NaN	NaN	NaN	NaN	NaN	NaN	NaN	0	NaN	0	NaN	NaN	NaN	NaN	NaN	NaN	NaN
29	0	7	0	0	0	0	0	0	NaN	0	11	0	0	0	0	0	0	0	0	0	NaN	NaN	NaN	NaN	NaN	NaN	NaN	NaN	NaN	NaN	0	NaN	141	NaN	NaN	NaN	NaN	NaN	NaN	NaN
29.5	0	0	9	0	0	0	0	0	NaN	0	0	0	2	0	0	0	0	0	0	0	NaN	NaN	NaN	NaN	NaN	NaN	NaN	NaN	NaN	NaN	0	NaN	0	NaN	NaN	NaN	NaN	NaN	NaN	NaN
30	0	0	0	0	0	0	0	0	NaN	0	0	0	0	3	0	18	0	0	0	0	NaN	NaN	NaN	NaN	NaN	NaN	NaN	NaN	NaN	NaN	0	NaN	19	NaN	NaN	NaN	NaN	NaN	NaN	NaN
30.5	0	0	0	0	0	0	NaN	0	NaN	0	0	0	0	0	0	0	0	0	0	0	NaN	NaN	NaN	NaN	NaN	NaN	NaN	NaN	NaN	NaN	0	NaN	0	NaN	NaN	NaN	NaN	NaN	NaN	NaN
31	0	0	0	0	0	0	NaN	0	NaN	0	0	0	0	0	0	0	0	0	0	0	NaN	NaN	NaN	NaN	NaN	NaN	NaN	NaN	NaN	NaN	0	NaN	0	NaN	NaN	NaN	NaN	NaN	NaN	NaN
31.5	0	0	0	0	0	0	NaN	0	NaN	0	0	0	0	0	0	0	0	0	0	0	NaN	NaN	NaN	NaN	NaN	NaN	NaN	NaN	NaN	NaN	0	NaN	0	NaN	NaN	NaN	NaN	NaN	NaN	NaN
32	0	0	0	NaN	NaN	NaN	NaN	0	NaN	0	0	0	0	NaN	0	0	0	0	0	0	NaN	NaN	NaN	NaN	NaN	NaN	NaN	NaN	NaN	NaN	0	NaN	0	NaN	NaN	NaN	NaN	NaN	NaN	NaN
32.5	0	0	0	NaN	NaN	NaN	NaN	0	NaN	0	0	0	0	NaN	0	0	0	0	0	0	NaN	NaN	NaN	NaN	NaN	NaN	NaN	NaN	NaN	NaN	0	NaN	0	NaN	NaN	NaN	NaN	NaN	NaN	NaN
33	0	0	0	NaN	NaN	NaN	NaN	0	NaN	0	0	0	0	NaN	0	0	0	0	0	0	NaN	NaN	NaN	NaN	NaN	NaN	NaN	NaN	NaN	NaN	0	NaN	0	NaN	NaN	NaN	NaN	NaN	NaN	NaN
33.5	0	0	0	NaN	NaN	NaN	NaN	0	NaN	0	0	0	0	NaN	0	0	0	0	0	0	NaN	NaN	NaN	NaN	NaN	NaN	NaN	NaN	NaN	NaN	1	NaN	0	NaN	NaN	NaN	NaN	NaN	NaN	NaN
34	0	0	0	NaN	NaN	NaN	NaN	0	NaN	0	0	0	19	NaN	0	0	15	0	0	0	NaN	NaN	NaN	NaN	NaN	NaN	NaN	NaN	NaN	NaN	0	NaN	0	NaN	NaN	NaN	NaN	NaN	NaN	NaN
34.5	0	0	0	NaN	NaN	NaN	NaN	0	NaN	0	0	0	8	NaN	0	0	0	0	0	0	NaN	NaN	NaN	NaN	NaN	NaN	NaN	NaN	NaN	NaN	NaN	NaN	73	NaN	NaN	NaN	NaN	NaN	NaN	NaN
35	0	0	NaN	NaN	NaN	NaN	NaN	0	NaN	0	0	0	0	NaN	0	0	0	0	0	0	NaN	NaN	NaN	NaN	NaN	NaN	NaN	NaN	NaN	NaN	NaN	NaN	NaN	NaN	NaN	NaN	NaN	NaN	NaN	NaN
35.5	0	0	NaN	NaN	NaN	NaN	NaN	0	NaN	0	0	0	167	NaN	0	0	0	10	0	0	NaN	NaN	NaN	NaN	NaN	NaN	NaN	NaN	NaN	NaN	NaN	NaN	NaN	NaN	NaN	NaN	NaN	NaN	NaN	NaN
36	0	0	NaN	NaN	NaN	NaN	NaN	0	NaN	0	0	0	32	NaN	0	0	0	0	0	0	NaN	NaN	NaN	NaN	NaN	NaN	NaN	NaN	NaN	NaN	NaN	NaN	NaN	NaN	NaN	NaN	NaN	NaN	NaN	NaN
36.5	0	0	NaN	NaN	NaN	NaN	NaN	0	NaN	0	0	0	7	NaN	0	0	0	0	0	28	NaN	NaN	NaN	NaN	NaN	NaN	NaN	NaN	NaN	NaN	NaN	NaN	NaN	NaN	NaN	NaN	NaN	NaN	NaN	NaN
37	6	0	NaN	NaN	NaN	NaN	NaN	0	NaN	0	0	0	0	NaN	50	9	0	0	0	13	NaN	NaN	NaN	NaN	NaN	NaN	NaN	NaN	NaN	NaN	NaN	NaN	NaN	NaN	NaN	NaN	NaN	NaN	NaN	NaN
37.5	0	0	NaN	NaN	NaN	NaN	NaN	0	NaN	4	0	0	NaN	NaN	0	0	0	0	0	109	NaN	NaN	NaN	NaN	NaN	NaN	NaN	NaN	NaN	NaN	NaN	NaN	NaN	NaN	NaN	NaN	NaN	NaN	NaN	NaN
38	13	0	NaN	NaN	NaN	NaN	NaN	0	NaN	0	0	0	NaN	NaN	0	111	NaN	0	0	0	NaN	NaN	NaN	NaN	NaN	NaN	NaN	NaN	NaN	NaN	NaN	NaN	NaN	NaN	NaN	NaN	NaN	NaN	NaN	NaN
38.5	0	0	NaN	NaN	NaN	NaN	NaN	0	NaN	0	0	0	NaN	NaN	0	84	NaN	0	0	94	NaN	NaN	NaN	NaN	NaN	NaN	NaN	NaN	NaN	NaN	NaN	NaN	NaN	NaN	NaN	NaN	NaN	NaN	NaN	NaN
39	1	15	NaN	NaN	NaN	NaN	NaN	0	NaN	0	0	0	NaN	NaN	0	0	NaN	0	6	0	NaN	NaN	NaN	NaN	NaN	NaN	NaN	NaN	NaN	NaN	NaN	NaN	NaN	NaN	NaN	NaN	NaN	NaN	NaN	NaN
39.5	0	0	NaN	NaN	NaN	NaN	NaN	0	NaN	0	0	0	NaN	NaN	63	11	NaN	0	0	5	NaN	NaN	NaN	NaN	NaN	NaN	NaN	NaN	NaN	NaN	NaN	NaN	NaN	NaN	NaN	NaN	NaN	NaN	NaN	NaN
40	0	34	NaN	NaN	NaN	NaN	NaN	0	NaN	0	0	0	NaN	NaN	0	0	NaN	0	0	0	NaN	NaN	NaN	NaN	NaN	NaN	NaN	NaN	NaN	NaN	NaN	NaN	NaN	NaN	NaN	NaN	NaN	NaN	NaN	NaN
40.5	0	6	NaN	NaN	NaN	NaN	NaN	0	NaN	1	0	0	NaN	NaN	13	0	NaN	0	0	0	NaN	NaN	NaN	NaN	NaN	NaN	NaN	NaN	NaN	NaN	NaN	NaN	NaN	NaN	NaN	NaN	NaN	NaN	NaN	NaN
41	0	NaN	NaN	NaN	NaN	NaN	NaN	0	NaN	52	0	0	NaN	NaN	0	0	NaN	0	0	0	NaN	NaN	NaN	NaN	NaN	NaN	NaN	NaN	NaN	NaN	NaN	NaN	NaN	NaN	NaN	NaN	NaN	NaN	NaN	NaN
41.5	0	NaN	NaN	NaN	NaN	NaN	NaN	NaN	NaN	0	0	0	NaN	NaN	0	11	NaN	0	0	85	NaN	NaN	NaN	NaN	NaN	NaN	NaN	NaN	NaN	NaN	NaN	NaN	NaN	NaN	NaN	NaN	NaN	NaN	NaN	NaN
42	0	NaN	NaN	NaN	NaN	NaN	NaN	NaN	NaN	NaN	0	0	NaN	NaN	0	0	NaN	0	10	73	NaN	NaN	NaN	NaN	NaN	NaN	NaN	NaN	NaN	NaN	NaN	NaN	NaN	NaN	NaN	NaN	NaN	NaN	NaN	NaN
42.5	0	NaN	NaN	NaN	NaN	NaN	NaN	NaN	NaN	NaN	0	0	NaN	NaN	0	0	NaN	0	0	0	NaN	NaN	NaN	NaN	NaN	NaN	NaN	NaN	NaN	NaN	NaN	NaN	NaN	NaN	NaN	NaN	NaN	NaN	NaN	NaN
43	0	NaN	NaN	NaN	NaN	NaN	NaN	NaN	NaN	NaN	NaN	0	NaN	NaN	0	0	NaN	0	0	0	NaN	NaN	NaN	NaN	NaN	NaN	NaN	NaN	NaN	NaN	NaN	NaN	NaN	NaN	NaN	NaN	NaN	NaN	NaN	NaN
43.5	NaN	NaN	NaN	NaN	NaN	NaN	NaN	NaN	NaN	NaN	NaN	NaN	NaN	NaN	0	0	NaN	0	0	15	NaN	NaN	NaN	NaN	NaN	NaN	NaN	NaN	NaN	NaN	NaN	NaN	NaN	NaN	NaN	NaN	NaN	NaN	NaN	NaN
44	NaN	NaN	NaN	NaN	NaN	NaN	NaN	NaN	NaN	NaN	NaN	NaN	NaN	NaN	0	0	NaN	0	0	0	NaN	NaN	NaN	NaN	NaN	NaN	NaN	NaN	NaN	NaN	NaN	NaN	NaN	NaN	NaN	NaN	NaN	NaN	NaN	NaN
44.5	NaN	NaN	NaN	NaN	NaN	NaN	NaN	NaN	NaN	NaN	NaN	NaN	NaN	NaN	0	0	NaN	NaN	0	0	NaN	NaN	NaN	NaN	NaN	NaN	NaN	NaN	NaN	NaN	NaN	NaN	NaN	NaN	NaN	NaN	NaN	NaN	NaN	NaN
45	NaN	NaN	NaN	NaN	NaN	NaN	NaN	NaN	NaN	NaN	NaN	NaN	NaN	NaN	0	1	NaN	NaN	NaN	22	NaN	NaN	NaN	NaN	NaN	NaN	NaN	NaN	NaN	NaN	NaN	NaN	NaN	NaN	NaN	NaN	NaN	NaN	NaN	NaN
45.5	NaN	NaN	NaN	NaN	NaN	NaN	NaN	NaN	NaN	NaN	NaN	NaN	NaN	NaN	NaN	0	NaN	NaN	NaN	0	NaN	NaN	NaN	NaN	NaN	NaN	NaN	NaN	NaN	NaN	NaN	NaN	NaN	NaN	NaN	NaN	NaN	NaN	NaN	NaN
46	NaN	NaN	NaN	NaN	NaN	NaN	NaN	NaN	NaN	NaN	NaN	NaN	NaN	NaN	NaN	0	NaN	NaN	NaN	0	NaN	NaN	NaN	NaN	NaN	NaN	NaN	NaN	NaN	NaN	NaN	NaN	NaN	NaN	NaN	NaN	NaN	NaN	NaN	NaN
46.5	NaN	NaN	NaN	NaN	NaN	NaN	NaN	NaN	NaN	NaN	NaN	NaN	NaN	NaN	NaN	0	NaN	NaN	NaN	0	NaN	NaN	NaN	NaN	NaN	NaN	NaN	NaN	NaN	NaN	NaN	NaN	NaN	NaN	NaN	NaN	NaN	NaN	NaN	NaN
47	NaN	NaN	NaN	NaN	NaN	NaN	NaN	NaN	NaN	NaN	NaN	NaN	NaN	NaN	NaN	0	NaN	NaN	NaN	0	NaN	NaN	NaN	NaN	NaN	NaN	NaN	NaN	NaN	NaN	NaN	NaN	NaN	NaN	NaN	NaN	NaN	NaN	NaN	NaN
47.5	NaN	NaN	NaN	NaN	NaN	NaN	NaN	NaN	NaN	NaN	NaN	NaN	NaN	NaN	NaN	0	NaN	NaN	NaN	1	NaN	NaN	NaN	NaN	NaN	NaN	NaN	NaN	NaN	NaN	NaN	NaN	NaN	NaN	NaN	NaN	NaN	NaN	NaN	NaN
48	NaN	NaN	NaN	NaN	NaN	NaN	NaN	NaN	NaN	NaN	NaN	NaN	NaN	NaN	NaN	0	NaN	NaN	NaN	0	NaN	NaN	NaN	NaN	NaN	NaN	NaN	NaN	NaN	NaN	NaN	NaN	NaN	NaN	NaN	NaN	NaN	NaN	NaN	NaN
48.5	NaN	NaN	NaN	NaN	NaN	NaN	NaN	NaN	NaN	NaN	NaN	NaN	NaN	NaN	NaN	0	NaN	NaN	NaN	0	NaN	NaN	NaN	NaN	NaN	NaN	NaN	NaN	NaN	NaN	NaN	NaN	NaN	NaN	NaN	NaN	NaN	NaN	NaN	NaN
49	NaN	NaN	NaN	NaN	NaN	NaN	NaN	NaN	NaN	NaN	NaN	NaN	NaN	NaN	NaN	NaN	NaN	NaN	NaN	NaN	NaN	NaN	NaN	NaN	NaN	NaN	NaN	NaN	NaN	NaN	NaN	NaN	NaN	NaN	NaN	NaN	NaN	NaN	NaN	NaN
