# Supplementary material for: Longitudinal imaging of Caenorhabditis elegans in a microfabricated device reveals variation in behavioral decline during aging
Source: eLife. 2017 May 31;6:e26652. doi: 10.7554/eLife.26652 (PMC5484621; doi:10.7554/eLife.26652)
Supplement: Figure 8—source data 1. — DOI: http://dx.doi.org/10.7554/eLife.26652.026 [file elife-26652-fig8-data1.zip › SourceData_Figure8/SpontaneousLocomotion/SpontaneousLocomotion_N2_EV.csv]

1.5	79	122	295	333	319	283	156	408	222	198	328	267	444	270	185	45	287	78	278	234	223	180	119	350	358	248	285	288	423	418	354	156	322	236	297	72	284	401	324	183	143	358	120	346	339	432	221	433	302
2	134	65	275	278	340	331	272	376	249	261	370	179	460	187	235	90	194	174	291	181	111	297	389	372	352	182	275	185	423	137	113	279	311	366	319	58	290	463	320	381	280	202	209	289	324	452	190	434	326
2.5	189	8	254	223	361	378	388	344	276	324	413	90	476	104	285	134	102	270	304	127	322	34	386	278	263	390	175	419	136	223	291	399	389	411	413	45	327	413	388	167	217	340	465	368	284	473	326	363	369
3	189	65	275	278	340	337	388	344	276	324	413	179	460	187	235	134	194	174	291	127	118	180	312	376	435	95	377	265	305	211	375	397	398	369	171	45	291	351	623	182	270	337	220	380	352	382	437	148	22
3.5	420	119	335	366	113	337	447	118	405	432	439	224	70	222	130	420	272	119	63	27	129	89	487	453	110	210	386	401	122	61	432	271	377	328	221	119	282	526	314	447	61	38	457	355	272	551	546	284	80
4	189	65	275	278	113	337	388	118	276	324	413	179	70	187	130	134	194	119	63	27	216	42	548	347	423	352	415	354	191	356	229	572	319	321	415	71	147	396	561	384	53	44	282	260	210	532	397	549	168
4.5	189	65	275	366	113	337	388	118	276	324	439	179	70	222	130	420	249	119	63	27	86	231	541	335	245	435	294	504	256	534	440	274	273	115	386	274	154	292	805	487	282	238	497	77	123	538	313	274	74
5	189	65	275	366	139	381	388	195	276	324	516	179	192	241	215	464	249	119	114	98	183	86	541	347	245	352	294	354	191	356	377	274	273	115	386	167	147	292	561	384	53	44	282	260	210	532	397	346	168
5.5	189	65	275	366	145	381	388	195	276	324	516	179	192	316	215	464	249	210	114	349	183	231	541	349	245	435	294	504	256	534	377	274	273	115	386	274	154	292	561	459	282	222	411	277	455	538	553	346	377
6	126	59	205	424	139	381	376	195	263	257	548	56	371	241	215	472	249	210	379	349	183	231	541	434	249	435	294	504	256	534	377	274	273	115	386	274	168	292	561	459	282	222	411	277	455	538	553	346	377
6.5	127	25	65	197	462	397	291	371	354	254	516	61	192	316	445	464	307	74	114	98	183	86	167	434	59	164	81	320	182	227	377	228	196	58	90	167	44	269	90	137	26	8	163	498	455	173	553	346	458
7	477	199	290	289	145	208	233	48	111	151	417	127	57	415	40	137	189	296	71	585	934	707	364	349	450	487	494	553	397	567	304	320	401	386	352	322	769	168	544	459	326	222	411	277	1162	913	563	481	377
7.5	319	99	400	264	395	107	188	192	129	324	131	38	37	0	62	323	271	209	266	173	40	56	213	445	249	166	91	213	53	97	11	2	65	55	74	109	168	77	85	173	0	31	556	34	0	204	148	99	167
8	163	408	293	207	455	191	10	129	85	33	502	48	78	238	70	398	42	117	58	183	992	203	1268	1463	707	2117	579	645	396	613	545	1091	724	413	240	1040	735	331	960	706	617	286	533	671	982	1502	2091	1592	402
8.5	523	179	74	66	260	399	242	409	185	332	276	166	49	0	216	36	336	151	130	73	123	115	77	287	29	176	209	0	358	233	399	10	54	73	1	116	46	3	152	75	468	74	8	215	80	173	397	521	249
9	41	153	85	288	114	139	170	0	166	6	79	121	25	0	131	424	181	93	161	263	60	0	193	374	14	57	128	38	58	532	15	51	70	30	0	18	60	98	247	138	46	82	374	79	156	555	252	257	93
9.5	162	79	63	75	61	156	85	140	0	165	69	45	102	75	2	0	108	325	57	6	15	0	84	248	371	85	55	310	591	157	329	103	263	242	0	0	18	95	326	0	53	214	109	270	72	190	76	24	90
10	96	11	218	113	88	365	399	46	6	55	26	227	226	159	212	107	126	1	201	0	59	0	230	333	255	75	369	386	19	29	47	315	166	228	15	0	113	64	246	1020	321	43	83	344	84	48	51	64	52
10.5	149	127	205	73	376	109	9	75	0	100	17	0	345	479	307	301	0	18	8	351	115	0	373	84	136	83	46	381	121	33	45	40	59	388	16	12	266	0	208	0	43	38	0	221	299	243	598	135	33
11	13	6	420	142	202	83	193	154	0	23	0	79	124	12	133	2	159	288	20	185	269	0	43	93	0	21	363	164	5	322	19	109	55	80	15	0	25	0	6	0	0	87	2	163	219	113	92	411	47
11.5	287	253	411	0	23	179	315	134	0	0	32	135	123	210	0	122	57	13	21	424	197	NaN	402	202	0	45	65	232	124	237	8	526	19	161	0	NaN	91	0	164	0	18	247	8	228	89	254	272	218	31
12	378	75	0	18	202	10	392	79	124	41	19	128	0	25	0	282	109	100	0	178	190	NaN	153	31	146	14	119	166	141	145	137	128	8	13	0	NaN	127	113	42	0	27	47	168	85	85	128	198	7	220
12.5	45	110	150	20	60	56	155	219	0	15	0	83	0	110	133	307	67	124	10	222	66	NaN	329	212	269	14	191	70	89	176	29	58	52	264	0	NaN	216	NaN	83	0	0	182	3	128	99	188	192	257	0
13	79	94	82	97	291	204	380	101	4	19	19	112	564	54	133	46	187	63	161	178	190	NaN	323	64	307	14	119	166	150	145	142	145	30	40	0	NaN	127	NaN	83	49	27	180	22	128	85	128	198	87	22
13.5	127	170	296	221	2	17	507	185	0	0	0	129	0	0	114	247	9	242	30	41	80	NaN	323	39	307	0	87	152	25	0	142	145	0	10	NaN	NaN	26	NaN	88	49	0	180	20	296	48	0	49	53	4
14	0	130	27	97	157	106	131	89	0	0	91	122	570	0	330	92	63	63	17	103	452	NaN	19	50	288	0	95	400	150	0	319	248	NaN	40	NaN	NaN	5	NaN	45	0	0	93	0	0	70	0	284	0	22
14.5	45	184	88	36	7	139	22	283	0	19	0	422	45	0	40	118	232	18	107	82	0	NaN	3	64	309	0	48	0	225	0	35	130	NaN	10	NaN	NaN	93	NaN	15	67	55	0	22	45	27	112	160	87	0
15	0	85	40	55	112	32	14	211	0	0	0	0	214	0	27	46	85	23	0	25	79	NaN	133	100	172	NaN	8	221	17	NaN	509	128	NaN	4	NaN	NaN	0	NaN	25	0	NaN	66	0	174	26	2	156	0	0
15.5	149	69	64	45	68	0	3	40	80	0	0	0	136	0	51	193	143	0	0	120	0	NaN	85	193	97	NaN	8	0	17	NaN	4	130	NaN	4	NaN	NaN	0	NaN	163	21	NaN	64	0	141	76	15	88	0	0
16	0	56	114	141	0	54	203	20	7	0	0	0	118	0	19	46	19	34	0	220	0	NaN	96	0	222	NaN	34	194	15	NaN	0	185	NaN	62	NaN	NaN	0	NaN	0	0	NaN	0	0	0	0	0	4	0	0
16.5	0	55	0	118	0	16	145	189	0	0	0	0	201	0	0	0	39	5	0	224	0	NaN	11	0	0	NaN	0	0	177	NaN	0	132	NaN	79	NaN	NaN	2	NaN	199	0	NaN	127	0	0	15	52	153	0	0
17	0	0	6	8	8	0	0	70	0	0	0	0	121	68	0	3	0	0	123	110	0	NaN	57	0	0	NaN	0	0	0	NaN	278	89	NaN	13	NaN	NaN	0	NaN	110	0	NaN	0	0	68	0	247	173	0	12
17.5	0	0	0	17	0	0	79	203	0	0	0	0	90	362	0	0	0	0	264	171	19	NaN	0	NaN	0	NaN	22	0	0	NaN	229	0	NaN	0	NaN	NaN	0	NaN	37	0	NaN	NaN	0	96	0	103	137	0	0
18	0	0	0	218	0	0	0	100	0	NaN	0	0	0	51	0	74	73	0	146	0	NaN	NaN	178	NaN	34	NaN	0	58	0	NaN	131	30	NaN	NaN	NaN	NaN	9	NaN	186	0	NaN	NaN	0	0	0	0	27	NaN	0
18.5	0	0	0	0	0	0	0	94	0	NaN	0	0	0	0	0	0	49	0	94	1	NaN	NaN	0	NaN	0	NaN	0	158	NaN	NaN	129	13	NaN	NaN	NaN	NaN	0	NaN	128	0	NaN	NaN	NaN	0	0	74	186	NaN	0
19	11	NaN	0	0	0	0	0	104	0	NaN	0	0	0	105	0	0	21	0	257	101	NaN	NaN	0	NaN	66	NaN	0	97	NaN	NaN	21	0	NaN	NaN	NaN	NaN	0	NaN	118	0	NaN	NaN	NaN	0	0	0	18	NaN	17
19.5	0	NaN	0	0	0	0	0	69	0	NaN	0	0	137	347	NaN	0	0	0	100	0	NaN	NaN	47	NaN	15	NaN	0	0	NaN	NaN	255	29	NaN	NaN	NaN	NaN	0	NaN	37	0	NaN	NaN	NaN	188	50	0	310	NaN	NaN
20	35	NaN	0	23	0	0	0	7	0	NaN	0	0	136	181	NaN	0	0	0	12	0	NaN	NaN	0	NaN	0	NaN	NaN	0	NaN	NaN	0	0	NaN	NaN	NaN	NaN	NaN	NaN	0	0	NaN	NaN	NaN	0	0	0	0	NaN	NaN
20.5	8	NaN	0	36	0	0	0	237	0	NaN	NaN	0	131	376	NaN	0	0	0	121	0	NaN	NaN	0	NaN	0	NaN	NaN	0	NaN	NaN	0	0	NaN	NaN	NaN	NaN	NaN	NaN	0	0	NaN	NaN	NaN	0	0	0	0	NaN	NaN
21	0	NaN	0	0	0	0	0	0	0	NaN	NaN	0	164	0	NaN	0	63	0	193	0	NaN	NaN	0	NaN	49	NaN	NaN	0	NaN	NaN	0	0	NaN	NaN	NaN	NaN	NaN	NaN	32	0	NaN	NaN	NaN	157	0	0	14	NaN	NaN
21.5	0	NaN	0	0	0	0	0	0	NaN	NaN	NaN	0	0	0	NaN	0	0	0	21	0	NaN	NaN	NaN	NaN	0	NaN	NaN	133	NaN	NaN	0	0	NaN	NaN	NaN	NaN	NaN	NaN	96	257	NaN	NaN	NaN	NaN	0	3	288	NaN	NaN
22	0	NaN	0	0	0	0	0	0	NaN	NaN	NaN	0	0	0	NaN	0	0	0	87	0	NaN	NaN	NaN	NaN	0	NaN	NaN	30	NaN	NaN	0	0	NaN	NaN	NaN	NaN	NaN	NaN	0	0	NaN	NaN	NaN	NaN	59	0	49	NaN	NaN
22.5	0	NaN	12	0	3	0	0	0	NaN	NaN	NaN	0	0	0	NaN	0	0	0	117	0	NaN	NaN	NaN	NaN	0	NaN	NaN	0	NaN	NaN	0	NaN	NaN	NaN	NaN	NaN	NaN	NaN	0	0	NaN	NaN	NaN	NaN	NaN	0	0	NaN	NaN
23	0	NaN	0	0	0	0	0	0	NaN	NaN	NaN	0	0	0	NaN	0	0	0	0	0	NaN	NaN	NaN	NaN	NaN	NaN	NaN	0	NaN	NaN	0	NaN	NaN	NaN	NaN	NaN	NaN	NaN	NaN	15	NaN	NaN	NaN	NaN	NaN	NaN	115	NaN	NaN
23.5	0	NaN	9	0	45	0	0	0	NaN	NaN	NaN	0	0	0	NaN	187	0	0	9	0	NaN	NaN	NaN	NaN	NaN	NaN	NaN	0	NaN	NaN	0	NaN	NaN	NaN	NaN	NaN	NaN	NaN	NaN	21	NaN	NaN	NaN	NaN	NaN	NaN	0	NaN	NaN
24	0	NaN	0	0	0	0	NaN	0	NaN	NaN	NaN	0	0	0	NaN	0	0	0	27	0	NaN	NaN	NaN	NaN	NaN	NaN	NaN	0	NaN	NaN	NaN	NaN	NaN	NaN	NaN	NaN	NaN	NaN	NaN	NaN	NaN	NaN	NaN	NaN	NaN	NaN	0	NaN	NaN
24.5	0	NaN	0	0	0	0	NaN	0	NaN	NaN	NaN	0	0	0	NaN	0	0	0	6	0	NaN	NaN	NaN	NaN	NaN	NaN	NaN	0	NaN	NaN	NaN	NaN	NaN	NaN	NaN	NaN	NaN	NaN	NaN	NaN	NaN	NaN	NaN	NaN	NaN	NaN	0	NaN	NaN
25	NaN	NaN	0	0	NaN	0	NaN	0	NaN	NaN	NaN	0	0	0	NaN	0	0	NaN	0	0	NaN	NaN	NaN	NaN	NaN	NaN	NaN	43	NaN	NaN	NaN	NaN	NaN	NaN	NaN	NaN	NaN	NaN	NaN	NaN	NaN	NaN	NaN	NaN	NaN	NaN	NaN	NaN	NaN
25.5	NaN	NaN	0	0	NaN	0	NaN	0	NaN	NaN	NaN	0	0	0	NaN	0	0	NaN	0	0	NaN	NaN	NaN	NaN	NaN	NaN	NaN	NaN	NaN	NaN	NaN	NaN	NaN	NaN	NaN	NaN	NaN	NaN	NaN	NaN	NaN	NaN	NaN	NaN	NaN	NaN	NaN	NaN	NaN
26	NaN	NaN	0	0	NaN	1	NaN	0	NaN	NaN	NaN	22	0	0	NaN	0	0	NaN	0	0	NaN	NaN	NaN	NaN	NaN	NaN	NaN	NaN	NaN	NaN	NaN	NaN	NaN	NaN	NaN	NaN	NaN	NaN	NaN	NaN	NaN	NaN	NaN	NaN	NaN	NaN	NaN	NaN	NaN
26.5	NaN	NaN	0	0	NaN	19	NaN	0	NaN	NaN	NaN	8	NaN	0	NaN	0	0	NaN	0	0	NaN	NaN	NaN	NaN	NaN	NaN	NaN	NaN	NaN	NaN	NaN	NaN	NaN	NaN	NaN	NaN	NaN	NaN	NaN	NaN	NaN	NaN	NaN	NaN	NaN	NaN	NaN	NaN	NaN
27	NaN	NaN	0	8	NaN	NaN	NaN	0	NaN	NaN	NaN	8	NaN	0	NaN	0	NaN	NaN	0	0	NaN	NaN	NaN	NaN	NaN	NaN	NaN	NaN	NaN	NaN	NaN	NaN	NaN	NaN	NaN	NaN	NaN	NaN	NaN	NaN	NaN	NaN	NaN	NaN	NaN	NaN	NaN	NaN	NaN
27.5	NaN	NaN	0	0	NaN	NaN	NaN	0	NaN	NaN	NaN	0	NaN	0	NaN	0	NaN	NaN	0	NaN	NaN	NaN	NaN	NaN	NaN	NaN	NaN	NaN	NaN	NaN	NaN	NaN	NaN	NaN	NaN	NaN	NaN	NaN	NaN	NaN	NaN	NaN	NaN	NaN	NaN	NaN	NaN	NaN	NaN
28	NaN	NaN	NaN	0	NaN	NaN	NaN	0	NaN	NaN	NaN	0	NaN	0	NaN	0	NaN	NaN	0	NaN	NaN	NaN	NaN	NaN	NaN	NaN	NaN	NaN	NaN	NaN	NaN	NaN	NaN	NaN	NaN	NaN	NaN	NaN	NaN	NaN	NaN	NaN	NaN	NaN	NaN	NaN	NaN	NaN	NaN
28.5	NaN	NaN	NaN	0	NaN	NaN	NaN	0	NaN	NaN	NaN	0	NaN	0	NaN	0	NaN	NaN	0	NaN	NaN	NaN	NaN	NaN	NaN	NaN	NaN	NaN	NaN	NaN	NaN	NaN	NaN	NaN	NaN	NaN	NaN	NaN	NaN	NaN	NaN	NaN	NaN	NaN	NaN	NaN	NaN	NaN	NaN
29	NaN	NaN	NaN	0	NaN	NaN	NaN	0	NaN	NaN	NaN	0	NaN	0	NaN	4	NaN	NaN	0	NaN	NaN	NaN	NaN	NaN	NaN	NaN	NaN	NaN	NaN	NaN	NaN	NaN	NaN	NaN	NaN	NaN	NaN	NaN	NaN	NaN	NaN	NaN	NaN	NaN	NaN	NaN	NaN	NaN	NaN
29.5	NaN	NaN	NaN	0	NaN	NaN	NaN	0	NaN	NaN	NaN	0	NaN	0	NaN	9	NaN	NaN	NaN	NaN	NaN	NaN	NaN	NaN	NaN	NaN	NaN	NaN	NaN	NaN	NaN	NaN	NaN	NaN	NaN	NaN	NaN	NaN	NaN	NaN	NaN	NaN	NaN	NaN	NaN	NaN	NaN	NaN	NaN
30	NaN	NaN	NaN	0	NaN	NaN	NaN	0	NaN	NaN	NaN	0	NaN	0	NaN	0	NaN	NaN	NaN	NaN	NaN	NaN	NaN	NaN	NaN	NaN	NaN	NaN	NaN	NaN	NaN	NaN	NaN	NaN	NaN	NaN	NaN	NaN	NaN	NaN	NaN	NaN	NaN	NaN	NaN	NaN	NaN	NaN	NaN
30.5	NaN	NaN	NaN	0	NaN	NaN	NaN	0	NaN	NaN	NaN	NaN	NaN	NaN	NaN	0	NaN	NaN	NaN	NaN	NaN	NaN	NaN	NaN	NaN	NaN	NaN	NaN	NaN	NaN	NaN	NaN	NaN	NaN	NaN	NaN	NaN	NaN	NaN	NaN	NaN	NaN	NaN	NaN	NaN	NaN	NaN	NaN	NaN
31	NaN	NaN	NaN	0	NaN	NaN	NaN	0	NaN	NaN	NaN	NaN	NaN	NaN	NaN	0	NaN	NaN	NaN	NaN	NaN	NaN	NaN	NaN	NaN	NaN	NaN	NaN	NaN	NaN	NaN	NaN	NaN	NaN	NaN	NaN	NaN	NaN	NaN	NaN	NaN	NaN	NaN	NaN	NaN	NaN	NaN	NaN	NaN
31.5	NaN	NaN	NaN	0	NaN	NaN	NaN	0	NaN	NaN	NaN	NaN	NaN	NaN	NaN	0	NaN	NaN	NaN	NaN	NaN	NaN	NaN	NaN	NaN	NaN	NaN	NaN	NaN	NaN	NaN	NaN	NaN	NaN	NaN	NaN	NaN	NaN	NaN	NaN	NaN	NaN	NaN	NaN	NaN	NaN	NaN	NaN	NaN
32	NaN	NaN	NaN	0	NaN	NaN	NaN	NaN	NaN	NaN	NaN	NaN	NaN	NaN	NaN	NaN	NaN	NaN	NaN	NaN	NaN	NaN	NaN	NaN	NaN	NaN	NaN	NaN	NaN	NaN	NaN	NaN	NaN	NaN	NaN	NaN	NaN	NaN	NaN	NaN	NaN	NaN	NaN	NaN	NaN	NaN	NaN	NaN	NaN
32.5	NaN	NaN	NaN	0	NaN	NaN	NaN	NaN	NaN	NaN	NaN	NaN	NaN	NaN	NaN	NaN	NaN	NaN	NaN	NaN	NaN	NaN	NaN	NaN	NaN	NaN	NaN	NaN	NaN	NaN	NaN	NaN	NaN	NaN	NaN	NaN	NaN	NaN	NaN	NaN	NaN	NaN	NaN	NaN	NaN	NaN	NaN	NaN	NaN
33	NaN	NaN	NaN	0	NaN	NaN	NaN	NaN	NaN	NaN	NaN	NaN	NaN	NaN	NaN	NaN	NaN	NaN	NaN	NaN	NaN	NaN	NaN	NaN	NaN	NaN	NaN	NaN	NaN	NaN	NaN	NaN	NaN	NaN	NaN	NaN	NaN	NaN	NaN	NaN	NaN	NaN	NaN	NaN	NaN	NaN	NaN	NaN	NaN
33.5	NaN	NaN	NaN	0	NaN	NaN	NaN	NaN	NaN	NaN	NaN	NaN	NaN	NaN	NaN	NaN	NaN	NaN	NaN	NaN	NaN	NaN	NaN	NaN	NaN	NaN	NaN	NaN	NaN	NaN	NaN	NaN	NaN	NaN	NaN	NaN	NaN	NaN	NaN	NaN	NaN	NaN	NaN	NaN	NaN	NaN	NaN	NaN	NaN
34	NaN	NaN	NaN	0	NaN	NaN	NaN	NaN	NaN	NaN	NaN	NaN	NaN	NaN	NaN	NaN	NaN	NaN	NaN	NaN	NaN	NaN	NaN	NaN	NaN	NaN	NaN	NaN	NaN	NaN	NaN	NaN	NaN	NaN	NaN	NaN	NaN	NaN	NaN	NaN	NaN	NaN	NaN	NaN	NaN	NaN	NaN	NaN	NaN
34.5	NaN	NaN	NaN	49	NaN	NaN	NaN	NaN	NaN	NaN	NaN	NaN	NaN	NaN	NaN	NaN	NaN	NaN	NaN	NaN	NaN	NaN	NaN	NaN	NaN	NaN	NaN	NaN	NaN	NaN	NaN	NaN	NaN	NaN	NaN	NaN	NaN	NaN	NaN	NaN	NaN	NaN	NaN	NaN	NaN	NaN	NaN	NaN	NaN
35	NaN	NaN	NaN	0	NaN	NaN	NaN	NaN	NaN	NaN	NaN	NaN	NaN	NaN	NaN	NaN	NaN	NaN	NaN	NaN	NaN	NaN	NaN	NaN	NaN	NaN	NaN	NaN	NaN	NaN	NaN	NaN	NaN	NaN	NaN	NaN	NaN	NaN	NaN	NaN	NaN	NaN	NaN	NaN	NaN	NaN	NaN	NaN	NaN
35.5	NaN	NaN	NaN	0	NaN	NaN	NaN	NaN	NaN	NaN	NaN	NaN	NaN	NaN	NaN	NaN	NaN	NaN	NaN	NaN	NaN	NaN	NaN	NaN	NaN	NaN	NaN	NaN	NaN	NaN	NaN	NaN	NaN	NaN	NaN	NaN	NaN	NaN	NaN	NaN	NaN	NaN	NaN	NaN	NaN	NaN	NaN	NaN	NaN
36	NaN	NaN	NaN	0	NaN	NaN	NaN	NaN	NaN	NaN	NaN	NaN	NaN	NaN	NaN	NaN	NaN	NaN	NaN	NaN	NaN	NaN	NaN	NaN	NaN	NaN	NaN	NaN	NaN	NaN	NaN	NaN	NaN	NaN	NaN	NaN	NaN	NaN	NaN	NaN	NaN	NaN	NaN	NaN	NaN	NaN	NaN	NaN	NaN
36.5	NaN	NaN	NaN	0	NaN	NaN	NaN	NaN	NaN	NaN	NaN	NaN	NaN	NaN	NaN	NaN	NaN	NaN	NaN	NaN	NaN	NaN	NaN	NaN	NaN	NaN	NaN	NaN	NaN	NaN	NaN	NaN	NaN	NaN	NaN	NaN	NaN	NaN	NaN	NaN	NaN	NaN	NaN	NaN	NaN	NaN	NaN	NaN	NaN
37	NaN	NaN	NaN	8	NaN	NaN	NaN	NaN	NaN	NaN	NaN	NaN	NaN	NaN	NaN	NaN	NaN	NaN	NaN	NaN	NaN	NaN	NaN	NaN	NaN	NaN	NaN	NaN	NaN	NaN	NaN	NaN	NaN	NaN	NaN	NaN	NaN	NaN	NaN	NaN	NaN	NaN	NaN	NaN	NaN	NaN	NaN	NaN	NaN
37.5	NaN	NaN	NaN	0	NaN	NaN	NaN	NaN	NaN	NaN	NaN	NaN	NaN	NaN	NaN	NaN	NaN	NaN	NaN	NaN	NaN	NaN	NaN	NaN	NaN	NaN	NaN	NaN	NaN	NaN	NaN	NaN	NaN	NaN	NaN	NaN	NaN	NaN	NaN	NaN	NaN	NaN	NaN	NaN	NaN	NaN	NaN	NaN	NaN
38	NaN	NaN	NaN	NaN	NaN	NaN	NaN	NaN	NaN	NaN	NaN	NaN	NaN	NaN	NaN	NaN	NaN	NaN	NaN	NaN	NaN	NaN	NaN	NaN	NaN	NaN	NaN	NaN	NaN	NaN	NaN	NaN	NaN	NaN	NaN	NaN	NaN	NaN	NaN	NaN	NaN	NaN	NaN	NaN	NaN	NaN	NaN	NaN	NaN
38.5	NaN	NaN	NaN	NaN	NaN	NaN	NaN	NaN	NaN	NaN	NaN	NaN	NaN	NaN	NaN	NaN	NaN	NaN	NaN	NaN	NaN	NaN	NaN	NaN	NaN	NaN	NaN	NaN	NaN	NaN	NaN	NaN	NaN	NaN	NaN	NaN	NaN	NaN	NaN	NaN	NaN	NaN	NaN	NaN	NaN	NaN	NaN	NaN	NaN
39	NaN	NaN	NaN	NaN	NaN	NaN	NaN	NaN	NaN	NaN	NaN	NaN	NaN	NaN	NaN	NaN	NaN	NaN	NaN	NaN	NaN	NaN	NaN	NaN	NaN	NaN	NaN	NaN	NaN	NaN	NaN	NaN	NaN	NaN	NaN	NaN	NaN	NaN	NaN	NaN	NaN	NaN	NaN	NaN	NaN	NaN	NaN	NaN	NaN
39.5	NaN	NaN	NaN	NaN	NaN	NaN	NaN	NaN	NaN	NaN	NaN	NaN	NaN	NaN	NaN	NaN	NaN	NaN	NaN	NaN	NaN	NaN	NaN	NaN	NaN	NaN	NaN	NaN	NaN	NaN	NaN	NaN	NaN	NaN	NaN	NaN	NaN	NaN	NaN	NaN	NaN	NaN	NaN	NaN	NaN	NaN	NaN	NaN	NaN
40	NaN	NaN	NaN	NaN	NaN	NaN	NaN	NaN	NaN	NaN	NaN	NaN	NaN	NaN	NaN	NaN	NaN	NaN	NaN	NaN	NaN	NaN	NaN	NaN	NaN	NaN	NaN	NaN	NaN	NaN	NaN	NaN	NaN	NaN	NaN	NaN	NaN	NaN	NaN	NaN	NaN	NaN	NaN	NaN	NaN	NaN	NaN	NaN	NaN
40.5	NaN	NaN	NaN	NaN	NaN	NaN	NaN	NaN	NaN	NaN	NaN	NaN	NaN	NaN	NaN	NaN	NaN	NaN	NaN	NaN	NaN	NaN	NaN	NaN	NaN	NaN	NaN	NaN	NaN	NaN	NaN	NaN	NaN	NaN	NaN	NaN	NaN	NaN	NaN	NaN	NaN	NaN	NaN	NaN	NaN	NaN	NaN	NaN	NaN
41	NaN	NaN	NaN	NaN	NaN	NaN	NaN	NaN	NaN	NaN	NaN	NaN	NaN	NaN	NaN	NaN	NaN	NaN	NaN	NaN	NaN	NaN	NaN	NaN	NaN	NaN	NaN	NaN	NaN	NaN	NaN	NaN	NaN	NaN	NaN	NaN	NaN	NaN	NaN	NaN	NaN	NaN	NaN	NaN	NaN	NaN	NaN	NaN	NaN
41.5	NaN	NaN	NaN	NaN	NaN	NaN	NaN	NaN	NaN	NaN	NaN	NaN	NaN	NaN	NaN	NaN	NaN	NaN	NaN	NaN	NaN	NaN	NaN	NaN	NaN	NaN	NaN	NaN	NaN	NaN	NaN	NaN	NaN	NaN	NaN	NaN	NaN	NaN	NaN	NaN	NaN	NaN	NaN	NaN	NaN	NaN	NaN	NaN	NaN
42	NaN	NaN	NaN	NaN	NaN	NaN	NaN	NaN	NaN	NaN	NaN	NaN	NaN	NaN	NaN	NaN	NaN	NaN	NaN	NaN	NaN	NaN	NaN	NaN	NaN	NaN	NaN	NaN	NaN	NaN	NaN	NaN	NaN	NaN	NaN	NaN	NaN	NaN	NaN	NaN	NaN	NaN	NaN	NaN	NaN	NaN	NaN	NaN	NaN
42.5	NaN	NaN	NaN	NaN	NaN	NaN	NaN	NaN	NaN	NaN	NaN	NaN	NaN	NaN	NaN	NaN	NaN	NaN	NaN	NaN	NaN	NaN	NaN	NaN	NaN	NaN	NaN	NaN	NaN	NaN	NaN	NaN	NaN	NaN	NaN	NaN	NaN	NaN	NaN	NaN	NaN	NaN	NaN	NaN	NaN	NaN	NaN	NaN	NaN
43	NaN	NaN	NaN	NaN	NaN	NaN	NaN	NaN	NaN	NaN	NaN	NaN	NaN	NaN	NaN	NaN	NaN	NaN	NaN	NaN	NaN	NaN	NaN	NaN	NaN	NaN	NaN	NaN	NaN	NaN	NaN	NaN	NaN	NaN	NaN	NaN	NaN	NaN	NaN	NaN	NaN	NaN	NaN	NaN	NaN	NaN	NaN	NaN	NaN
43.5	NaN	NaN	NaN	NaN	NaN	NaN	NaN	NaN	NaN	NaN	NaN	NaN	NaN	NaN	NaN	NaN	NaN	NaN	NaN	NaN	NaN	NaN	NaN	NaN	NaN	NaN	NaN	NaN	NaN	NaN	NaN	NaN	NaN	NaN	NaN	NaN	NaN	NaN	NaN	NaN	NaN	NaN	NaN	NaN	NaN	NaN	NaN	NaN	NaN
44	NaN	NaN	NaN	NaN	NaN	NaN	NaN	NaN	NaN	NaN	NaN	NaN	NaN	NaN	NaN	NaN	NaN	NaN	NaN	NaN	NaN	NaN	NaN	NaN	NaN	NaN	NaN	NaN	NaN	NaN	NaN	NaN	NaN	NaN	NaN	NaN	NaN	NaN	NaN	NaN	NaN	NaN	NaN	NaN	NaN	NaN	NaN	NaN	NaN
44.5	NaN	NaN	NaN	NaN	NaN	NaN	NaN	NaN	NaN	NaN	NaN	NaN	NaN	NaN	NaN	NaN	NaN	NaN	NaN	NaN	NaN	NaN	NaN	NaN	NaN	NaN	NaN	NaN	NaN	NaN	NaN	NaN	NaN	NaN	NaN	NaN	NaN	NaN	NaN	NaN	NaN	NaN	NaN	NaN	NaN	NaN	NaN	NaN	NaN
45	NaN	NaN	NaN	NaN	NaN	NaN	NaN	NaN	NaN	NaN	NaN	NaN	NaN	NaN	NaN	NaN	NaN	NaN	NaN	NaN	NaN	NaN	NaN	NaN	NaN	NaN	NaN	NaN	NaN	NaN	NaN	NaN	NaN	NaN	NaN	NaN	NaN	NaN	NaN	NaN	NaN	NaN	NaN	NaN	NaN	NaN	NaN	NaN	NaN
45.5	NaN	NaN	NaN	NaN	NaN	NaN	NaN	NaN	NaN	NaN	NaN	NaN	NaN	NaN	NaN	NaN	NaN	NaN	NaN	NaN	NaN	NaN	NaN	NaN	NaN	NaN	NaN	NaN	NaN	NaN	NaN	NaN	NaN	NaN	NaN	NaN	NaN	NaN	NaN	NaN	NaN	NaN	NaN	NaN	NaN	NaN	NaN	NaN	NaN
46	NaN	NaN	NaN	NaN	NaN	NaN	NaN	NaN	NaN	NaN	NaN	NaN	NaN	NaN	NaN	NaN	NaN	NaN	NaN	NaN	NaN	NaN	NaN	NaN	NaN	NaN	NaN	NaN	NaN	NaN	NaN	NaN	NaN	NaN	NaN	NaN	NaN	NaN	NaN	NaN	NaN	NaN	NaN	NaN	NaN	NaN	NaN	NaN	NaN
46.5	NaN	NaN	NaN	NaN	NaN	NaN	NaN	NaN	NaN	NaN	NaN	NaN	NaN	NaN	NaN	NaN	NaN	NaN	NaN	NaN	NaN	NaN	NaN	NaN	NaN	NaN	NaN	NaN	NaN	NaN	NaN	NaN	NaN	NaN	NaN	NaN	NaN	NaN	NaN	NaN	NaN	NaN	NaN	NaN	NaN	NaN	NaN	NaN	NaN
47	NaN	NaN	NaN	NaN	NaN	NaN	NaN	NaN	NaN	NaN	NaN	NaN	NaN	NaN	NaN	NaN	NaN	NaN	NaN	NaN	NaN	NaN	NaN	NaN	NaN	NaN	NaN	NaN	NaN	NaN	NaN	NaN	NaN	NaN	NaN	NaN	NaN	NaN	NaN	NaN	NaN	NaN	NaN	NaN	NaN	NaN	NaN	NaN	NaN
47.5	NaN	NaN	NaN	NaN	NaN	NaN	NaN	NaN	NaN	NaN	NaN	NaN	NaN	NaN	NaN	NaN	NaN	NaN	NaN	NaN	NaN	NaN	NaN	NaN	NaN	NaN	NaN	NaN	NaN	NaN	NaN	NaN	NaN	NaN	NaN	NaN	NaN	NaN	NaN	NaN	NaN	NaN	NaN	NaN	NaN	NaN	NaN	NaN	NaN
48	NaN	NaN	NaN	NaN	NaN	NaN	NaN	NaN	NaN	NaN	NaN	NaN	NaN	NaN	NaN	NaN	NaN	NaN	NaN	NaN	NaN	NaN	NaN	NaN	NaN	NaN	NaN	NaN	NaN	NaN	NaN	NaN	NaN	NaN	NaN	NaN	NaN	NaN	NaN	NaN	NaN	NaN	NaN	NaN	NaN	NaN	NaN	NaN	NaN
48.5	NaN	NaN	NaN	NaN	NaN	NaN	NaN	NaN	NaN	NaN	NaN	NaN	NaN	NaN	NaN	NaN	NaN	NaN	NaN	NaN	NaN	NaN	NaN	NaN	NaN	NaN	NaN	NaN	NaN	NaN	NaN	NaN	NaN	NaN	NaN	NaN	NaN	NaN	NaN	NaN	NaN	NaN	NaN	NaN	NaN	NaN	NaN	NaN	NaN
49	NaN	NaN	NaN	NaN	NaN	NaN	NaN	NaN	NaN	NaN	NaN	NaN	NaN	NaN	NaN	NaN	NaN	NaN	NaN	NaN	NaN	NaN	NaN	NaN	NaN	NaN	NaN	NaN	NaN	NaN	NaN	NaN	NaN	NaN	NaN	NaN	NaN	NaN	NaN	NaN	NaN	NaN	NaN	NaN	NaN	NaN	NaN	NaN	NaN
[truncated: 31 more columns]
