# Supplementary material for: Longitudinal imaging of Caenorhabditis elegans in a microfabricated device reveals variation in behavioral decline during aging
Source: eLife. 2017 May 31;6:e26652. doi: 10.7554/eLife.26652 (PMC5484621; doi:10.7554/eLife.26652)
Supplement: Figure 8—source data 1. — DOI: http://dx.doi.org/10.7554/eLife.26652.026 [file elife-26652-fig8-data1.zip › SourceData_Figure8/SpontaneousLocomotion/SpontaneousLocomotion_N2_odr10RNAi.csv]

1.5	40	293	15	45	67	19	258	215	84	214	285	9	49	110	48	27	264	87	119	24	356	466	478	327	215	198	700	433	267	262	394	290	340	462	324	381	359	465	397	462
2	138	333	47	30	171	118	319	194	191	228	269	64	152	250	159	71	259	120	189	27	413	168	376	180	67	169	415	99	437	263	439	128	486	373	294	204	473	519	430	510
2.5	236	373	79	15	275	218	379	173	298	242	253	120	254	391	270	114	254	153	258	30	431	248	519	265	215	189	392	336	369	505	115	279	522	193	509	509	551	368	492	475
3	138	333	79	30	275	199	379	194	298	242	253	120	254	250	270	114	259	120	189	30	123	386	468	322	125	63	619	265	310	351	140	404	306	63	341	432	291	521	505	419
3.5	68	126	149	188	290	199	379	311	371	395	33	330	326	145	345	399	323	82	89	394	390	406	256	303	306	51	307	203	107	544	219	94	346	131	446	67	328	475	420	311
4	68	126	79	30	275	199	379	194	298	242	33	120	254	145	270	114	259	82	89	30	163	344	287	351	190	119	307	385	140	224	98	180	511	495	311	196	523	362	525	544
4.5	68	126	79	188	275	199	379	311	298	395	33	330	254	145	270	399	270	82	89	363	189	138	284	242	8	87	679	215	67	566	85	495	238	133	216	99	306	127	442	195
5	68	321	79	188	275	238	379	311	298	395	48	330	254	145	270	399	270	125	384	363	163	138	284	242	8	119	307	385	140	234	98	255	324	275	311	196	306	362	442	435
5.5	117	321	286	188	275	238	379	311	298	395	112	330	254	244	270	399	270	125	391	397	189	138	284	242	8	195	515	448	315	566	145	495	324	275	370	196	306	371	442	435
6	117	321	13	286	106	397	344	343	290	395	48	422	170	113	86	403	270	278	474	363	189	264	284	242	182	195	515	448	315	566	145	586	324	275	464	307	306	382	442	435
6.5	10	322	286	151	96	238	97	238	29	384	143	61	217	244	408	380	331	125	384	472	150	121	194	36	182	195	82	467	315	234	145	255	324	275	464	322	68	382	402	435
7	274	202	382	98	92	81	47	92	79	381	112	308	94	442	107	134	187	12	391	397	414	1001	564	398	284	348	515	448	600	605	457	723	479	344	370	182	440	371	646	221
7.5	193	352	228	168	60	62	79	110	38	13	80	43	171	21	118	61	374	58	210	480	88	264	158	33	182	49	200	426	112	147	143	586	109	162	552	307	288	458	292	145
8	59	0	258	138	6	0	197	160	29	276	43	68	45	21	317	252	61	268	34	381	365	919	759	534	45	202	257	553	385	296	301	835	396	597	273	379	671	576	547	487
8.5	0	139	46	214	64	330	30	78	221	412	55	264	53	23	139	0	302	NaN	31	0	129	178	107	103	2	0	398	30	0	187	172	199	81	202	416	310	501	145	329	228
9	0	202	32	6	198	209	72	362	195	302	108	44	0	0	36	0	48	NaN	57	317	277	31	142	62	NaN	0	131	275	21	119	127	222	466	175	260	181	418	183	325	145
9.5	0	22	1	70	63	18	47	116	1	104	124	100	NaN	410	188	328	41	NaN	23	314	336	288	72	43	NaN	0	146	51	10	217	31	222	234	71	428	108	271	276	551	241
10	14	80	8	45	165	280	47	352	42	55	26	9	NaN	147	77	335	194	NaN	226	4	29	146	40	48	NaN	0	396	111	106	420	29	208	226	219	242	194	188	275	345	280
10.5	0	250	61	66	21	257	254	62	32	77	39	306	NaN	164	110	324	61	NaN	252	376	18	273	50	21	NaN	NaN	357	93	454	212	0	247	240	288	0	0	433	250	134	262
11	45	193	23	56	80	32	181	0	351	65	105	389	NaN	6	157	9	32	NaN	77	73	100	169	92	110	NaN	NaN	291	48	218	427	240	0	253	115	189	0	290	240	45	135
11.5	75	14	216	248	287	92	155	84	0	0	58	186	NaN	383	112	480	6	NaN	75	0	41	147	0	0	NaN	NaN	259	173	190	338	137	235	144	69	95	1	173	247	49	81
12	5	285	203	99	72	383	9	0	0	42	46	27	NaN	171	0	139	160	NaN	207	3	80	176	NaN	8	NaN	NaN	48	62	49	112	0	182	160	133	102	17	344	223	220	65
12.5	2	138	11	26	33	0	106	0	93	0	54	22	NaN	15	74	49	50	NaN	289	240	33	0	NaN	58	NaN	NaN	292	37	257	271	112	412	207	212	215	0	135	64	26	54
13	2	3	158	65	75	79	31	49	252	49	5	141	NaN	60	146	240	243	NaN	298	13	104	135	NaN	8	NaN	NaN	58	62	257	218	70	367	207	133	215	0	384	223	220	54
13.5	0	79	74	54	15	79	0	44	141	24	0	276	NaN	118	74	0	134	NaN	4	51	178	135	NaN	0	NaN	NaN	58	101	46	166	0	188	293	0	120	0	384	82	236	0
14	2	98	28	64	144	16	312	0	37	214	0	83	NaN	15	66	407	0	NaN	0	126	91	0	NaN	3	NaN	NaN	20	0	261	218	70	146	78	0	223	0	399	234	19	18
14.5	0	0	0	34	240	4	292	18	12	31	0	78	NaN	225	185	240	12	NaN	0	346	104	3	NaN	0	NaN	NaN	29	0	39	0	44	367	0	0	0	0	309	122	60	1
15	0	275	37	8	77	211	320	16	0	9	0	219	NaN	239	221	0	26	NaN	74	104	3	0	NaN	0	NaN	NaN	67	0	31	0	0	219	127	0	151	115	207	381	70	NaN
15.5	0	0	0	0	103	95	192	13	16	85	0	52	NaN	338	73	0	0	NaN	11	88	64	65	NaN	NaN	NaN	NaN	0	0	0	24	5	0	0	0	150	152	318	180	30	NaN
16	0	208	0	3	22	7	185	9	0	243	0	51	NaN	140	47	0	0	NaN	0	90	0	94	NaN	NaN	NaN	NaN	1	153	0	264	0	87	109	0	0	160	250	195	0	NaN
16.5	0	59	0	0	12	0	314	22	11	53	0	6	NaN	339	70	0	0	NaN	0	53	0	1	NaN	NaN	NaN	NaN	NaN	NaN	0	0	0	0	0	0	0	212	309	218	0	NaN
17	0	123	0	100	4	190	38	25	0	27	0	24	NaN	128	34	0	0	NaN	0	106	127	193	NaN	NaN	NaN	NaN	NaN	NaN	19	NaN	0	69	45	0	300	116	127	96	0	NaN
17.5	0	131	227	0	65	0	144	0	0	115	NaN	0	NaN	57	25	0	0	NaN	12	73	NaN	0	NaN	NaN	NaN	NaN	NaN	NaN	0	NaN	0	231	136	212	88	55	174	0	0	NaN
18	0	1	0	7	80	0	32	0	0	3	NaN	4	NaN	78	13	0	0	NaN	0	59	NaN	0	NaN	NaN	NaN	NaN	NaN	NaN	NaN	NaN	0	149	0	0	167	67	0	0	0	NaN
18.5	0	0	NaN	3	4	0	0	0	0	0	NaN	0	NaN	73	0	0	0	NaN	0	76	NaN	61	NaN	NaN	NaN	NaN	NaN	NaN	NaN	NaN	101	211	NaN	10	133	0	0	0	0	NaN
19	0	0	NaN	4	23	0	8	0	0	102	NaN	0	NaN	0	0	0	0	NaN	39	0	NaN	0	NaN	NaN	NaN	NaN	NaN	NaN	NaN	NaN	35	201	NaN	0	158	0	40	NaN	0	NaN
19.5	0	0	NaN	0	0	0	0	5	0	130	NaN	0	NaN	0	0	0	0	NaN	17	0	NaN	73	NaN	NaN	NaN	NaN	NaN	NaN	NaN	NaN	34	0	NaN	0	206	25	28	NaN	0	NaN
20	0	0	NaN	NaN	0	0	0	NaN	0	129	NaN	156	NaN	0	0	0	0	NaN	0	0	NaN	NaN	NaN	NaN	NaN	NaN	NaN	NaN	NaN	NaN	0	0	NaN	NaN	0	0	0	NaN	0	NaN
20.5	0	34	NaN	NaN	0	243	0	NaN	0	27	NaN	0	NaN	34	0	0	0	NaN	0	0	NaN	NaN	NaN	NaN	NaN	NaN	NaN	NaN	NaN	NaN	0	0	NaN	NaN	0	0	0	NaN	0	NaN
21	0	85	NaN	NaN	NaN	336	150	NaN	0	7	NaN	0	NaN	0	0	0	0	NaN	20	90	NaN	NaN	NaN	NaN	NaN	NaN	NaN	NaN	NaN	NaN	111	0	NaN	NaN	0	86	1	NaN	0	NaN
21.5	0	0	NaN	NaN	NaN	0	0	NaN	0	0	NaN	0	NaN	0	0	0	0	NaN	0	0	NaN	NaN	NaN	NaN	NaN	NaN	NaN	NaN	NaN	NaN	2	130	NaN	NaN	0	15	152	NaN	0	NaN
22	0	26	NaN	NaN	NaN	0	0	NaN	NaN	0	NaN	0	NaN	0	0	0	20	NaN	0	0	NaN	NaN	NaN	NaN	NaN	NaN	NaN	NaN	NaN	NaN	38	285	NaN	NaN	0	0	162	NaN	0	NaN
22.5	0	0	NaN	NaN	NaN	0	31	NaN	NaN	0	NaN	0	NaN	0	33	0	0	NaN	0	0	NaN	NaN	NaN	NaN	NaN	NaN	NaN	NaN	NaN	NaN	255	11	NaN	NaN	4	0	3	NaN	0	NaN
23	0	0	NaN	NaN	NaN	0	0	NaN	NaN	0	NaN	0	NaN	0	0	0	0	NaN	0	0	NaN	NaN	NaN	NaN	NaN	NaN	NaN	NaN	NaN	NaN	0	2	NaN	NaN	42	NaN	28	NaN	NaN	NaN
23.5	0	0	NaN	NaN	NaN	0	0	NaN	NaN	28	NaN	0	NaN	0	0	0	0	NaN	0	5	NaN	NaN	NaN	NaN	NaN	NaN	NaN	NaN	NaN	NaN	0	0	NaN	NaN	44	NaN	0	NaN	NaN	NaN
24	0	0	NaN	NaN	NaN	0	0	NaN	NaN	0	NaN	0	NaN	0	NaN	111	0	NaN	0	0	NaN	NaN	NaN	NaN	NaN	NaN	NaN	NaN	NaN	NaN	25	0	NaN	NaN	0	NaN	NaN	NaN	NaN	NaN
24.5	NaN	0	NaN	NaN	NaN	0	0	NaN	NaN	0	NaN	1	NaN	0	NaN	170	0	NaN	0	26	NaN	NaN	NaN	NaN	NaN	NaN	NaN	NaN	NaN	NaN	0	0	NaN	NaN	0	NaN	NaN	NaN	NaN	NaN
25	NaN	0	NaN	NaN	NaN	0	0	NaN	NaN	0	NaN	0	NaN	0	NaN	0	NaN	NaN	NaN	0	NaN	NaN	NaN	NaN	NaN	NaN	NaN	NaN	NaN	NaN	0	NaN	NaN	NaN	0	NaN	NaN	NaN	NaN	NaN
25.5	NaN	0	NaN	NaN	NaN	0	0	NaN	NaN	0	NaN	0	NaN	0	NaN	0	NaN	NaN	NaN	0	NaN	NaN	NaN	NaN	NaN	NaN	NaN	NaN	NaN	NaN	NaN	NaN	NaN	NaN	0	NaN	NaN	NaN	NaN	NaN
26	NaN	0	NaN	NaN	NaN	0	0	NaN	NaN	0	NaN	9	NaN	50	NaN	4	NaN	NaN	NaN	0	NaN	NaN	NaN	NaN	NaN	NaN	NaN	NaN	NaN	NaN	NaN	NaN	NaN	NaN	0	NaN	NaN	NaN	NaN	NaN
26.5	NaN	0	NaN	NaN	NaN	0	0	NaN	NaN	0	NaN	NaN	NaN	49	NaN	0	NaN	NaN	NaN	0	NaN	NaN	NaN	NaN	NaN	NaN	NaN	NaN	NaN	NaN	NaN	NaN	NaN	NaN	NaN	NaN	NaN	NaN	NaN	NaN
27	NaN	0	NaN	NaN	NaN	0	0	NaN	NaN	0	NaN	NaN	NaN	0	NaN	0	NaN	NaN	NaN	70	NaN	NaN	NaN	NaN	NaN	NaN	NaN	NaN	NaN	NaN	NaN	NaN	NaN	NaN	NaN	NaN	NaN	NaN	NaN	NaN
27.5	NaN	0	NaN	NaN	NaN	0	0	NaN	NaN	5	NaN	NaN	NaN	0	NaN	0	NaN	NaN	NaN	NaN	NaN	NaN	NaN	NaN	NaN	NaN	NaN	NaN	NaN	NaN	NaN	NaN	NaN	NaN	NaN	NaN	NaN	NaN	NaN	NaN
28	NaN	0	NaN	NaN	NaN	0	NaN	NaN	NaN	0	NaN	NaN	NaN	NaN	NaN	0	NaN	NaN	NaN	NaN	NaN	NaN	NaN	NaN	NaN	NaN	NaN	NaN	NaN	NaN	NaN	NaN	NaN	NaN	NaN	NaN	NaN	NaN	NaN	NaN
28.5	NaN	0	NaN	NaN	NaN	0	NaN	NaN	NaN	34	NaN	NaN	NaN	NaN	NaN	0	NaN	NaN	NaN	NaN	NaN	NaN	NaN	NaN	NaN	NaN	NaN	NaN	NaN	NaN	NaN	NaN	NaN	NaN	NaN	NaN	NaN	NaN	NaN	NaN
29	NaN	0	NaN	NaN	NaN	0	NaN	NaN	NaN	0	NaN	NaN	NaN	NaN	NaN	0	NaN	NaN	NaN	NaN	NaN	NaN	NaN	NaN	NaN	NaN	NaN	NaN	NaN	NaN	NaN	NaN	NaN	NaN	NaN	NaN	NaN	NaN	NaN	NaN
29.5	NaN	0	NaN	NaN	NaN	NaN	NaN	NaN	NaN	4	NaN	NaN	NaN	NaN	NaN	0	NaN	NaN	NaN	NaN	NaN	NaN	NaN	NaN	NaN	NaN	NaN	NaN	NaN	NaN	NaN	NaN	NaN	NaN	NaN	NaN	NaN	NaN	NaN	NaN
30	NaN	0	NaN	NaN	NaN	NaN	NaN	NaN	NaN	0	NaN	NaN	NaN	NaN	NaN	0	NaN	NaN	NaN	NaN	NaN	NaN	NaN	NaN	NaN	NaN	NaN	NaN	NaN	NaN	NaN	NaN	NaN	NaN	NaN	NaN	NaN	NaN	NaN	NaN
30.5	NaN	0	NaN	NaN	NaN	NaN	NaN	NaN	NaN	0	NaN	NaN	NaN	NaN	NaN	NaN	NaN	NaN	NaN	NaN	NaN	NaN	NaN	NaN	NaN	NaN	NaN	NaN	NaN	NaN	NaN	NaN	NaN	NaN	NaN	NaN	NaN	NaN	NaN	NaN
31	NaN	0	NaN	NaN	NaN	NaN	NaN	NaN	NaN	0	NaN	NaN	NaN	NaN	NaN	NaN	NaN	NaN	NaN	NaN	NaN	NaN	NaN	NaN	NaN	NaN	NaN	NaN	NaN	NaN	NaN	NaN	NaN	NaN	NaN	NaN	NaN	NaN	NaN	NaN
31.5	NaN	0	NaN	NaN	NaN	NaN	NaN	NaN	NaN	0	NaN	NaN	NaN	NaN	NaN	NaN	NaN	NaN	NaN	NaN	NaN	NaN	NaN	NaN	NaN	NaN	NaN	NaN	NaN	NaN	NaN	NaN	NaN	NaN	NaN	NaN	NaN	NaN	NaN	NaN
32	NaN	NaN	NaN	NaN	NaN	NaN	NaN	NaN	NaN	0	NaN	NaN	NaN	NaN	NaN	NaN	NaN	NaN	NaN	NaN	NaN	NaN	NaN	NaN	NaN	NaN	NaN	NaN	NaN	NaN	NaN	NaN	NaN	NaN	NaN	NaN	NaN	NaN	NaN	NaN
32.5	NaN	NaN	NaN	NaN	NaN	NaN	NaN	NaN	NaN	0	NaN	NaN	NaN	NaN	NaN	NaN	NaN	NaN	NaN	NaN	NaN	NaN	NaN	NaN	NaN	NaN	NaN	NaN	NaN	NaN	NaN	NaN	NaN	NaN	NaN	NaN	NaN	NaN	NaN	NaN
33	NaN	NaN	NaN	NaN	NaN	NaN	NaN	NaN	NaN	0	NaN	NaN	NaN	NaN	NaN	NaN	NaN	NaN	NaN	NaN	NaN	NaN	NaN	NaN	NaN	NaN	NaN	NaN	NaN	NaN	NaN	NaN	NaN	NaN	NaN	NaN	NaN	NaN	NaN	NaN
33.5	NaN	NaN	NaN	NaN	NaN	NaN	NaN	NaN	NaN	0	NaN	NaN	NaN	NaN	NaN	NaN	NaN	NaN	NaN	NaN	NaN	NaN	NaN	NaN	NaN	NaN	NaN	NaN	NaN	NaN	NaN	NaN	NaN	NaN	NaN	NaN	NaN	NaN	NaN	NaN
34	NaN	NaN	NaN	NaN	NaN	NaN	NaN	NaN	NaN	0	NaN	NaN	NaN	NaN	NaN	NaN	NaN	NaN	NaN	NaN	NaN	NaN	NaN	NaN	NaN	NaN	NaN	NaN	NaN	NaN	NaN	NaN	NaN	NaN	NaN	NaN	NaN	NaN	NaN	NaN
34.5	NaN	NaN	NaN	NaN	NaN	NaN	NaN	NaN	NaN	0	NaN	NaN	NaN	NaN	NaN	NaN	NaN	NaN	NaN	NaN	NaN	NaN	NaN	NaN	NaN	NaN	NaN	NaN	NaN	NaN	NaN	NaN	NaN	NaN	NaN	NaN	NaN	NaN	NaN	NaN
35	NaN	NaN	NaN	NaN	NaN	NaN	NaN	NaN	NaN	0	NaN	NaN	NaN	NaN	NaN	NaN	NaN	NaN	NaN	NaN	NaN	NaN	NaN	NaN	NaN	NaN	NaN	NaN	NaN	NaN	NaN	NaN	NaN	NaN	NaN	NaN	NaN	NaN	NaN	NaN
35.5	NaN	NaN	NaN	NaN	NaN	NaN	NaN	NaN	NaN	0	NaN	NaN	NaN	NaN	NaN	NaN	NaN	NaN	NaN	NaN	NaN	NaN	NaN	NaN	NaN	NaN	NaN	NaN	NaN	NaN	NaN	NaN	NaN	NaN	NaN	NaN	NaN	NaN	NaN	NaN
36	NaN	NaN	NaN	NaN	NaN	NaN	NaN	NaN	NaN	0	NaN	NaN	NaN	NaN	NaN	NaN	NaN	NaN	NaN	NaN	NaN	NaN	NaN	NaN	NaN	NaN	NaN	NaN	NaN	NaN	NaN	NaN	NaN	NaN	NaN	NaN	NaN	NaN	NaN	NaN
36.5	NaN	NaN	NaN	NaN	NaN	NaN	NaN	NaN	NaN	0	NaN	NaN	NaN	NaN	NaN	NaN	NaN	NaN	NaN	NaN	NaN	NaN	NaN	NaN	NaN	NaN	NaN	NaN	NaN	NaN	NaN	NaN	NaN	NaN	NaN	NaN	NaN	NaN	NaN	NaN
37	NaN	NaN	NaN	NaN	NaN	NaN	NaN	NaN	NaN	0	NaN	NaN	NaN	NaN	NaN	NaN	NaN	NaN	NaN	NaN	NaN	NaN	NaN	NaN	NaN	NaN	NaN	NaN	NaN	NaN	NaN	NaN	NaN	NaN	NaN	NaN	NaN	NaN	NaN	NaN
37.5	NaN	NaN	NaN	NaN	NaN	NaN	NaN	NaN	NaN	NaN	NaN	NaN	NaN	NaN	NaN	NaN	NaN	NaN	NaN	NaN	NaN	NaN	NaN	NaN	NaN	NaN	NaN	NaN	NaN	NaN	NaN	NaN	NaN	NaN	NaN	NaN	NaN	NaN	NaN	NaN
38	NaN	NaN	NaN	NaN	NaN	NaN	NaN	NaN	NaN	NaN	NaN	NaN	NaN	NaN	NaN	NaN	NaN	NaN	NaN	NaN	NaN	NaN	NaN	NaN	NaN	NaN	NaN	NaN	NaN	NaN	NaN	NaN	NaN	NaN	NaN	NaN	NaN	NaN	NaN	NaN
38.5	NaN	NaN	NaN	NaN	NaN	NaN	NaN	NaN	NaN	NaN	NaN	NaN	NaN	NaN	NaN	NaN	NaN	NaN	NaN	NaN	NaN	NaN	NaN	NaN	NaN	NaN	NaN	NaN	NaN	NaN	NaN	NaN	NaN	NaN	NaN	NaN	NaN	NaN	NaN	NaN
39	NaN	NaN	NaN	NaN	NaN	NaN	NaN	NaN	NaN	NaN	NaN	NaN	NaN	NaN	NaN	NaN	NaN	NaN	NaN	NaN	NaN	NaN	NaN	NaN	NaN	NaN	NaN	NaN	NaN	NaN	NaN	NaN	NaN	NaN	NaN	NaN	NaN	NaN	NaN	NaN
39.5	NaN	NaN	NaN	NaN	NaN	NaN	NaN	NaN	NaN	NaN	NaN	NaN	NaN	NaN	NaN	NaN	NaN	NaN	NaN	NaN	NaN	NaN	NaN	NaN	NaN	NaN	NaN	NaN	NaN	NaN	NaN	NaN	NaN	NaN	NaN	NaN	NaN	NaN	NaN	NaN
40	NaN	NaN	NaN	NaN	NaN	NaN	NaN	NaN	NaN	NaN	NaN	NaN	NaN	NaN	NaN	NaN	NaN	NaN	NaN	NaN	NaN	NaN	NaN	NaN	NaN	NaN	NaN	NaN	NaN	NaN	NaN	NaN	NaN	NaN	NaN	NaN	NaN	NaN	NaN	NaN
40.5	NaN	NaN	NaN	NaN	NaN	NaN	NaN	NaN	NaN	NaN	NaN	NaN	NaN	NaN	NaN	NaN	NaN	NaN	NaN	NaN	NaN	NaN	NaN	NaN	NaN	NaN	NaN	NaN	NaN	NaN	NaN	NaN	NaN	NaN	NaN	NaN	NaN	NaN	NaN	NaN
41	NaN	NaN	NaN	NaN	NaN	NaN	NaN	NaN	NaN	NaN	NaN	NaN	NaN	NaN	NaN	NaN	NaN	NaN	NaN	NaN	NaN	NaN	NaN	NaN	NaN	NaN	NaN	NaN	NaN	NaN	NaN	NaN	NaN	NaN	NaN	NaN	NaN	NaN	NaN	NaN
41.5	NaN	NaN	NaN	NaN	NaN	NaN	NaN	NaN	NaN	NaN	NaN	NaN	NaN	NaN	NaN	NaN	NaN	NaN	NaN	NaN	NaN	NaN	NaN	NaN	NaN	NaN	NaN	NaN	NaN	NaN	NaN	NaN	NaN	NaN	NaN	NaN	NaN	NaN	NaN	NaN
42	NaN	NaN	NaN	NaN	NaN	NaN	NaN	NaN	NaN	NaN	NaN	NaN	NaN	NaN	NaN	NaN	NaN	NaN	NaN	NaN	NaN	NaN	NaN	NaN	NaN	NaN	NaN	NaN	NaN	NaN	NaN	NaN	NaN	NaN	NaN	NaN	NaN	NaN	NaN	NaN
42.5	NaN	NaN	NaN	NaN	NaN	NaN	NaN	NaN	NaN	NaN	NaN	NaN	NaN	NaN	NaN	NaN	NaN	NaN	NaN	NaN	NaN	NaN	NaN	NaN	NaN	NaN	NaN	NaN	NaN	NaN	NaN	NaN	NaN	NaN	NaN	NaN	NaN	NaN	NaN	NaN
43	NaN	NaN	NaN	NaN	NaN	NaN	NaN	NaN	NaN	NaN	NaN	NaN	NaN	NaN	NaN	NaN	NaN	NaN	NaN	NaN	NaN	NaN	NaN	NaN	NaN	NaN	NaN	NaN	NaN	NaN	NaN	NaN	NaN	NaN	NaN	NaN	NaN	NaN	NaN	NaN
43.5	NaN	NaN	NaN	NaN	NaN	NaN	NaN	NaN	NaN	NaN	NaN	NaN	NaN	NaN	NaN	NaN	NaN	NaN	NaN	NaN	NaN	NaN	NaN	NaN	NaN	NaN	NaN	NaN	NaN	NaN	NaN	NaN	NaN	NaN	NaN	NaN	NaN	NaN	NaN	NaN
44	NaN	NaN	NaN	NaN	NaN	NaN	NaN	NaN	NaN	NaN	NaN	NaN	NaN	NaN	NaN	NaN	NaN	NaN	NaN	NaN	NaN	NaN	NaN	NaN	NaN	NaN	NaN	NaN	NaN	NaN	NaN	NaN	NaN	NaN	NaN	NaN	NaN	NaN	NaN	NaN
44.5	NaN	NaN	NaN	NaN	NaN	NaN	NaN	NaN	NaN	NaN	NaN	NaN	NaN	NaN	NaN	NaN	NaN	NaN	NaN	NaN	NaN	NaN	NaN	NaN	NaN	NaN	NaN	NaN	NaN	NaN	NaN	NaN	NaN	NaN	NaN	NaN	NaN	NaN	NaN	NaN
45	NaN	NaN	NaN	NaN	NaN	NaN	NaN	NaN	NaN	NaN	NaN	NaN	NaN	NaN	NaN	NaN	NaN	NaN	NaN	NaN	NaN	NaN	NaN	NaN	NaN	NaN	NaN	NaN	NaN	NaN	NaN	NaN	NaN	NaN	NaN	NaN	NaN	NaN	NaN	NaN
45.5	NaN	NaN	NaN	NaN	NaN	NaN	NaN	NaN	NaN	NaN	NaN	NaN	NaN	NaN	NaN	NaN	NaN	NaN	NaN	NaN	NaN	NaN	NaN	NaN	NaN	NaN	NaN	NaN	NaN	NaN	NaN	NaN	NaN	NaN	NaN	NaN	NaN	NaN	NaN	NaN
46	NaN	NaN	NaN	NaN	NaN	NaN	NaN	NaN	NaN	NaN	NaN	NaN	NaN	NaN	NaN	NaN	NaN	NaN	NaN	NaN	NaN	NaN	NaN	NaN	NaN	NaN	NaN	NaN	NaN	NaN	NaN	NaN	NaN	NaN	NaN	NaN	NaN	NaN	NaN	NaN
46.5	NaN	NaN	NaN	NaN	NaN	NaN	NaN	NaN	NaN	NaN	NaN	NaN	NaN	NaN	NaN	NaN	NaN	NaN	NaN	NaN	NaN	NaN	NaN	NaN	NaN	NaN	NaN	NaN	NaN	NaN	NaN	NaN	NaN	NaN	NaN	NaN	NaN	NaN	NaN	NaN
47	NaN	NaN	NaN	NaN	NaN	NaN	NaN	NaN	NaN	NaN	NaN	NaN	NaN	NaN	NaN	NaN	NaN	NaN	NaN	NaN	NaN	NaN	NaN	NaN	NaN	NaN	NaN	NaN	NaN	NaN	NaN	NaN	NaN	NaN	NaN	NaN	NaN	NaN	NaN	NaN
47.5	NaN	NaN	NaN	NaN	NaN	NaN	NaN	NaN	NaN	NaN	NaN	NaN	NaN	NaN	NaN	NaN	NaN	NaN	NaN	NaN	NaN	NaN	NaN	NaN	NaN	NaN	NaN	NaN	NaN	NaN	NaN	NaN	NaN	NaN	NaN	NaN	NaN	NaN	NaN	NaN
48	NaN	NaN	NaN	NaN	NaN	NaN	NaN	NaN	NaN	NaN	NaN	NaN	NaN	NaN	NaN	NaN	NaN	NaN	NaN	NaN	NaN	NaN	NaN	NaN	NaN	NaN	NaN	NaN	NaN	NaN	NaN	NaN	NaN	NaN	NaN	NaN	NaN	NaN	NaN	NaN
48.5	NaN	NaN	NaN	NaN	NaN	NaN	NaN	NaN	NaN	NaN	NaN	NaN	NaN	NaN	NaN	NaN	NaN	NaN	NaN	NaN	NaN	NaN	NaN	NaN	NaN	NaN	NaN	NaN	NaN	NaN	NaN	NaN	NaN	NaN	NaN	NaN	NaN	NaN	NaN	NaN
49	NaN	NaN	NaN	NaN	NaN	NaN	NaN	NaN	NaN	NaN	NaN	NaN	NaN	NaN	NaN	NaN	NaN	NaN	NaN	NaN	NaN	NaN	NaN	NaN	NaN	NaN	NaN	NaN	NaN	NaN	NaN	NaN	NaN	NaN	NaN	NaN	NaN	NaN	NaN	NaN
