# Supplementary material for: Longitudinal imaging of Caenorhabditis elegans in a microfabricated device reveals variation in behavioral decline during aging
Source: eLife. 2017 May 31;6:e26652. doi: 10.7554/eLife.26652 (PMC5484621; doi:10.7554/eLife.26652)
Supplement: Figure 8—source data 1. — DOI: http://dx.doi.org/10.7554/eLife.26652.026 [file elife-26652-fig8-data1.zip › SourceData_Figure8/SpontaneousLocomotion/SpontaneousLocomotion_odr-10_daf2RNAi.csv]

1.5	296	270	314	329	275	329	373	245	346	297	326	347	286	319	309	320	133	226	194	178	380	118	368	0	375	396	440	478	340	501	346	541	571	209	436	190	421	451	473	379
2	366	236	330	357	322	381	450	175	304	350	348	327	298	349	360	377	227	278	282	143	371	313	223	0	435	307	397	334	479	49	472	398	449	303	263	346	421	265	339	374
2.5	436	203	346	384	369	433	527	105	263	402	371	307	310	378	411	435	322	330	370	109	348	367	155	0	319	392	401	470	509	193	518	572	233	339	363	519	328	460	192	445
3	436	236	346	357	322	431	527	175	304	392	371	313	316	378	360	435	322	318	370	143	352	377	388	0	351	352	405	500	493	274	507	375	252	438	220	458	519	566	299	426
3.5	466	398	464	231	131	431	586	200	449	392	401	313	322	505	349	468	485	318	458	342	95	288	464	0	501	427	427	318	306	480	593	419	149	417	300	488	633	433	350	315
4	436	236	346	231	131	431	527	175	304	392	371	313	NaN	378	349	435	322	318	370	143	73	310	349	0	46	420	386	493	500	520	365	583	607	409	761	531	619	478	291	540
4.5	436	313	346	231	131	431	527	175	304	392	371	313	NaN	378	349	450	424	318	395	342	73	147	430	0	269	274	383	484	320	557	593	98	504	407	274	381	461	520	138	443
5	436	313	346	231	258	431	527	175	304	392	371	313	NaN	378	349	450	424	318	395	342	73	147	430	0	269	274	383	484	370	520	365	438	504	407	274	381	461	478	286	443
5.5	436	313	346	231	258	431	527	175	374	392	371	313	0	378	349	450	424	318	395	342	73	147	430	0	292	274	383	484	370	520	593	438	504	407	274	381	461	478	286	443
6	422	313	321	87	363	323	521	126	97	408	333	18	NaN	337	349	450	424	254	395	511	73	147	430	0	292	274	383	484	370	520	593	438	504	407	274	450	461	478	286	443
6.5	67	147	425	89	258	338	373	125	568	165	199	49	NaN	239	349	526	430	132	228	94	12	328	441	0	292	274	324	484	370	520	125	438	504	278	274	112	365	151	286	100
7	192	333	250	62	155	277	390	125	374	235	131	18	NaN	239	349	286	173	132	246	216	222	328	373	217	423	364	639	333	405	305	599	319	809	366	214	511	749	171	220	93
7.5	75	102	157	122	34	224	265	38	532	370	40	6	NaN	55	0	311	0	59	129	216	58	140	0	0	217	57	34	9	192	NaN	268	84	0	211	NaN	450	0	359	90	75
8	355	173	251	84	0	440	237	36	400	159	248	0	NaN	0	0	0	53	34	103	70	0	396	670	0	529	192	384	258	302	NaN	522	429	340	492	NaN	855	525	595	536	546
8.5	208	0	398	371	281	141	176	0	599	234	451	0	NaN	56	66	172	100	47	38	28	0	0	0	0	141	0	0	42	111	NaN	1	499	167	368	NaN	291	228	141	97	324
9	111	226	415	312	0	195	41	0	271	234	418	NaN	NaN	51	184	70	114	184	60	82	0	0	189	0	344	0	7	0	109	NaN	28	0	0	372	NaN	0	243	350	319	90
9.5	36	114	119	231	65	0	248	0	135	194	253	NaN	NaN	275	307	307	263	80	380	87	0	0	6	0	402	0	0	2	506	NaN	241	22	142	479	NaN	0	206	0	387	41
10	0	82	34	312	200	64	100	0	21	0	123	NaN	NaN	478	270	118	250	21	131	0	0	0	61	0	72	74	0	0	166	NaN	257	0	76	0	NaN	0	0	0	161	0
10.5	190	0	237	305	2	0	80	0	44	0	275	NaN	NaN	42	194	118	63	22	288	55	0	0	176	0	107	0	0	0	36	NaN	201	136	93	355	NaN	80	56	0	172	0
11	20	226	449	291	53	66	252	0	163	0	248	NaN	NaN	168	351	94	448	36	0	82	0	18	0	0	30	49	0	0	178	NaN	117	78	71	403	NaN	74	63	87	4	103
11.5	0	78	105	272	0	315	481	0	89	27	49	NaN	NaN	224	104	0	356	69	0	93	0	8	195	0	131	29	0	0	73	NaN	256	0	0	0	NaN	0	147	0	48	0
12	0	0	18	197	6	438	0	0	34	154	230	NaN	NaN	0	396	342	0	51	0	0	0	108	0	0	0	0	0	0	NaN	NaN	197	71	0	87	NaN	0	91	0	0	189
12.5	0	0	0	253	3	370	0	0	40	0	130	NaN	NaN	0	105	130	161	66	0	0	60	24	0	0	0	5	0	0	NaN	NaN	143	191	0	420	NaN	93	30	0	0	0
13	0	0	34	10	3	377	45	NaN	52	0	36	NaN	NaN	121	281	130	0	51	0	63	0	24	0	0	0	0	0	0	NaN	NaN	143	191	0	321	NaN	0	36	3	0	37
13.5	0	0	0	0	0	190	159	NaN	165	0	65	NaN	NaN	121	178	98	0	0	0	0	0	0	0	0	0	0	0	0	NaN	NaN	0	NaN	0	95	NaN	0	0	2	367	0
14	0	0	0	0	0	209	0	NaN	104	0	0	NaN	NaN	52	68	0	0	0	0	34	0	0	0	0	0	0	0	33	NaN	NaN	0	NaN	0	321	NaN	0	0	85	0	0
14.5	9	0	0	1	0	0	45	NaN	10	0	0	NaN	NaN	213	360	104	0	0	0	0	0	23	0	0	0	0	0	0	NaN	NaN	0	NaN	35	0	NaN	0	36	3	0	37
15	0	0	19	0	0	0	0	NaN	0	0	0	NaN	NaN	0	193	91	0	0	0	0	0	0	13	0	0	0	0	0	NaN	NaN	0	NaN	0	323	NaN	0	0	0	0	104
15.5	0	0	0	0	0	0	0	NaN	0	0	26	NaN	NaN	0	0	33	172	0	0	0	0	0	0	0	0	0	0	0	NaN	NaN	0	NaN	0	0	NaN	0	0	6	0	0
16	0	0	0	0	0	0	0	NaN	0	0	0	NaN	NaN	404	NaN	43	134	0	0	10	0	0	0	0	0	0	0	0	NaN	NaN	8	NaN	0	0	NaN	18	0	0	0	0
16.5	108	0	0	0	0	0	0	NaN	0	0	0	NaN	NaN	0	NaN	27	0	0	0	0	0	0	0	0	0	0	0	0	NaN	NaN	0	NaN	0	0	NaN	NaN	52	0	0	0
17	0	0	0	0	145	0	0	NaN	0	0	0	NaN	NaN	68	NaN	248	0	0	0	0	0	157	0	0	0	0	0	0	NaN	NaN	0	NaN	0	0	NaN	NaN	23	0	0	14
17.5	0	0	0	0	51	0	0	NaN	0	124	0	NaN	NaN	203	NaN	64	0	0	0	0	0	0	0	0	0	0	0	0	NaN	NaN	0	NaN	0	0	NaN	NaN	0	0	0	86
18	0	0	0	0	80	0	0	NaN	0	0	0	NaN	NaN	48	NaN	64	0	17	0	0	0	37	0	0	0	0	68	0	NaN	NaN	0	NaN	1	0	NaN	NaN	121	0	0	0
18.5	5	0	0	16	338	0	0	NaN	0	0	0	NaN	NaN	113	NaN	168	0	23	0	94	0	0	0	0	0	0	0	0	NaN	NaN	0	NaN	0	0	NaN	NaN	315	0	0	151
19	0	0	0	0	334	0	0	NaN	0	0	0	NaN	NaN	172	NaN	121	0	0	0	0	7	0	0	0	0	0	0	0	NaN	NaN	274	NaN	124	0	NaN	NaN	57	0	0	0
19.5	0	0	0	0	199	0	0	NaN	0	0	0	NaN	NaN	0	NaN	8	0	0	0	0	NaN	0	0	0	0	0	0	0	NaN	NaN	401	NaN	43	167	NaN	NaN	0	0	0	0
20	0	0	0	0	75	0	0	NaN	0	0	0	NaN	NaN	0	NaN	0	0	0	0	0	NaN	0	0	0	0	NaN	0	0	NaN	NaN	0	NaN	0	0	NaN	NaN	0	0	0	0
20.5	32	0	0	0	0	0	0	NaN	18	0	0	NaN	NaN	0	NaN	29	0	0	0	0	NaN	0	0	0	0	NaN	0	0	NaN	NaN	0	NaN	0	0	NaN	NaN	0	0	0	0
21	0	0	0	0	0	0	0	NaN	0	25	0	NaN	NaN	0	NaN	0	0	0	0	0	NaN	0	0	0	1	NaN	0	0	NaN	NaN	0	NaN	0	0	NaN	NaN	0	0	112	44
21.5	0	12	0	0	0	0	0	NaN	0	0	62	NaN	NaN	0	NaN	0	0	0	0	0	NaN	0	0	0	20	NaN	21	0	NaN	NaN	0	NaN	0	0	NaN	NaN	0	0	0	27
22	0	0	0	0	0	0	0	NaN	77	0	35	NaN	NaN	34	NaN	32	0	0	46	0	NaN	0	0	0	0	NaN	0	0	NaN	NaN	0	NaN	0	0	NaN	NaN	0	0	0	NaN
22.5	0	41	0	0	0	0	0	NaN	0	0	0	NaN	NaN	0	NaN	0	0	0	0	11	NaN	0	0	0	0	NaN	0	0	NaN	NaN	0	NaN	0	0	NaN	NaN	0	158	56	NaN
23	0	0	0	0	0	0	0	NaN	0	0	0	NaN	NaN	0	NaN	0	0	0	0	0	NaN	0	0	0	0	NaN	0	0	NaN	NaN	0	NaN	0	0	NaN	NaN	0	NaN	8	NaN
23.5	0	0	79	0	0	0	0	NaN	0	0	0	NaN	NaN	0	NaN	0	0	0	0	72	NaN	0	0	0	1	NaN	0	0	NaN	NaN	0	NaN	0	0	NaN	NaN	0	NaN	0	NaN
24	0	0	152	0	0	0	0	NaN	0	0	28	NaN	NaN	0	NaN	0	0	0	0	0	NaN	NaN	NaN	0	0	NaN	58	0	NaN	NaN	0	NaN	0	113	NaN	NaN	0	NaN	5	NaN
24.5	4	0	0	0	0	0	0	NaN	213	45	40	NaN	NaN	52	NaN	0	0	0	0	0	NaN	NaN	NaN	0	0	NaN	0	0	NaN	NaN	0	NaN	0	0	NaN	NaN	16	NaN	0	NaN
25	0	0	NaN	0	0	0	0	NaN	0	0	0	NaN	NaN	0	NaN	0	0	0	0	0	NaN	NaN	NaN	0	76	NaN	0	0	NaN	NaN	0	NaN	0	0	NaN	NaN	127	NaN	44	NaN
25.5	0	0	NaN	0	0	0	0	NaN	0	0	0	NaN	NaN	0	NaN	0	0	0	0	0	NaN	NaN	NaN	0	55	NaN	0	0	NaN	NaN	0	NaN	NaN	0	NaN	NaN	NaN	NaN	0	NaN
26	0	0	NaN	0	0	0	0	NaN	21	0	47	NaN	NaN	125	NaN	0	110	0	0	0	NaN	NaN	NaN	0	0	NaN	0	0	NaN	NaN	0	NaN	NaN	0	NaN	NaN	NaN	NaN	0	NaN
26.5	0	0	NaN	0	42	0	46	NaN	0	0	0	NaN	NaN	0	NaN	0	0	0	0	0	NaN	NaN	NaN	0	15	NaN	0	NaN	NaN	NaN	0	NaN	NaN	0	NaN	NaN	NaN	NaN	0	NaN
27	0	0	NaN	0	0	0	0	NaN	0	0	0	NaN	NaN	4	NaN	0	109	0	10	0	NaN	NaN	NaN	0	0	NaN	0	NaN	NaN	NaN	0	NaN	NaN	0	NaN	NaN	NaN	NaN	0	NaN
27.5	0	0	NaN	0	0	0	189	NaN	0	28	0	NaN	NaN	109	NaN	0	92	0	0	0	NaN	NaN	NaN	0	25	NaN	0	NaN	NaN	NaN	0	NaN	NaN	0	NaN	NaN	NaN	NaN	0	NaN
28	NaN	0	NaN	0	0	0	0	NaN	0	0	0	NaN	NaN	0	NaN	0	0	0	0	0	NaN	NaN	NaN	0	160	NaN	0	NaN	NaN	NaN	0	NaN	NaN	0	NaN	NaN	NaN	NaN	41	NaN
28.5	NaN	0	NaN	0	0	0	21	NaN	0	0	0	NaN	NaN	0	NaN	159	168	0	0	0	NaN	NaN	NaN	0	11	NaN	NaN	NaN	NaN	NaN	0	NaN	NaN	0	NaN	NaN	NaN	NaN	0	NaN
29	NaN	0	NaN	0	0	0	0	NaN	0	0	0	NaN	NaN	0	NaN	0	0	0	0	0	NaN	NaN	NaN	0	0	NaN	NaN	NaN	NaN	NaN	0	NaN	NaN	0	NaN	NaN	NaN	NaN	0	NaN
29.5	NaN	0	NaN	75	0	0	0	NaN	141	0	0	NaN	NaN	25	NaN	0	0	0	0	0	NaN	NaN	NaN	0	0	NaN	NaN	NaN	NaN	NaN	0	NaN	NaN	0	NaN	NaN	NaN	NaN	0	NaN
30	NaN	0	NaN	NaN	0	0	0	NaN	0	0	0	NaN	NaN	179	NaN	0	0	0	0	0	NaN	NaN	NaN	0	0	NaN	NaN	NaN	NaN	NaN	0	NaN	NaN	0	NaN	NaN	NaN	NaN	0	NaN
30.5	NaN	0	NaN	NaN	0	0	0	NaN	NaN	0	0	NaN	NaN	0	NaN	0	0	0	0	0	NaN	NaN	NaN	0	0	NaN	NaN	NaN	NaN	NaN	0	NaN	NaN	0	NaN	NaN	NaN	NaN	0	NaN
31	NaN	0	NaN	NaN	0	0	0	NaN	NaN	0	0	NaN	NaN	0	NaN	0	0	0	0	0	NaN	NaN	NaN	0	0	NaN	NaN	NaN	NaN	NaN	0	NaN	NaN	10	NaN	NaN	NaN	NaN	0	NaN
31.5	NaN	10	NaN	NaN	18	0	0	NaN	NaN	0	0	NaN	NaN	184	NaN	52	0	0	51	0	NaN	NaN	NaN	0	0	NaN	NaN	NaN	NaN	NaN	0	NaN	NaN	0	NaN	NaN	NaN	NaN	0	NaN
32	NaN	0	NaN	NaN	0	0	0	NaN	NaN	0	0	NaN	NaN	0	NaN	0	0	0	0	0	NaN	NaN	NaN	0	NaN	NaN	NaN	NaN	NaN	NaN	0	NaN	NaN	0	NaN	NaN	NaN	NaN	0	NaN
32.5	NaN	0	NaN	NaN	0	0	0	NaN	NaN	0	0	NaN	NaN	0	NaN	0	0	0	0	0	NaN	NaN	NaN	0	NaN	NaN	NaN	NaN	NaN	NaN	NaN	NaN	NaN	0	NaN	NaN	NaN	NaN	0	NaN
33	NaN	0	NaN	NaN	0	0	0	NaN	NaN	0	0	NaN	NaN	0	NaN	0	0	0	0	0	NaN	NaN	NaN	0	NaN	NaN	NaN	NaN	NaN	NaN	NaN	NaN	NaN	0	NaN	NaN	NaN	NaN	0	NaN
33.5	NaN	0	NaN	NaN	0	0	0	NaN	NaN	0	0	NaN	NaN	0	NaN	0	0	0	0	0	NaN	NaN	NaN	0	NaN	NaN	NaN	NaN	NaN	NaN	NaN	NaN	NaN	103	NaN	NaN	NaN	NaN	0	NaN
34	NaN	0	NaN	NaN	0	0	0	NaN	NaN	0	0	NaN	NaN	0	NaN	123	0	0	65	0	NaN	NaN	NaN	0	NaN	NaN	NaN	NaN	NaN	NaN	NaN	NaN	NaN	0	NaN	NaN	NaN	NaN	0	NaN
34.5	NaN	0	NaN	NaN	0	0	0	NaN	NaN	0	0	NaN	NaN	0	NaN	0	53	0	0	0	NaN	NaN	NaN	0	NaN	NaN	NaN	NaN	NaN	NaN	NaN	NaN	NaN	0	NaN	NaN	NaN	NaN	0	NaN
35	NaN	0	NaN	NaN	0	0	0	NaN	NaN	0	0	NaN	NaN	0	NaN	0	0	0	0	0	NaN	NaN	NaN	0	NaN	NaN	NaN	NaN	NaN	NaN	NaN	NaN	NaN	21	NaN	NaN	NaN	NaN	0	NaN
35.5	NaN	3	NaN	NaN	0	0	0	NaN	NaN	0	58	NaN	NaN	0	NaN	0	28	0	0	10	NaN	NaN	NaN	0	NaN	NaN	NaN	NaN	NaN	NaN	NaN	NaN	NaN	0	NaN	NaN	NaN	NaN	0	NaN
36	NaN	NaN	NaN	NaN	0	0	0	NaN	NaN	0	0	NaN	NaN	0	NaN	8	1	0	0	0	NaN	NaN	NaN	0	NaN	NaN	NaN	NaN	NaN	NaN	NaN	NaN	NaN	0	NaN	NaN	NaN	NaN	0	NaN
36.5	NaN	NaN	NaN	NaN	0	0	0	NaN	NaN	0	0	NaN	NaN	0	NaN	12	0	0	0	0	NaN	NaN	NaN	0	NaN	NaN	NaN	NaN	NaN	NaN	NaN	NaN	NaN	0	NaN	NaN	NaN	NaN	0	NaN
37	NaN	NaN	NaN	NaN	0	0	0	NaN	NaN	0	0	NaN	NaN	0	NaN	73	0	0	0	0	NaN	NaN	NaN	0	NaN	NaN	NaN	NaN	NaN	NaN	NaN	NaN	NaN	0	NaN	NaN	NaN	NaN	0	NaN
37.5	NaN	NaN	NaN	NaN	0	0	176	NaN	NaN	0	0	NaN	NaN	0	NaN	2	0	0	0	0	NaN	NaN	NaN	0	NaN	NaN	NaN	NaN	NaN	NaN	NaN	NaN	NaN	0	NaN	NaN	NaN	NaN	0	NaN
38	NaN	NaN	NaN	NaN	0	0	0	NaN	NaN	NaN	0	NaN	NaN	0	NaN	0	43	0	0	0	NaN	NaN	NaN	0	NaN	NaN	NaN	NaN	NaN	NaN	NaN	NaN	NaN	0	NaN	NaN	NaN	NaN	0	NaN
38.5	NaN	NaN	NaN	NaN	0	0	139	NaN	NaN	NaN	0	NaN	NaN	0	NaN	0	50	0	0	0	NaN	NaN	NaN	0	NaN	NaN	NaN	NaN	NaN	NaN	NaN	NaN	NaN	1	NaN	NaN	NaN	NaN	0	NaN
39	NaN	NaN	NaN	NaN	0	0	3	NaN	NaN	NaN	0	NaN	NaN	0	NaN	0	0	0	NaN	0	NaN	NaN	NaN	0	NaN	NaN	NaN	NaN	NaN	NaN	NaN	NaN	NaN	11	NaN	NaN	NaN	NaN	0	NaN
39.5	NaN	NaN	NaN	NaN	0	0	0	NaN	NaN	NaN	0	NaN	NaN	0	NaN	0	64	NaN	NaN	0	NaN	NaN	NaN	0	NaN	NaN	NaN	NaN	NaN	NaN	NaN	NaN	NaN	NaN	NaN	NaN	NaN	NaN	0	NaN
40	NaN	NaN	NaN	NaN	0	12	0	NaN	NaN	NaN	0	NaN	NaN	0	NaN	0	0	NaN	NaN	0	NaN	NaN	NaN	0	NaN	NaN	NaN	NaN	NaN	NaN	NaN	NaN	NaN	NaN	NaN	NaN	NaN	NaN	0	NaN
40.5	NaN	NaN	NaN	NaN	0	0	63	NaN	NaN	NaN	0	NaN	NaN	0	NaN	0	0	NaN	NaN	NaN	NaN	NaN	NaN	0	NaN	NaN	NaN	NaN	NaN	NaN	NaN	NaN	NaN	NaN	NaN	NaN	NaN	NaN	0	NaN
41	NaN	NaN	NaN	NaN	0	67	56	NaN	NaN	NaN	0	NaN	NaN	0	NaN	0	0	NaN	NaN	NaN	NaN	NaN	NaN	0	NaN	NaN	NaN	NaN	NaN	NaN	NaN	NaN	NaN	NaN	NaN	NaN	NaN	NaN	0	NaN
41.5	NaN	NaN	NaN	NaN	0	0	63	NaN	NaN	NaN	0	NaN	NaN	0	NaN	0	0	NaN	NaN	NaN	NaN	NaN	NaN	0	NaN	NaN	NaN	NaN	NaN	NaN	NaN	NaN	NaN	NaN	NaN	NaN	NaN	NaN	0	NaN
42	NaN	NaN	NaN	NaN	0	106	0	NaN	NaN	NaN	0	NaN	NaN	0	NaN	0	1	NaN	NaN	NaN	NaN	NaN	NaN	0	NaN	NaN	NaN	NaN	NaN	NaN	NaN	NaN	NaN	NaN	NaN	NaN	NaN	NaN	0	NaN
42.5	NaN	NaN	NaN	NaN	0	0	0	NaN	NaN	NaN	NaN	NaN	NaN	0	NaN	0	0	NaN	NaN	NaN	NaN	NaN	NaN	0	NaN	NaN	NaN	NaN	NaN	NaN	NaN	NaN	NaN	NaN	NaN	NaN	NaN	NaN	0	NaN
43	NaN	NaN	NaN	NaN	0	0	0	NaN	NaN	NaN	NaN	NaN	NaN	0	NaN	NaN	0	NaN	NaN	NaN	NaN	NaN	NaN	0	NaN	NaN	NaN	NaN	NaN	NaN	NaN	NaN	NaN	NaN	NaN	NaN	NaN	NaN	0	NaN
43.5	NaN	NaN	NaN	NaN	0	0	0	NaN	NaN	NaN	NaN	NaN	NaN	0	NaN	NaN	0	NaN	NaN	NaN	NaN	NaN	NaN	0	NaN	NaN	NaN	NaN	NaN	NaN	NaN	NaN	NaN	NaN	NaN	NaN	NaN	NaN	0	NaN
44	NaN	NaN	NaN	NaN	0	0	74	NaN	NaN	NaN	NaN	NaN	NaN	0	NaN	NaN	0	NaN	NaN	NaN	NaN	NaN	NaN	0	NaN	NaN	NaN	NaN	NaN	NaN	NaN	NaN	NaN	NaN	NaN	NaN	NaN	NaN	NaN	NaN
44.5	NaN	NaN	NaN	NaN	0	NaN	0	NaN	NaN	NaN	NaN	NaN	NaN	0	NaN	NaN	0	NaN	NaN	NaN	NaN	NaN	NaN	0	NaN	NaN	NaN	NaN	NaN	NaN	NaN	NaN	NaN	NaN	NaN	NaN	NaN	NaN	NaN	NaN
45	NaN	NaN	NaN	NaN	NaN	NaN	0	NaN	NaN	NaN	NaN	NaN	NaN	0	NaN	NaN	0	NaN	NaN	NaN	NaN	NaN	NaN	NaN	NaN	NaN	NaN	NaN	NaN	NaN	NaN	NaN	NaN	NaN	NaN	NaN	NaN	NaN	NaN	NaN
45.5	NaN	NaN	NaN	NaN	NaN	NaN	53	NaN	NaN	NaN	NaN	NaN	NaN	0	NaN	NaN	0	NaN	NaN	NaN	NaN	NaN	NaN	NaN	NaN	NaN	NaN	NaN	NaN	NaN	NaN	NaN	NaN	NaN	NaN	NaN	NaN	NaN	NaN	NaN
46	NaN	NaN	NaN	NaN	NaN	NaN	0	NaN	NaN	NaN	NaN	NaN	NaN	0	NaN	NaN	0	NaN	NaN	NaN	NaN	NaN	NaN	NaN	NaN	NaN	NaN	NaN	NaN	NaN	NaN	NaN	NaN	NaN	NaN	NaN	NaN	NaN	NaN	NaN
46.5	NaN	NaN	NaN	NaN	NaN	NaN	64	NaN	NaN	NaN	NaN	NaN	NaN	0	NaN	NaN	NaN	NaN	NaN	NaN	NaN	NaN	NaN	NaN	NaN	NaN	NaN	NaN	NaN	NaN	NaN	NaN	NaN	NaN	NaN	NaN	NaN	NaN	NaN	NaN
47	NaN	NaN	NaN	NaN	NaN	NaN	0	NaN	NaN	NaN	NaN	NaN	NaN	0	NaN	NaN	NaN	NaN	NaN	NaN	NaN	NaN	NaN	NaN	NaN	NaN	NaN	NaN	NaN	NaN	NaN	NaN	NaN	NaN	NaN	NaN	NaN	NaN	NaN	NaN
47.5	NaN	NaN	NaN	NaN	NaN	NaN	0	NaN	NaN	NaN	NaN	NaN	NaN	0	NaN	NaN	NaN	NaN	NaN	NaN	NaN	NaN	NaN	NaN	NaN	NaN	NaN	NaN	NaN	NaN	NaN	NaN	NaN	NaN	NaN	NaN	NaN	NaN	NaN	NaN
48	NaN	NaN	NaN	NaN	NaN	NaN	0	NaN	NaN	NaN	NaN	NaN	NaN	0	NaN	NaN	NaN	NaN	NaN	NaN	NaN	NaN	NaN	NaN	NaN	NaN	NaN	NaN	NaN	NaN	NaN	NaN	NaN	NaN	NaN	NaN	NaN	NaN	NaN	NaN
48.5	NaN	NaN	NaN	NaN	NaN	NaN	0	NaN	NaN	NaN	NaN	NaN	NaN	0	NaN	NaN	NaN	NaN	NaN	NaN	NaN	NaN	NaN	NaN	NaN	NaN	NaN	NaN	NaN	NaN	NaN	NaN	NaN	NaN	NaN	NaN	NaN	NaN	NaN	NaN
49	NaN	NaN	NaN	NaN	NaN	NaN	NaN	NaN	NaN	NaN	NaN	NaN	NaN	NaN	NaN	NaN	NaN	NaN	NaN	NaN	NaN	NaN	NaN	NaN	NaN	NaN	NaN	NaN	NaN	NaN	NaN	NaN	NaN	NaN	NaN	NaN	NaN	NaN	NaN	NaN
