# Supplementary material for: Longitudinal imaging of Caenorhabditis elegans in a microfabricated device reveals variation in behavioral decline during aging
Source: eLife. 2017 May 31;6:e26652. doi: 10.7554/eLife.26652 (PMC5484621; doi:10.7554/eLife.26652)
Supplement: Figure 8—source data 1. — DOI: http://dx.doi.org/10.7554/eLife.26652.026 [file elife-26652-fig8-data1.zip › SourceData_Figure8/SpontaneousLocomotion/SpontaneousLocomotion_odr-10_EV.csv]

1.5	213	333	358	330	396	259	383	324	328	286	595	325	409	366	343	327	163	298	69	304	360	244	414	397	20	357	353	274	103	468	337	490	264	399	457	450	538	380	585	242
2	297	354	313	338	385	380	367	325	345	217	576	302	344	434	309	234	223	298	206	306	53	348	434	394	317	373	212	444	407	454	358	404	135	247	405	25	325	400	521	406
2.5	382	375	267	346	374	501	352	326	361	148	557	278	279	503	276	142	284	299	342	307	128	389	510	442	295	406	242	421	407	418	372	581	170	476	630	493	325	463	582	496
3	297	375	267	346	385	380	367	326	361	202	557	278	344	503	309	234	284	299	274	306	323	335	521	377	286	443	490	545	476	556	136	508	160	502	491	517	325	515	719	474
3.5	190	434	238	366	421	314	382	396	462	202	435	254	588	554	408	438	479	410	274	197	484	320	568	524	143	477	486	530	484	616	377	375	244	301	694	473	325	497	526	362
4	190	375	238	346	385	314	367	326	361	202	435	254	344	503	309	234	284	299	274	197	312	413	607	523	319	418	365	422	319	225	251	645	246	517	396	673	325	601	526	600
4.5	190	375	238	346	385	314	382	347	361	202	435	254	504	503	357	377	284	410	274	197	347	450	492	271	403	482	569	215	321	252	84	186	215	408	214	496	325	470	526	251
5	190	375	238	346	385	314	382	347	361	218	435	366	504	503	357	377	284	410	274	197	312	450	492	352	319	482	365	244	319	225	110	419	215	408	396	496	325	470	526	251
5.5	395	375	500	346	385	314	382	347	361	218	435	377	504	503	357	377	284	410	274	401	347	450	492	352	403	494	493	244	321	252	110	419	215	408	396	496	325	470	526	251
6	395	339	501	210	48	127	510	347	207	218	240	433	504	490	357	377	205	544	103	401	347	450	492	352	403	494	493	244	522	252	252	419	215	408	396	496	325	470	526	251
6.5	121	256	155	120	204	471	295	421	249	262	645	366	442	397	96	382	223	292	47	84	155	478	265	352	292	494	260	244	150	125	110	419	60	3	514	339	325	169	526	248
7	472	359	500	179	431	287	260	146	421	141	190	377	331	543	258	256	272	242	46	413	483	293	285	259	496	908	493	319	522	340	393	1090	322	154	365	606	117	316	101	524
7.5	411	202	176	360	404	184	368	494	345	156	612	182	226	100	380	313	162	263	147	384	2	198	343	195	295	163	531	238	565	224	252	173	49	174	197	474	NaN	105	NaN	70
8	500	16	336	268	36	0	233	382	184	330	105	176	309	118	220	121	47	270	252	150	585	431	749	974	416	611	1257	519	631	1043	1260	1041	146	644	671	1026	NaN	803	NaN	134
8.5	96	192	287	26	358	408	205	241	304	230	463	361	109	321	498	324	197	144	156	53	429	460	154	256	3	454	140	68	5	408	310	184	NaN	500	247	69	NaN	58	NaN	0
9	370	30	320	356	86	98	355	297	0	8	345	166	241	87	27	174	188	371	0	205	258	0	162	180	139	182	75	11	441	258	21	260	NaN	389	133	0	NaN	155	NaN	0
9.5	397	198	204	50	81	537	64	74	183	140	25	290	216	260	7	266	188	108	441	4	32	1	0	321	5	144	321	9	401	415	49	508	NaN	225	318	0	NaN	426	NaN	149
10	121	454	202	0	100	44	150	316	89	234	218	136	145	234	136	176	325	59	71	0	55	50	219	397	0	61	155	0	241	82	76	309	NaN	349	169	107	NaN	193	NaN	282
10.5	32	60	261	0	50	75	513	220	85	38	47	303	43	240	189	349	19	391	9	339	47	0	43	410	0	66	194	0	194	431	0	0	NaN	262	220	80	NaN	176	NaN	0
11	52	101	163	0	126	309	235	123	131	130	10	11	58	252	18	63	104	70	0	307	21	0	475	191	0	35	121	110	263	236	135	0	NaN	0	131	139	NaN	56	NaN	276
11.5	272	154	431	249	142	172	134	14	0	20	44	247	30	156	401	314	256	357	0	22	96	0	334	3	0	123	1	260	231	1	73	144	NaN	67	273	0	NaN	52	NaN	547
12	74	83	121	302	433	114	522	10	12	256	70	65	256	245	357	150	126	363	0	68	266	0	0	0	0	195	0	363	160	0	86	0	NaN	0	347	NaN	NaN	302	NaN	99
12.5	94	178	22	333	52	160	0	3	154	92	0	310	217	112	80	267	189	50	0	210	186	0	0	0	0	150	0	113	NaN	91	0	0	NaN	0	248	NaN	NaN	12	NaN	66
13	234	4	88	277	130	75	113	10	40	108	0	115	125	211	230	216	224	226	0	232	186	0	0	194	0	184	0	164	NaN	8	0	0	NaN	29	248	NaN	NaN	197	NaN	66
13.5	64	0	62	43	219	101	233	0	0	78	0	0	237	NaN	8	75	192	226	0	236	60	0	0	7	0	0	0	164	NaN	7	0	0	NaN	0	85	NaN	NaN	197	NaN	0
14	0	0	192	389	115	218	0	0	2	69	0	0	119	NaN	89	97	182	340	0	135	0	NaN	0	206	0	49	10	0	NaN	8	0	0	NaN	29	0	NaN	NaN	0	NaN	0
14.5	289	0	63	200	44	87	0	44	40	0	0	0	130	NaN	46	112	121	285	0	0	0	NaN	0	194	0	184	0	21	NaN	0	0	0	NaN	61	0	NaN	NaN	0	NaN	0
15	39	0	175	3	55	56	0	0	208	132	NaN	0	54	NaN	139	211	343	147	0	0	121	NaN	0	1	0	0	NaN	90	NaN	0	11	0	NaN	54	0	NaN	NaN	0	NaN	0
15.5	0	0	28	217	8	90	0	0	321	132	NaN	0	149	NaN	255	219	251	302	0	0	0	NaN	0	128	31	0	NaN	31	NaN	0	0	0	NaN	371	29	NaN	NaN	0	NaN	0
16	0	37	76	280	162	76	151	65	0	7	NaN	0	17	NaN	57	0	0	24	0	0	0	NaN	15	0	0	0	NaN	30	NaN	0	0	0	NaN	43	0	NaN	NaN	0	NaN	136
16.5	2	0	321	255	155	11	272	71	0	256	NaN	0	80	NaN	310	0	0	262	0	91	11	NaN	366	355	0	0	NaN	0	NaN	0	0	0	NaN	247	0	NaN	NaN	189	NaN	1097
17	0	0	90	12	10	16	271	65	61	0	NaN	0	0	NaN	137	0	0	0	0	11	139	NaN	95	188	0	2	NaN	446	NaN	NaN	0	0	NaN	66	0	NaN	NaN	0	NaN	0
17.5	0	0	65	25	62	0	4	55	0	73	NaN	0	11	NaN	21	0	0	25	0	224	0	NaN	31	222	NaN	NaN	NaN	7	NaN	NaN	0	0	NaN	110	0	NaN	NaN	155	NaN	0
18	0	0	73	0	0	47	119	49	0	0	NaN	0	53	NaN	182	0	0	0	0	0	17	NaN	129	287	NaN	NaN	NaN	44	NaN	NaN	NaN	133	NaN	0	51	NaN	NaN	0	NaN	0
18.5	50	0	1	237	0	1	190	62	0	0	NaN	0	0	NaN	10	357	0	0	0	0	0	NaN	312	62	NaN	NaN	NaN	217	NaN	NaN	NaN	0	NaN	23	127	NaN	NaN	0	NaN	288
19	0	5	0	17	0	0	190	3	0	0	NaN	0	0	NaN	0	3	0	0	0	0	9	NaN	52	57	NaN	NaN	NaN	4	NaN	NaN	NaN	0	NaN	0	46	NaN	NaN	0	NaN	54
19.5	0	0	0	0	44	0	0	62	0	29	NaN	0	19	NaN	109	0	0	0	0	0	0	NaN	0	145	NaN	NaN	NaN	319	NaN	NaN	NaN	0	NaN	21	0	NaN	NaN	NaN	NaN	0
20	0	NaN	0	1	54	0	0	54	0	0	NaN	0	54	NaN	248	0	0	0	41	0	0	NaN	0	0	NaN	NaN	NaN	0	NaN	NaN	NaN	NaN	NaN	0	NaN	NaN	NaN	NaN	NaN	0
20.5	0	NaN	95	379	0	0	0	9	0	0	NaN	0	120	NaN	0	0	324	0	112	0	0	NaN	0	0	NaN	NaN	NaN	0	NaN	NaN	NaN	NaN	NaN	0	NaN	NaN	NaN	NaN	NaN	0
21	0	NaN	69	142	110	0	0	96	0	0	NaN	0	0	NaN	NaN	0	0	0	8	0	0	NaN	0	203	NaN	NaN	NaN	221	NaN	NaN	NaN	NaN	NaN	0	NaN	NaN	NaN	NaN	NaN	20
21.5	0	NaN	0	0	0	0	0	0	0	0	NaN	0	0	NaN	NaN	0	0	0	63	0	NaN	NaN	358	0	NaN	NaN	NaN	25	NaN	NaN	NaN	NaN	NaN	NaN	NaN	NaN	NaN	NaN	NaN	NaN
22	0	NaN	4	12	0	0	0	0	0	7	NaN	0	0	NaN	NaN	353	74	0	88	87	NaN	NaN	0	0	NaN	NaN	NaN	270	NaN	NaN	NaN	NaN	NaN	NaN	NaN	NaN	NaN	NaN	NaN	NaN
22.5	NaN	NaN	57	0	23	0	243	0	0	0	NaN	3	0	NaN	NaN	55	0	0	34	273	NaN	NaN	133	0	NaN	NaN	NaN	33	NaN	NaN	NaN	NaN	NaN	NaN	NaN	NaN	NaN	NaN	NaN	NaN
23	NaN	NaN	0	0	0	0	0	0	0	0	NaN	0	0	NaN	NaN	0	0	0	0	0	NaN	NaN	0	0	NaN	NaN	NaN	32	NaN	NaN	NaN	NaN	NaN	NaN	NaN	NaN	NaN	NaN	NaN	NaN
23.5	NaN	NaN	0	0	0	0	0	0	0	44	NaN	0	0	NaN	NaN	70	38	0	95	6	NaN	NaN	135	NaN	NaN	NaN	NaN	16	NaN	NaN	NaN	NaN	NaN	NaN	NaN	NaN	NaN	NaN	NaN	NaN
24	NaN	NaN	3	0	0	0	5	0	0	0	NaN	NaN	0	NaN	NaN	13	63	0	29	72	NaN	NaN	0	NaN	NaN	NaN	NaN	11	NaN	NaN	NaN	NaN	NaN	NaN	NaN	NaN	NaN	NaN	NaN	NaN
24.5	NaN	NaN	0	1	NaN	NaN	0	NaN	NaN	NaN	NaN	NaN	0	NaN	NaN	0	0	0	30	95	NaN	NaN	0	NaN	NaN	NaN	NaN	0	NaN	NaN	NaN	NaN	NaN	NaN	NaN	NaN	NaN	NaN	NaN	NaN
25	NaN	NaN	0	0	NaN	NaN	0	NaN	NaN	NaN	NaN	NaN	0	NaN	NaN	0	0	NaN	0	0	NaN	NaN	NaN	NaN	NaN	NaN	NaN	6	NaN	NaN	NaN	NaN	NaN	NaN	NaN	NaN	NaN	NaN	NaN	NaN
25.5	NaN	NaN	0	0	NaN	NaN	0	NaN	NaN	NaN	NaN	NaN	0	NaN	NaN	0	0	NaN	0	0	NaN	NaN	NaN	NaN	NaN	NaN	NaN	200	NaN	NaN	NaN	NaN	NaN	NaN	NaN	NaN	NaN	NaN	NaN	NaN
26	NaN	NaN	0	0	NaN	NaN	0	NaN	NaN	NaN	NaN	NaN	0	NaN	NaN	61	0	NaN	59	32	NaN	NaN	NaN	NaN	NaN	NaN	NaN	0	NaN	NaN	NaN	NaN	NaN	NaN	NaN	NaN	NaN	NaN	NaN	NaN
26.5	NaN	NaN	NaN	0	NaN	NaN	0	NaN	NaN	NaN	NaN	NaN	0	NaN	NaN	0	5	NaN	96	0	NaN	NaN	NaN	NaN	NaN	NaN	NaN	0	NaN	NaN	NaN	NaN	NaN	NaN	NaN	NaN	NaN	NaN	NaN	NaN
27	NaN	NaN	NaN	0	NaN	NaN	0	NaN	NaN	NaN	NaN	NaN	0	NaN	NaN	1	0	NaN	46	0	NaN	NaN	NaN	NaN	NaN	NaN	NaN	87	NaN	NaN	NaN	NaN	NaN	NaN	NaN	NaN	NaN	NaN	NaN	NaN
27.5	NaN	NaN	NaN	0	NaN	NaN	NaN	NaN	NaN	NaN	NaN	NaN	NaN	NaN	NaN	0	0	NaN	48	0	NaN	NaN	NaN	NaN	NaN	NaN	NaN	0	NaN	NaN	NaN	NaN	NaN	NaN	NaN	NaN	NaN	NaN	NaN	NaN
28	NaN	NaN	NaN	0	NaN	NaN	NaN	NaN	NaN	NaN	NaN	NaN	NaN	NaN	NaN	NaN	0	NaN	0	0	NaN	NaN	NaN	NaN	NaN	NaN	NaN	0	NaN	NaN	NaN	NaN	NaN	NaN	NaN	NaN	NaN	NaN	NaN	NaN
28.5	NaN	NaN	NaN	0	NaN	NaN	NaN	NaN	NaN	NaN	NaN	NaN	NaN	NaN	NaN	NaN	0	NaN	0	0	NaN	NaN	NaN	NaN	NaN	NaN	NaN	0	NaN	NaN	NaN	NaN	NaN	NaN	NaN	NaN	NaN	NaN	NaN	NaN
29	NaN	NaN	NaN	235	NaN	NaN	NaN	NaN	NaN	NaN	NaN	NaN	NaN	NaN	NaN	NaN	0	NaN	0	0	NaN	NaN	NaN	NaN	NaN	NaN	NaN	0	NaN	NaN	NaN	NaN	NaN	NaN	NaN	NaN	NaN	NaN	NaN	NaN
29.5	NaN	NaN	NaN	NaN	NaN	NaN	NaN	NaN	NaN	NaN	NaN	NaN	NaN	NaN	NaN	NaN	0	NaN	0	0	NaN	NaN	NaN	NaN	NaN	NaN	NaN	0	NaN	NaN	NaN	NaN	NaN	NaN	NaN	NaN	NaN	NaN	NaN	NaN
30	NaN	NaN	NaN	NaN	NaN	NaN	NaN	NaN	NaN	NaN	NaN	NaN	NaN	NaN	NaN	NaN	NaN	NaN	0	0	NaN	NaN	NaN	NaN	NaN	NaN	NaN	0	NaN	NaN	NaN	NaN	NaN	NaN	NaN	NaN	NaN	NaN	NaN	NaN
30.5	NaN	NaN	NaN	NaN	NaN	NaN	NaN	NaN	NaN	NaN	NaN	NaN	NaN	NaN	NaN	NaN	NaN	NaN	NaN	0	NaN	NaN	NaN	NaN	NaN	NaN	NaN	0	NaN	NaN	NaN	NaN	NaN	NaN	NaN	NaN	NaN	NaN	NaN	NaN
31	NaN	NaN	NaN	NaN	NaN	NaN	NaN	NaN	NaN	NaN	NaN	NaN	NaN	NaN	NaN	NaN	NaN	NaN	NaN	0	NaN	NaN	NaN	NaN	NaN	NaN	NaN	0	NaN	NaN	NaN	NaN	NaN	NaN	NaN	NaN	NaN	NaN	NaN	NaN
31.5	NaN	NaN	NaN	NaN	NaN	NaN	NaN	NaN	NaN	NaN	NaN	NaN	NaN	NaN	NaN	NaN	NaN	NaN	NaN	0	NaN	NaN	NaN	NaN	NaN	NaN	NaN	NaN	NaN	NaN	NaN	NaN	NaN	NaN	NaN	NaN	NaN	NaN	NaN	NaN
32	NaN	NaN	NaN	NaN	NaN	NaN	NaN	NaN	NaN	NaN	NaN	NaN	NaN	NaN	NaN	NaN	NaN	NaN	NaN	0	NaN	NaN	NaN	NaN	NaN	NaN	NaN	NaN	NaN	NaN	NaN	NaN	NaN	NaN	NaN	NaN	NaN	NaN	NaN	NaN
32.5	NaN	NaN	NaN	NaN	NaN	NaN	NaN	NaN	NaN	NaN	NaN	NaN	NaN	NaN	NaN	NaN	NaN	NaN	NaN	0	NaN	NaN	NaN	NaN	NaN	NaN	NaN	NaN	NaN	NaN	NaN	NaN	NaN	NaN	NaN	NaN	NaN	NaN	NaN	NaN
33	NaN	NaN	NaN	NaN	NaN	NaN	NaN	NaN	NaN	NaN	NaN	NaN	NaN	NaN	NaN	NaN	NaN	NaN	NaN	0	NaN	NaN	NaN	NaN	NaN	NaN	NaN	NaN	NaN	NaN	NaN	NaN	NaN	NaN	NaN	NaN	NaN	NaN	NaN	NaN
33.5	NaN	NaN	NaN	NaN	NaN	NaN	NaN	NaN	NaN	NaN	NaN	NaN	NaN	NaN	NaN	NaN	NaN	NaN	NaN	0	NaN	NaN	NaN	NaN	NaN	NaN	NaN	NaN	NaN	NaN	NaN	NaN	NaN	NaN	NaN	NaN	NaN	NaN	NaN	NaN
34	NaN	NaN	NaN	NaN	NaN	NaN	NaN	NaN	NaN	NaN	NaN	NaN	NaN	NaN	NaN	NaN	NaN	NaN	NaN	0	NaN	NaN	NaN	NaN	NaN	NaN	NaN	NaN	NaN	NaN	NaN	NaN	NaN	NaN	NaN	NaN	NaN	NaN	NaN	NaN
34.5	NaN	NaN	NaN	NaN	NaN	NaN	NaN	NaN	NaN	NaN	NaN	NaN	NaN	NaN	NaN	NaN	NaN	NaN	NaN	0	NaN	NaN	NaN	NaN	NaN	NaN	NaN	NaN	NaN	NaN	NaN	NaN	NaN	NaN	NaN	NaN	NaN	NaN	NaN	NaN
35	NaN	NaN	NaN	NaN	NaN	NaN	NaN	NaN	NaN	NaN	NaN	NaN	NaN	NaN	NaN	NaN	NaN	NaN	NaN	0	NaN	NaN	NaN	NaN	NaN	NaN	NaN	NaN	NaN	NaN	NaN	NaN	NaN	NaN	NaN	NaN	NaN	NaN	NaN	NaN
35.5	NaN	NaN	NaN	NaN	NaN	NaN	NaN	NaN	NaN	NaN	NaN	NaN	NaN	NaN	NaN	NaN	NaN	NaN	NaN	0	NaN	NaN	NaN	NaN	NaN	NaN	NaN	NaN	NaN	NaN	NaN	NaN	NaN	NaN	NaN	NaN	NaN	NaN	NaN	NaN
36	NaN	NaN	NaN	NaN	NaN	NaN	NaN	NaN	NaN	NaN	NaN	NaN	NaN	NaN	NaN	NaN	NaN	NaN	NaN	NaN	NaN	NaN	NaN	NaN	NaN	NaN	NaN	NaN	NaN	NaN	NaN	NaN	NaN	NaN	NaN	NaN	NaN	NaN	NaN	NaN
36.5	NaN	NaN	NaN	NaN	NaN	NaN	NaN	NaN	NaN	NaN	NaN	NaN	NaN	NaN	NaN	NaN	NaN	NaN	NaN	NaN	NaN	NaN	NaN	NaN	NaN	NaN	NaN	NaN	NaN	NaN	NaN	NaN	NaN	NaN	NaN	NaN	NaN	NaN	NaN	NaN
37	NaN	NaN	NaN	NaN	NaN	NaN	NaN	NaN	NaN	NaN	NaN	NaN	NaN	NaN	NaN	NaN	NaN	NaN	NaN	NaN	NaN	NaN	NaN	NaN	NaN	NaN	NaN	NaN	NaN	NaN	NaN	NaN	NaN	NaN	NaN	NaN	NaN	NaN	NaN	NaN
37.5	NaN	NaN	NaN	NaN	NaN	NaN	NaN	NaN	NaN	NaN	NaN	NaN	NaN	NaN	NaN	NaN	NaN	NaN	NaN	NaN	NaN	NaN	NaN	NaN	NaN	NaN	NaN	NaN	NaN	NaN	NaN	NaN	NaN	NaN	NaN	NaN	NaN	NaN	NaN	NaN
38	NaN	NaN	NaN	NaN	NaN	NaN	NaN	NaN	NaN	NaN	NaN	NaN	NaN	NaN	NaN	NaN	NaN	NaN	NaN	NaN	NaN	NaN	NaN	NaN	NaN	NaN	NaN	NaN	NaN	NaN	NaN	NaN	NaN	NaN	NaN	NaN	NaN	NaN	NaN	NaN
38.5	NaN	NaN	NaN	NaN	NaN	NaN	NaN	NaN	NaN	NaN	NaN	NaN	NaN	NaN	NaN	NaN	NaN	NaN	NaN	NaN	NaN	NaN	NaN	NaN	NaN	NaN	NaN	NaN	NaN	NaN	NaN	NaN	NaN	NaN	NaN	NaN	NaN	NaN	NaN	NaN
39	NaN	NaN	NaN	NaN	NaN	NaN	NaN	NaN	NaN	NaN	NaN	NaN	NaN	NaN	NaN	NaN	NaN	NaN	NaN	NaN	NaN	NaN	NaN	NaN	NaN	NaN	NaN	NaN	NaN	NaN	NaN	NaN	NaN	NaN	NaN	NaN	NaN	NaN	NaN	NaN
39.5	NaN	NaN	NaN	NaN	NaN	NaN	NaN	NaN	NaN	NaN	NaN	NaN	NaN	NaN	NaN	NaN	NaN	NaN	NaN	NaN	NaN	NaN	NaN	NaN	NaN	NaN	NaN	NaN	NaN	NaN	NaN	NaN	NaN	NaN	NaN	NaN	NaN	NaN	NaN	NaN
40	NaN	NaN	NaN	NaN	NaN	NaN	NaN	NaN	NaN	NaN	NaN	NaN	NaN	NaN	NaN	NaN	NaN	NaN	NaN	NaN	NaN	NaN	NaN	NaN	NaN	NaN	NaN	NaN	NaN	NaN	NaN	NaN	NaN	NaN	NaN	NaN	NaN	NaN	NaN	NaN
40.5	NaN	NaN	NaN	NaN	NaN	NaN	NaN	NaN	NaN	NaN	NaN	NaN	NaN	NaN	NaN	NaN	NaN	NaN	NaN	NaN	NaN	NaN	NaN	NaN	NaN	NaN	NaN	NaN	NaN	NaN	NaN	NaN	NaN	NaN	NaN	NaN	NaN	NaN	NaN	NaN
41	NaN	NaN	NaN	NaN	NaN	NaN	NaN	NaN	NaN	NaN	NaN	NaN	NaN	NaN	NaN	NaN	NaN	NaN	NaN	NaN	NaN	NaN	NaN	NaN	NaN	NaN	NaN	NaN	NaN	NaN	NaN	NaN	NaN	NaN	NaN	NaN	NaN	NaN	NaN	NaN
41.5	NaN	NaN	NaN	NaN	NaN	NaN	NaN	NaN	NaN	NaN	NaN	NaN	NaN	NaN	NaN	NaN	NaN	NaN	NaN	NaN	NaN	NaN	NaN	NaN	NaN	NaN	NaN	NaN	NaN	NaN	NaN	NaN	NaN	NaN	NaN	NaN	NaN	NaN	NaN	NaN
42	NaN	NaN	NaN	NaN	NaN	NaN	NaN	NaN	NaN	NaN	NaN	NaN	NaN	NaN	NaN	NaN	NaN	NaN	NaN	NaN	NaN	NaN	NaN	NaN	NaN	NaN	NaN	NaN	NaN	NaN	NaN	NaN	NaN	NaN	NaN	NaN	NaN	NaN	NaN	NaN
42.5	NaN	NaN	NaN	NaN	NaN	NaN	NaN	NaN	NaN	NaN	NaN	NaN	NaN	NaN	NaN	NaN	NaN	NaN	NaN	NaN	NaN	NaN	NaN	NaN	NaN	NaN	NaN	NaN	NaN	NaN	NaN	NaN	NaN	NaN	NaN	NaN	NaN	NaN	NaN	NaN
43	NaN	NaN	NaN	NaN	NaN	NaN	NaN	NaN	NaN	NaN	NaN	NaN	NaN	NaN	NaN	NaN	NaN	NaN	NaN	NaN	NaN	NaN	NaN	NaN	NaN	NaN	NaN	NaN	NaN	NaN	NaN	NaN	NaN	NaN	NaN	NaN	NaN	NaN	NaN	NaN
43.5	NaN	NaN	NaN	NaN	NaN	NaN	NaN	NaN	NaN	NaN	NaN	NaN	NaN	NaN	NaN	NaN	NaN	NaN	NaN	NaN	NaN	NaN	NaN	NaN	NaN	NaN	NaN	NaN	NaN	NaN	NaN	NaN	NaN	NaN	NaN	NaN	NaN	NaN	NaN	NaN
44	NaN	NaN	NaN	NaN	NaN	NaN	NaN	NaN	NaN	NaN	NaN	NaN	NaN	NaN	NaN	NaN	NaN	NaN	NaN	NaN	NaN	NaN	NaN	NaN	NaN	NaN	NaN	NaN	NaN	NaN	NaN	NaN	NaN	NaN	NaN	NaN	NaN	NaN	NaN	NaN
44.5	NaN	NaN	NaN	NaN	NaN	NaN	NaN	NaN	NaN	NaN	NaN	NaN	NaN	NaN	NaN	NaN	NaN	NaN	NaN	NaN	NaN	NaN	NaN	NaN	NaN	NaN	NaN	NaN	NaN	NaN	NaN	NaN	NaN	NaN	NaN	NaN	NaN	NaN	NaN	NaN
45	NaN	NaN	NaN	NaN	NaN	NaN	NaN	NaN	NaN	NaN	NaN	NaN	NaN	NaN	NaN	NaN	NaN	NaN	NaN	NaN	NaN	NaN	NaN	NaN	NaN	NaN	NaN	NaN	NaN	NaN	NaN	NaN	NaN	NaN	NaN	NaN	NaN	NaN	NaN	NaN
45.5	NaN	NaN	NaN	NaN	NaN	NaN	NaN	NaN	NaN	NaN	NaN	NaN	NaN	NaN	NaN	NaN	NaN	NaN	NaN	NaN	NaN	NaN	NaN	NaN	NaN	NaN	NaN	NaN	NaN	NaN	NaN	NaN	NaN	NaN	NaN	NaN	NaN	NaN	NaN	NaN
46	NaN	NaN	NaN	NaN	NaN	NaN	NaN	NaN	NaN	NaN	NaN	NaN	NaN	NaN	NaN	NaN	NaN	NaN	NaN	NaN	NaN	NaN	NaN	NaN	NaN	NaN	NaN	NaN	NaN	NaN	NaN	NaN	NaN	NaN	NaN	NaN	NaN	NaN	NaN	NaN
46.5	NaN	NaN	NaN	NaN	NaN	NaN	NaN	NaN	NaN	NaN	NaN	NaN	NaN	NaN	NaN	NaN	NaN	NaN	NaN	NaN	NaN	NaN	NaN	NaN	NaN	NaN	NaN	NaN	NaN	NaN	NaN	NaN	NaN	NaN	NaN	NaN	NaN	NaN	NaN	NaN
47	NaN	NaN	NaN	NaN	NaN	NaN	NaN	NaN	NaN	NaN	NaN	NaN	NaN	NaN	NaN	NaN	NaN	NaN	NaN	NaN	NaN	NaN	NaN	NaN	NaN	NaN	NaN	NaN	NaN	NaN	NaN	NaN	NaN	NaN	NaN	NaN	NaN	NaN	NaN	NaN
47.5	NaN	NaN	NaN	NaN	NaN	NaN	NaN	NaN	NaN	NaN	NaN	NaN	NaN	NaN	NaN	NaN	NaN	NaN	NaN	NaN	NaN	NaN	NaN	NaN	NaN	NaN	NaN	NaN	NaN	NaN	NaN	NaN	NaN	NaN	NaN	NaN	NaN	NaN	NaN	NaN
48	NaN	NaN	NaN	NaN	NaN	NaN	NaN	NaN	NaN	NaN	NaN	NaN	NaN	NaN	NaN	NaN	NaN	NaN	NaN	NaN	NaN	NaN	NaN	NaN	NaN	NaN	NaN	NaN	NaN	NaN	NaN	NaN	NaN	NaN	NaN	NaN	NaN	NaN	NaN	NaN
48.5	NaN	NaN	NaN	NaN	NaN	NaN	NaN	NaN	NaN	NaN	NaN	NaN	NaN	NaN	NaN	NaN	NaN	NaN	NaN	NaN	NaN	NaN	NaN	NaN	NaN	NaN	NaN	NaN	NaN	NaN	NaN	NaN	NaN	NaN	NaN	NaN	NaN	NaN	NaN	NaN
49	NaN	NaN	NaN	NaN	NaN	NaN	NaN	NaN	NaN	NaN	NaN	NaN	NaN	NaN	NaN	NaN	NaN	NaN	NaN	NaN	NaN	NaN	NaN	NaN	NaN	NaN	NaN	NaN	NaN	NaN	NaN	NaN	NaN	NaN	NaN	NaN	NaN	NaN	NaN	NaN
