# Supplementary material for: Longitudinal imaging of Caenorhabditis elegans in a microfabricated device reveals variation in behavioral decline during aging
Source: eLife. 2017 May 31;6:e26652. doi: 10.7554/eLife.26652 (PMC5484621; doi:10.7554/eLife.26652)
Supplement: Figure 8—source data 1. — DOI: http://dx.doi.org/10.7554/eLife.26652.026 [file elife-26652-fig8-data1.zip › SourceData_Figure8/SpontaneousLocomotion/SpontaneousLocomotion_odr-10_odr10RNAi.csv]

1.5	238	142	201	88	304	310	245	74	230	64	209	256	181	43	303	312	197	77	280	61	415	357	501	378	509	444	572	435	395	410	439	554	373	241	264	412	329	495	575	364
2	191	140	299	157	311	349	305	270	246	262	275	176	180	185	344	237	261	146	266	205	381	160	109	503	346	10	678	63	293	238	504	402	418	553	423	385	437	559	308	467
2.5	144	137	397	225	317	388	365	466	263	459	341	96	178	327	385	9	324	216	252	348	484	392	99	668	437	212	385	339	107	439	207	388	249	152	121	286	367	381	119	399
3	191	233	397	225	317	388	325	466	263	416	275	176	180	327	344	NaN	324	216	266	285	378	469	301	644	539	175	332	85	311	482	330	278	490	162	292	252	611	762	121	508
3.5	265	327	466	227	418	504	325	476	447	416	169	386	327	352	300	NaN	549	291	387	285	382	365	285	693	320	286	426	82	321	300	403	203	524	88	506	264	460	570	338	578
4	191	NaN	397	225	317	388	325	466	263	416	169	176	180	327	300	NaN	324	216	266	285	397	341	266	394	767	265	220	262	196	220	342	295	422	110	342	170	533	450	206	772
4.5	265	NaN	447	227	317	388	325	466	278	416	169	260	327	327	300	NaN	334	291	266	285	397	301	137	603	557	86	488	74	232	418	342	121	331	245	519	223	272	536	49	384
5	265	NaN	447	227	317	388	325	466	278	416	169	260	444	327	344	NaN	334	291	266	285	397	341	137	455	557	86	378	74	211	220	342	295	422	200	342	223	296	450	206	463
5.5	265	0	447	227	317	388	470	466	278	416	197	260	444	327	344	0	334	291	561	285	397	341	137	603	557	86	389	74	232	418	342	303	422	245	491	234	296	450	346	463
6	387	NaN	447	230	152	132	311	466	278	285	332	260	444	59	344	NaN	334	496	89	365	397	341	339	603	557	239	389	74	232	418	346	308	422	245	491	361	296	450	346	463
6.5	164	NaN	170	63	225	444	500	209	366	374	87	258	476	169	437	NaN	565	195	571	113	242	454	81	455	331	73	378	47	211	42	353	303	497	200	91	234	296	150	355	463
7	150	NaN	237	65	114	26	470	172	20	270	197	48	390	504	181	NaN	281	231	561	127	306	261	339	737	503	415	389	440	679	713	361	470	394	539	491	361	727	251	346	698
7.5	58	NaN	203	303	384	186	277	204	213	533	266	276	298	118	210	NaN	68	462	76	156	180	226	504	486	394	239	NaN	23	110	213	NaN	308	306	228	603	507	74	16	62	28
8	0	NaN	322	249	379	145	358	194	12	196	20	176	353	97	472	NaN	298	149	118	228	361	1094	1125	462	2103	490	NaN	376	410	772	NaN	937	337	362	826	275	600	285	420	977
8.5	102	NaN	120	115	0	221	444	170	60	112	0	238	166	182	71	NaN	444	165	0	84	233	506	96	457	241	238	NaN	123	23	76	NaN	312	185	235	679	153	301	53	29	681
9	150	NaN	438	81	57	354	92	417	37	251	28	19	366	459	358	NaN	435	334	156	76	128	147	0	527	346	71	NaN	62	0	429	NaN	432	87	13	122	43	292	151	88	280
9.5	219	NaN	322	319	122	288	48	208	370	331	26	86	254	0	336	NaN	306	85	77	94	361	178	0	289	327	176	NaN	104	56	397	NaN	316	263	193	463	262	315	0	31	520
10	148	NaN	0	22	266	150	126	295	113	226	18	43	73	336	139	NaN	190	153	311	52	273	208	67	160	546	0	NaN	110	0	214	NaN	300	136	159	327	58	252	71	209	313
10.5	0	NaN	0	49	286	0	417	124	436	368	19	127	103	25	337	NaN	0	17	134	92	218	218	124	436	75	0	NaN	2	0	232	NaN	68	271	251	182	15	93	120	0	535
11	0	NaN	29	13	209	60	257	229	147	0	3	138	83	384	85	NaN	209	144	61	41	0	255	208	131	378	0	NaN	296	96	287	NaN	141	164	139	130	30	69	316	39	445
11.5	130	NaN	30	193	375	70	325	41	172	0	0	106	185	0	0	NaN	289	0	84	130	318	140	0	88	134	0	NaN	500	0	169	NaN	87	98	88	232	35	195	66	2	142
12	85	NaN	183	241	209	68	43	0	172	30	0	162	261	235	82	NaN	395	53	176	42	0	94	93	142	191	NaN	NaN	230	0	148	NaN	46	75	155	491	133	433	26	0	658
12.5	211	NaN	285	31	26	48	81	99	85	0	NaN	354	69	93	251	NaN	131	237	165	138	0	53	123	5	189	NaN	NaN	68	0	511	NaN	0	0	328	193	314	392	0	373	217
13	51	NaN	112	10	415	139	164	140	11	54	NaN	396	167	235	82	NaN	453	115	165	117	0	94	93	54	262	NaN	NaN	212	0	183	NaN	67	19	328	212	133	392	77	74	217
13.5	205	NaN	11	174	180	6	149	0	120	5	NaN	1	119	44	1	NaN	0	0	114	0	0	172	73	18	437	NaN	NaN	117	16	183	NaN	95	0	124	212	110	78	276	74	209
14	128	NaN	148	56	126	467	24	0	129	89	NaN	0	41	262	0	NaN	0	112	38	236	0	54	0	54	262	NaN	NaN	212	0	152	NaN	0	0	485	9	0	47	77	39	46
14.5	19	NaN	123	6	43	73	NaN	0	0	54	NaN	108	196	0	0	NaN	0	247	98	174	0	0	0	0	186	NaN	NaN	14	0	0	NaN	67	NaN	38	0	0	9	68	37	0
15	0	NaN	332	0	82	116	NaN	0	0	57	NaN	186	94	0	5	NaN	221	208	85	111	38	0	0	14	0	NaN	NaN	10	0	0	NaN	0	NaN	0	0	0	0	0	238	0
15.5	391	NaN	0	0	76	75	NaN	0	0	102	NaN	44	319	74	71	NaN	0	416	0	160	0	44	0	0	215	NaN	NaN	22	0	0	NaN	28	NaN	0	0	0	0	0	389	88
16	69	NaN	15	0	48	24	NaN	0	NaN	NaN	NaN	0	120	0	231	NaN	0	129	0	359	180	0	6	0	282	NaN	NaN	0	0	299	NaN	394	NaN	0	0	9	53	186	302	404
16.5	4	NaN	5	44	0	306	NaN	0	NaN	NaN	NaN	0	414	429	103	NaN	297	253	11	54	231	0	203	0	292	NaN	NaN	246	0	214	NaN	107	NaN	111	282	177	271	12	0	48
17	12	NaN	0	0	351	50	NaN	0	NaN	NaN	NaN	0	0	0	0	NaN	177	1	42	63	140	8	176	0	191	NaN	NaN	9	0	0	NaN	53	NaN	286	555	0	411	0	0	0
17.5	0	NaN	133	0	74	49	NaN	0	NaN	NaN	NaN	0	154	0	137	NaN	29	0	2	2	246	NaN	44	NaN	350	NaN	NaN	0	0	0	NaN	0	NaN	98	218	0	490	0	149	0
18	0	NaN	132	62	0	188	NaN	0	NaN	NaN	NaN	0	0	0	116	NaN	271	0	253	0	55	NaN	292	NaN	319	NaN	NaN	0	NaN	0	NaN	202	NaN	0	322	59	274	0	130	0
18.5	22	NaN	6	15	0	0	NaN	NaN	NaN	NaN	NaN	0	2	0	128	NaN	172	0	383	5	68	NaN	149	NaN	99	NaN	NaN	0	NaN	0	NaN	308	NaN	193	9	0	21	2	35	0
19	0	NaN	224	0	0	103	NaN	NaN	NaN	NaN	NaN	0	0	0	36	NaN	93	0	0	137	295	NaN	189	NaN	292	NaN	NaN	0	NaN	0	NaN	217	NaN	1	167	0	0	0	106	0
19.5	0	NaN	37	0	0	0	NaN	NaN	NaN	NaN	NaN	0	0	0	0	NaN	10	0	0	183	89	NaN	54	NaN	67	NaN	NaN	0	NaN	113	NaN	140	NaN	0	240	0	214	0	135	0
20	103	NaN	0	11	44	0	NaN	NaN	NaN	NaN	NaN	0	0	0	471	NaN	101	0	0	116	0	NaN	0	NaN	NaN	NaN	NaN	0	NaN	NaN	NaN	0	NaN	0	0	0	NaN	0	0	0
20.5	1	NaN	42	0	113	0	NaN	NaN	NaN	NaN	NaN	0	0	0	42	NaN	168	NaN	0	0	0	NaN	0	NaN	NaN	NaN	NaN	0	NaN	NaN	NaN	0	NaN	0	0	0	NaN	0	0	0
21	234	NaN	130	0	0	149	NaN	NaN	NaN	NaN	NaN	0	NaN	56	1	NaN	22	NaN	30	0	510	NaN	0	NaN	NaN	NaN	NaN	25	NaN	NaN	NaN	0	NaN	1	215	0	NaN	221	27	0
21.5	0	NaN	0	0	0	0	NaN	NaN	NaN	NaN	NaN	0	NaN	44	0	NaN	0	NaN	15	0	NaN	NaN	37	NaN	NaN	NaN	NaN	0	NaN	NaN	NaN	NaN	NaN	0	54	0	NaN	123	36	0
22	0	NaN	0	24	0	7	NaN	NaN	NaN	NaN	NaN	0	NaN	32	9	NaN	40	NaN	1	0	NaN	NaN	17	NaN	NaN	NaN	NaN	0	NaN	NaN	NaN	NaN	NaN	145	357	NaN	NaN	177	0	0
22.5	0	NaN	0	0	0	0	NaN	NaN	NaN	NaN	NaN	0	NaN	7	85	NaN	2	NaN	112	0	NaN	NaN	0	NaN	NaN	NaN	NaN	0	NaN	NaN	NaN	NaN	NaN	0	76	NaN	NaN	0	0	0
23	0	NaN	0	0	0	NaN	NaN	NaN	NaN	NaN	NaN	0	NaN	0	0	NaN	0	NaN	0	0	NaN	NaN	0	NaN	NaN	NaN	NaN	NaN	NaN	NaN	NaN	NaN	NaN	0	NaN	NaN	NaN	0	0	0
23.5	16	NaN	0	0	0	NaN	NaN	NaN	NaN	NaN	NaN	76	NaN	82	50	NaN	0	NaN	19	525	NaN	NaN	134	NaN	NaN	NaN	NaN	NaN	NaN	NaN	NaN	NaN	NaN	0	NaN	NaN	NaN	0	0	0
24	90	NaN	0	0	0	NaN	NaN	NaN	NaN	NaN	NaN	115	NaN	65	52	NaN	0	NaN	106	532	NaN	NaN	2	NaN	NaN	NaN	NaN	NaN	NaN	NaN	NaN	NaN	NaN	229	NaN	NaN	NaN	NaN	0	0
24.5	59	NaN	50	0	0	NaN	NaN	NaN	NaN	NaN	NaN	215	NaN	76	NaN	NaN	0	NaN	0	22	NaN	NaN	68	NaN	NaN	NaN	NaN	NaN	NaN	NaN	NaN	NaN	NaN	0	NaN	NaN	NaN	NaN	0	0
25	0	NaN	NaN	NaN	NaN	NaN	NaN	NaN	NaN	NaN	NaN	0	NaN	0	NaN	NaN	NaN	NaN	0	0	NaN	NaN	292	NaN	NaN	NaN	NaN	NaN	NaN	NaN	NaN	NaN	NaN	87	NaN	NaN	NaN	NaN	0	3
25.5	0	NaN	NaN	NaN	NaN	NaN	NaN	NaN	NaN	NaN	NaN	0	NaN	0	NaN	NaN	NaN	NaN	0	0	NaN	NaN	6	NaN	NaN	NaN	NaN	NaN	NaN	NaN	NaN	NaN	NaN	0	NaN	NaN	NaN	NaN	0	NaN
26	0	NaN	NaN	NaN	NaN	NaN	NaN	NaN	NaN	NaN	NaN	23	NaN	102	NaN	NaN	NaN	NaN	0	0	NaN	NaN	0	NaN	NaN	NaN	NaN	NaN	NaN	NaN	NaN	NaN	NaN	0	NaN	NaN	NaN	NaN	0	NaN
26.5	0	NaN	NaN	NaN	NaN	NaN	NaN	NaN	NaN	NaN	NaN	95	NaN	0	NaN	NaN	NaN	NaN	0	0	NaN	NaN	114	NaN	NaN	NaN	NaN	NaN	NaN	NaN	NaN	NaN	NaN	NaN	NaN	NaN	NaN	NaN	0	NaN
27	0	NaN	NaN	NaN	NaN	NaN	NaN	NaN	NaN	NaN	NaN	146	NaN	0	NaN	NaN	NaN	NaN	0	0	NaN	NaN	0	NaN	NaN	NaN	NaN	NaN	NaN	NaN	NaN	NaN	NaN	NaN	NaN	NaN	NaN	NaN	0	NaN
27.5	0	NaN	NaN	NaN	NaN	NaN	NaN	NaN	NaN	NaN	NaN	18	NaN	12	NaN	NaN	NaN	NaN	11	16	NaN	NaN	51	NaN	NaN	NaN	NaN	NaN	NaN	NaN	NaN	NaN	NaN	NaN	NaN	NaN	NaN	NaN	0	NaN
28	NaN	NaN	NaN	NaN	NaN	NaN	NaN	NaN	NaN	NaN	NaN	0	NaN	NaN	NaN	NaN	NaN	NaN	0	0	NaN	NaN	66	NaN	NaN	NaN	NaN	NaN	NaN	NaN	NaN	NaN	NaN	NaN	NaN	NaN	NaN	NaN	0	NaN
28.5	NaN	NaN	NaN	NaN	NaN	NaN	NaN	NaN	NaN	NaN	NaN	0	NaN	NaN	NaN	NaN	NaN	NaN	0	0	NaN	NaN	9	NaN	NaN	NaN	NaN	NaN	NaN	NaN	NaN	NaN	NaN	NaN	NaN	NaN	NaN	NaN	0	NaN
29	NaN	NaN	NaN	NaN	NaN	NaN	NaN	NaN	NaN	NaN	NaN	0	NaN	NaN	NaN	NaN	NaN	NaN	NaN	0	NaN	NaN	69	NaN	NaN	NaN	NaN	NaN	NaN	NaN	NaN	NaN	NaN	NaN	NaN	NaN	NaN	NaN	0	NaN
29.5	NaN	NaN	NaN	NaN	NaN	NaN	NaN	NaN	NaN	NaN	NaN	0	NaN	NaN	NaN	NaN	NaN	NaN	NaN	0	NaN	NaN	0	NaN	NaN	NaN	NaN	NaN	NaN	NaN	NaN	NaN	NaN	NaN	NaN	NaN	NaN	NaN	0	NaN
30	NaN	NaN	NaN	NaN	NaN	NaN	NaN	NaN	NaN	NaN	NaN	4	NaN	NaN	NaN	NaN	NaN	NaN	NaN	147	NaN	NaN	0	NaN	NaN	NaN	NaN	NaN	NaN	NaN	NaN	NaN	NaN	NaN	NaN	NaN	NaN	NaN	0	NaN
30.5	NaN	NaN	NaN	NaN	NaN	NaN	NaN	NaN	NaN	NaN	NaN	NaN	NaN	NaN	NaN	NaN	NaN	NaN	NaN	0	NaN	NaN	NaN	NaN	NaN	NaN	NaN	NaN	NaN	NaN	NaN	NaN	NaN	NaN	NaN	NaN	NaN	NaN	0	NaN
31	NaN	NaN	NaN	NaN	NaN	NaN	NaN	NaN	NaN	NaN	NaN	NaN	NaN	NaN	NaN	NaN	NaN	NaN	NaN	0	NaN	NaN	NaN	NaN	NaN	NaN	NaN	NaN	NaN	NaN	NaN	NaN	NaN	NaN	NaN	NaN	NaN	NaN	0	NaN
31.5	NaN	NaN	NaN	NaN	NaN	NaN	NaN	NaN	NaN	NaN	NaN	NaN	NaN	NaN	NaN	NaN	NaN	NaN	NaN	0	NaN	NaN	NaN	NaN	NaN	NaN	NaN	NaN	NaN	NaN	NaN	NaN	NaN	NaN	NaN	NaN	NaN	NaN	0	NaN
32	NaN	NaN	NaN	NaN	NaN	NaN	NaN	NaN	NaN	NaN	NaN	NaN	NaN	NaN	NaN	NaN	NaN	NaN	NaN	NaN	NaN	NaN	NaN	NaN	NaN	NaN	NaN	NaN	NaN	NaN	NaN	NaN	NaN	NaN	NaN	NaN	NaN	NaN	0	NaN
32.5	NaN	NaN	NaN	NaN	NaN	NaN	NaN	NaN	NaN	NaN	NaN	NaN	NaN	NaN	NaN	NaN	NaN	NaN	NaN	NaN	NaN	NaN	NaN	NaN	NaN	NaN	NaN	NaN	NaN	NaN	NaN	NaN	NaN	NaN	NaN	NaN	NaN	NaN	0	NaN
33	NaN	NaN	NaN	NaN	NaN	NaN	NaN	NaN	NaN	NaN	NaN	NaN	NaN	NaN	NaN	NaN	NaN	NaN	NaN	NaN	NaN	NaN	NaN	NaN	NaN	NaN	NaN	NaN	NaN	NaN	NaN	NaN	NaN	NaN	NaN	NaN	NaN	NaN	0	NaN
33.5	NaN	NaN	NaN	NaN	NaN	NaN	NaN	NaN	NaN	NaN	NaN	NaN	NaN	NaN	NaN	NaN	NaN	NaN	NaN	NaN	NaN	NaN	NaN	NaN	NaN	NaN	NaN	NaN	NaN	NaN	NaN	NaN	NaN	NaN	NaN	NaN	NaN	NaN	0	NaN
34	NaN	NaN	NaN	NaN	NaN	NaN	NaN	NaN	NaN	NaN	NaN	NaN	NaN	NaN	NaN	NaN	NaN	NaN	NaN	NaN	NaN	NaN	NaN	NaN	NaN	NaN	NaN	NaN	NaN	NaN	NaN	NaN	NaN	NaN	NaN	NaN	NaN	NaN	0	NaN
34.5	NaN	NaN	NaN	NaN	NaN	NaN	NaN	NaN	NaN	NaN	NaN	NaN	NaN	NaN	NaN	NaN	NaN	NaN	NaN	NaN	NaN	NaN	NaN	NaN	NaN	NaN	NaN	NaN	NaN	NaN	NaN	NaN	NaN	NaN	NaN	NaN	NaN	NaN	0	NaN
35	NaN	NaN	NaN	NaN	NaN	NaN	NaN	NaN	NaN	NaN	NaN	NaN	NaN	NaN	NaN	NaN	NaN	NaN	NaN	NaN	NaN	NaN	NaN	NaN	NaN	NaN	NaN	NaN	NaN	NaN	NaN	NaN	NaN	NaN	NaN	NaN	NaN	NaN	0	NaN
35.5	NaN	NaN	NaN	NaN	NaN	NaN	NaN	NaN	NaN	NaN	NaN	NaN	NaN	NaN	NaN	NaN	NaN	NaN	NaN	NaN	NaN	NaN	NaN	NaN	NaN	NaN	NaN	NaN	NaN	NaN	NaN	NaN	NaN	NaN	NaN	NaN	NaN	NaN	0	NaN
36	NaN	NaN	NaN	NaN	NaN	NaN	NaN	NaN	NaN	NaN	NaN	NaN	NaN	NaN	NaN	NaN	NaN	NaN	NaN	NaN	NaN	NaN	NaN	NaN	NaN	NaN	NaN	NaN	NaN	NaN	NaN	NaN	NaN	NaN	NaN	NaN	NaN	NaN	0	NaN
36.5	NaN	NaN	NaN	NaN	NaN	NaN	NaN	NaN	NaN	NaN	NaN	NaN	NaN	NaN	NaN	NaN	NaN	NaN	NaN	NaN	NaN	NaN	NaN	NaN	NaN	NaN	NaN	NaN	NaN	NaN	NaN	NaN	NaN	NaN	NaN	NaN	NaN	NaN	7	NaN
37	NaN	NaN	NaN	NaN	NaN	NaN	NaN	NaN	NaN	NaN	NaN	NaN	NaN	NaN	NaN	NaN	NaN	NaN	NaN	NaN	NaN	NaN	NaN	NaN	NaN	NaN	NaN	NaN	NaN	NaN	NaN	NaN	NaN	NaN	NaN	NaN	NaN	NaN	NaN	NaN
37.5	NaN	NaN	NaN	NaN	NaN	NaN	NaN	NaN	NaN	NaN	NaN	NaN	NaN	NaN	NaN	NaN	NaN	NaN	NaN	NaN	NaN	NaN	NaN	NaN	NaN	NaN	NaN	NaN	NaN	NaN	NaN	NaN	NaN	NaN	NaN	NaN	NaN	NaN	NaN	NaN
38	NaN	NaN	NaN	NaN	NaN	NaN	NaN	NaN	NaN	NaN	NaN	NaN	NaN	NaN	NaN	NaN	NaN	NaN	NaN	NaN	NaN	NaN	NaN	NaN	NaN	NaN	NaN	NaN	NaN	NaN	NaN	NaN	NaN	NaN	NaN	NaN	NaN	NaN	NaN	NaN
38.5	NaN	NaN	NaN	NaN	NaN	NaN	NaN	NaN	NaN	NaN	NaN	NaN	NaN	NaN	NaN	NaN	NaN	NaN	NaN	NaN	NaN	NaN	NaN	NaN	NaN	NaN	NaN	NaN	NaN	NaN	NaN	NaN	NaN	NaN	NaN	NaN	NaN	NaN	NaN	NaN
39	NaN	NaN	NaN	NaN	NaN	NaN	NaN	NaN	NaN	NaN	NaN	NaN	NaN	NaN	NaN	NaN	NaN	NaN	NaN	NaN	NaN	NaN	NaN	NaN	NaN	NaN	NaN	NaN	NaN	NaN	NaN	NaN	NaN	NaN	NaN	NaN	NaN	NaN	NaN	NaN
39.5	NaN	NaN	NaN	NaN	NaN	NaN	NaN	NaN	NaN	NaN	NaN	NaN	NaN	NaN	NaN	NaN	NaN	NaN	NaN	NaN	NaN	NaN	NaN	NaN	NaN	NaN	NaN	NaN	NaN	NaN	NaN	NaN	NaN	NaN	NaN	NaN	NaN	NaN	NaN	NaN
40	NaN	NaN	NaN	NaN	NaN	NaN	NaN	NaN	NaN	NaN	NaN	NaN	NaN	NaN	NaN	NaN	NaN	NaN	NaN	NaN	NaN	NaN	NaN	NaN	NaN	NaN	NaN	NaN	NaN	NaN	NaN	NaN	NaN	NaN	NaN	NaN	NaN	NaN	NaN	NaN
40.5	NaN	NaN	NaN	NaN	NaN	NaN	NaN	NaN	NaN	NaN	NaN	NaN	NaN	NaN	NaN	NaN	NaN	NaN	NaN	NaN	NaN	NaN	NaN	NaN	NaN	NaN	NaN	NaN	NaN	NaN	NaN	NaN	NaN	NaN	NaN	NaN	NaN	NaN	NaN	NaN
41	NaN	NaN	NaN	NaN	NaN	NaN	NaN	NaN	NaN	NaN	NaN	NaN	NaN	NaN	NaN	NaN	NaN	NaN	NaN	NaN	NaN	NaN	NaN	NaN	NaN	NaN	NaN	NaN	NaN	NaN	NaN	NaN	NaN	NaN	NaN	NaN	NaN	NaN	NaN	NaN
41.5	NaN	NaN	NaN	NaN	NaN	NaN	NaN	NaN	NaN	NaN	NaN	NaN	NaN	NaN	NaN	NaN	NaN	NaN	NaN	NaN	NaN	NaN	NaN	NaN	NaN	NaN	NaN	NaN	NaN	NaN	NaN	NaN	NaN	NaN	NaN	NaN	NaN	NaN	NaN	NaN
42	NaN	NaN	NaN	NaN	NaN	NaN	NaN	NaN	NaN	NaN	NaN	NaN	NaN	NaN	NaN	NaN	NaN	NaN	NaN	NaN	NaN	NaN	NaN	NaN	NaN	NaN	NaN	NaN	NaN	NaN	NaN	NaN	NaN	NaN	NaN	NaN	NaN	NaN	NaN	NaN
42.5	NaN	NaN	NaN	NaN	NaN	NaN	NaN	NaN	NaN	NaN	NaN	NaN	NaN	NaN	NaN	NaN	NaN	NaN	NaN	NaN	NaN	NaN	NaN	NaN	NaN	NaN	NaN	NaN	NaN	NaN	NaN	NaN	NaN	NaN	NaN	NaN	NaN	NaN	NaN	NaN
43	NaN	NaN	NaN	NaN	NaN	NaN	NaN	NaN	NaN	NaN	NaN	NaN	NaN	NaN	NaN	NaN	NaN	NaN	NaN	NaN	NaN	NaN	NaN	NaN	NaN	NaN	NaN	NaN	NaN	NaN	NaN	NaN	NaN	NaN	NaN	NaN	NaN	NaN	NaN	NaN
43.5	NaN	NaN	NaN	NaN	NaN	NaN	NaN	NaN	NaN	NaN	NaN	NaN	NaN	NaN	NaN	NaN	NaN	NaN	NaN	NaN	NaN	NaN	NaN	NaN	NaN	NaN	NaN	NaN	NaN	NaN	NaN	NaN	NaN	NaN	NaN	NaN	NaN	NaN	NaN	NaN
44	NaN	NaN	NaN	NaN	NaN	NaN	NaN	NaN	NaN	NaN	NaN	NaN	NaN	NaN	NaN	NaN	NaN	NaN	NaN	NaN	NaN	NaN	NaN	NaN	NaN	NaN	NaN	NaN	NaN	NaN	NaN	NaN	NaN	NaN	NaN	NaN	NaN	NaN	NaN	NaN
44.5	NaN	NaN	NaN	NaN	NaN	NaN	NaN	NaN	NaN	NaN	NaN	NaN	NaN	NaN	NaN	NaN	NaN	NaN	NaN	NaN	NaN	NaN	NaN	NaN	NaN	NaN	NaN	NaN	NaN	NaN	NaN	NaN	NaN	NaN	NaN	NaN	NaN	NaN	NaN	NaN
45	NaN	NaN	NaN	NaN	NaN	NaN	NaN	NaN	NaN	NaN	NaN	NaN	NaN	NaN	NaN	NaN	NaN	NaN	NaN	NaN	NaN	NaN	NaN	NaN	NaN	NaN	NaN	NaN	NaN	NaN	NaN	NaN	NaN	NaN	NaN	NaN	NaN	NaN	NaN	NaN
45.5	NaN	NaN	NaN	NaN	NaN	NaN	NaN	NaN	NaN	NaN	NaN	NaN	NaN	NaN	NaN	NaN	NaN	NaN	NaN	NaN	NaN	NaN	NaN	NaN	NaN	NaN	NaN	NaN	NaN	NaN	NaN	NaN	NaN	NaN	NaN	NaN	NaN	NaN	NaN	NaN
46	NaN	NaN	NaN	NaN	NaN	NaN	NaN	NaN	NaN	NaN	NaN	NaN	NaN	NaN	NaN	NaN	NaN	NaN	NaN	NaN	NaN	NaN	NaN	NaN	NaN	NaN	NaN	NaN	NaN	NaN	NaN	NaN	NaN	NaN	NaN	NaN	NaN	NaN	NaN	NaN
46.5	NaN	NaN	NaN	NaN	NaN	NaN	NaN	NaN	NaN	NaN	NaN	NaN	NaN	NaN	NaN	NaN	NaN	NaN	NaN	NaN	NaN	NaN	NaN	NaN	NaN	NaN	NaN	NaN	NaN	NaN	NaN	NaN	NaN	NaN	NaN	NaN	NaN	NaN	NaN	NaN
47	NaN	NaN	NaN	NaN	NaN	NaN	NaN	NaN	NaN	NaN	NaN	NaN	NaN	NaN	NaN	NaN	NaN	NaN	NaN	NaN	NaN	NaN	NaN	NaN	NaN	NaN	NaN	NaN	NaN	NaN	NaN	NaN	NaN	NaN	NaN	NaN	NaN	NaN	NaN	NaN
47.5	NaN	NaN	NaN	NaN	NaN	NaN	NaN	NaN	NaN	NaN	NaN	NaN	NaN	NaN	NaN	NaN	NaN	NaN	NaN	NaN	NaN	NaN	NaN	NaN	NaN	NaN	NaN	NaN	NaN	NaN	NaN	NaN	NaN	NaN	NaN	NaN	NaN	NaN	NaN	NaN
48	NaN	NaN	NaN	NaN	NaN	NaN	NaN	NaN	NaN	NaN	NaN	NaN	NaN	NaN	NaN	NaN	NaN	NaN	NaN	NaN	NaN	NaN	NaN	NaN	NaN	NaN	NaN	NaN	NaN	NaN	NaN	NaN	NaN	NaN	NaN	NaN	NaN	NaN	NaN	NaN
48.5	NaN	NaN	NaN	NaN	NaN	NaN	NaN	NaN	NaN	NaN	NaN	NaN	NaN	NaN	NaN	NaN	NaN	NaN	NaN	NaN	NaN	NaN	NaN	NaN	NaN	NaN	NaN	NaN	NaN	NaN	NaN	NaN	NaN	NaN	NaN	NaN	NaN	NaN	NaN	NaN
49	NaN	NaN	NaN	NaN	NaN	NaN	NaN	NaN	NaN	NaN	NaN	NaN	NaN	NaN	NaN	NaN	NaN	NaN	NaN	NaN	NaN	NaN	NaN	NaN	NaN	NaN	NaN	NaN	NaN	NaN	NaN	NaN	NaN	NaN	NaN	NaN	NaN	NaN	NaN	NaN
