# Supplementary material for: Longitudinal imaging of Caenorhabditis elegans in a microfabricated device reveals variation in behavioral decline during aging
Source: eLife. 2017 May 31;6:e26652. doi: 10.7554/eLife.26652 (PMC5484621; doi:10.7554/eLife.26652)
Supplement: Figure 8—source data 1. — DOI: http://dx.doi.org/10.7554/eLife.26652.026 [file elife-26652-fig8-data1.zip › SourceData_Figure8/StimulatedLocomotion/StimulatedLocomotion_daf-2_daf2RNAi.csv]

1.5	331	287	336	138	145	275	311	240	363	403	355	338	413	211	317	302	290	151	175	156	376	417	483	398	425	215	272	383	439	363	415	520	372	413	407	520	195	323	399	449
2	329	310	324	210	225	346	344	279	376	449	344	358	440	268	351	314	287	199	209	249	448	470	411	427	449	308	346	413	485	304	451	524	467	528	327	476	586	473	353	497
2.5	327	333	312	283	306	418	376	319	390	495	334	378	468	325	385	327	284	247	243	341	393	490	430	411	442	272	341	209	467	41	527	493	396	521	378	502	588	261	342	532
3	327	333	324	283	306	355	344	319	390	495	344	358	468	325	385	327	284	247	243	341	412	381	451	422	469	99	334	302	411	362	352	318	511	498	200	400	215	416	371	547
3.5	14	399	329	429	372	355	309	409	469	495	437	349	491	380	420	375	138	362	434	362	517	501	194	390	412	34	244	141	430	114	313	362	164	478	386	328	510	241	360	473
4	14	333	324	283	306	355	309	319	390	495	344	349	468	325	385	327	138	247	243	341	448	237	235	71	258	25	132	235	324	118	350	563	170	525	88	322	460	198	490	244
4.5	14	333	324	283	306	355	309	319	390	495	367	349	468	325	385	327	138	306	243	341	521	192	117	260	246	58	288	24	245	206	348	312	296	336	283	372	340	55	311	288
5	14	333	324	283	306	355	309	319	390	495	367	358	468	325	385	327	266	306	243	341	448	399	207	267	258	25	132	205	245	118	348	312	245	336	171	322	340	110	311	244
5.5	73	333	324	283	306	355	309	319	390	495	367	358	468	325	385	327	294	306	243	341	391	468	207	267	176	25	96	205	74	21	181	264	245	290	171	258	189	110	68	174
6	73	88	156	246	297	218	144	302	274	216	367	373	375	143	91	259	266	306	180	165	391	442	207	267	261	25	96	205	74	62	307	264	245	290	171	258	189	110	184	204
6.5	82	52	156	25	251	133	372	193	270	44	97	358	281	95	94	193	294	243	283	222	351	399	32	295	261	7	50	101	45	62	307	88	53	104	48	160	106	67	184	117
7	73	61	104	52	92	90	291	29	232	129	258	286	206	301	247	105	298	183	185	112	312	326	29	213	389	11	88	220	10	16	94	133	117	138	277	160	56	78	135	71
7.5	0	0	0	62	11	72	0	98	119	55	178	51	181	304	46	64	8	73	98	232	286	442	100	150	217	0	59	186	8	62	116	85	175	128	98	0	95	78	145	204
8	0	0	4	36	62	112	274	127	158	44	98	11	56	135	45	31	171	26	33	41	183	386	0	130	356	57	31	282	14	264	134	57	34	70	93	10	85	68	68	146
8.5	0	8	9	6	0	33	74	49	39	198	60	39	67	65	54	245	98	6	111	49	99	355	0	256	278	193	97	190	0	211	58	44	149	0	50	0	104	58	16	184
9	0	36	13	3	36	10	102	39	98	181	99	12	77	0	79	84	160	14	73	51	49	328	0	55	217	85	245	245	0	2	151	2	0	26	35	17	0	92	145	123
9.5	0	0	22	65	0	45	39	24	86	144	57	8	108	12	256	158	30	39	102	0	165	62	0	58	369	271	122	283	39	0	109	7	186	0	105	0	142	56	54	143
10	63	0	2	108	0	4	34	43	129	138	69	16	0	10	278	47	57	0	8	10	367	304	0	92	284	258	273	314	11	9	0	0	189	0	0	27	0	14	56	153
10.5	13	0	71	109	0	30	23	92	1	29	0	8	67	43	265	104	18	0	90	20	76	281	0	116	308	52	10	109	4	10	0	71	0	18	79	0	36	0	19	82
11	19	0	41	43	1	0	244	88	84	198	60	0	149	65	172	82	21	0	153	67	136	266	0	25	160	50	2	80	14	85	164	0	207	165	3	143	188	0	15	42
11.5	0	0	70	61	0	22	20	80	35	154	91	2	42	8	265	33	0	0	23	115	123	413	0	0	302	206	15	269	11	75	0	33	103	4	22	147	0	0	0	260
12	0	86	39	26	0	0	64	52	3	137	0	10	76	0	164	38	44	0	108	5	251	265	0	70	202	282	27	238	343	69	36	0	6	71	114	0	0	92	0	57
12.5	103	0	66	33	3	12	172	25	78	127	5	0	59	4	128	100	213	6	63	0	207	260	64	36	190	198	0	286	281	65	0	10	0	211	43	1	0	0	98	123
13	0	56	39	79	0	0	89	4	94	1	23	77	123	20	95	77	2	0	91	32	207	267	64	70	202	198	8	262	281	117	36	36	6	187	95	53	48	0	11	57
13.5	0	15	5	127	0	0	52	24	95	40	32	19	61	53	0	0	36	0	2	132	204	347	9	0	237	178	0	6	278	117	138	36	0	17	11	0	6	0	0	0
14	0	0	1	89	0	0	115	83	12	111	173	62	246	55	172	8	0	0	32	124	74	267	66	0	53	18	8	NaN	192	153	0	121	202	187	95	184	117	0	0	3
14.5	0	0	21	138	0	0	0	237	0	242	102	16	41	60	47	0	0	0	91	90	178	149	0	117	64	7	0	NaN	129	10	0	0	0	2	0	53	48	0	11	6
15	20	39	0	234	27	54	0	80	96	82	103	46	123	134	8	0	13	6	0	52	139	108	234	128	212	0	0	NaN	205	1	25	0	0	0	0	46	10	0	9	0
15.5	7	225	23	144	121	0	0	22	1	0	96	0	102	186	257	0	32	0	11	346	180	57	23	47	166	28	0	NaN	25	1	29	0	39	0	0	0	0	0	0	0
16	0	41	0	273	103	9	0	20	69	99	72	31	124	10	52	43	0	2	47	0	99	64	14	118	76	0	0	NaN	152	196	0	113	31	23	0	10	0	0	25	20
16.5	0	47	0	179	54	0	11	85	20	59	42	3	107	10	28	0	19	0	0	237	41	15	0	95	200	0	0	NaN	193	170	78	8	0	0	39	0	0	0	10	11
17	0	67	21	181	129	88	6	6	54	43	70	7	58	12	0	2	65	63	9	251	158	30	0	20	0	0	0	NaN	90	124	63	0	80	20	32	86	0	0	0	246
17.5	0	137	52	106	0	21	0	167	21	125	65	29	69	38	36	0	0	44	42	287	44	6	0	84	124	7	0	NaN	180	23	43	60	0	0	57	24	0	1	0	103
18	50	0	0	70	0	4	0	7	19	66	54	22	76	63	1	1	0	98	0	18	13	NaN	0	145	148	0	0	NaN	134	0	32	41	0	127	0	119	0	0	6	13
18.5	133	0	3	134	27	30	34	75	48	104	18	86	127	8	0	0	0	4	12	19	155	NaN	82	47	193	0	0	NaN	230	56	53	45	112	21	12	128	0	0	12	0
19	0	79	142	187	0	38	0	0	22	15	5	42	95	120	0	0	0	44	29	14	154	NaN	0	NaN	198	0	0	NaN	171	84	53	0	0	11	0	91	0	0	172	0
19.5	0	65	51	81	56	75	0	0	0	28	0	24	45	1	155	6	0	49	28	205	106	NaN	0	NaN	197	0	0	NaN	111	14	0	0	4	0	7	66	5	0	7	0
20	0	9	0	58	0	96	65	31	118	1	28	47	42	52	131	31	0	22	0	169	0	NaN	0	NaN	0	0	0	NaN	0	NaN	0	0	0	0	0	NaN	0	0	0	0
20.5	0	0	8	41	0	59	3	67	18	27	81	260	71	22	59	0	0	12	0	85	0	NaN	0	NaN	0	0	0	NaN	0	NaN	0	0	0	0	0	NaN	0	0	0	0
21	0	16	0	104	36	9	28	28	70	65	69	125	79	127	89	52	0	0	55	84	139	NaN	0	NaN	147	10	0	NaN	61	NaN	185	0	0	0	42	NaN	0	4	0	75
21.5	0	NaN	2	11	16	0	0	11	15	0	27	2	0	7	0	0	0	0	0	NaN	18	NaN	0	NaN	174	0	2	NaN	193	NaN	69	0	9	0	0	NaN	0	0	0	8
22	0	NaN	34	78	0	0	35	0	83	0	29	10	0	0	44	42	0	8	62	NaN	180	NaN	0	NaN	121	104	25	NaN	189	NaN	81	0	0	0	0	NaN	44	0	0	0
22.5	0	NaN	0	128	0	0	65	9	95	0	95	67	25	24	37	21	0	3	71	NaN	52	NaN	0	NaN	140	0	0	NaN	168	NaN	0	27	0	0	0	NaN	0	0	2	8
23	0	NaN	0	0	0	0	0	0	0	0	0	0	0	0	0	0	0	0	0	NaN	132	NaN	36	NaN	89	35	0	NaN	97	NaN	42	12	0	66	31	NaN	0	0	1	0
23.5	0	NaN	12	90	4	144	80	0	8	0	0	1	76	39	101	0	0	0	0	NaN	0	NaN	28	NaN	48	3	16	NaN	0	NaN	0	44	0	74	18	NaN	0	0	60	32
24	0	NaN	3	65	0	0	171	0	42	0	0	112	6	33	120	31	11	7	92	NaN	4	NaN	4	NaN	NaN	3	10	NaN	34	NaN	95	10	0	67	0	NaN	0	0	89	10
24.5	29	NaN	2	75	0	134	132	0	103	40	38	134	0	89	90	141	0	0	6	NaN	0	NaN	9	NaN	NaN	7	47	NaN	NaN	NaN	0	73	0	0	30	NaN	0	0	12	62
25	0	NaN	0	NaN	0	0	0	0	0	0	0	0	0	0	0	0	0	0	0	NaN	0	NaN	0	NaN	NaN	0	0	NaN	NaN	NaN	35	NaN	0	0	0	NaN	0	2	0	23
25.5	0	NaN	0	NaN	0	0	0	0	0	0	0	0	0	0	0	0	0	0	0	NaN	0	NaN	18	NaN	NaN	0	0	NaN	NaN	NaN	0	NaN	0	0	0	NaN	0	41	7	0
26	24	NaN	20	NaN	0	0	60	0	0	14	11	33	0	0	21	177	0	74	0	NaN	0	NaN	0	NaN	NaN	0	147	NaN	NaN	NaN	0	NaN	0	0	0	NaN	0	60	1	15
26.5	8	NaN	0	NaN	0	0	4	61	0	0	0	78	34	0	43	38	0	2	2	NaN	2	NaN	0	NaN	NaN	0	0	NaN	NaN	NaN	95	NaN	0	9	74	NaN	0	0	0	0
27	0	NaN	20	NaN	0	0	0	6	0	110	0	80	35	0	NaN	138	0	0	0	NaN	0	NaN	29	NaN	NaN	60	33	NaN	NaN	NaN	34	NaN	15	97	0	NaN	63	0	0	1
27.5	0	NaN	0	NaN	0	0	0	0	3	14	62	131	1	0	NaN	0	0	0	0	NaN	0	NaN	56	NaN	NaN	202	0	NaN	NaN	NaN	0	NaN	0	60	0	NaN	0	21	0	34
28	0	NaN	0	NaN	0	0	0	0	0	0	0	0	0	0	NaN	0	0	0	0	NaN	0	NaN	70	NaN	NaN	69	0	NaN	NaN	NaN	0	NaN	43	160	0	NaN	0	0	0	12
28.5	0	NaN	0	NaN	0	0	0	4	117	0	0	195	0	16	NaN	0	0	2	0	NaN	0	NaN	0	NaN	NaN	25	0	NaN	NaN	NaN	24	NaN	40	59	0	NaN	0	0	0	52
29	42	NaN	0	NaN	0	0	0	29	42	0	0	143	0	0	NaN	12	0	5	0	NaN	25	NaN	0	NaN	NaN	41	0	NaN	NaN	NaN	24	NaN	41	17	143	NaN	12	0	0	5
29.5	0	NaN	11	NaN	0	0	0	3	110	0	0	134	0	0	NaN	0	11	0	0	NaN	0	NaN	0	NaN	NaN	0	0	NaN	NaN	NaN	0	NaN	0	0	0	NaN	0	0	0	0
30	0	NaN	24	NaN	55	0	0	0	0	55	0	100	0	0	NaN	0	1	0	6	NaN	17	NaN	3	NaN	NaN	0	0	NaN	NaN	NaN	27	NaN	33	107	4	NaN	12	149	105	0
30.5	0	NaN	NaN	NaN	0	0	0	0	0	0	0	0	0	0	NaN	0	0	0	0	NaN	163	NaN	0	NaN	NaN	0	46	NaN	NaN	NaN	1	NaN	90	139	31	NaN	74	0	0	0
31	0	NaN	NaN	NaN	0	0	0	0	0	0	0	0	0	0	NaN	0	0	0	0	NaN	81	NaN	7	NaN	NaN	18	0	NaN	NaN	NaN	23	NaN	NaN	21	122	NaN	81	145	0	0
31.5	0	NaN	NaN	NaN	0	0	0	0	18	0	11	4	0	148	NaN	0	29	76	0	NaN	0	NaN	28	NaN	NaN	35	0	NaN	NaN	NaN	54	NaN	NaN	0	14	NaN	0	0	0	0
32	0	NaN	NaN	NaN	0	0	0	0	0	0	0	NaN	0	0	NaN	0	0	0	0	NaN	37	NaN	0	NaN	NaN	0	0	NaN	NaN	NaN	66	NaN	NaN	72	21	NaN	9	0	0	0
32.5	0	NaN	NaN	NaN	0	0	0	0	0	0	0	NaN	0	0	NaN	0	0	0	0	NaN	8	NaN	0	NaN	NaN	3	18	NaN	NaN	NaN	53	NaN	NaN	19	80	NaN	5	74	21	0
33	0	NaN	NaN	NaN	0	0	0	0	0	0	0	NaN	0	0	NaN	0	0	0	0	NaN	0	NaN	8	NaN	NaN	46	0	NaN	NaN	NaN	20	NaN	NaN	19	33	NaN	0	67	0	0
33.5	0	NaN	NaN	NaN	0	0	0	0	0	0	0	NaN	0	0	NaN	0	0	0	0	NaN	41	NaN	0	NaN	NaN	19	0	NaN	NaN	NaN	50	NaN	NaN	10	28	NaN	33	0	0	0
34	0	NaN	NaN	NaN	0	0	115	3	3	0	12	NaN	9	47	NaN	0	14	48	0	NaN	1	NaN	4	NaN	NaN	85	0	NaN	NaN	NaN	18	NaN	NaN	101	175	NaN	NaN	76	15	0
34.5	0	NaN	NaN	NaN	0	0	74	0	0	0	29	NaN	35	0	NaN	0	18	146	6	NaN	26	NaN	14	NaN	NaN	22	0	NaN	NaN	NaN	6	NaN	NaN	1	143	NaN	NaN	116	149	0
35	0	NaN	NaN	NaN	0	0	0	0	0	0	NaN	NaN	0	0	NaN	0	0	0	0	NaN	22	NaN	NaN	NaN	NaN	266	0	NaN	NaN	NaN	12	NaN	NaN	45	138	NaN	NaN	105	89	0
35.5	0	NaN	NaN	NaN	0	0	0	0	9	0	NaN	NaN	58	60	NaN	0	8	172	75	NaN	23	NaN	NaN	NaN	NaN	243	0	NaN	NaN	NaN	NaN	NaN	NaN	18	8	NaN	NaN	102	57	0
36	0	NaN	NaN	NaN	0	39	0	0	0	0	NaN	NaN	109	21	NaN	7	66	169	147	NaN	48	NaN	NaN	NaN	NaN	75	0	NaN	NaN	NaN	NaN	NaN	NaN	NaN	5	NaN	NaN	92	94	0
36.5	0	NaN	NaN	NaN	33	0	99	58	0	0	NaN	NaN	52	95	NaN	0	91	83	200	NaN	35	NaN	NaN	NaN	NaN	269	0	NaN	NaN	NaN	NaN	NaN	NaN	NaN	12	NaN	NaN	42	68	0
37	28	NaN	NaN	NaN	0	0	31	27	0	0	NaN	NaN	24	71	NaN	0	66	123	161	NaN	26	NaN	NaN	NaN	NaN	239	0	NaN	NaN	NaN	NaN	NaN	NaN	NaN	72	NaN	NaN	NaN	27	0
37.5	45	NaN	NaN	NaN	0	0	0	68	6	2	NaN	NaN	65	54	NaN	53	70	12	106	NaN	16	NaN	NaN	NaN	NaN	NaN	2	NaN	NaN	NaN	NaN	NaN	NaN	NaN	32	NaN	NaN	NaN	76	0
38	37	NaN	NaN	NaN	0	0	33	1	0	9	NaN	NaN	0	0	NaN	52	4	0	94	NaN	9	NaN	NaN	NaN	NaN	NaN	4	NaN	NaN	NaN	NaN	NaN	NaN	NaN	22	NaN	NaN	NaN	11	0
38.5	0	NaN	NaN	NaN	0	0	164	3	12	0	NaN	NaN	26	12	NaN	25	75	101	69	NaN	NaN	NaN	NaN	NaN	NaN	NaN	24	NaN	NaN	NaN	NaN	NaN	NaN	NaN	15	NaN	NaN	NaN	26	0
39	82	NaN	NaN	NaN	0	0	0	0	28	0	NaN	NaN	6	26	NaN	13	16	10	90	NaN	NaN	NaN	NaN	NaN	NaN	NaN	2	NaN	NaN	NaN	NaN	NaN	NaN	NaN	NaN	NaN	NaN	NaN	NaN	0
39.5	21	NaN	NaN	NaN	0	0	4	5	59	3	NaN	NaN	85	NaN	NaN	0	15	0	97	NaN	NaN	NaN	NaN	NaN	NaN	NaN	11	NaN	NaN	NaN	NaN	NaN	NaN	NaN	NaN	NaN	NaN	NaN	NaN	0
40	22	NaN	NaN	NaN	2	100	0	1	112	9	NaN	NaN	18	NaN	NaN	6	6	8	11	NaN	NaN	NaN	NaN	NaN	NaN	NaN	NaN	NaN	NaN	NaN	NaN	NaN	NaN	NaN	NaN	NaN	NaN	NaN	NaN	0
40.5	78	NaN	NaN	NaN	10	0	0	48	30	1	NaN	NaN	50	NaN	NaN	6	NaN	1	37	NaN	NaN	NaN	NaN	NaN	NaN	NaN	NaN	NaN	NaN	NaN	NaN	NaN	NaN	NaN	NaN	NaN	NaN	NaN	NaN	0
41	NaN	NaN	NaN	NaN	0	45	0	0	20	NaN	NaN	NaN	6	NaN	NaN	NaN	NaN	18	27	NaN	NaN	NaN	NaN	NaN	NaN	NaN	NaN	NaN	NaN	NaN	NaN	NaN	NaN	NaN	NaN	NaN	NaN	NaN	NaN	0
41.5	NaN	NaN	NaN	NaN	0	3	0	15	13	NaN	NaN	NaN	0	NaN	NaN	NaN	NaN	17	30	NaN	NaN	NaN	NaN	NaN	NaN	NaN	NaN	NaN	NaN	NaN	NaN	NaN	NaN	NaN	NaN	NaN	NaN	NaN	NaN	0
42	NaN	NaN	NaN	NaN	23	43	34	25	19	NaN	NaN	NaN	1	NaN	NaN	NaN	NaN	0	6	NaN	NaN	NaN	NaN	NaN	NaN	NaN	NaN	NaN	NaN	NaN	NaN	NaN	NaN	NaN	NaN	NaN	NaN	NaN	NaN	0
42.5	NaN	NaN	NaN	NaN	103	116	43	79	25	NaN	NaN	NaN	0	NaN	NaN	NaN	NaN	2	NaN	NaN	NaN	NaN	NaN	NaN	NaN	NaN	NaN	NaN	NaN	NaN	NaN	NaN	NaN	NaN	NaN	NaN	NaN	NaN	NaN	0
43	NaN	NaN	NaN	NaN	20	71	64	113	NaN	NaN	NaN	NaN	31	NaN	NaN	NaN	NaN	NaN	NaN	NaN	NaN	NaN	NaN	NaN	NaN	NaN	NaN	NaN	NaN	NaN	NaN	NaN	NaN	NaN	NaN	NaN	NaN	NaN	NaN	0
43.5	NaN	NaN	NaN	NaN	112	49	71	111	NaN	NaN	NaN	NaN	11	NaN	NaN	NaN	NaN	NaN	NaN	NaN	NaN	NaN	NaN	NaN	NaN	NaN	NaN	NaN	NaN	NaN	NaN	NaN	NaN	NaN	NaN	NaN	NaN	NaN	NaN	0
44	NaN	NaN	NaN	NaN	78	61	31	9	NaN	NaN	NaN	NaN	6	NaN	NaN	NaN	NaN	NaN	NaN	NaN	NaN	NaN	NaN	NaN	NaN	NaN	NaN	NaN	NaN	NaN	NaN	NaN	NaN	NaN	NaN	NaN	NaN	NaN	NaN	0
44.5	NaN	NaN	NaN	NaN	74	45	6	NaN	NaN	NaN	NaN	NaN	21	NaN	NaN	NaN	NaN	NaN	NaN	NaN	NaN	NaN	NaN	NaN	NaN	NaN	NaN	NaN	NaN	NaN	NaN	NaN	NaN	NaN	NaN	NaN	NaN	NaN	NaN	NaN
45	NaN	NaN	NaN	NaN	33	0	38	NaN	NaN	NaN	NaN	NaN	6	NaN	NaN	NaN	NaN	NaN	NaN	NaN	NaN	NaN	NaN	NaN	NaN	NaN	NaN	NaN	NaN	NaN	NaN	NaN	NaN	NaN	NaN	NaN	NaN	NaN	NaN	NaN
45.5	NaN	NaN	NaN	NaN	12	25	45	NaN	NaN	NaN	NaN	NaN	2	NaN	NaN	NaN	NaN	NaN	NaN	NaN	NaN	NaN	NaN	NaN	NaN	NaN	NaN	NaN	NaN	NaN	NaN	NaN	NaN	NaN	NaN	NaN	NaN	NaN	NaN	NaN
46	NaN	NaN	NaN	NaN	30	5	7	NaN	NaN	NaN	NaN	NaN	0	NaN	NaN	NaN	NaN	NaN	NaN	NaN	NaN	NaN	NaN	NaN	NaN	NaN	NaN	NaN	NaN	NaN	NaN	NaN	NaN	NaN	NaN	NaN	NaN	NaN	NaN	NaN
46.5	NaN	NaN	NaN	NaN	35	11	11	NaN	NaN	NaN	NaN	NaN	0	NaN	NaN	NaN	NaN	NaN	NaN	NaN	NaN	NaN	NaN	NaN	NaN	NaN	NaN	NaN	NaN	NaN	NaN	NaN	NaN	NaN	NaN	NaN	NaN	NaN	NaN	NaN
47	NaN	NaN	NaN	NaN	0	3	50	NaN	NaN	NaN	NaN	NaN	0	NaN	NaN	NaN	NaN	NaN	NaN	NaN	NaN	NaN	NaN	NaN	NaN	NaN	NaN	NaN	NaN	NaN	NaN	NaN	NaN	NaN	NaN	NaN	NaN	NaN	NaN	NaN
47.5	NaN	NaN	NaN	NaN	2	8	87	NaN	NaN	NaN	NaN	NaN	0	NaN	NaN	NaN	NaN	NaN	NaN	NaN	NaN	NaN	NaN	NaN	NaN	NaN	NaN	NaN	NaN	NaN	NaN	NaN	NaN	NaN	NaN	NaN	NaN	NaN	NaN	NaN
48	NaN	NaN	NaN	NaN	NaN	62	54	NaN	NaN	NaN	NaN	NaN	0	NaN	NaN	NaN	NaN	NaN	NaN	NaN	NaN	NaN	NaN	NaN	NaN	NaN	NaN	NaN	NaN	NaN	NaN	NaN	NaN	NaN	NaN	NaN	NaN	NaN	NaN	NaN
48.5	NaN	NaN	NaN	NaN	NaN	7	36	NaN	NaN	NaN	NaN	NaN	5	NaN	NaN	NaN	NaN	NaN	NaN	NaN	NaN	NaN	NaN	NaN	NaN	NaN	NaN	NaN	NaN	NaN	NaN	NaN	NaN	NaN	NaN	NaN	NaN	NaN	NaN	NaN
49	NaN	NaN	NaN	NaN	NaN	NaN	NaN	NaN	NaN	NaN	NaN	NaN	NaN	NaN	NaN	NaN	NaN	NaN	NaN	NaN	NaN	NaN	NaN	NaN	NaN	NaN	NaN	NaN	NaN	NaN	NaN	NaN	NaN	NaN	NaN	NaN	NaN	NaN	NaN	NaN
