# Supplementary material for: Longitudinal imaging of Caenorhabditis elegans in a microfabricated device reveals variation in behavioral decline during aging
Source: eLife. 2017 May 31;6:e26652. doi: 10.7554/eLife.26652 (PMC5484621; doi:10.7554/eLife.26652)
Supplement: Figure 8—source data 1. — DOI: http://dx.doi.org/10.7554/eLife.26652.026 [file elife-26652-fig8-data1.zip › SourceData_Figure8/StimulatedLocomotion/StimulatedLocomotion_daf-2_EV.csv]

1.5	266	332	243	362	321	258	350	378	367	235	272	345	347	291	382	340	330	207	318	383	425	209	278	385	306	444	366	278	331	344	381	276	324	535	383	375	226	448	421	353
2	334	330	295	331	376	396	312	311	407	279	224	409	341	306	363	351	355	301	348	350	494	463	359	405	337	447	393	327	504	344	411	399	513	502	317	391	277	492	325	140
2.5	402	328	348	301	432	535	274	245	446	323	175	474	334	322	344	361	381	395	379	316	563	465	398	141	415	281	426	500	511	360	385	458	570	576	491	502	229	556	351	578
3	334	330	295	331	423	396	312	311	407	323	175	409	334	322	344	361	360	395	379	350	534	460	354	412	398	407	180	365	334	382	75	179	380	626	422	503	143	538	593	473
3.5	245	347	253	368	423	353	464	489	123	399	147	188	319	386	306	396	360	423	430	485	502	351	346	461	359	380	235	422	528	294	305	496	485	547	526	561	26	499	489	562
4	245	330	253	331	423	353	312	311	123	323	147	188	319	322	306	361	360	395	379	350	374	227	217	379	440	304	329	491	399	294	305	343	492	524	554	507	81	370	619	367
4.5	245	342	253	368	423	353	463	311	123	333	147	188	319	322	306	361	360	395	379	485	393	404	288	465	331	257	255	319	285	134	6	246	454	502	514	520	35	547	387	481
5	403	342	376	413	467	353	463	311	123	333	147	411	319	322	403	361	360	395	379	490	393	404	288	379	381	257	255	366	285	284	6	299	454	502	514	507	59	476	406	367
5.5	422	342	412	413	467	353	463	474	123	347	147	458	319	322	403	361	435	395	421	490	273	442	344	298	345	118	77	353	71	284	5	299	227	493	490	459	56	476	406	214
6	403	342	412	413	469	95	463	278	111	333	27	458	418	305	425	326	435	385	351	594	393	404	288	298	381	175	108	366	167	284	47	299	292	493	490	459	59	476	406	367
6.5	468	364	376	430	467	95	389	509	31	454	9	411	128	79	403	417	329	283	512	490	398	206	87	149	381	80	13	366	167	280	47	202	63	401	255	307	59	456	220	248
7	422	328	431	341	383	13	297	474	NaN	347	123	467	128	133	367	286	509	293	421	313	391	79	255	179	392	175	108	136	92	43	64	158	292	231	190	423	10	460	231	388
7.5	235	382	358	238	358	0	333	460	NaN	321	5	435	98	133	231	169	372	213	389	246	220	252	163	197	146	24	22	32	130	0	47	174	237	182	218	211	5	369	240	265
8	346	313	302	311	293	0	417	347	NaN	306	5	346	53	57	310	440	125	178	294	373	237	266	48	137	220	0	128	0	35	0	0	369	257	155	187	149	14	338	183	467
8.5	262	168	270	98	116	6	293	415	NaN	58	55	188	57	27	227	454	255	129	349	124	351	159	83	119	331	43	7	0	140	0	0	125	203	151	197	236	10	194	168	164
9	200	107	70	123	265	30	328	447	NaN	417	81	169	0	11	74	118	87	76	363	204	321	299	160	166	101	56	33	22	58	9	66	192	162	139	185	111	0	143	169	190
9.5	227	62	149	42	231	3	312	275	NaN	168	46	104	13	0	147	93	250	117	337	90	419	220	0	100	160	110	31	51	83	52	0	157	280	233	225	125	0	59	36	333
10	106	79	190	103	283	7	132	292	NaN	244	0	26	69	32	60	36	138	101	114	394	163	319	0	55	67	289	0	101	29	164	150	0	234	175	156	102	10	180	150	434
10.5	97	73	223	18	135	36	130	165	NaN	98	265	10	137	1	83	2	219	114	253	196	0	0	0	94	20	45	22	1	241	10	107	87	151	0	147	31	NaN	64	99	361
11	129	76	85	28	36	3	388	172	NaN	154	0	8	58	15	18	0	329	0	48	190	0	108	47	0	106	52	77	13	40	5	103	44	97	32	161	77	NaN	141	162	261
11.5	184	70	16	55	64	8	357	253	NaN	89	2	10	15	0	26	0	114	115	97	220	68	132	20	25	134	61	0	0	90	0	5	0	13	0	145	146	NaN	91	0	280
12	45	102	147	95	112	0	347	285	NaN	0	6	0	38	16	103	45	220	39	220	218	91	151	0	9	49	73	12	0	0	77	53	0	NaN	0	130	107	NaN	199	109	272
12.5	291	76	33	123	62	0	232	151	NaN	138	24	0	NaN	6	35	11	7	78	377	50	72	45	0	62	3	198	0	0	7	3	6	0	NaN	175	118	163	NaN	133	0	365
13	71	62	8	134	20	17	175	93	NaN	181	6	17	NaN	3	49	NaN	58	38	278	67	91	63	0	98	48	198	51	115	123	3	53	84	NaN	81	118	163	NaN	133	60	272
13.5	19	0	69	228	0	0	201	82	NaN	148	0	0	NaN	1	154	NaN	180	37	227	74	22	63	0	24	48	211	65	136	140	0	113	22	NaN	58	97	134	NaN	130	40	176
14	117	22	57	234	36	18	168	20	NaN	29	0	0	NaN	7	157	NaN	151	62	218	39	110	38	0	153	0	18	51	115	123	0	38	84	NaN	81	76	169	NaN	84	60	213
14.5	133	0	25	275	10	0	302	110	NaN	5	0	0	NaN	14	50	NaN	161	160	77	130	10	5	0	98	0	0	38	0	109	0	22	128	NaN	41	37	148	NaN	87	0	112
15	102	86	22	222	0	0	202	79	NaN	7	0	0	NaN	21	132	NaN	76	17	49	106	37	NaN	5	105	187	172	25	0	6	36	0	175	NaN	170	54	229	NaN	78	5	148
15.5	45	3	0	286	2	0	222	96	NaN	172	0	0	NaN	166	130	NaN	24	66	196	95	67	NaN	0	169	93	0	0	0	141	0	14	125	NaN	0	22	174	NaN	0	0	36
16	0	0	0	231	0	0	199	41	NaN	30	0	0	NaN	6	83	NaN	299	25	116	149	49	NaN	0	56	70	0	0	66	16	0	21	45	NaN	0	142	159	NaN	150	125	26
16.5	0	0	0	93	0	22	123	173	NaN	10	0	15	NaN	143	7	NaN	151	135	0	169	40	NaN	0	4	0	0	0	0	164	0	78	114	NaN	21	0	92	NaN	19	0	0
17	0	0	165	168	0	0	161	177	NaN	84	0	0	NaN	24	12	NaN	150	1	0	219	41	NaN	66	NaN	1	17	0	0	189	0	56	157	NaN	11	15	29	NaN	144	242	0
17.5	0	0	0	100	0	0	212	16	NaN	4	0	6	NaN	34	47	NaN	193	5	373	112	57	NaN	7	NaN	12	0	0	0	29	0	0	61	NaN	0	45	59	NaN	16	0	0
18	270	0	0	117	0	1	296	200	NaN	90	0	28	NaN	0	23	NaN	63	0	137	118	31	NaN	8	NaN	0	0	0	0	144	8	19	0	NaN	70	0	0	NaN	27	26	0
18.5	23	0	0	51	0	0	279	78	NaN	55	0	41	NaN	63	57	NaN	10	30	370	56	43	NaN	80	NaN	12	0	0	0	0	0	68	0	NaN	40	0	195	NaN	0	8	0
19	84	0	85	0	12	0	119	229	NaN	69	0	54	NaN	106	79	NaN	120	19	153	112	32	NaN	0	NaN	25	50	0	0	25	0	85	15	NaN	7	0	16	NaN	0	0	172
19.5	0	0	48	0	0	0	107	103	NaN	68	35	45	NaN	45	118	NaN	0	8	15	93	29	NaN	62	NaN	179	2	0	6	0	0	31	10	NaN	0	0	213	NaN	0	20	0
20	24	0	97	0	20	0	138	34	NaN	14	NaN	0	NaN	87	141	NaN	151	15	0	49	0	NaN	0	NaN	0	0	0	0	0	0	0	0	NaN	0	0	0	NaN	0	0	0
20.5	0	132	0	50	0	0	166	83	NaN	0	NaN	0	NaN	4	4	NaN	124	28	0	0	0	NaN	0	NaN	0	0	0	0	0	0	0	0	NaN	0	0	0	NaN	0	0	0
21	157	59	147	23	24	6	270	88	NaN	14	NaN	0	NaN	37	NaN	NaN	0	46	0	101	7	NaN	20	NaN	46	37	30	24	16	0	0	72	NaN	14	0	188	NaN	0	20	163
21.5	0	0	0	0	0	NaN	93	0	NaN	0	NaN	0	NaN	0	NaN	NaN	0	0	0	0	0	NaN	0	NaN	0	0	0	0	0	0	39	63	NaN	59	53	195	NaN	2	0	72
22	0	0	34	0	2	NaN	203	0	NaN	0	NaN	125	NaN	0	NaN	NaN	48	18	0	53	6	NaN	13	NaN	3	0	0	0	0	20	74	63	NaN	7	0	115	NaN	0	0	1
22.5	0	0	0	0	0	NaN	242	0	NaN	3	NaN	152	NaN	0	NaN	NaN	95	0	0	49	NaN	NaN	23	NaN	0	0	2	0	87	26	1	14	NaN	1	1	142	NaN	9	18	0
23	0	0	0	0	0	NaN	0	0	NaN	NaN	NaN	0	NaN	0	NaN	NaN	0	0	0	0	NaN	NaN	0	NaN	41	0	84	0	55	25	0	103	NaN	0	0	253	NaN	0	0	0
23.5	0	0	0	27	4	NaN	298	141	NaN	NaN	NaN	162	NaN	0	NaN	NaN	0	37	0	0	NaN	NaN	21	NaN	24	24	0	0	56	35	0	0	NaN	18	47	93	NaN	258	2	0
24	0	0	188	18	4	NaN	217	72	NaN	NaN	NaN	145	NaN	0	NaN	NaN	0	0	0	81	NaN	NaN	0	NaN	27	0	9	0	7	43	39	0	NaN	1	0	17	NaN	23	0	0
24.5	0	0	0	36	0	NaN	197	133	NaN	NaN	NaN	106	NaN	0	NaN	NaN	0	12	8	31	NaN	NaN	6	NaN	6	0	0	0	0	8	2	52	NaN	0	0	91	NaN	0	0	34
25	0	0	0	0	0	NaN	0	0	NaN	NaN	NaN	0	NaN	0	NaN	NaN	0	0	0	0	NaN	NaN	37	NaN	3	29	16	0	0	17	0	125	NaN	18	30	68	NaN	0	0	0
25.5	0	0	0	0	0	NaN	0	0	NaN	NaN	NaN	0	NaN	0	NaN	NaN	0	0	0	0	NaN	NaN	0	NaN	NaN	NaN	0	0	13	40	4	0	NaN	0	19	0	NaN	196	6	0
26	0	7	0	61	0	NaN	308	65	NaN	NaN	NaN	40	NaN	0	NaN	NaN	3	2	129	0	NaN	NaN	0	NaN	NaN	NaN	0	0	93	32	1	32	NaN	0	0	43	NaN	69	0	0
26.5	0	133	0	32	0	NaN	339	25	NaN	NaN	NaN	22	NaN	0	NaN	NaN	28	11	16	0	NaN	NaN	110	NaN	NaN	NaN	58	0	0	57	NaN	18	NaN	114	128	43	NaN	87	0	42
27	0	134	0	0	5	NaN	72	43	NaN	NaN	NaN	0	NaN	0	NaN	NaN	0	0	109	72	NaN	NaN	106	NaN	NaN	NaN	0	0	0	72	NaN	42	NaN	109	232	22	NaN	0	0	0
27.5	0	15	0	113	10	NaN	157	108	NaN	NaN	NaN	36	NaN	0	NaN	NaN	37	0	255	10	NaN	NaN	66	NaN	NaN	NaN	41	0	20	39	NaN	60	NaN	114	137	13	NaN	0	0	328
28	0	0	0	0	0	NaN	0	0	NaN	NaN	NaN	0	NaN	0	NaN	NaN	0	0	0	0	NaN	NaN	78	NaN	NaN	NaN	0	68	0	30	NaN	24	NaN	0	177	1	NaN	0	0	188
28.5	0	0	0	25	1	NaN	192	148	NaN	NaN	NaN	35	NaN	0	NaN	NaN	14	0	88	6	NaN	NaN	80	NaN	NaN	NaN	71	0	51	6	NaN	16	NaN	12	206	1	NaN	0	0	82
29	9	0	0	0	30	NaN	87	79	NaN	NaN	NaN	NaN	NaN	0	NaN	NaN	84	4	253	71	NaN	NaN	53	NaN	NaN	NaN	35	0	40	NaN	NaN	10	NaN	46	160	57	NaN	9	0	29
29.5	123	67	0	0	2	NaN	108	89	NaN	NaN	NaN	NaN	NaN	21	NaN	NaN	0	NaN	174	0	NaN	NaN	0	NaN	NaN	NaN	0	0	0	NaN	NaN	0	NaN	0	0	0	NaN	0	0	0
30	43	31	54	0	0	NaN	76	61	NaN	NaN	NaN	NaN	NaN	7	NaN	NaN	150	NaN	198	74	NaN	NaN	0	NaN	NaN	NaN	129	74	3	NaN	NaN	11	NaN	2	7	19	NaN	28	0	0
30.5	0	0	0	0	0	NaN	0	0	NaN	NaN	NaN	NaN	NaN	0	NaN	NaN	0	NaN	0	0	NaN	NaN	0	NaN	NaN	NaN	73	0	107	NaN	NaN	0	NaN	11	137	58	NaN	45	32	231
31	0	0	0	0	0	NaN	0	0	NaN	NaN	NaN	NaN	NaN	0	NaN	NaN	0	NaN	0	0	NaN	NaN	62	NaN	NaN	NaN	7	0	22	NaN	NaN	79	NaN	2	215	69	NaN	20	0	0
31.5	65	0	0	5	0	NaN	3	57	NaN	NaN	NaN	NaN	NaN	18	NaN	NaN	36	NaN	83	0	NaN	NaN	13	NaN	NaN	NaN	NaN	6	99	NaN	NaN	4	NaN	0	193	115	NaN	131	1	105
32	0	0	0	0	0	NaN	NaN	NaN	NaN	NaN	NaN	NaN	NaN	0	NaN	NaN	NaN	NaN	0	0	NaN	NaN	NaN	NaN	NaN	NaN	NaN	36	13	NaN	NaN	3	NaN	0	160	49	NaN	121	0	0
32.5	0	0	0	0	0	NaN	NaN	NaN	NaN	NaN	NaN	NaN	NaN	0	NaN	NaN	NaN	NaN	0	0	NaN	NaN	NaN	NaN	NaN	NaN	NaN	0	38	NaN	NaN	1	NaN	39	68	12	NaN	117	0	291
33	0	0	0	0	0	NaN	NaN	NaN	NaN	NaN	NaN	NaN	NaN	0	NaN	NaN	NaN	NaN	0	0	NaN	NaN	NaN	NaN	NaN	NaN	NaN	0	24	NaN	NaN	29	NaN	15	77	36	NaN	168	12	176
33.5	0	0	0	0	0	NaN	NaN	NaN	NaN	NaN	NaN	NaN	NaN	0	NaN	NaN	NaN	NaN	0	0	NaN	NaN	NaN	NaN	NaN	NaN	NaN	1	NaN	NaN	NaN	NaN	NaN	0	44	15	NaN	75	4	218
34	0	0	0	21	0	NaN	NaN	NaN	NaN	NaN	NaN	NaN	NaN	0	NaN	NaN	NaN	NaN	139	73	NaN	NaN	NaN	NaN	NaN	NaN	NaN	NaN	NaN	NaN	NaN	NaN	NaN	0	137	36	NaN	NaN	27	234
34.5	16	37	19	58	0	NaN	NaN	NaN	NaN	NaN	NaN	NaN	NaN	0	NaN	NaN	NaN	NaN	187	190	NaN	NaN	NaN	NaN	NaN	NaN	NaN	NaN	NaN	NaN	NaN	NaN	NaN	0	50	1	NaN	NaN	0	268
35	0	0	0	0	0	NaN	NaN	NaN	NaN	NaN	NaN	NaN	NaN	0	NaN	NaN	NaN	NaN	0	0	NaN	NaN	NaN	NaN	NaN	NaN	NaN	NaN	NaN	NaN	NaN	NaN	NaN	30	0	16	NaN	NaN	26	332
35.5	0	0	19	8	0	NaN	NaN	NaN	NaN	NaN	NaN	NaN	NaN	0	NaN	NaN	NaN	NaN	118	68	NaN	NaN	NaN	NaN	NaN	NaN	NaN	NaN	NaN	NaN	NaN	NaN	NaN	17	70	58	NaN	NaN	0	118
36	236	0	58	47	0	NaN	NaN	NaN	NaN	NaN	NaN	NaN	NaN	19	NaN	NaN	NaN	NaN	17	69	NaN	NaN	NaN	NaN	NaN	NaN	NaN	NaN	NaN	NaN	NaN	NaN	NaN	NaN	32	NaN	NaN	NaN	0	140
36.5	123	11	0	41	0	NaN	NaN	NaN	NaN	NaN	NaN	NaN	NaN	201	NaN	NaN	NaN	NaN	36	132	NaN	NaN	NaN	NaN	NaN	NaN	NaN	NaN	NaN	NaN	NaN	NaN	NaN	NaN	71	NaN	NaN	NaN	49	129
37	4	13	0	101	0	NaN	NaN	NaN	NaN	NaN	NaN	NaN	NaN	60	NaN	NaN	NaN	NaN	113	164	NaN	NaN	NaN	NaN	NaN	NaN	NaN	NaN	NaN	NaN	NaN	NaN	NaN	NaN	2	NaN	NaN	NaN	0	99
37.5	3	31	171	69	0	NaN	NaN	NaN	NaN	NaN	NaN	NaN	NaN	117	NaN	NaN	NaN	NaN	84	109	NaN	NaN	NaN	NaN	NaN	NaN	NaN	NaN	NaN	NaN	NaN	NaN	NaN	NaN	NaN	NaN	NaN	NaN	0	116
38	154	46	115	120	108	NaN	NaN	NaN	NaN	NaN	NaN	NaN	NaN	58	NaN	NaN	NaN	NaN	47	24	NaN	NaN	NaN	NaN	NaN	NaN	NaN	NaN	NaN	NaN	NaN	NaN	NaN	NaN	NaN	NaN	NaN	NaN	169	180
38.5	0	73	127	120	25	NaN	NaN	NaN	NaN	NaN	NaN	NaN	NaN	107	NaN	NaN	NaN	NaN	99	37	NaN	NaN	NaN	NaN	NaN	NaN	NaN	NaN	NaN	NaN	NaN	NaN	NaN	NaN	NaN	NaN	NaN	NaN	85	51
39	171	81	156	87	41	NaN	NaN	NaN	NaN	NaN	NaN	NaN	NaN	79	NaN	NaN	NaN	NaN	53	84	NaN	NaN	NaN	NaN	NaN	NaN	NaN	NaN	NaN	NaN	NaN	NaN	NaN	NaN	NaN	NaN	NaN	NaN	NaN	70
39.5	142	95	165	0	25	NaN	NaN	NaN	NaN	NaN	NaN	NaN	NaN	41	NaN	NaN	NaN	NaN	23	5	NaN	NaN	NaN	NaN	NaN	NaN	NaN	NaN	NaN	NaN	NaN	NaN	NaN	NaN	NaN	NaN	NaN	NaN	NaN	70
40	199	86	130	58	25	NaN	NaN	NaN	NaN	NaN	NaN	NaN	NaN	74	NaN	NaN	NaN	NaN	8	66	NaN	NaN	NaN	NaN	NaN	NaN	NaN	NaN	NaN	NaN	NaN	NaN	NaN	NaN	NaN	NaN	NaN	NaN	NaN	4
40.5	4	95	62	26	39	NaN	NaN	NaN	NaN	NaN	NaN	NaN	NaN	70	NaN	NaN	NaN	NaN	NaN	13	NaN	NaN	NaN	NaN	NaN	NaN	NaN	NaN	NaN	NaN	NaN	NaN	NaN	NaN	NaN	NaN	NaN	NaN	NaN	NaN
41	0	88	52	NaN	3	NaN	NaN	NaN	NaN	NaN	NaN	NaN	NaN	54	NaN	NaN	NaN	NaN	NaN	38	NaN	NaN	NaN	NaN	NaN	NaN	NaN	NaN	NaN	NaN	NaN	NaN	NaN	NaN	NaN	NaN	NaN	NaN	NaN	NaN
41.5	152	113	111	NaN	8	NaN	NaN	NaN	NaN	NaN	NaN	NaN	NaN	64	NaN	NaN	NaN	NaN	NaN	NaN	NaN	NaN	NaN	NaN	NaN	NaN	NaN	NaN	NaN	NaN	NaN	NaN	NaN	NaN	NaN	NaN	NaN	NaN	NaN	NaN
42	93	NaN	127	NaN	20	NaN	NaN	NaN	NaN	NaN	NaN	NaN	NaN	40	NaN	NaN	NaN	NaN	NaN	NaN	NaN	NaN	NaN	NaN	NaN	NaN	NaN	NaN	NaN	NaN	NaN	NaN	NaN	NaN	NaN	NaN	NaN	NaN	NaN	NaN
42.5	57	NaN	NaN	NaN	8	NaN	NaN	NaN	NaN	NaN	NaN	NaN	NaN	52	NaN	NaN	NaN	NaN	NaN	NaN	NaN	NaN	NaN	NaN	NaN	NaN	NaN	NaN	NaN	NaN	NaN	NaN	NaN	NaN	NaN	NaN	NaN	NaN	NaN	NaN
43	6	NaN	NaN	NaN	80	NaN	NaN	NaN	NaN	NaN	NaN	NaN	NaN	2	NaN	NaN	NaN	NaN	NaN	NaN	NaN	NaN	NaN	NaN	NaN	NaN	NaN	NaN	NaN	NaN	NaN	NaN	NaN	NaN	NaN	NaN	NaN	NaN	NaN	NaN
43.5	149	NaN	NaN	NaN	NaN	NaN	NaN	NaN	NaN	NaN	NaN	NaN	NaN	NaN	NaN	NaN	NaN	NaN	NaN	NaN	NaN	NaN	NaN	NaN	NaN	NaN	NaN	NaN	NaN	NaN	NaN	NaN	NaN	NaN	NaN	NaN	NaN	NaN	NaN	NaN
44	17	NaN	NaN	NaN	NaN	NaN	NaN	NaN	NaN	NaN	NaN	NaN	NaN	NaN	NaN	NaN	NaN	NaN	NaN	NaN	NaN	NaN	NaN	NaN	NaN	NaN	NaN	NaN	NaN	NaN	NaN	NaN	NaN	NaN	NaN	NaN	NaN	NaN	NaN	NaN
44.5	4	NaN	NaN	NaN	NaN	NaN	NaN	NaN	NaN	NaN	NaN	NaN	NaN	NaN	NaN	NaN	NaN	NaN	NaN	NaN	NaN	NaN	NaN	NaN	NaN	NaN	NaN	NaN	NaN	NaN	NaN	NaN	NaN	NaN	NaN	NaN	NaN	NaN	NaN	NaN
45	NaN	NaN	NaN	NaN	NaN	NaN	NaN	NaN	NaN	NaN	NaN	NaN	NaN	NaN	NaN	NaN	NaN	NaN	NaN	NaN	NaN	NaN	NaN	NaN	NaN	NaN	NaN	NaN	NaN	NaN	NaN	NaN	NaN	NaN	NaN	NaN	NaN	NaN	NaN	NaN
45.5	NaN	NaN	NaN	NaN	NaN	NaN	NaN	NaN	NaN	NaN	NaN	NaN	NaN	NaN	NaN	NaN	NaN	NaN	NaN	NaN	NaN	NaN	NaN	NaN	NaN	NaN	NaN	NaN	NaN	NaN	NaN	NaN	NaN	NaN	NaN	NaN	NaN	NaN	NaN	NaN
46	NaN	NaN	NaN	NaN	NaN	NaN	NaN	NaN	NaN	NaN	NaN	NaN	NaN	NaN	NaN	NaN	NaN	NaN	NaN	NaN	NaN	NaN	NaN	NaN	NaN	NaN	NaN	NaN	NaN	NaN	NaN	NaN	NaN	NaN	NaN	NaN	NaN	NaN	NaN	NaN
46.5	NaN	NaN	NaN	NaN	NaN	NaN	NaN	NaN	NaN	NaN	NaN	NaN	NaN	NaN	NaN	NaN	NaN	NaN	NaN	NaN	NaN	NaN	NaN	NaN	NaN	NaN	NaN	NaN	NaN	NaN	NaN	NaN	NaN	NaN	NaN	NaN	NaN	NaN	NaN	NaN
47	NaN	NaN	NaN	NaN	NaN	NaN	NaN	NaN	NaN	NaN	NaN	NaN	NaN	NaN	NaN	NaN	NaN	NaN	NaN	NaN	NaN	NaN	NaN	NaN	NaN	NaN	NaN	NaN	NaN	NaN	NaN	NaN	NaN	NaN	NaN	NaN	NaN	NaN	NaN	NaN
47.5	NaN	NaN	NaN	NaN	NaN	NaN	NaN	NaN	NaN	NaN	NaN	NaN	NaN	NaN	NaN	NaN	NaN	NaN	NaN	NaN	NaN	NaN	NaN	NaN	NaN	NaN	NaN	NaN	NaN	NaN	NaN	NaN	NaN	NaN	NaN	NaN	NaN	NaN	NaN	NaN
48	NaN	NaN	NaN	NaN	NaN	NaN	NaN	NaN	NaN	NaN	NaN	NaN	NaN	NaN	NaN	NaN	NaN	NaN	NaN	NaN	NaN	NaN	NaN	NaN	NaN	NaN	NaN	NaN	NaN	NaN	NaN	NaN	NaN	NaN	NaN	NaN	NaN	NaN	NaN	NaN
48.5	NaN	NaN	NaN	NaN	NaN	NaN	NaN	NaN	NaN	NaN	NaN	NaN	NaN	NaN	NaN	NaN	NaN	NaN	NaN	NaN	NaN	NaN	NaN	NaN	NaN	NaN	NaN	NaN	NaN	NaN	NaN	NaN	NaN	NaN	NaN	NaN	NaN	NaN	NaN	NaN
49	NaN	NaN	NaN	NaN	NaN	NaN	NaN	NaN	NaN	NaN	NaN	NaN	NaN	NaN	NaN	NaN	NaN	NaN	NaN	NaN	NaN	NaN	NaN	NaN	NaN	NaN	NaN	NaN	NaN	NaN	NaN	NaN	NaN	NaN	NaN	NaN	NaN	NaN	NaN	NaN
