# Supplementary material for: Longitudinal imaging of Caenorhabditis elegans in a microfabricated device reveals variation in behavioral decline during aging
Source: eLife. 2017 May 31;6:e26652. doi: 10.7554/eLife.26652 (PMC5484621; doi:10.7554/eLife.26652)
Supplement: Figure 8—source data 1. — DOI: http://dx.doi.org/10.7554/eLife.26652.026 [file elife-26652-fig8-data1.zip › SourceData_Figure8/StimulatedLocomotion/StimulatedLocomotion_daf-2_odr10RNAi.csv]

1.5	330	116	261	259	283	374	163	379	388	458	266	256	326	303	281	277	187	343	298	193	385	423	493	478	465	539	203	472	141	402	342	417	558	493	498	367	303	355	314	180
2	262	98	205	262	292	377	313	399	409	396	300	320	371	346	314	297	298	370	352	293	407	516	423	483	525	483	338	368	199	426	709	474	431	571	329	488	455	450	561	482
2.5	194	81	149	265	302	379	464	420	429	334	335	384	416	389	346	318	408	396	406	393	423	457	531	386	415	553	286	310	500	462	567	496	550	441	90	422	561	289	415	418
3	194	98	205	265	302	377	313	420	417	396	319	384	371	389	336	318	392	396	352	389	323	470	532	482	420	575	304	439	469	504	581	225	503	259	106	461	299	383	397	452
3.5	154	423	386	440	473	308	246	508	417	482	319	413	303	426	336	427	392	490	322	389	439	445	516	395	239	644	478	378	92	241	669	469	525	321	249	422	314	376	482	511
4	154	98	205	265	302	308	246	420	417	396	319	384	303	389	336	318	392	396	322	389	377	433	512	460	325	474	320	384	189	186	674	330	563	516	147	229	195	283	331	292
4.5	154	373	304	408	302	308	246	508	417	396	319	384	303	389	336	379	392	490	322	389	176	338	339	422	189	527	372	278	232	68	427	439	590	34	110	301	180	236	249	149
5	317	373	304	408	302	334	399	508	442	396	319	384	336	389	344	379	392	490	449	389	398	373	339	455	325	474	338	278	264	237	539	380	563	379	110	301	180	236	331	206
5.5	353	373	304	408	302	334	465	508	442	396	333	384	336	389	372	379	392	490	449	389	398	373	110	455	392	173	320	233	295	239	539	380	398	379	105	351	171	148	240	68
6	317	373	304	408	302	399	399	524	443	290	311	232	386	387	428	379	319	501	463	306	398	373	339	455	325	300	338	285	295	237	539	380	398	379	126	301	171	148	331	339
6.5	417	295	193	337	302	334	465	476	442	560	333	241	336	393	344	421	129	200	449	317	415	153	245	348	191	300	338	188	264	237	397	296	274	208	82	170	125	68	459	206
7	353	368	229	301	302	318	467	500	316	370	454	366	313	362	372	205	44	273	428	414	101	93	352	284	156	255	204	285	205	178	487	301	307	55	284	106	168	121	249	426
7.5	335	357	101	202	0	0	130	526	248	373	449	300	267	375	457	274	0	232	387	208	187	203	56	272	7	256	122	309	459	188	413	221	300	120	126	142	145	78	235	339
8	353	319	113	167	0	46	349	323	388	254	401	0	219	252	375	109	89	378	293	268	184	155	112	280	10	256	130	305	450	243	511	212	493	29	38	46	124	67	267	203
8.5	17	254	229	0	0	21	386	472	226	125	364	104	143	304	312	59	229	422	202	299	117	135	160	142	322	274	0	80	0	215	270	352	261	126	112	57	168	36	396	348
9	96	146	252	213	0	16	357	367	354	245	255	180	310	153	201	116	17	305	324	253	119	178	221	76	306	111	33	223	187	149	137	164	144	18	104	71	152	0	209	300
9.5	28	89	193	215	0	0	336	330	157	188	177	123	122	68	301	89	42	303	422	201	115	0	259	85	386	224	106	46	422	194	275	170	156	148	38	103	120	2	196	198
10	47	64	206	159	0	24	211	332	352	292	245	92	90	83	179	101	53	163	297	155	142	96	214	137	305	334	25	177	173	198	305	230	416	130	17	94	197	174	88	140
10.5	47	0	193	133	0	321	17	253	386	119	320	60	57	292	214	25	62	80	117	268	93	255	99	2	191	261	28	11	0	120	273	275	229	87	0	0	7	28	104	54
11	27	63	197	204	0	287	103	272	287	114	116	40	78	99	249	257	2	176	224	157	103	211	169	173	190	0	12	9	24	156	283	236	242	52	58	87	0	23	7	22
11.5	8	93	172	87	0	268	135	327	298	261	152	67	72	163	302	87	1	156	213	157	0	262	110	35	200	12	86	0	159	214	25	267	464	19	48	15	2	0	265	153
12	58	172	180	177	0	254	241	223	241	42	272	28	108	57	138	81	6	309	101	95	96	317	5	103	292	NaN	128	0	84	82	0	430	126	45	92	65	148	5	117	64
12.5	47	27	57	129	0	114	157	416	230	146	326	25	106	95	150	71	134	204	174	244	3	104	106	0	211	NaN	41	0	109	113	9	320	268	45	6	1	23	25	278	91
13	10	14	164	137	0	47	30	253	334	253	211	7	47	185	256	66	257	271	342	204	96	285	106	103	211	NaN	102	0	98	136	58	320	175	45	92	65	65	25	237	182
13.5	32	31	160	193	0	61	4	290	197	351	246	52	170	167	47	199	136	302	77	154	27	285	171	25	90	NaN	102	61	94	136	172	213	128	23	0	98	50	1	124	158
14	14	4	106	288	0	13	153	394	14	226	142	23	189	210	275	32	115	248	186	251	224	226	0	102	34	NaN	0	0	98	232	11	157	45	1	180	28	0	27	177	231
14.5	39	0	129	50	0	136	126	127	237	79	178	1	119	171	316	147	89	172	168	174	29	77	12	183	36	NaN	48	0	85	112	58	170	175	10	0	9	65	3	237	182
15	78	0	43	238	0	96	138	345	117	102	322	0	250	118	285	289	167	62	41	101	121	25	18	205	NaN	NaN	0	0	39	112	183	301	23	47	0	2	0	0	136	193
15.5	0	0	81	46	0	181	27	163	177	70	302	0	167	5	191	113	178	76	42	27	155	29	5	170	NaN	NaN	61	14	93	91	62	182	176	0	0	42	213	0	25	123
16	0	0	6	127	0	99	160	91	216	0	230	1	44	100	120	26	106	189	169	219	0	36	218	158	NaN	NaN	0	0	107	0	0	116	0	0	0	0	0	29	17	129
16.5	108	41	178	111	0	27	0	228	119	103	162	191	89	85	3	8	153	191	48	155	2	0	116	135	NaN	NaN	3	0	124	38	99	213	213	118	0	47	146	17	0	284
17	25	21	180	103	0	20	0	154	31	152	280	149	139	137	14	43	32	162	183	117	103	75	0	171	NaN	NaN	103	0	135	87	0	168	293	139	3	13	0	87	0	72
17.5	0	0	108	125	0	120	7	21	1	74	221	51	107	8	0	24	54	100	0	188	46	154	0	137	NaN	NaN	68	0	0	13	69	220	0	18	15	82	66	20	0	132
18	48	0	209	76	0	57	25	119	201	0	113	248	112	149	0	50	25	98	147	95	29	0	0	23	NaN	NaN	189	52	47	13	383	63	0	17	0	49	33	0	0	204
18.5	0	0	96	189	0	105	2	156	0	0	11	44	67	0	0	95	236	91	5	60	112	32	0	125	NaN	NaN	45	2	1	10	224	108	0	0	0	55	73	2	0	0
19	0	3	147	164	0	25	0	227	32	136	160	0	1	206	0	53	147	126	65	43	0	0	75	109	NaN	NaN	51	0	0	15	255	18	0	0	32	56	79	61	311	0
19.5	0	0	128	124	0	79	48	234	105	110	29	0	154	101	0	0	0	266	58	204	85	0	159	30	NaN	NaN	95	59	0	121	187	332	0	87	0	0	170	0	21	198
20	0	0	106	131	0	46	0	197	8	0	188	0	59	200	61	0	15	0	55	77	0	0	0	0	NaN	NaN	0	0	0	0	0	0	0	0	0	0	0	0	0	0
20.5	6	0	142	77	0	142	0	29	11	0	51	0	63	0	0	0	22	0	290	0	0	0	0	0	NaN	NaN	0	0	0	0	0	0	0	0	0	0	0	0	0	0
21	0	0	38	46	0	35	43	185	1	0	0	2	0	135	10	0	0	44	117	8	30	0	15	186	NaN	NaN	0	0	0	0	195	131	0	0	52	0	94	0	144	45
21.5	0	0	0	0	0	0	0	0	0	0	0	0	0	3	0	0	0	0	0	5	0	0	0	19	NaN	NaN	24	6	0	0	0	109	0	3	0	53	94	0	38	68
22	0	0	15	0	0	0	178	78	33	52	0	0	3	107	0	9	0	81	11	55	19	51	0	8	NaN	NaN	0	114	13	0	13	136	0	0	0	0	0	22	0	0
22.5	0	35	0	2	0	70	0	0	1	62	88	0	0	133	0	0	0	0	141	0	0	116	0	2	NaN	NaN	0	66	0	0	138	137	0	0	0	0	113	25	126	0
23	0	0	0	0	0	0	0	0	0	0	0	0	0	0	0	0	0	0	0	0	13	116	0	100	NaN	NaN	0	47	0	0	122	21	0	0	0	0	1	0	46	0
23.5	7	0	23	4	0	0	105	69	54	0	0	0	1	129	0	0	0	46	0	28	108	150	12	163	NaN	NaN	0	7	0	0	0	51	1	0	39	20	47	0	151	0
24	38	48	115	20	0	53	100	27	32	0	271	2	9	11	0	0	0	60	37	0	0	221	0	95	NaN	NaN	100	0	28	0	16	2	21	16	0	80	0	0	0	0
24.5	46	22	122	0	0	0	53	35	0	0	0	0	96	98	0	0	0	0	0	45	0	160	0	0	NaN	NaN	40	114	0	0	76	0	NaN	99	12	17	0	0	157	0
25	0	0	0	0	0	0	0	0	0	0	0	0	0	0	0	0	0	0	0	0	0	139	26	146	NaN	NaN	0	6	0	0	170	105	NaN	0	0	22	0	0	149	0
25.5	0	0	0	0	0	0	0	0	0	0	0	0	0	0	0	0	0	0	0	0	0	121	0	186	NaN	NaN	28	117	0	1	0	161	NaN	105	19	81	20	0	53	8
26	0	53	0	0	0	33	95	69	60	0	34	0	55	26	0	55	0	0	0	66	0	70	0	57	NaN	NaN	18	75	0	0	2	67	NaN	0	30	88	0	103	26	0
26.5	23	0	0	10	0	16	5	215	11	3	84	0	13	0	0	0	0	0	0	0	113	106	0	173	NaN	NaN	91	167	7	0	0	0	NaN	0	45	18	19	0	99	0
27	0	0	16	2	0	117	38	255	0	0	NaN	0	78	13	0	0	20	0	15	0	0	107	67	126	NaN	NaN	50	128	0	0	0	172	NaN	0	49	14	0	0	46	5
27.5	0	0	0	0	0	89	60	3	0	0	NaN	0	127	58	61	0	0	9	13	0	0	178	37	172	NaN	NaN	0	149	7	17	0	0	NaN	0	0	82	0	0	8	154
28	0	0	0	0	0	0	0	0	0	0	NaN	0	0	0	0	0	0	0	0	0	0	170	22	0	NaN	NaN	0	81	0	0	0	0	NaN	20	128	33	32	0	0	0
28.5	0	0	7	58	0	25	0	118	10	8	NaN	0	11	102	0	115	51	6	48	0	35	74	99	179	NaN	NaN	76	24	16	0	0	4	NaN	10	115	0	0	0	0	0
29	0	0	17	0	0	91	20	231	NaN	0	NaN	2	102	60	2	0	0	0	18	0	0	133	0	0	NaN	NaN	0	2	0	163	3	37	NaN	100	120	18	0	0	0	0
29.5	0	0	2	104	0	75	0	218	NaN	0	NaN	0	10	85	0	0	0	4	89	0	0	0	0	0	NaN	NaN	0	0	0	0	0	0	NaN	0	0	0	0	0	0	0
30	0	0	11	20	0	136	0	130	NaN	42	NaN	0	24	133	19	0	0	2	214	17	1	118	118	0	NaN	NaN	0	50	29	0	0	2	NaN	176	65	56	0	0	0	117
30.5	0	0	NaN	0	0	0	0	0	NaN	0	NaN	0	0	0	0	0	0	0	0	0	39	99	110	7	NaN	NaN	0	21	0	0	111	14	NaN	49	115	1	51	0	0	8
31	0	0	NaN	0	0	0	0	0	NaN	0	NaN	0	0	0	0	0	0	0	0	0	NaN	63	86	0	NaN	NaN	0	105	1	0	0	292	NaN	27	100	6	12	8	19	185
31.5	0	0	NaN	108	0	0	0	112	NaN	25	NaN	0	76	53	0	0	0	82	77	152	NaN	0	108	7	NaN	NaN	38	137	52	35	0	283	NaN	62	56	10	155	25	48	120
32	0	0	NaN	0	0	0	0	0	NaN	0	NaN	0	0	0	0	0	0	0	0	0	NaN	3	118	4	NaN	NaN	0	0	NaN	33	38	215	NaN	19	24	70	0	0	63	67
32.5	0	0	NaN	0	0	0	0	0	NaN	0	NaN	0	0	0	0	0	0	0	0	0	NaN	NaN	25	13	NaN	NaN	27	44	NaN	12	3	75	NaN	11	113	0	36	151	9	188
33	0	0	NaN	0	0	0	0	0	NaN	0	NaN	0	0	0	0	0	0	0	0	0	NaN	NaN	91	0	NaN	NaN	64	56	NaN	0	109	29	NaN	0	0	112	0	78	NaN	191
33.5	0	0	NaN	0	0	0	0	0	NaN	0	NaN	0	0	0	0	0	0	0	0	0	NaN	NaN	66	8	NaN	NaN	0	57	NaN	100	0	19	NaN	4	34	75	0	68	NaN	103
34	0	0	NaN	73	0	0	46	57	NaN	116	NaN	0	0	12	0	16	0	161	0	130	NaN	NaN	70	2	NaN	NaN	0	0	NaN	108	23	27	NaN	NaN	47	16	0	1	NaN	394
34.5	40	0	NaN	56	0	0	75	4	NaN	32	NaN	1	0	14	0	0	0	167	33	44	NaN	NaN	24	NaN	NaN	NaN	0	0	NaN	34	59	83	NaN	NaN	3	66	64	36	NaN	565
35	0	0	NaN	0	0	0	0	NaN	NaN	0	NaN	0	0	0	0	0	0	0	0	0	NaN	NaN	NaN	NaN	NaN	NaN	0	42	NaN	166	5	3	NaN	NaN	25	0	29	8	NaN	817
35.5	0	23	NaN	60	0	0	116	NaN	NaN	5	NaN	0	0	8	16	0	0	6	65	83	NaN	NaN	NaN	NaN	NaN	NaN	2	5	NaN	120	44	NaN	NaN	NaN	137	0	0	34	NaN	798
36	26	42	NaN	57	0	10	116	NaN	NaN	NaN	NaN	0	0	0	0	6	0	187	18	32	NaN	NaN	NaN	NaN	NaN	NaN	0	5	NaN	68	29	NaN	NaN	NaN	93	0	2	4	NaN	838
36.5	1	17	NaN	31	0	0	105	NaN	NaN	NaN	NaN	12	46	23	0	0	0	3	44	0	NaN	NaN	NaN	NaN	NaN	NaN	0	0	NaN	87	103	NaN	NaN	NaN	0	127	0	50	NaN	977
37	0	NaN	NaN	48	0	51	66	NaN	NaN	NaN	NaN	0	0	27	0	0	0	98	96	156	NaN	NaN	NaN	NaN	NaN	NaN	0	0	NaN	19	0	NaN	NaN	NaN	0	0	9	15	NaN	314
37.5	19	NaN	NaN	28	0	78	132	NaN	NaN	NaN	NaN	152	0	1	0	0	0	104	102	323	NaN	NaN	NaN	NaN	NaN	NaN	11	9	NaN	71	107	NaN	NaN	NaN	0	0	2	NaN	NaN	722
38	80	NaN	NaN	NaN	0	83	91	NaN	NaN	NaN	NaN	64	61	20	0	16	3	59	118	151	NaN	NaN	NaN	NaN	NaN	NaN	NaN	44	NaN	9	76	NaN	NaN	NaN	0	102	11	NaN	NaN	600
38.5	1	NaN	NaN	NaN	0	77	47	NaN	NaN	NaN	NaN	4	38	116	0	0	0	117	69	4	NaN	NaN	NaN	NaN	NaN	NaN	NaN	4	NaN	3	NaN	NaN	NaN	NaN	0	78	82	NaN	NaN	61
39	NaN	NaN	NaN	NaN	0	23	116	NaN	NaN	NaN	NaN	0	30	6	0	0	97	119	116	41	NaN	NaN	NaN	NaN	NaN	NaN	NaN	NaN	NaN	20	NaN	NaN	NaN	NaN	1	0	27	NaN	NaN	68
39.5	NaN	NaN	NaN	NaN	0	5	36	NaN	NaN	NaN	NaN	0	0	38	0	6	14	51	138	216	NaN	NaN	NaN	NaN	NaN	NaN	NaN	NaN	NaN	NaN	NaN	NaN	NaN	NaN	37	75	141	NaN	NaN	0
40	NaN	NaN	NaN	NaN	0	NaN	NaN	NaN	NaN	NaN	NaN	0	13	58	0	39	0	53	74	367	NaN	NaN	NaN	NaN	NaN	NaN	NaN	NaN	NaN	NaN	NaN	NaN	NaN	NaN	0	0	161	NaN	NaN	6
40.5	NaN	NaN	NaN	NaN	0	NaN	NaN	NaN	NaN	NaN	NaN	0	0	0	0	18	53	109	144	NaN	NaN	NaN	NaN	NaN	NaN	NaN	NaN	NaN	NaN	NaN	NaN	NaN	NaN	NaN	0	0	0	NaN	NaN	NaN
41	NaN	NaN	NaN	NaN	0	NaN	NaN	NaN	NaN	NaN	NaN	66	0	15	25	18	NaN	114	154	NaN	NaN	NaN	NaN	NaN	NaN	NaN	NaN	NaN	NaN	NaN	NaN	NaN	NaN	NaN	0	0	0	NaN	NaN	NaN
41.5	NaN	NaN	NaN	NaN	0	NaN	NaN	NaN	NaN	NaN	NaN	12	11	NaN	NaN	0	NaN	89	159	NaN	NaN	NaN	NaN	NaN	NaN	NaN	NaN	NaN	NaN	NaN	NaN	NaN	NaN	NaN	0	0	0	NaN	NaN	NaN
42	NaN	NaN	NaN	NaN	0	NaN	NaN	NaN	NaN	NaN	NaN	41	NaN	NaN	NaN	32	NaN	21	90	NaN	NaN	NaN	NaN	NaN	NaN	NaN	NaN	NaN	NaN	NaN	NaN	NaN	NaN	NaN	0	60	3	NaN	NaN	NaN
42.5	NaN	NaN	NaN	NaN	0	NaN	NaN	NaN	NaN	NaN	NaN	57	NaN	NaN	NaN	NaN	NaN	17	83	NaN	NaN	NaN	NaN	NaN	NaN	NaN	NaN	NaN	NaN	NaN	NaN	NaN	NaN	NaN	0	41	62	NaN	NaN	NaN
43	NaN	NaN	NaN	NaN	0	NaN	NaN	NaN	NaN	NaN	NaN	0	NaN	NaN	NaN	NaN	NaN	43	24	NaN	NaN	NaN	NaN	NaN	NaN	NaN	NaN	NaN	NaN	NaN	NaN	NaN	NaN	NaN	71	49	67	NaN	NaN	NaN
43.5	NaN	NaN	NaN	NaN	0	NaN	NaN	NaN	NaN	NaN	NaN	0	NaN	NaN	NaN	NaN	NaN	10	NaN	NaN	NaN	NaN	NaN	NaN	NaN	NaN	NaN	NaN	NaN	NaN	NaN	NaN	NaN	NaN	3	45	NaN	NaN	NaN	NaN
44	NaN	NaN	NaN	NaN	0	NaN	NaN	NaN	NaN	NaN	NaN	5	NaN	NaN	NaN	NaN	NaN	NaN	NaN	NaN	NaN	NaN	NaN	NaN	NaN	NaN	NaN	NaN	NaN	NaN	NaN	NaN	NaN	NaN	10	62	NaN	NaN	NaN	NaN
44.5	NaN	NaN	NaN	NaN	0	NaN	NaN	NaN	NaN	NaN	NaN	NaN	NaN	NaN	NaN	NaN	NaN	NaN	NaN	NaN	NaN	NaN	NaN	NaN	NaN	NaN	NaN	NaN	NaN	NaN	NaN	NaN	NaN	NaN	NaN	20	NaN	NaN	NaN	NaN
45	NaN	NaN	NaN	NaN	0	NaN	NaN	NaN	NaN	NaN	NaN	NaN	NaN	NaN	NaN	NaN	NaN	NaN	NaN	NaN	NaN	NaN	NaN	NaN	NaN	NaN	NaN	NaN	NaN	NaN	NaN	NaN	NaN	NaN	NaN	NaN	NaN	NaN	NaN	NaN
45.5	NaN	NaN	NaN	NaN	0	NaN	NaN	NaN	NaN	NaN	NaN	NaN	NaN	NaN	NaN	NaN	NaN	NaN	NaN	NaN	NaN	NaN	NaN	NaN	NaN	NaN	NaN	NaN	NaN	NaN	NaN	NaN	NaN	NaN	NaN	NaN	NaN	NaN	NaN	NaN
46	NaN	NaN	NaN	NaN	0	NaN	NaN	NaN	NaN	NaN	NaN	NaN	NaN	NaN	NaN	NaN	NaN	NaN	NaN	NaN	NaN	NaN	NaN	NaN	NaN	NaN	NaN	NaN	NaN	NaN	NaN	NaN	NaN	NaN	NaN	NaN	NaN	NaN	NaN	NaN
46.5	NaN	NaN	NaN	NaN	0	NaN	NaN	NaN	NaN	NaN	NaN	NaN	NaN	NaN	NaN	NaN	NaN	NaN	NaN	NaN	NaN	NaN	NaN	NaN	NaN	NaN	NaN	NaN	NaN	NaN	NaN	NaN	NaN	NaN	NaN	NaN	NaN	NaN	NaN	NaN
47	NaN	NaN	NaN	NaN	0	NaN	NaN	NaN	NaN	NaN	NaN	NaN	NaN	NaN	NaN	NaN	NaN	NaN	NaN	NaN	NaN	NaN	NaN	NaN	NaN	NaN	NaN	NaN	NaN	NaN	NaN	NaN	NaN	NaN	NaN	NaN	NaN	NaN	NaN	NaN
47.5	NaN	NaN	NaN	NaN	0	NaN	NaN	NaN	NaN	NaN	NaN	NaN	NaN	NaN	NaN	NaN	NaN	NaN	NaN	NaN	NaN	NaN	NaN	NaN	NaN	NaN	NaN	NaN	NaN	NaN	NaN	NaN	NaN	NaN	NaN	NaN	NaN	NaN	NaN	NaN
48	NaN	NaN	NaN	NaN	6	NaN	NaN	NaN	NaN	NaN	NaN	NaN	NaN	NaN	NaN	NaN	NaN	NaN	NaN	NaN	NaN	NaN	NaN	NaN	NaN	NaN	NaN	NaN	NaN	NaN	NaN	NaN	NaN	NaN	NaN	NaN	NaN	NaN	NaN	NaN
48.5	NaN	NaN	NaN	NaN	NaN	NaN	NaN	NaN	NaN	NaN	NaN	NaN	NaN	NaN	NaN	NaN	NaN	NaN	NaN	NaN	NaN	NaN	NaN	NaN	NaN	NaN	NaN	NaN	NaN	NaN	NaN	NaN	NaN	NaN	NaN	NaN	NaN	NaN	NaN	NaN
49	NaN	NaN	NaN	NaN	NaN	NaN	NaN	NaN	NaN	NaN	NaN	NaN	NaN	NaN	NaN	NaN	NaN	NaN	NaN	NaN	NaN	NaN	NaN	NaN	NaN	NaN	NaN	NaN	NaN	NaN	NaN	NaN	NaN	NaN	NaN	NaN	NaN	NaN	NaN	NaN
