# Supplementary material for: Longitudinal imaging of Caenorhabditis elegans in a microfabricated device reveals variation in behavioral decline during aging
Source: eLife. 2017 May 31;6:e26652. doi: 10.7554/eLife.26652 (PMC5484621; doi:10.7554/eLife.26652)
Supplement: Figure 8—source data 1. — DOI: http://dx.doi.org/10.7554/eLife.26652.026 [file elife-26652-fig8-data1.zip › SourceData_Figure8/StimulatedLocomotion/StimulatedLocomotion_N2_daf2RNAi.csv]

1.5	304	281	287	248	275	292	337	316	342	284	333	297	347	345	346	311	278	281	270	241	281	298	420	365	327	48	351	380	370	310	462	398	377	332	474	450	475	429	320	452
2	329	310	323	316	290	321	364	346	379	338	338	328	358	373	381	348	301	328	304	263	325	302	475	382	282	8	361	395	357	290	305	405	387	367	316	442	449	442	265	460
2.5	353	338	359	384	305	349	390	376	416	392	343	358	370	402	416	386	325	375	338	286	246	273	506	392	263	55	269	394	409	377	343	455	318	320	339	494	440	483	300	460
3	329	338	359	316	290	321	390	376	379	392	343	358	370	402	416	386	325	375	331	286	390	352	522	411	195	34	384	388	403	471	477	451	422	378	322	454	316	474	251	480
3.5	216	379	396	214	229	289	477	396	219	402	387	398	419	420	455	407	358	386	331	288	346	277	491	354	272	34	308	384	321	419	486	425	460	344	513	452	460	443	258	475
4	216	338	359	214	229	289	390	376	219	392	343	358	370	402	416	386	325	375	331	286	235	393	484	437	225	34	343	371	351	372	433	425	310	353	485	343	366	262	113	537
4.5	216	338	380	214	229	289	390	390	219	402	352	365	419	420	424	407	325	375	331	286	298	374	461	418	100	34	385	262	351	388	500	425	370	400	549	272	275	482	144	520
5	216	338	380	316	252	353	390	390	219	407	352	365	419	420	424	407	325	375	331	286	298	393	467	418	161	34	350	283	351	373	433	425	370	390	513	467	366	276	144	520
5.5	351	338	380	316	258	353	468	390	314	407	352	365	419	454	424	407	325	376	387	286	338	304	467	405	161	34	252	283	219	373	326	425	381	390	400	481	259	178	219	335
6	351	251	380	427	340	353	377	390	121	461	352	365	451	454	424	428	271	357	399	224	298	393	467	418	161	34	350	283	228	373	326	425	370	390	527	467	366	276	162	406
6.5	51	191	355	316	252	407	468	383	314	407	254	74	381	398	390	373	307	433	287	323	216	420	402	189	126	34	350	82	228	275	258	425	338	365	513	467	366	276	29	290
7	362	295	230	271	258	282	472	197	399	321	268	349	400	461	187	321	200	376	387	233	248	85	232	294	24	34	134	293	160	176	219	425	23	60	527	431	119	319	162	406
7.5	135	110	65	109	412	359	152	140	287	335	217	280	294	336	246	372	179	349	202	198	224	238	238	426	17	NaN	314	278	151	142	273	NaN	327	91	563	65	96	169	99	148
8	385	339	289	153	306	310	392	305	167	374	299	238	120	468	364	171	233	363	265	290	187	156	407	148	31	NaN	141	91	190	381	332	NaN	245	169	228	79	127	291	46	419
8.5	139	132	189	228	276	149	316	159	307	24	299	86	148	411	287	299	306	178	112	354	95	231	201	242	5	NaN	78	278	24	249	114	NaN	116	44	274	341	124	434	85	248
9	249	211	115	287	204	33	193	228	228	208	246	271	429	209	216	310	293	320	239	272	68	350	240	130	28	NaN	148	165	178	170	262	NaN	322	339	488	453	51	68	219	519
9.5	123	189	116	173	305	259	247	304	288	188	174	299	413	224	312	352	118	83	263	338	55	165	228	135	53	NaN	109	87	41	134	432	NaN	354	17	69	149	134	498	223	494
10	90	142	305	260	166	269	147	270	378	114	312	329	423	180	144	396	252	127	225	454	49	306	386	73	46	NaN	384	49	182	115	429	NaN	133	307	101	43	38	246	220	268
10.5	92	47	197	162	249	181	120	68	324	114	264	101	356	102	145	127	308	52	114	317	48	223	173	44	10	NaN	89	69	121	35	310	NaN	144	251	36	180	16	349	67	106
11	31	65	211	147	160	104	178	62	333	342	176	151	262	266	372	265	223	84	356	123	6	46	62	22	14	NaN	88	58	54	21	97	NaN	231	94	0	225	0	190	52	81
11.5	160	170	304	274	122	166	256	214	254	219	270	271	406	304	301	247	210	76	238	334	31	355	150	89	23	NaN	183	35	29	167	443	NaN	242	73	0	362	0	111	2	0
12	329	69	121	39	86	322	226	85	366	64	365	246	259	402	300	492	174	83	201	488	47	202	185	41	37	NaN	269	18	184	109	402	NaN	115	163	1	94	22	278	58	22
12.5	49	106	133	18	82	92	55	118	226	76	57	70	265	138	117	396	117	108	42	378	81	87	64	116	12	NaN	38	76	251	49	310	NaN	129	5	20	438	0	128	2	35
13	35	93	267	124	210	192	121	59	57	382	92	192	432	138	242	439	67	18	301	124	47	202	185	116	26	NaN	110	200	184	113	319	NaN	146	275	18	284	149	168	67	110
13.5	36	203	38	126	101	107	180	60	180	150	134	164	444	91	309	401	83	44	126	132	0	275	217	13	12	NaN	50	35	70	113	319	NaN	125	77	17	224	72	168	77	210
14	0	24	254	49	107	109	201	0	244	76	53	160	448	342	5	414	74	101	319	149	12	178	149	39	26	NaN	110	200	9	117	56	NaN	214	275	11	69	149	144	NaN	110
14.5	0	88	109	106	0	257	251	21	200	142	124	104	452	269	206	200	51	46	388	129	4	28	50	133	8	NaN	22	203	45	106	186	NaN	146	292	NaN	284	167	35	NaN	28
15	0	0	140	40	0	232	143	79	332	11	209	185	253	154	304	307	85	29	94	109	20	41	114	211	8	NaN	91	136	29	124	372	NaN	172	172	NaN	78	120	91	NaN	138
15.5	36	3	48	49	0	30	195	23	184	79	281	167	274	194	139	142	8	87	74	17	18	49	75	148	0	NaN	209	29	77	13	230	NaN	153	128	NaN	223	152	113	NaN	313
16	0	13	240	53	0	187	85	2	184	55	205	185	235	164	202	53	21	70	218	129	8	165	247	153	68	NaN	109	13	5	37	132	NaN	16	68	NaN	265	23	36	NaN	143
16.5	0	8	95	79	11	5	263	87	183	32	114	82	182	76	355	250	0	19	173	111	11	32	171	117	39	NaN	65	28	68	119	84	NaN	154	47	NaN	224	202	137	NaN	154
17	0	0	28	104	0	81	91	0	156	79	87	83	0	33	70	273	71	20	224	41	5	152	117	64	8	NaN	82	14	25	126	104	NaN	231	98	NaN	307	121	35	NaN	82
17.5	17	11	19	80	0	98	127	0	102	99	102	141	236	40	61	67	2	6	184	136	4	66	25	276	11	NaN	39	50	193	23	86	NaN	60	28	NaN	254	99	84	NaN	228
18	5	0	18	118	5	90	115	0	35	159	15	142	292	140	121	0	74	45	183	123	166	56	44	183	0	NaN	246	100	87	78	59	NaN	1	32	NaN	368	160	70	NaN	93
18.5	0	21	60	87	0	119	116	0	290	246	155	83	69	0	131	172	5	33	124	149	72	167	1	99	4	NaN	129	188	93	135	247	NaN	55	88	NaN	181	85	112	NaN	NaN
19	89	0	126	116	0	104	59	0	74	40	35	135	167	19	15	268	0	0	90	21	56	140	6	149	0	NaN	56	149	0	72	75	NaN	134	34	NaN	93	132	80	NaN	NaN
19.5	0	0	26	164	38	140	84	0	37	32	122	123	41	26	17	91	18	4	136	114	19	66	76	116	1	NaN	50	59	49	123	45	NaN	223	22	NaN	231	51	47	NaN	NaN
20	45	0	19	82	0	51	132	0	21	110	40	52	203	4	36	72	17	9	205	180	0	0	0	0	NaN	NaN	0	0	NaN	0	0	NaN	0	NaN	NaN	0	NaN	0	NaN	NaN
20.5	37	0	51	178	35	145	102	0	162	26	19	0	246	10	69	57	11	56	64	40	0	0	0	0	NaN	NaN	0	0	NaN	0	0	NaN	0	NaN	NaN	0	NaN	0	NaN	NaN
21	64	0	191	12	26	131	88	62	143	90	12	102	159	131	24	135	0	29	71	157	247	173	23	31	NaN	NaN	41	102	NaN	206	40	NaN	133	NaN	NaN	299	NaN	54	NaN	NaN
21.5	0	0	0	0	0	0	4	0	16	0	0	0	84	0	1	29	0	0	55	35	91	96	116	95	NaN	NaN	214	18	NaN	125	122	NaN	149	NaN	NaN	NaN	NaN	216	NaN	NaN
22	34	0	28	18	1	34	39	0	61	17	10	45	266	109	1	154	92	0	32	186	88	201	115	106	NaN	NaN	174	55	NaN	83	162	NaN	311	NaN	NaN	NaN	NaN	60	NaN	NaN
22.5	0	0	27	67	0	50	135	0	89	0	73	1	0	17	68	59	0	136	71	119	94	203	79	60	NaN	NaN	206	176	NaN	55	108	NaN	89	NaN	NaN	NaN	NaN	152	NaN	NaN
23	0	0	0	0	0	0	0	0	0	0	0	0	0	0	0	0	0	0	0	0	91	114	146	87	NaN	NaN	66	153	NaN	70	49	NaN	130	NaN	NaN	NaN	NaN	99	NaN	NaN
23.5	0	27	26	30	130	32	112	0	204	27	98	0	115	54	80	6	4	50	0	163	122	165	NaN	39	NaN	NaN	147	165	NaN	50	83	NaN	112	NaN	NaN	NaN	NaN	NaN	NaN	NaN
24	0	0	0	69	14	112	104	0	65	9	64	0	227	0	90	95	0	107	206	98	160	112	NaN	9	NaN	NaN	149	211	NaN	NaN	81	NaN	136	NaN	NaN	NaN	NaN	NaN	NaN	NaN
24.5	0	0	0	0	64	82	188	0	84	6	65	24	164	18	16	160	0	0	81	149	38	NaN	NaN	36	NaN	NaN	117	130	NaN	NaN	7	NaN	250	NaN	NaN	NaN	NaN	NaN	NaN	NaN
25	0	0	0	0	0	0	0	0	0	0	0	0	0	0	0	0	0	0	0	0	175	NaN	NaN	60	NaN	NaN	3	72	NaN	NaN	137	NaN	12	NaN	NaN	NaN	NaN	NaN	NaN	NaN
25.5	0	0	0	0	0	0	0	0	0	0	0	0	0	0	0	0	0	0	0	0	254	NaN	NaN	NaN	NaN	NaN	102	37	NaN	NaN	23	NaN	133	NaN	NaN	NaN	NaN	NaN	NaN	NaN
26	0	0	124	0	193	35	142	0	0	24	92	0	76	216	0	138	0	0	137	97	82	NaN	NaN	NaN	NaN	NaN	146	NaN	NaN	NaN	23	NaN	146	NaN	NaN	NaN	NaN	NaN	NaN	NaN
26.5	0	0	85	0	145	84	57	51	28	11	29	0	136	117	104	119	0	22	107	90	37	NaN	NaN	NaN	NaN	NaN	160	NaN	NaN	NaN	102	NaN	148	NaN	NaN	NaN	NaN	NaN	NaN	NaN
27	0	22	112	0	180	153	82	29	13	26	0	0	58	24	92	178	16	0	85	47	45	NaN	NaN	NaN	NaN	NaN	NaN	NaN	NaN	NaN	91	NaN	88	NaN	NaN	NaN	NaN	NaN	NaN	NaN
27.5	0	0	71	0	102	64	61	0	NaN	0	0	46	24	0	178	56	227	6	75	52	NaN	NaN	NaN	NaN	NaN	NaN	NaN	NaN	NaN	NaN	60	NaN	164	NaN	NaN	NaN	NaN	NaN	NaN	NaN
28	0	0	0	0	0	0	0	0	NaN	0	0	0	0	0	0	0	0	0	0	0	NaN	NaN	NaN	NaN	NaN	NaN	NaN	NaN	NaN	NaN	44	NaN	141	NaN	NaN	NaN	NaN	NaN	NaN	NaN
28.5	0	0	83	5	130	106	44	12	NaN	0	0	11	166	0	67	98	35	25	0	122	NaN	NaN	NaN	NaN	NaN	NaN	NaN	NaN	NaN	NaN	65	NaN	136	NaN	NaN	NaN	NaN	NaN	NaN	NaN
29	24	74	90	13	170	106	88	31	NaN	26	121	18	106	131	114	114	26	49	63	152	NaN	NaN	NaN	NaN	NaN	NaN	NaN	NaN	NaN	NaN	61	NaN	217	NaN	NaN	NaN	NaN	NaN	NaN	NaN
29.5	0	0	121	69	153	31	140	2	NaN	41	0	40	66	85	249	24	32	65	31	109	NaN	NaN	NaN	NaN	NaN	NaN	NaN	NaN	NaN	NaN	0	NaN	0	NaN	NaN	NaN	NaN	NaN	NaN	NaN
30	0	17	32	37	160	82	112	0	NaN	12	131	34	49	130	248	85	4	14	45	66	NaN	NaN	NaN	NaN	NaN	NaN	NaN	NaN	NaN	NaN	4	NaN	83	NaN	NaN	NaN	NaN	NaN	NaN	NaN
30.5	0	0	0	0	0	0	NaN	0	NaN	0	0	0	0	0	0	0	0	0	0	0	NaN	NaN	NaN	NaN	NaN	NaN	NaN	NaN	NaN	NaN	43	NaN	113	NaN	NaN	NaN	NaN	NaN	NaN	NaN
31	0	0	0	0	0	0	NaN	0	NaN	0	0	0	0	0	0	0	0	0	0	0	NaN	NaN	NaN	NaN	NaN	NaN	NaN	NaN	NaN	NaN	41	NaN	2	NaN	NaN	NaN	NaN	NaN	NaN	NaN
31.5	0	18	46	123	55	94	NaN	0	NaN	31	25	15	155	77	14	130	5	38	141	89	NaN	NaN	NaN	NaN	NaN	NaN	NaN	NaN	NaN	NaN	2	NaN	48	NaN	NaN	NaN	NaN	NaN	NaN	NaN
32	0	0	0	NaN	NaN	NaN	NaN	0	NaN	0	0	0	0	NaN	0	0	0	0	0	0	NaN	NaN	NaN	NaN	NaN	NaN	NaN	NaN	NaN	NaN	8	NaN	2	NaN	NaN	NaN	NaN	NaN	NaN	NaN
32.5	0	0	0	NaN	NaN	NaN	NaN	0	NaN	0	0	0	0	NaN	0	0	0	0	0	0	NaN	NaN	NaN	NaN	NaN	NaN	NaN	NaN	NaN	NaN	42	NaN	2	NaN	NaN	NaN	NaN	NaN	NaN	NaN
33	0	0	0	NaN	NaN	NaN	NaN	0	NaN	0	0	0	0	NaN	0	0	0	0	0	0	NaN	NaN	NaN	NaN	NaN	NaN	NaN	NaN	NaN	NaN	31	NaN	9	NaN	NaN	NaN	NaN	NaN	NaN	NaN
33.5	0	0	0	NaN	NaN	NaN	NaN	0	NaN	0	0	0	0	NaN	0	0	0	0	0	0	NaN	NaN	NaN	NaN	NaN	NaN	NaN	NaN	NaN	NaN	49	NaN	61	NaN	NaN	NaN	NaN	NaN	NaN	NaN
34	0	13	13	NaN	NaN	NaN	NaN	4	NaN	15	134	14	162	NaN	96	120	40	72	24	25	NaN	NaN	NaN	NaN	NaN	NaN	NaN	NaN	NaN	NaN	37	NaN	3	NaN	NaN	NaN	NaN	NaN	NaN	NaN
34.5	11	10	83	NaN	NaN	NaN	NaN	40	NaN	0	77	9	118	NaN	54	149	12	28	6	50	NaN	NaN	NaN	NaN	NaN	NaN	NaN	NaN	NaN	NaN	NaN	NaN	235	NaN	NaN	NaN	NaN	NaN	NaN	NaN
35	0	0	NaN	NaN	NaN	NaN	NaN	0	NaN	0	0	0	0	NaN	0	0	0	0	0	0	NaN	NaN	NaN	NaN	NaN	NaN	NaN	NaN	NaN	NaN	NaN	NaN	NaN	NaN	NaN	NaN	NaN	NaN	NaN	NaN
35.5	3	0	NaN	NaN	NaN	NaN	NaN	47	NaN	72	134	23	277	NaN	49	170	84	28	152	11	NaN	NaN	NaN	NaN	NaN	NaN	NaN	NaN	NaN	NaN	NaN	NaN	NaN	NaN	NaN	NaN	NaN	NaN	NaN	NaN
36	28	30	NaN	NaN	NaN	NaN	NaN	0	NaN	0	199	46	93	NaN	56	85	66	2	36	14	NaN	NaN	NaN	NaN	NaN	NaN	NaN	NaN	NaN	NaN	NaN	NaN	NaN	NaN	NaN	NaN	NaN	NaN	NaN	NaN
36.5	31	109	NaN	NaN	NaN	NaN	NaN	0	NaN	29	200	46	197	NaN	116	181	24	140	35	125	NaN	NaN	NaN	NaN	NaN	NaN	NaN	NaN	NaN	NaN	NaN	NaN	NaN	NaN	NaN	NaN	NaN	NaN	NaN	NaN
37	7	47	NaN	NaN	NaN	NaN	NaN	2	NaN	130	210	145	51	NaN	110	149	0	110	16	73	NaN	NaN	NaN	NaN	NaN	NaN	NaN	NaN	NaN	NaN	NaN	NaN	NaN	NaN	NaN	NaN	NaN	NaN	NaN	NaN
37.5	33	89	NaN	NaN	NaN	NaN	NaN	0	NaN	177	194	32	NaN	NaN	115	78	6	123	9	168	NaN	NaN	NaN	NaN	NaN	NaN	NaN	NaN	NaN	NaN	NaN	NaN	NaN	NaN	NaN	NaN	NaN	NaN	NaN	NaN
38	312	72	NaN	NaN	NaN	NaN	NaN	174	NaN	177	138	55	NaN	NaN	148	103	NaN	80	38	102	NaN	NaN	NaN	NaN	NaN	NaN	NaN	NaN	NaN	NaN	NaN	NaN	NaN	NaN	NaN	NaN	NaN	NaN	NaN	NaN
38.5	203	29	NaN	NaN	NaN	NaN	NaN	0	NaN	2	108	102	NaN	NaN	75	137	NaN	138	19	309	NaN	NaN	NaN	NaN	NaN	NaN	NaN	NaN	NaN	NaN	NaN	NaN	NaN	NaN	NaN	NaN	NaN	NaN	NaN	NaN
39	144	87	NaN	NaN	NaN	NaN	NaN	4	NaN	60	202	61	NaN	NaN	47	85	NaN	140	58	9	NaN	NaN	NaN	NaN	NaN	NaN	NaN	NaN	NaN	NaN	NaN	NaN	NaN	NaN	NaN	NaN	NaN	NaN	NaN	NaN
39.5	167	110	NaN	NaN	NaN	NaN	NaN	0	NaN	119	158	96	NaN	NaN	158	235	NaN	89	38	70	NaN	NaN	NaN	NaN	NaN	NaN	NaN	NaN	NaN	NaN	NaN	NaN	NaN	NaN	NaN	NaN	NaN	NaN	NaN	NaN
40	99	166	NaN	NaN	NaN	NaN	NaN	44	NaN	85	45	63	NaN	NaN	124	106	NaN	80	112	94	NaN	NaN	NaN	NaN	NaN	NaN	NaN	NaN	NaN	NaN	NaN	NaN	NaN	NaN	NaN	NaN	NaN	NaN	NaN	NaN
40.5	30	6	NaN	NaN	NaN	NaN	NaN	0	NaN	159	12	31	NaN	NaN	191	71	NaN	66	89	90	NaN	NaN	NaN	NaN	NaN	NaN	NaN	NaN	NaN	NaN	NaN	NaN	NaN	NaN	NaN	NaN	NaN	NaN	NaN	NaN
41	83	NaN	NaN	NaN	NaN	NaN	NaN	2	NaN	116	106	23	NaN	NaN	74	96	NaN	90	90	26	NaN	NaN	NaN	NaN	NaN	NaN	NaN	NaN	NaN	NaN	NaN	NaN	NaN	NaN	NaN	NaN	NaN	NaN	NaN	NaN
41.5	56	NaN	NaN	NaN	NaN	NaN	NaN	NaN	NaN	3	21	1	NaN	NaN	135	67	NaN	83	91	153	NaN	NaN	NaN	NaN	NaN	NaN	NaN	NaN	NaN	NaN	NaN	NaN	NaN	NaN	NaN	NaN	NaN	NaN	NaN	NaN
42	46	NaN	NaN	NaN	NaN	NaN	NaN	NaN	NaN	NaN	19	48	NaN	NaN	31	81	NaN	53	2	90	NaN	NaN	NaN	NaN	NaN	NaN	NaN	NaN	NaN	NaN	NaN	NaN	NaN	NaN	NaN	NaN	NaN	NaN	NaN	NaN
42.5	63	NaN	NaN	NaN	NaN	NaN	NaN	NaN	NaN	NaN	95	16	NaN	NaN	57	91	NaN	39	93	26	NaN	NaN	NaN	NaN	NaN	NaN	NaN	NaN	NaN	NaN	NaN	NaN	NaN	NaN	NaN	NaN	NaN	NaN	NaN	NaN
43	103	NaN	NaN	NaN	NaN	NaN	NaN	NaN	NaN	NaN	NaN	34	NaN	NaN	59	59	NaN	25	50	47	NaN	NaN	NaN	NaN	NaN	NaN	NaN	NaN	NaN	NaN	NaN	NaN	NaN	NaN	NaN	NaN	NaN	NaN	NaN	NaN
43.5	NaN	NaN	NaN	NaN	NaN	NaN	NaN	NaN	NaN	NaN	NaN	NaN	NaN	NaN	96	99	NaN	20	7	45	NaN	NaN	NaN	NaN	NaN	NaN	NaN	NaN	NaN	NaN	NaN	NaN	NaN	NaN	NaN	NaN	NaN	NaN	NaN	NaN
44	NaN	NaN	NaN	NaN	NaN	NaN	NaN	NaN	NaN	NaN	NaN	NaN	NaN	NaN	31	10	NaN	20	0	63	NaN	NaN	NaN	NaN	NaN	NaN	NaN	NaN	NaN	NaN	NaN	NaN	NaN	NaN	NaN	NaN	NaN	NaN	NaN	NaN
44.5	NaN	NaN	NaN	NaN	NaN	NaN	NaN	NaN	NaN	NaN	NaN	NaN	NaN	NaN	15	103	NaN	NaN	8	115	NaN	NaN	NaN	NaN	NaN	NaN	NaN	NaN	NaN	NaN	NaN	NaN	NaN	NaN	NaN	NaN	NaN	NaN	NaN	NaN
45	NaN	NaN	NaN	NaN	NaN	NaN	NaN	NaN	NaN	NaN	NaN	NaN	NaN	NaN	6	98	NaN	NaN	NaN	33	NaN	NaN	NaN	NaN	NaN	NaN	NaN	NaN	NaN	NaN	NaN	NaN	NaN	NaN	NaN	NaN	NaN	NaN	NaN	NaN
45.5	NaN	NaN	NaN	NaN	NaN	NaN	NaN	NaN	NaN	NaN	NaN	NaN	NaN	NaN	NaN	32	NaN	NaN	NaN	142	NaN	NaN	NaN	NaN	NaN	NaN	NaN	NaN	NaN	NaN	NaN	NaN	NaN	NaN	NaN	NaN	NaN	NaN	NaN	NaN
46	NaN	NaN	NaN	NaN	NaN	NaN	NaN	NaN	NaN	NaN	NaN	NaN	NaN	NaN	NaN	29	NaN	NaN	NaN	145	NaN	NaN	NaN	NaN	NaN	NaN	NaN	NaN	NaN	NaN	NaN	NaN	NaN	NaN	NaN	NaN	NaN	NaN	NaN	NaN
46.5	NaN	NaN	NaN	NaN	NaN	NaN	NaN	NaN	NaN	NaN	NaN	NaN	NaN	NaN	NaN	14	NaN	NaN	NaN	16	NaN	NaN	NaN	NaN	NaN	NaN	NaN	NaN	NaN	NaN	NaN	NaN	NaN	NaN	NaN	NaN	NaN	NaN	NaN	NaN
47	NaN	NaN	NaN	NaN	NaN	NaN	NaN	NaN	NaN	NaN	NaN	NaN	NaN	NaN	NaN	39	NaN	NaN	NaN	0	NaN	NaN	NaN	NaN	NaN	NaN	NaN	NaN	NaN	NaN	NaN	NaN	NaN	NaN	NaN	NaN	NaN	NaN	NaN	NaN
47.5	NaN	NaN	NaN	NaN	NaN	NaN	NaN	NaN	NaN	NaN	NaN	NaN	NaN	NaN	NaN	24	NaN	NaN	NaN	14	NaN	NaN	NaN	NaN	NaN	NaN	NaN	NaN	NaN	NaN	NaN	NaN	NaN	NaN	NaN	NaN	NaN	NaN	NaN	NaN
48	NaN	NaN	NaN	NaN	NaN	NaN	NaN	NaN	NaN	NaN	NaN	NaN	NaN	NaN	NaN	27	NaN	NaN	NaN	17	NaN	NaN	NaN	NaN	NaN	NaN	NaN	NaN	NaN	NaN	NaN	NaN	NaN	NaN	NaN	NaN	NaN	NaN	NaN	NaN
48.5	NaN	NaN	NaN	NaN	NaN	NaN	NaN	NaN	NaN	NaN	NaN	NaN	NaN	NaN	NaN	15	NaN	NaN	NaN	13	NaN	NaN	NaN	NaN	NaN	NaN	NaN	NaN	NaN	NaN	NaN	NaN	NaN	NaN	NaN	NaN	NaN	NaN	NaN	NaN
49	NaN	NaN	NaN	NaN	NaN	NaN	NaN	NaN	NaN	NaN	NaN	NaN	NaN	NaN	NaN	NaN	NaN	NaN	NaN	NaN	NaN	NaN	NaN	NaN	NaN	NaN	NaN	NaN	NaN	NaN	NaN	NaN	NaN	NaN	NaN	NaN	NaN	NaN	NaN	NaN
