# Supplementary material for: Longitudinal imaging of Caenorhabditis elegans in a microfabricated device reveals variation in behavioral decline during aging
Source: eLife. 2017 May 31;6:e26652. doi: 10.7554/eLife.26652 (PMC5484621; doi:10.7554/eLife.26652)
Supplement: Figure 8—source data 1. — DOI: http://dx.doi.org/10.7554/eLife.26652.026 [file elife-26652-fig8-data1.zip › SourceData_Figure8/StimulatedLocomotion/StimulatedLocomotion_N2_EV.csv]

1.5	301	131	275	401	356	335	357	378	288	422	385	339	406	332	316	303	202	278	349	330	354	371	363	354	393	340	363	415	431	500	470	364	387	349	373	269	335	405	459	345	311	363	451	382	361	473	371	453	358
2	283	221	294	376	379	382	393	389	343	447	405	372	438	356	324	309	213	279	367	313	263	309	472	410	335	348	327	368	456	432	418	249	424	492	353	288	295	450	472	353	379	348	430	316	384	403	363	476	326
2.5	264	311	314	350	402	429	428	399	397	473	425	404	470	380	333	315	224	280	385	297	275	292	428	434	416	433	348	324	478	517	446	407	333	515	414	249	303	430	475	402	33	414	505	424	395	507	362	466	324
3	283	311	314	350	379	382	428	399	351	447	405	385	470	364	333	315	224	280	367	297	399	299	382	454	330	282	401	418	516	82	345	390	299	389	357	267	315	471	530	407	276	326	425	437	412	405	412	505	262
3.5	291	378	445	239	355	338	493	432	351	337	405	385	493	364	386	386	288	415	244	229	385	358	310	434	412	407	312	418	312	452	478	480	323	523	422	285	328	506	499	582	320	108	481	406	273	476	485	524	185
4	283	311	314	239	355	338	428	399	351	337	405	385	470	364	333	315	224	280	244	229	356	203	436	253	478	386	442	478	521	415	278	544	501	507	465	308	334	517	541	522	215	234	503	440	425	544	563	476	422
4.5	291	378	314	239	355	338	428	399	351	337	405	385	470	364	386	386	245	280	244	229	236	125	533	299	453	370	390	440	86	526	564	514	508	560	428	253	352	580	662	486	220	240	577	391	209	587	549	407	236
5	302	378	314	239	355	338	428	399	351	337	520	385	470	364	386	463	245	280	244	428	356	258	436	299	453	370	390	469	481	430	518	544	508	507	428	253	352	517	541	486	220	240	503	440	425	544	549	407	412
5.5	309	378	314	266	355	338	428	399	351	508	520	385	470	493	386	463	351	280	244	428	413	263	301	71	122	300	325	469	481	176	279	444	663	134	410	32	499	380	538	223	367	276	293	404	458	139	383	309	221
6	302	430	279	464	231	245	315	294	459	326	549	91	280	522	390	463	245	135	367	428	356	263	301	422	480	364	325	469	481	430	518	544	508	191	410	136	434	380	538	422	220	240	458	440	425	544	459	329	412
6.5	309	244	188	43	475	240	252	214	262	519	520	153	406	337	357	465	362	258	115	472	286	258	276	422	271	58	234	221	143	430	518	594	222	154	351	136	299	214	444	422	38	74	329	567	286	276	459	329	412
7	527	342	312	266	324	272	309	173	222	508	437	209	90	493	335	232	351	425	105	205	353	283	254	229	480	364	73	240	249	509	315	324	237	180	293	117	410	169	391	245	14	138	310	216	246	548	345	278	50
7.5	200	158	381	437	420	397	150	432	153	104	524	460	173	176	154	319	299	192	228	84	220	130	295	451	519	86	92	308	127	189	145	182	217	191	48	90	434	266	271	105	10	155	458	48	20	128	373	212	197
8	145	77	320	277	401	293	491	78	352	507	461	260	77	423	105	363	222	134	80	144	260	12	204	308	234	161	208	350	92	343	87	246	225	172	149	297	393	102	177	89	257	20	327	90	167	322	250	552	240
8.5	480	55	267	35	261	402	420	343	168	252	359	332	99	91	103	236	370	415	104	62	136	167	220	184	92	168	205	201	409	563	545	133	123	235	160	259	109	187	192	439	303	120	30	475	213	307	367	570	187
9	120	318	118	121	350	247	158	216	264	177	139	179	255	218	165	461	361	252	135	361	209	142	266	449	49	329	75	299	117	352	334	50	115	240	180	145	494	93	333	115	115	209	360	71	131	534	244	190	309
9.5	240	304	147	208	347	245	274	269	243	143	73	82	277	281	17	0	398	62	205	393	100	97	434	124	455	161	59	435	167	333	455	190	384	244	72	266	226	43	471	0	130	280	185	309	73	252	148	111	109
10	431	20	369	195	278	254	455	188	207	184	103	272	310	344	191	373	253	89	260	196	59	172	466	358	369	114	153	491	154	187	157	501	184	80	287	26	435	128	297	1212	342	147	188	469	81	161	197	89	82
10.5	170	126	309	256	371	179	199	107	0	181	37	0	313	224	281	379	229	74	67	437	109	138	275	349	153	69	124	501	237	80	213	37	138	410	135	80	307	180	303	4	255	72	141	267	70	281	427	119	143
11	47	7	42	122	174	230	308	148	111	123	167	324	162	19	237	27	336	280	0	144	80	10	209	282	48	149	344	235	50	221	101	147	167	175	211	184	36	81	272	0	9	70	189	304	303	150	115	500	59
11.5	382	221	331	84	51	251	277	67	232	40	54	166	83	164	44	58	18	177	128	418	228	NaN	266	188	0	278	65	151	245	197	100	459	145	573	168	NaN	188	4	167	31	94	228	7	386	30	288	188	215	96
12	195	54	6	209	373	190	282	92	112	81	0	274	13	63	23	308	152	77	71	275	73	NaN	355	44	173	7	189	251	150	31	244	182	256	141	202	NaN	405	326	91	6	48	286	192	199	435	203	286	253	402
12.5	85	126	347	105	104	125	428	401	137	45	7	28	164	214	62	390	79	341	27	172	257	NaN	186	276	359	85	297	93	47	111	60	379	359	557	111	NaN	486	NaN	260	0	314	101	151	76	120	91	232	478	134
13	111	211	111	148	140	138	451	20	24	19	31	273	395	83	52	159	224	97	52	9	491	NaN	186	201	400	178	189	250	150	134	244	235	367	265	202	NaN	405	NaN	194	127	314	248	187	250	120	218	350	397	151
13.5	78	117	168	204	188	139	357	156	134	0	35	63	126	61	41	229	29	315	40	194	148	NaN	149	70	446	178	90	250	56	14	118	189	375	52	NaN	NaN	41	NaN	29	490	62	85	107	250	114	11	64	234	5
14	146	97	194	260	158	200	207	143	165	0	13	193	499	287	202	426	0	50	30	293	496	NaN	118	201	400	383	132	179	109	134	337	235	NaN	110	NaN	NaN	63	NaN	92	9	226	248	92	304	99	239	350	32	102
14.5	32	179	65	307	16	0	328	170	155	10	26	378	34	102	33	190	146	82	53	0	491	NaN	36	46	205	12	184	161	329	144	59	134	NaN	265	NaN	NaN	309	NaN	194	127	615	161	187	220	16	218	415	397	151
15	39	81	181	89	66	120	148	270	169	32	110	235	103	193	135	5	265	8	23	29	32	NaN	212	98	416	NaN	53	228	106	NaN	606	199	NaN	136	NaN	NaN	237	NaN	372	0	NaN	211	182	250	52	100	274	270	119
15.5	237	69	80	244	170	132	80	58	172	0	12	88	125	363	57	339	163	0	5	294	58	NaN	167	216	99	NaN	103	270	183	NaN	13	357	NaN	129	NaN	NaN	226	NaN	132	204	NaN	18	102	158	126	279	228	180	142
16	144	91	72	284	104	196	42	69	104	1	89	0	229	0	114	8	70	68	40	192	95	NaN	318	225	396	NaN	122	143	35	NaN	0	116	NaN	275	NaN	NaN	242	NaN	48	179	NaN	264	182	143	138	90	70	260	118
16.5	153	108	99	261	41	134	121	131	45	17	161	0	332	104	193	1	9	79	237	296	152	NaN	13	221	0	NaN	188	131	161	NaN	153	19	NaN	226	NaN	NaN	236	NaN	137	17	NaN	231	129	422	26	92	201	196	166
17	47	231	195	339	61	52	69	114	3	0	73	13	260	78	296	61	10	44	127	86	121	NaN	15	388	48	NaN	92	150	275	NaN	175	292	NaN	161	NaN	NaN	122	NaN	68	4	NaN	281	214	91	133	233	27	258	137
17.5	0	71	18	366	39	116	182	322	98	7	24	0	215	320	211	0	0	66	199	187	0	NaN	164	NaN	52	NaN	128	56	402	NaN	206	307	NaN	252	NaN	NaN	202	NaN	89	139	NaN	NaN	130	136	278	188	509	213	55
18	80	57	70	128	88	20	42	192	97	NaN	24	0	235	15	397	134	7	6	424	246	NaN	NaN	356	NaN	147	NaN	172	346	46	NaN	297	273	NaN	NaN	NaN	NaN	51	NaN	178	69	NaN	NaN	52	247	6	142	295	NaN	105
18.5	157	126	35	270	226	22	30	6	70	NaN	0	0	112	104	250	0	183	11	242	381	NaN	NaN	278	NaN	145	NaN	181	145	NaN	NaN	288	210	NaN	NaN	NaN	NaN	164	NaN	204	160	NaN	NaN	NaN	328	22	191	139	NaN	117
19	0	NaN	89	182	190	0	8	100	144	NaN	23	1	84	125	86	71	109	11	171	55	NaN	NaN	217	NaN	241	NaN	108	121	NaN	NaN	179	328	NaN	NaN	NaN	NaN	96	NaN	325	22	NaN	NaN	NaN	73	71	53	67	NaN	0
19.5	92	NaN	107	91	180	29	82	167	75	NaN	0	0	389	305	NaN	197	2	235	286	105	NaN	NaN	47	NaN	63	NaN	67	55	NaN	NaN	223	26	NaN	NaN	NaN	NaN	200	NaN	157	76	NaN	NaN	NaN	394	258	89	216	NaN	NaN
20	103	NaN	6	60	110	36	216	34	90	NaN	1	122	67	141	NaN	45	77	209	117	82	NaN	NaN	0	NaN	0	NaN	NaN	0	NaN	NaN	0	0	NaN	NaN	NaN	NaN	NaN	NaN	0	0	NaN	NaN	NaN	0	0	0	0	NaN	NaN
20.5	109	NaN	205	299	9	27	261	354	5	NaN	NaN	0	352	343	NaN	13	93	200	42	15	NaN	NaN	0	NaN	0	NaN	NaN	0	NaN	NaN	0	0	NaN	NaN	NaN	NaN	NaN	NaN	0	0	NaN	NaN	NaN	0	0	0	0	NaN	NaN
21	204	NaN	200	57	69	141	81	226	1	NaN	NaN	0	216	29	NaN	56	88	297	128	82	NaN	NaN	279	NaN	225	NaN	NaN	46	NaN	NaN	116	263	NaN	NaN	NaN	NaN	NaN	NaN	395	347	NaN	NaN	NaN	27	137	20	221	NaN	NaN
21.5	2	NaN	5	14	15	0	51	23	NaN	NaN	NaN	0	0	0	NaN	0	0	60	34	4	NaN	NaN	NaN	NaN	94	NaN	NaN	367	NaN	NaN	147	378	NaN	NaN	NaN	NaN	NaN	NaN	135	93	NaN	NaN	NaN	NaN	148	185	99	NaN	NaN
22	6	NaN	45	35	220	0	209	150	NaN	NaN	NaN	81	33	0	NaN	0	0	103	124	36	NaN	NaN	NaN	NaN	82	NaN	NaN	57	NaN	NaN	141	208	NaN	NaN	NaN	NaN	NaN	NaN	191	0	NaN	NaN	NaN	NaN	164	140	224	NaN	NaN
22.5	4	NaN	0	79	10	2	90	63	NaN	NaN	NaN	0	45	67	NaN	2	5	66	207	1	NaN	NaN	NaN	NaN	170	NaN	NaN	151	NaN	NaN	134	NaN	NaN	NaN	NaN	NaN	NaN	NaN	346	0	NaN	NaN	NaN	NaN	NaN	202	267	NaN	NaN
23	0	NaN	0	0	0	0	0	0	NaN	NaN	NaN	0	0	0	NaN	0	0	0	0	0	NaN	NaN	NaN	NaN	NaN	NaN	NaN	56	NaN	NaN	129	NaN	NaN	NaN	NaN	NaN	NaN	NaN	NaN	0	NaN	NaN	NaN	NaN	NaN	NaN	246	NaN	NaN
23.5	149	NaN	163	71	73	8	167	225	NaN	NaN	NaN	13	49	191	NaN	19	13	36	54	93	NaN	NaN	NaN	NaN	NaN	NaN	NaN	174	NaN	NaN	298	NaN	NaN	NaN	NaN	NaN	NaN	NaN	NaN	0	NaN	NaN	NaN	NaN	NaN	NaN	286	NaN	NaN
24	2	NaN	8	136	70	106	NaN	203	NaN	NaN	NaN	0	8	104	NaN	0	0	93	121	53	NaN	NaN	NaN	NaN	NaN	NaN	NaN	103	NaN	NaN	NaN	NaN	NaN	NaN	NaN	NaN	NaN	NaN	NaN	NaN	NaN	NaN	NaN	NaN	NaN	NaN	30	NaN	NaN
24.5	36	NaN	14	150	87	9	NaN	143	NaN	NaN	NaN	39	46	157	NaN	137	6	54	92	52	NaN	NaN	NaN	NaN	NaN	NaN	NaN	91	NaN	NaN	NaN	NaN	NaN	NaN	NaN	NaN	NaN	NaN	NaN	NaN	NaN	NaN	NaN	NaN	NaN	NaN	10	NaN	NaN
25	NaN	NaN	0	0	NaN	0	NaN	0	NaN	NaN	NaN	0	0	0	NaN	0	0	NaN	0	0	NaN	NaN	NaN	NaN	NaN	NaN	NaN	132	NaN	NaN	NaN	NaN	NaN	NaN	NaN	NaN	NaN	NaN	NaN	NaN	NaN	NaN	NaN	NaN	NaN	NaN	NaN	NaN	NaN
25.5	NaN	NaN	0	0	NaN	0	NaN	0	NaN	NaN	NaN	0	0	0	NaN	0	0	NaN	0	0	NaN	NaN	NaN	NaN	NaN	NaN	NaN	NaN	NaN	NaN	NaN	NaN	NaN	NaN	NaN	NaN	NaN	NaN	NaN	NaN	NaN	NaN	NaN	NaN	NaN	NaN	NaN	NaN	NaN
26	NaN	NaN	118	71	NaN	71	NaN	29	NaN	NaN	NaN	149	1	47	NaN	36	19	NaN	42	12	NaN	NaN	NaN	NaN	NaN	NaN	NaN	NaN	NaN	NaN	NaN	NaN	NaN	NaN	NaN	NaN	NaN	NaN	NaN	NaN	NaN	NaN	NaN	NaN	NaN	NaN	NaN	NaN	NaN
26.5	NaN	NaN	98	218	NaN	7	NaN	7	NaN	NaN	NaN	186	NaN	113	NaN	54	56	NaN	168	28	NaN	NaN	NaN	NaN	NaN	NaN	NaN	NaN	NaN	NaN	NaN	NaN	NaN	NaN	NaN	NaN	NaN	NaN	NaN	NaN	NaN	NaN	NaN	NaN	NaN	NaN	NaN	NaN	NaN
27	NaN	NaN	73	266	NaN	NaN	NaN	52	NaN	NaN	NaN	239	NaN	144	NaN	15	NaN	NaN	101	11	NaN	NaN	NaN	NaN	NaN	NaN	NaN	NaN	NaN	NaN	NaN	NaN	NaN	NaN	NaN	NaN	NaN	NaN	NaN	NaN	NaN	NaN	NaN	NaN	NaN	NaN	NaN	NaN	NaN
27.5	NaN	NaN	9	93	NaN	NaN	NaN	90	NaN	NaN	NaN	226	NaN	76	NaN	52	NaN	NaN	144	NaN	NaN	NaN	NaN	NaN	NaN	NaN	NaN	NaN	NaN	NaN	NaN	NaN	NaN	NaN	NaN	NaN	NaN	NaN	NaN	NaN	NaN	NaN	NaN	NaN	NaN	NaN	NaN	NaN	NaN
28	NaN	NaN	NaN	0	NaN	NaN	NaN	0	NaN	NaN	NaN	0	NaN	0	NaN	0	NaN	NaN	0	NaN	NaN	NaN	NaN	NaN	NaN	NaN	NaN	NaN	NaN	NaN	NaN	NaN	NaN	NaN	NaN	NaN	NaN	NaN	NaN	NaN	NaN	NaN	NaN	NaN	NaN	NaN	NaN	NaN	NaN
28.5	NaN	NaN	NaN	235	NaN	NaN	NaN	146	NaN	NaN	NaN	127	NaN	117	NaN	59	NaN	NaN	152	NaN	NaN	NaN	NaN	NaN	NaN	NaN	NaN	NaN	NaN	NaN	NaN	NaN	NaN	NaN	NaN	NaN	NaN	NaN	NaN	NaN	NaN	NaN	NaN	NaN	NaN	NaN	NaN	NaN	NaN
29	NaN	NaN	NaN	236	NaN	NaN	NaN	199	NaN	NaN	NaN	104	NaN	102	NaN	46	NaN	NaN	168	NaN	NaN	NaN	NaN	NaN	NaN	NaN	NaN	NaN	NaN	NaN	NaN	NaN	NaN	NaN	NaN	NaN	NaN	NaN	NaN	NaN	NaN	NaN	NaN	NaN	NaN	NaN	NaN	NaN	NaN
29.5	NaN	NaN	NaN	35	NaN	NaN	NaN	244	NaN	NaN	NaN	88	NaN	35	NaN	9	NaN	NaN	NaN	NaN	NaN	NaN	NaN	NaN	NaN	NaN	NaN	NaN	NaN	NaN	NaN	NaN	NaN	NaN	NaN	NaN	NaN	NaN	NaN	NaN	NaN	NaN	NaN	NaN	NaN	NaN	NaN	NaN	NaN
30	NaN	NaN	NaN	77	NaN	NaN	NaN	82	NaN	NaN	NaN	90	NaN	17	NaN	91	NaN	NaN	NaN	NaN	NaN	NaN	NaN	NaN	NaN	NaN	NaN	NaN	NaN	NaN	NaN	NaN	NaN	NaN	NaN	NaN	NaN	NaN	NaN	NaN	NaN	NaN	NaN	NaN	NaN	NaN	NaN	NaN	NaN
30.5	NaN	NaN	NaN	0	NaN	NaN	NaN	0	NaN	NaN	NaN	NaN	NaN	NaN	NaN	0	NaN	NaN	NaN	NaN	NaN	NaN	NaN	NaN	NaN	NaN	NaN	NaN	NaN	NaN	NaN	NaN	NaN	NaN	NaN	NaN	NaN	NaN	NaN	NaN	NaN	NaN	NaN	NaN	NaN	NaN	NaN	NaN	NaN
31	NaN	NaN	NaN	0	NaN	NaN	NaN	0	NaN	NaN	NaN	NaN	NaN	NaN	NaN	0	NaN	NaN	NaN	NaN	NaN	NaN	NaN	NaN	NaN	NaN	NaN	NaN	NaN	NaN	NaN	NaN	NaN	NaN	NaN	NaN	NaN	NaN	NaN	NaN	NaN	NaN	NaN	NaN	NaN	NaN	NaN	NaN	NaN
31.5	NaN	NaN	NaN	68	NaN	NaN	NaN	107	NaN	NaN	NaN	NaN	NaN	NaN	NaN	4	NaN	NaN	NaN	NaN	NaN	NaN	NaN	NaN	NaN	NaN	NaN	NaN	NaN	NaN	NaN	NaN	NaN	NaN	NaN	NaN	NaN	NaN	NaN	NaN	NaN	NaN	NaN	NaN	NaN	NaN	NaN	NaN	NaN
32	NaN	NaN	NaN	0	NaN	NaN	NaN	NaN	NaN	NaN	NaN	NaN	NaN	NaN	NaN	NaN	NaN	NaN	NaN	NaN	NaN	NaN	NaN	NaN	NaN	NaN	NaN	NaN	NaN	NaN	NaN	NaN	NaN	NaN	NaN	NaN	NaN	NaN	NaN	NaN	NaN	NaN	NaN	NaN	NaN	NaN	NaN	NaN	NaN
32.5	NaN	NaN	NaN	0	NaN	NaN	NaN	NaN	NaN	NaN	NaN	NaN	NaN	NaN	NaN	NaN	NaN	NaN	NaN	NaN	NaN	NaN	NaN	NaN	NaN	NaN	NaN	NaN	NaN	NaN	NaN	NaN	NaN	NaN	NaN	NaN	NaN	NaN	NaN	NaN	NaN	NaN	NaN	NaN	NaN	NaN	NaN	NaN	NaN
33	NaN	NaN	NaN	0	NaN	NaN	NaN	NaN	NaN	NaN	NaN	NaN	NaN	NaN	NaN	NaN	NaN	NaN	NaN	NaN	NaN	NaN	NaN	NaN	NaN	NaN	NaN	NaN	NaN	NaN	NaN	NaN	NaN	NaN	NaN	NaN	NaN	NaN	NaN	NaN	NaN	NaN	NaN	NaN	NaN	NaN	NaN	NaN	NaN
33.5	NaN	NaN	NaN	0	NaN	NaN	NaN	NaN	NaN	NaN	NaN	NaN	NaN	NaN	NaN	NaN	NaN	NaN	NaN	NaN	NaN	NaN	NaN	NaN	NaN	NaN	NaN	NaN	NaN	NaN	NaN	NaN	NaN	NaN	NaN	NaN	NaN	NaN	NaN	NaN	NaN	NaN	NaN	NaN	NaN	NaN	NaN	NaN	NaN
34	NaN	NaN	NaN	82	NaN	NaN	NaN	NaN	NaN	NaN	NaN	NaN	NaN	NaN	NaN	NaN	NaN	NaN	NaN	NaN	NaN	NaN	NaN	NaN	NaN	NaN	NaN	NaN	NaN	NaN	NaN	NaN	NaN	NaN	NaN	NaN	NaN	NaN	NaN	NaN	NaN	NaN	NaN	NaN	NaN	NaN	NaN	NaN	NaN
34.5	NaN	NaN	NaN	185	NaN	NaN	NaN	NaN	NaN	NaN	NaN	NaN	NaN	NaN	NaN	NaN	NaN	NaN	NaN	NaN	NaN	NaN	NaN	NaN	NaN	NaN	NaN	NaN	NaN	NaN	NaN	NaN	NaN	NaN	NaN	NaN	NaN	NaN	NaN	NaN	NaN	NaN	NaN	NaN	NaN	NaN	NaN	NaN	NaN
35	NaN	NaN	NaN	0	NaN	NaN	NaN	NaN	NaN	NaN	NaN	NaN	NaN	NaN	NaN	NaN	NaN	NaN	NaN	NaN	NaN	NaN	NaN	NaN	NaN	NaN	NaN	NaN	NaN	NaN	NaN	NaN	NaN	NaN	NaN	NaN	NaN	NaN	NaN	NaN	NaN	NaN	NaN	NaN	NaN	NaN	NaN	NaN	NaN
35.5	NaN	NaN	NaN	230	NaN	NaN	NaN	NaN	NaN	NaN	NaN	NaN	NaN	NaN	NaN	NaN	NaN	NaN	NaN	NaN	NaN	NaN	NaN	NaN	NaN	NaN	NaN	NaN	NaN	NaN	NaN	NaN	NaN	NaN	NaN	NaN	NaN	NaN	NaN	NaN	NaN	NaN	NaN	NaN	NaN	NaN	NaN	NaN	NaN
36	NaN	NaN	NaN	309	NaN	NaN	NaN	NaN	NaN	NaN	NaN	NaN	NaN	NaN	NaN	NaN	NaN	NaN	NaN	NaN	NaN	NaN	NaN	NaN	NaN	NaN	NaN	NaN	NaN	NaN	NaN	NaN	NaN	NaN	NaN	NaN	NaN	NaN	NaN	NaN	NaN	NaN	NaN	NaN	NaN	NaN	NaN	NaN	NaN
36.5	NaN	NaN	NaN	247	NaN	NaN	NaN	NaN	NaN	NaN	NaN	NaN	NaN	NaN	NaN	NaN	NaN	NaN	NaN	NaN	NaN	NaN	NaN	NaN	NaN	NaN	NaN	NaN	NaN	NaN	NaN	NaN	NaN	NaN	NaN	NaN	NaN	NaN	NaN	NaN	NaN	NaN	NaN	NaN	NaN	NaN	NaN	NaN	NaN
37	NaN	NaN	NaN	169	NaN	NaN	NaN	NaN	NaN	NaN	NaN	NaN	NaN	NaN	NaN	NaN	NaN	NaN	NaN	NaN	NaN	NaN	NaN	NaN	NaN	NaN	NaN	NaN	NaN	NaN	NaN	NaN	NaN	NaN	NaN	NaN	NaN	NaN	NaN	NaN	NaN	NaN	NaN	NaN	NaN	NaN	NaN	NaN	NaN
37.5	NaN	NaN	NaN	108	NaN	NaN	NaN	NaN	NaN	NaN	NaN	NaN	NaN	NaN	NaN	NaN	NaN	NaN	NaN	NaN	NaN	NaN	NaN	NaN	NaN	NaN	NaN	NaN	NaN	NaN	NaN	NaN	NaN	NaN	NaN	NaN	NaN	NaN	NaN	NaN	NaN	NaN	NaN	NaN	NaN	NaN	NaN	NaN	NaN
38	NaN	NaN	NaN	NaN	NaN	NaN	NaN	NaN	NaN	NaN	NaN	NaN	NaN	NaN	NaN	NaN	NaN	NaN	NaN	NaN	NaN	NaN	NaN	NaN	NaN	NaN	NaN	NaN	NaN	NaN	NaN	NaN	NaN	NaN	NaN	NaN	NaN	NaN	NaN	NaN	NaN	NaN	NaN	NaN	NaN	NaN	NaN	NaN	NaN
38.5	NaN	NaN	NaN	NaN	NaN	NaN	NaN	NaN	NaN	NaN	NaN	NaN	NaN	NaN	NaN	NaN	NaN	NaN	NaN	NaN	NaN	NaN	NaN	NaN	NaN	NaN	NaN	NaN	NaN	NaN	NaN	NaN	NaN	NaN	NaN	NaN	NaN	NaN	NaN	NaN	NaN	NaN	NaN	NaN	NaN	NaN	NaN	NaN	NaN
39	NaN	NaN	NaN	NaN	NaN	NaN	NaN	NaN	NaN	NaN	NaN	NaN	NaN	NaN	NaN	NaN	NaN	NaN	NaN	NaN	NaN	NaN	NaN	NaN	NaN	NaN	NaN	NaN	NaN	NaN	NaN	NaN	NaN	NaN	NaN	NaN	NaN	NaN	NaN	NaN	NaN	NaN	NaN	NaN	NaN	NaN	NaN	NaN	NaN
39.5	NaN	NaN	NaN	NaN	NaN	NaN	NaN	NaN	NaN	NaN	NaN	NaN	NaN	NaN	NaN	NaN	NaN	NaN	NaN	NaN	NaN	NaN	NaN	NaN	NaN	NaN	NaN	NaN	NaN	NaN	NaN	NaN	NaN	NaN	NaN	NaN	NaN	NaN	NaN	NaN	NaN	NaN	NaN	NaN	NaN	NaN	NaN	NaN	NaN
40	NaN	NaN	NaN	NaN	NaN	NaN	NaN	NaN	NaN	NaN	NaN	NaN	NaN	NaN	NaN	NaN	NaN	NaN	NaN	NaN	NaN	NaN	NaN	NaN	NaN	NaN	NaN	NaN	NaN	NaN	NaN	NaN	NaN	NaN	NaN	NaN	NaN	NaN	NaN	NaN	NaN	NaN	NaN	NaN	NaN	NaN	NaN	NaN	NaN
40.5	NaN	NaN	NaN	NaN	NaN	NaN	NaN	NaN	NaN	NaN	NaN	NaN	NaN	NaN	NaN	NaN	NaN	NaN	NaN	NaN	NaN	NaN	NaN	NaN	NaN	NaN	NaN	NaN	NaN	NaN	NaN	NaN	NaN	NaN	NaN	NaN	NaN	NaN	NaN	NaN	NaN	NaN	NaN	NaN	NaN	NaN	NaN	NaN	NaN
41	NaN	NaN	NaN	NaN	NaN	NaN	NaN	NaN	NaN	NaN	NaN	NaN	NaN	NaN	NaN	NaN	NaN	NaN	NaN	NaN	NaN	NaN	NaN	NaN	NaN	NaN	NaN	NaN	NaN	NaN	NaN	NaN	NaN	NaN	NaN	NaN	NaN	NaN	NaN	NaN	NaN	NaN	NaN	NaN	NaN	NaN	NaN	NaN	NaN
41.5	NaN	NaN	NaN	NaN	NaN	NaN	NaN	NaN	NaN	NaN	NaN	NaN	NaN	NaN	NaN	NaN	NaN	NaN	NaN	NaN	NaN	NaN	NaN	NaN	NaN	NaN	NaN	NaN	NaN	NaN	NaN	NaN	NaN	NaN	NaN	NaN	NaN	NaN	NaN	NaN	NaN	NaN	NaN	NaN	NaN	NaN	NaN	NaN	NaN
42	NaN	NaN	NaN	NaN	NaN	NaN	NaN	NaN	NaN	NaN	NaN	NaN	NaN	NaN	NaN	NaN	NaN	NaN	NaN	NaN	NaN	NaN	NaN	NaN	NaN	NaN	NaN	NaN	NaN	NaN	NaN	NaN	NaN	NaN	NaN	NaN	NaN	NaN	NaN	NaN	NaN	NaN	NaN	NaN	NaN	NaN	NaN	NaN	NaN
42.5	NaN	NaN	NaN	NaN	NaN	NaN	NaN	NaN	NaN	NaN	NaN	NaN	NaN	NaN	NaN	NaN	NaN	NaN	NaN	NaN	NaN	NaN	NaN	NaN	NaN	NaN	NaN	NaN	NaN	NaN	NaN	NaN	NaN	NaN	NaN	NaN	NaN	NaN	NaN	NaN	NaN	NaN	NaN	NaN	NaN	NaN	NaN	NaN	NaN
43	NaN	NaN	NaN	NaN	NaN	NaN	NaN	NaN	NaN	NaN	NaN	NaN	NaN	NaN	NaN	NaN	NaN	NaN	NaN	NaN	NaN	NaN	NaN	NaN	NaN	NaN	NaN	NaN	NaN	NaN	NaN	NaN	NaN	NaN	NaN	NaN	NaN	NaN	NaN	NaN	NaN	NaN	NaN	NaN	NaN	NaN	NaN	NaN	NaN
43.5	NaN	NaN	NaN	NaN	NaN	NaN	NaN	NaN	NaN	NaN	NaN	NaN	NaN	NaN	NaN	NaN	NaN	NaN	NaN	NaN	NaN	NaN	NaN	NaN	NaN	NaN	NaN	NaN	NaN	NaN	NaN	NaN	NaN	NaN	NaN	NaN	NaN	NaN	NaN	NaN	NaN	NaN	NaN	NaN	NaN	NaN	NaN	NaN	NaN
44	NaN	NaN	NaN	NaN	NaN	NaN	NaN	NaN	NaN	NaN	NaN	NaN	NaN	NaN	NaN	NaN	NaN	NaN	NaN	NaN	NaN	NaN	NaN	NaN	NaN	NaN	NaN	NaN	NaN	NaN	NaN	NaN	NaN	NaN	NaN	NaN	NaN	NaN	NaN	NaN	NaN	NaN	NaN	NaN	NaN	NaN	NaN	NaN	NaN
44.5	NaN	NaN	NaN	NaN	NaN	NaN	NaN	NaN	NaN	NaN	NaN	NaN	NaN	NaN	NaN	NaN	NaN	NaN	NaN	NaN	NaN	NaN	NaN	NaN	NaN	NaN	NaN	NaN	NaN	NaN	NaN	NaN	NaN	NaN	NaN	NaN	NaN	NaN	NaN	NaN	NaN	NaN	NaN	NaN	NaN	NaN	NaN	NaN	NaN
45	NaN	NaN	NaN	NaN	NaN	NaN	NaN	NaN	NaN	NaN	NaN	NaN	NaN	NaN	NaN	NaN	NaN	NaN	NaN	NaN	NaN	NaN	NaN	NaN	NaN	NaN	NaN	NaN	NaN	NaN	NaN	NaN	NaN	NaN	NaN	NaN	NaN	NaN	NaN	NaN	NaN	NaN	NaN	NaN	NaN	NaN	NaN	NaN	NaN
45.5	NaN	NaN	NaN	NaN	NaN	NaN	NaN	NaN	NaN	NaN	NaN	NaN	NaN	NaN	NaN	NaN	NaN	NaN	NaN	NaN	NaN	NaN	NaN	NaN	NaN	NaN	NaN	NaN	NaN	NaN	NaN	NaN	NaN	NaN	NaN	NaN	NaN	NaN	NaN	NaN	NaN	NaN	NaN	NaN	NaN	NaN	NaN	NaN	NaN
46	NaN	NaN	NaN	NaN	NaN	NaN	NaN	NaN	NaN	NaN	NaN	NaN	NaN	NaN	NaN	NaN	NaN	NaN	NaN	NaN	NaN	NaN	NaN	NaN	NaN	NaN	NaN	NaN	NaN	NaN	NaN	NaN	NaN	NaN	NaN	NaN	NaN	NaN	NaN	NaN	NaN	NaN	NaN	NaN	NaN	NaN	NaN	NaN	NaN
46.5	NaN	NaN	NaN	NaN	NaN	NaN	NaN	NaN	NaN	NaN	NaN	NaN	NaN	NaN	NaN	NaN	NaN	NaN	NaN	NaN	NaN	NaN	NaN	NaN	NaN	NaN	NaN	NaN	NaN	NaN	NaN	NaN	NaN	NaN	NaN	NaN	NaN	NaN	NaN	NaN	NaN	NaN	NaN	NaN	NaN	NaN	NaN	NaN	NaN
47	NaN	NaN	NaN	NaN	NaN	NaN	NaN	NaN	NaN	NaN	NaN	NaN	NaN	NaN	NaN	NaN	NaN	NaN	NaN	NaN	NaN	NaN	NaN	NaN	NaN	NaN	NaN	NaN	NaN	NaN	NaN	NaN	NaN	NaN	NaN	NaN	NaN	NaN	NaN	NaN	NaN	NaN	NaN	NaN	NaN	NaN	NaN	NaN	NaN
47.5	NaN	NaN	NaN	NaN	NaN	NaN	NaN	NaN	NaN	NaN	NaN	NaN	NaN	NaN	NaN	NaN	NaN	NaN	NaN	NaN	NaN	NaN	NaN	NaN	NaN	NaN	NaN	NaN	NaN	NaN	NaN	NaN	NaN	NaN	NaN	NaN	NaN	NaN	NaN	NaN	NaN	NaN	NaN	NaN	NaN	NaN	NaN	NaN	NaN
48	NaN	NaN	NaN	NaN	NaN	NaN	NaN	NaN	NaN	NaN	NaN	NaN	NaN	NaN	NaN	NaN	NaN	NaN	NaN	NaN	NaN	NaN	NaN	NaN	NaN	NaN	NaN	NaN	NaN	NaN	NaN	NaN	NaN	NaN	NaN	NaN	NaN	NaN	NaN	NaN	NaN	NaN	NaN	NaN	NaN	NaN	NaN	NaN	NaN
48.5	NaN	NaN	NaN	NaN	NaN	NaN	NaN	NaN	NaN	NaN	NaN	NaN	NaN	NaN	NaN	NaN	NaN	NaN	NaN	NaN	NaN	NaN	NaN	NaN	NaN	NaN	NaN	NaN	NaN	NaN	NaN	NaN	NaN	NaN	NaN	NaN	NaN	NaN	NaN	NaN	NaN	NaN	NaN	NaN	NaN	NaN	NaN	NaN	NaN
49	NaN	NaN	NaN	NaN	NaN	NaN	NaN	NaN	NaN	NaN	NaN	NaN	NaN	NaN	NaN	NaN	NaN	NaN	NaN	NaN	NaN	NaN	NaN	NaN	NaN	NaN	NaN	NaN	NaN	NaN	NaN	NaN	NaN	NaN	NaN	NaN	NaN	NaN	NaN	NaN	NaN	NaN	NaN	NaN	NaN	NaN	NaN	NaN	NaN
[truncated: 31 more columns]
