# Supplementary material for: Longitudinal imaging of Caenorhabditis elegans in a microfabricated device reveals variation in behavioral decline during aging
Source: eLife. 2017 May 31;6:e26652. doi: 10.7554/eLife.26652 (PMC5484621; doi:10.7554/eLife.26652)
Supplement: Figure 8—source data 1. — DOI: http://dx.doi.org/10.7554/eLife.26652.026 [file elife-26652-fig8-data1.zip › SourceData_Figure8/StimulatedLocomotion/StimulatedLocomotion_N2_odr10RNAi.csv]

1.5	253	247	328	264	246	270	256	222	262	310	268	191	200	313	291	262	234	188	274	243	331	448	433	347	263	258	781	450	469	405	519	363	325	476	426	444	433	472	431	458
2	217	265	315	286	265	315	298	244	317	342	275	262	273	318	336	294	284	263	316	257	506	463	521	378	262	186	800	219	496	343	494	587	497	323	550	599	371	495	485	503
2.5	182	283	302	309	285	361	340	265	372	375	283	332	346	322	380	327	334	338	359	271	372	493	573	392	252	228	624	472	422	557	392	498	526	290	524	639	374	543	409	487
3	217	283	315	309	265	361	316	265	317	375	275	313	346	322	380	327	334	338	359	271	444	491	512	435	264	238	647	484	553	387	410	588	554	310	559	542	667	590	450	597
3.5	294	319	417	321	238	431	316	297	314	409	202	313	360	328	400	380	357	393	385	375	384	526	480	334	318	138	593	434	340	417	169	508	488	225	494	354	657	605	767	680
4	217	283	315	309	238	361	316	265	314	375	202	313	346	322	380	327	334	338	359	271	471	451	480	433	367	89	585	424	339	391	331	390	396	566	357	309	601	504	471	478
4.5	294	319	315	309	238	431	316	297	314	409	202	313	346	328	380	380	334	338	359	271	204	354	681	162	212	100	621	452	122	671	255	605	422	228	261	322	488	397	696	185
5	294	323	315	309	285	431	316	320	314	409	202	313	346	413	380	380	334	338	359	271	439	451	480	162	268	100	585	452	454	453	255	408	422	505	484	322	534	504	482	478
5.5	294	349	412	309	343	431	316	320	314	409	202	313	346	413	380	380	334	338	359	399	439	480	408	63	268	142	328	402	579	453	61	241	599	505	484	163	534	586	243	93
6	296	365	271	256	353	478	464	320	239	480	87	342	157	416	332	473	331	276	291	196	439	451	408	162	268	142	521	452	454	453	255	600	422	505	604	474	534	536	482	478
6.5	172	323	436	272	285	373	183	366	228	95	218	301	390	413	421	125	291	338	138	399	424	221	307	97	13	69	59	516	454	335	254	408	171	403	641	500	246	378	482	570
7	87	349	412	226	343	427	116	293	319	136	111	212	165	383	373	253	201	295	306	424	158	434	275	144	63	154	521	289	142	280	137	617	326	384	604	163	303	352	603	92
7.5	286	295	330	188	119	63	282	290	389	255	104	321	254	498	384	133	409	67	200	489	139	296	315	168	142	33	422	337	44	241	302	600	347	264	544	474	383	536	185	206
8	165	117	341	364	110	329	193	112	142	111	55	186	274	199	421	401	283	267	104	261	97	151	217	184	0	25	109	260	310	191	231	579	222	279	150	85	515	324	325	475
8.5	48	234	74	251	148	265	197	175	67	452	359	351	137	383	485	252	451	NaN	268	122	75	130	202	316	0	33	134	166	7	281	394	306	92	234	598	264	532	325	558	222
9	148	245	233	76	319	339	62	324	186	372	309	64	53	313	249	67	364	NaN	44	280	269	43	317	127	NaN	46	410	390	56	290	114	263	337	250	320	180	547	257	259	271
9.5	0	240	293	122	306	82	234	320	0	149	189	129	NaN	478	221	326	213	NaN	13	439	251	214	146	81	NaN	16	343	136	68	325	158	599	400	200	373	310	268	304	316	406
10	131	177	17	182	190	383	223	371	194	237	173	145	NaN	411	195	47	285	NaN	40	60	112	316	270	102	NaN	57	426	198	63	419	0	195	433	240	437	335	165	128	382	324
10.5	178	74	179	66	17	346	434	15	96	266	93	464	NaN	38	162	350	132	NaN	69	178	124	206	129	120	NaN	NaN	281	171	390	232	46	343	387	165	399	55	385	326	292	376
11	17	11	135	42	138	171	140	49	182	313	238	373	NaN	57	304	50	403	NaN	184	303	254	77	130	160	NaN	NaN	99	44	307	566	295	279	275	108	346	3	480	240	242	90
11.5	36	98	379	174	181	255	91	45	0	45	43	369	NaN	204	111	377	31	NaN	159	55	137	306	275	36	NaN	NaN	329	159	269	523	412	180	261	101	384	0	132	479	202	125
12	82	199	378	119	174	429	10	5	75	192	92	31	NaN	182	0	181	208	NaN	338	28	167	438	NaN	206	NaN	NaN	226	35	273	218	58	174	123	26	60	10	292	300	203	163
12.5	32	178	117	162	33	149	64	32	146	14	92	7	NaN	84	137	91	46	NaN	264	85	97	53	NaN	151	NaN	NaN	92	170	341	127	241	370	101	230	140	0	183	237	131	99
13	17	36	57	133	48	65	23	167	16	46	17	84	NaN	315	142	220	256	NaN	312	75	266	87	NaN	151	NaN	NaN	211	230	319	272	115	458	222	106	242	10	352	302	204	183
13.5	0	30	272	42	22	98	66	57	244	16	25	412	NaN	210	193	282	236	NaN	78	98	279	0	NaN	111	NaN	NaN	211	64	319	264	115	458	75	34	299	20	613	302	325	39
14	0	105	116	101	89	251	301	43	54	179	52	238	NaN	209	275	309	124	NaN	48	219	191	82	NaN	141	NaN	NaN	61	260	255	272	80	195	306	106	242	0	327	353	204	183
14.5	39	92	19	52	94	252	189	246	47	26	64	176	NaN	232	279	135	10	NaN	0	213	266	87	NaN	151	NaN	NaN	1	230	198	277	58	506	222	73	204	10	352	109	125	227
15	0	348	87	167	57	367	128	9	74	0	5	159	NaN	332	109	49	230	NaN	141	119	230	162	NaN	89	NaN	NaN	3	181	300	404	0	304	298	103	29	5	336	436	119	NaN
15.5	0	196	21	151	196	28	263	24	29	327	11	10	NaN	288	119	283	99	NaN	175	132	212	83	NaN	NaN	NaN	NaN	95	242	202	339	0	322	263	12	260	158	270	204	194	NaN
16	165	187	0	40	53	207	160	48	48	184	0	153	NaN	156	270	172	238	NaN	0	122	238	79	NaN	NaN	NaN	NaN	179	224	319	355	0	325	349	194	157	205	257	269	259	NaN
16.5	29	94	29	6	15	3	285	21	63	172	76	61	NaN	469	49	195	158	NaN	6	93	200	45	NaN	NaN	NaN	NaN	NaN	NaN	273	83	0	271	191	302	307	3	356	369	157	NaN
17	1	15	7	119	44	30	4	273	128	135	221	114	NaN	86	65	198	11	NaN	172	86	174	18	NaN	NaN	NaN	NaN	NaN	NaN	225	NaN	1	400	297	387	273	82	222	286	175	NaN
17.5	0	146	159	246	14	173	64	14	142	80	NaN	68	NaN	20	122	189	0	NaN	30	115	NaN	274	NaN	NaN	NaN	NaN	NaN	NaN	165	NaN	0	232	212	37	356	101	164	272	19	NaN
18	0	89	66	120	42	189	61	65	0	28	NaN	38	NaN	224	132	99	0	NaN	23	40	NaN	256	NaN	NaN	NaN	NaN	NaN	NaN	NaN	NaN	51	170	198	339	215	239	176	434	255	NaN
18.5	23	148	NaN	149	22	280	8	32	2	0	NaN	9	NaN	37	56	39	0	NaN	86	42	NaN	208	NaN	NaN	NaN	NaN	NaN	NaN	NaN	NaN	502	276	NaN	132	150	8	316	125	245	NaN
19	14	61	NaN	121	35	277	165	185	2	60	NaN	8	NaN	62	23	136	0	NaN	0	39	NaN	99	NaN	NaN	NaN	NaN	NaN	NaN	NaN	NaN	318	415	NaN	485	43	9	190	NaN	102	NaN
19.5	14	0	NaN	149	73	274	74	174	75	143	NaN	157	NaN	139	96	0	0	NaN	98	85	NaN	45	NaN	NaN	NaN	NaN	NaN	NaN	NaN	NaN	232	225	NaN	36	267	14	352	NaN	94	NaN
20	90	0	NaN	NaN	141	265	34	NaN	0	207	NaN	107	NaN	0	56	0	2	NaN	0	24	NaN	NaN	NaN	NaN	NaN	NaN	NaN	NaN	NaN	NaN	0	0	NaN	NaN	0	0	0	NaN	0	NaN
20.5	1	19	NaN	NaN	175	368	20	NaN	1	126	NaN	19	NaN	87	27	0	0	NaN	101	175	NaN	NaN	NaN	NaN	NaN	NaN	NaN	NaN	NaN	NaN	0	0	NaN	NaN	0	0	0	NaN	0	NaN
21	0	373	NaN	NaN	NaN	161	218	NaN	243	56	NaN	10	NaN	56	21	0	92	NaN	229	95	NaN	NaN	NaN	NaN	NaN	NaN	NaN	NaN	NaN	NaN	376	371	NaN	NaN	171	124	354	NaN	281	NaN
21.5	0	0	NaN	NaN	NaN	4	0	NaN	65	27	NaN	66	NaN	11	0	0	6	NaN	63	0	NaN	NaN	NaN	NaN	NaN	NaN	NaN	NaN	NaN	NaN	247	116	NaN	NaN	201	82	92	NaN	229	NaN
22	0	31	NaN	NaN	NaN	123	34	NaN	NaN	11	NaN	157	NaN	34	15	86	49	NaN	0	28	NaN	NaN	NaN	NaN	NaN	NaN	NaN	NaN	NaN	NaN	310	249	NaN	NaN	228	219	151	NaN	282	NaN
22.5	1	0	NaN	NaN	NaN	47	18	NaN	NaN	27	NaN	75	NaN	126	28	87	5	NaN	109	17	NaN	NaN	NaN	NaN	NaN	NaN	NaN	NaN	NaN	NaN	232	304	NaN	NaN	402	34	291	NaN	28	NaN
23	0	0	NaN	NaN	NaN	0	0	NaN	NaN	0	NaN	0	NaN	0	0	0	0	NaN	0	0	NaN	NaN	NaN	NaN	NaN	NaN	NaN	NaN	NaN	NaN	286	174	NaN	NaN	208	NaN	236	NaN	NaN	NaN
23.5	7	8	NaN	NaN	NaN	133	38	NaN	NaN	41	NaN	40	NaN	116	113	0	18	NaN	168	57	NaN	NaN	NaN	NaN	NaN	NaN	NaN	NaN	NaN	NaN	294	368	NaN	NaN	273	NaN	205	NaN	NaN	NaN
24	50	21	NaN	NaN	NaN	66	3	NaN	NaN	0	NaN	31	NaN	138	NaN	201	16	NaN	3	1	NaN	NaN	NaN	NaN	NaN	NaN	NaN	NaN	NaN	NaN	186	167	NaN	NaN	262	NaN	NaN	NaN	NaN	NaN
24.5	NaN	0	NaN	NaN	NaN	88	92	NaN	NaN	0	NaN	22	NaN	207	NaN	205	75	NaN	4	302	NaN	NaN	NaN	NaN	NaN	NaN	NaN	NaN	NaN	NaN	220	163	NaN	NaN	162	NaN	NaN	NaN	NaN	NaN
25	NaN	0	NaN	NaN	NaN	0	0	NaN	NaN	0	NaN	0	NaN	0	NaN	0	NaN	NaN	NaN	0	NaN	NaN	NaN	NaN	NaN	NaN	NaN	NaN	NaN	NaN	197	NaN	NaN	NaN	153	NaN	NaN	NaN	NaN	NaN
25.5	NaN	0	NaN	NaN	NaN	0	0	NaN	NaN	0	NaN	0	NaN	0	NaN	0	NaN	NaN	NaN	0	NaN	NaN	NaN	NaN	NaN	NaN	NaN	NaN	NaN	NaN	NaN	NaN	NaN	NaN	222	NaN	NaN	NaN	NaN	NaN
26	NaN	37	NaN	NaN	NaN	11	119	NaN	NaN	5	NaN	183	NaN	134	NaN	151	NaN	NaN	NaN	121	NaN	NaN	NaN	NaN	NaN	NaN	NaN	NaN	NaN	NaN	NaN	NaN	NaN	NaN	262	NaN	NaN	NaN	NaN	NaN
26.5	NaN	36	NaN	NaN	NaN	47	79	NaN	NaN	12	NaN	NaN	NaN	69	NaN	50	NaN	NaN	NaN	63	NaN	NaN	NaN	NaN	NaN	NaN	NaN	NaN	NaN	NaN	NaN	NaN	NaN	NaN	NaN	NaN	NaN	NaN	NaN	NaN
27	NaN	33	NaN	NaN	NaN	27	56	NaN	NaN	9	NaN	NaN	NaN	176	NaN	69	NaN	NaN	NaN	99	NaN	NaN	NaN	NaN	NaN	NaN	NaN	NaN	NaN	NaN	NaN	NaN	NaN	NaN	NaN	NaN	NaN	NaN	NaN	NaN
27.5	NaN	196	NaN	NaN	NaN	4	161	NaN	NaN	0	NaN	NaN	NaN	330	NaN	21	NaN	NaN	NaN	NaN	NaN	NaN	NaN	NaN	NaN	NaN	NaN	NaN	NaN	NaN	NaN	NaN	NaN	NaN	NaN	NaN	NaN	NaN	NaN	NaN
28	NaN	0	NaN	NaN	NaN	0	NaN	NaN	NaN	0	NaN	NaN	NaN	NaN	NaN	0	NaN	NaN	NaN	NaN	NaN	NaN	NaN	NaN	NaN	NaN	NaN	NaN	NaN	NaN	NaN	NaN	NaN	NaN	NaN	NaN	NaN	NaN	NaN	NaN
28.5	NaN	46	NaN	NaN	NaN	6	NaN	NaN	NaN	143	NaN	NaN	NaN	NaN	NaN	7	NaN	NaN	NaN	NaN	NaN	NaN	NaN	NaN	NaN	NaN	NaN	NaN	NaN	NaN	NaN	NaN	NaN	NaN	NaN	NaN	NaN	NaN	NaN	NaN
29	NaN	62	NaN	NaN	NaN	53	NaN	NaN	NaN	5	NaN	NaN	NaN	NaN	NaN	0	NaN	NaN	NaN	NaN	NaN	NaN	NaN	NaN	NaN	NaN	NaN	NaN	NaN	NaN	NaN	NaN	NaN	NaN	NaN	NaN	NaN	NaN	NaN	NaN
29.5	NaN	84	NaN	NaN	NaN	NaN	NaN	NaN	NaN	126	NaN	NaN	NaN	NaN	NaN	70	NaN	NaN	NaN	NaN	NaN	NaN	NaN	NaN	NaN	NaN	NaN	NaN	NaN	NaN	NaN	NaN	NaN	NaN	NaN	NaN	NaN	NaN	NaN	NaN
30	NaN	136	NaN	NaN	NaN	NaN	NaN	NaN	NaN	35	NaN	NaN	NaN	NaN	NaN	31	NaN	NaN	NaN	NaN	NaN	NaN	NaN	NaN	NaN	NaN	NaN	NaN	NaN	NaN	NaN	NaN	NaN	NaN	NaN	NaN	NaN	NaN	NaN	NaN
30.5	NaN	0	NaN	NaN	NaN	NaN	NaN	NaN	NaN	0	NaN	NaN	NaN	NaN	NaN	NaN	NaN	NaN	NaN	NaN	NaN	NaN	NaN	NaN	NaN	NaN	NaN	NaN	NaN	NaN	NaN	NaN	NaN	NaN	NaN	NaN	NaN	NaN	NaN	NaN
31	NaN	0	NaN	NaN	NaN	NaN	NaN	NaN	NaN	0	NaN	NaN	NaN	NaN	NaN	NaN	NaN	NaN	NaN	NaN	NaN	NaN	NaN	NaN	NaN	NaN	NaN	NaN	NaN	NaN	NaN	NaN	NaN	NaN	NaN	NaN	NaN	NaN	NaN	NaN
31.5	NaN	80	NaN	NaN	NaN	NaN	NaN	NaN	NaN	62	NaN	NaN	NaN	NaN	NaN	NaN	NaN	NaN	NaN	NaN	NaN	NaN	NaN	NaN	NaN	NaN	NaN	NaN	NaN	NaN	NaN	NaN	NaN	NaN	NaN	NaN	NaN	NaN	NaN	NaN
32	NaN	NaN	NaN	NaN	NaN	NaN	NaN	NaN	NaN	0	NaN	NaN	NaN	NaN	NaN	NaN	NaN	NaN	NaN	NaN	NaN	NaN	NaN	NaN	NaN	NaN	NaN	NaN	NaN	NaN	NaN	NaN	NaN	NaN	NaN	NaN	NaN	NaN	NaN	NaN
32.5	NaN	NaN	NaN	NaN	NaN	NaN	NaN	NaN	NaN	0	NaN	NaN	NaN	NaN	NaN	NaN	NaN	NaN	NaN	NaN	NaN	NaN	NaN	NaN	NaN	NaN	NaN	NaN	NaN	NaN	NaN	NaN	NaN	NaN	NaN	NaN	NaN	NaN	NaN	NaN
33	NaN	NaN	NaN	NaN	NaN	NaN	NaN	NaN	NaN	0	NaN	NaN	NaN	NaN	NaN	NaN	NaN	NaN	NaN	NaN	NaN	NaN	NaN	NaN	NaN	NaN	NaN	NaN	NaN	NaN	NaN	NaN	NaN	NaN	NaN	NaN	NaN	NaN	NaN	NaN
33.5	NaN	NaN	NaN	NaN	NaN	NaN	NaN	NaN	NaN	0	NaN	NaN	NaN	NaN	NaN	NaN	NaN	NaN	NaN	NaN	NaN	NaN	NaN	NaN	NaN	NaN	NaN	NaN	NaN	NaN	NaN	NaN	NaN	NaN	NaN	NaN	NaN	NaN	NaN	NaN
34	NaN	NaN	NaN	NaN	NaN	NaN	NaN	NaN	NaN	135	NaN	NaN	NaN	NaN	NaN	NaN	NaN	NaN	NaN	NaN	NaN	NaN	NaN	NaN	NaN	NaN	NaN	NaN	NaN	NaN	NaN	NaN	NaN	NaN	NaN	NaN	NaN	NaN	NaN	NaN
34.5	NaN	NaN	NaN	NaN	NaN	NaN	NaN	NaN	NaN	93	NaN	NaN	NaN	NaN	NaN	NaN	NaN	NaN	NaN	NaN	NaN	NaN	NaN	NaN	NaN	NaN	NaN	NaN	NaN	NaN	NaN	NaN	NaN	NaN	NaN	NaN	NaN	NaN	NaN	NaN
35	NaN	NaN	NaN	NaN	NaN	NaN	NaN	NaN	NaN	0	NaN	NaN	NaN	NaN	NaN	NaN	NaN	NaN	NaN	NaN	NaN	NaN	NaN	NaN	NaN	NaN	NaN	NaN	NaN	NaN	NaN	NaN	NaN	NaN	NaN	NaN	NaN	NaN	NaN	NaN
35.5	NaN	NaN	NaN	NaN	NaN	NaN	NaN	NaN	NaN	51	NaN	NaN	NaN	NaN	NaN	NaN	NaN	NaN	NaN	NaN	NaN	NaN	NaN	NaN	NaN	NaN	NaN	NaN	NaN	NaN	NaN	NaN	NaN	NaN	NaN	NaN	NaN	NaN	NaN	NaN
36	NaN	NaN	NaN	NaN	NaN	NaN	NaN	NaN	NaN	1	NaN	NaN	NaN	NaN	NaN	NaN	NaN	NaN	NaN	NaN	NaN	NaN	NaN	NaN	NaN	NaN	NaN	NaN	NaN	NaN	NaN	NaN	NaN	NaN	NaN	NaN	NaN	NaN	NaN	NaN
36.5	NaN	NaN	NaN	NaN	NaN	NaN	NaN	NaN	NaN	31	NaN	NaN	NaN	NaN	NaN	NaN	NaN	NaN	NaN	NaN	NaN	NaN	NaN	NaN	NaN	NaN	NaN	NaN	NaN	NaN	NaN	NaN	NaN	NaN	NaN	NaN	NaN	NaN	NaN	NaN
37	NaN	NaN	NaN	NaN	NaN	NaN	NaN	NaN	NaN	2	NaN	NaN	NaN	NaN	NaN	NaN	NaN	NaN	NaN	NaN	NaN	NaN	NaN	NaN	NaN	NaN	NaN	NaN	NaN	NaN	NaN	NaN	NaN	NaN	NaN	NaN	NaN	NaN	NaN	NaN
37.5	NaN	NaN	NaN	NaN	NaN	NaN	NaN	NaN	NaN	NaN	NaN	NaN	NaN	NaN	NaN	NaN	NaN	NaN	NaN	NaN	NaN	NaN	NaN	NaN	NaN	NaN	NaN	NaN	NaN	NaN	NaN	NaN	NaN	NaN	NaN	NaN	NaN	NaN	NaN	NaN
38	NaN	NaN	NaN	NaN	NaN	NaN	NaN	NaN	NaN	NaN	NaN	NaN	NaN	NaN	NaN	NaN	NaN	NaN	NaN	NaN	NaN	NaN	NaN	NaN	NaN	NaN	NaN	NaN	NaN	NaN	NaN	NaN	NaN	NaN	NaN	NaN	NaN	NaN	NaN	NaN
38.5	NaN	NaN	NaN	NaN	NaN	NaN	NaN	NaN	NaN	NaN	NaN	NaN	NaN	NaN	NaN	NaN	NaN	NaN	NaN	NaN	NaN	NaN	NaN	NaN	NaN	NaN	NaN	NaN	NaN	NaN	NaN	NaN	NaN	NaN	NaN	NaN	NaN	NaN	NaN	NaN
39	NaN	NaN	NaN	NaN	NaN	NaN	NaN	NaN	NaN	NaN	NaN	NaN	NaN	NaN	NaN	NaN	NaN	NaN	NaN	NaN	NaN	NaN	NaN	NaN	NaN	NaN	NaN	NaN	NaN	NaN	NaN	NaN	NaN	NaN	NaN	NaN	NaN	NaN	NaN	NaN
39.5	NaN	NaN	NaN	NaN	NaN	NaN	NaN	NaN	NaN	NaN	NaN	NaN	NaN	NaN	NaN	NaN	NaN	NaN	NaN	NaN	NaN	NaN	NaN	NaN	NaN	NaN	NaN	NaN	NaN	NaN	NaN	NaN	NaN	NaN	NaN	NaN	NaN	NaN	NaN	NaN
40	NaN	NaN	NaN	NaN	NaN	NaN	NaN	NaN	NaN	NaN	NaN	NaN	NaN	NaN	NaN	NaN	NaN	NaN	NaN	NaN	NaN	NaN	NaN	NaN	NaN	NaN	NaN	NaN	NaN	NaN	NaN	NaN	NaN	NaN	NaN	NaN	NaN	NaN	NaN	NaN
40.5	NaN	NaN	NaN	NaN	NaN	NaN	NaN	NaN	NaN	NaN	NaN	NaN	NaN	NaN	NaN	NaN	NaN	NaN	NaN	NaN	NaN	NaN	NaN	NaN	NaN	NaN	NaN	NaN	NaN	NaN	NaN	NaN	NaN	NaN	NaN	NaN	NaN	NaN	NaN	NaN
41	NaN	NaN	NaN	NaN	NaN	NaN	NaN	NaN	NaN	NaN	NaN	NaN	NaN	NaN	NaN	NaN	NaN	NaN	NaN	NaN	NaN	NaN	NaN	NaN	NaN	NaN	NaN	NaN	NaN	NaN	NaN	NaN	NaN	NaN	NaN	NaN	NaN	NaN	NaN	NaN
41.5	NaN	NaN	NaN	NaN	NaN	NaN	NaN	NaN	NaN	NaN	NaN	NaN	NaN	NaN	NaN	NaN	NaN	NaN	NaN	NaN	NaN	NaN	NaN	NaN	NaN	NaN	NaN	NaN	NaN	NaN	NaN	NaN	NaN	NaN	NaN	NaN	NaN	NaN	NaN	NaN
42	NaN	NaN	NaN	NaN	NaN	NaN	NaN	NaN	NaN	NaN	NaN	NaN	NaN	NaN	NaN	NaN	NaN	NaN	NaN	NaN	NaN	NaN	NaN	NaN	NaN	NaN	NaN	NaN	NaN	NaN	NaN	NaN	NaN	NaN	NaN	NaN	NaN	NaN	NaN	NaN
42.5	NaN	NaN	NaN	NaN	NaN	NaN	NaN	NaN	NaN	NaN	NaN	NaN	NaN	NaN	NaN	NaN	NaN	NaN	NaN	NaN	NaN	NaN	NaN	NaN	NaN	NaN	NaN	NaN	NaN	NaN	NaN	NaN	NaN	NaN	NaN	NaN	NaN	NaN	NaN	NaN
43	NaN	NaN	NaN	NaN	NaN	NaN	NaN	NaN	NaN	NaN	NaN	NaN	NaN	NaN	NaN	NaN	NaN	NaN	NaN	NaN	NaN	NaN	NaN	NaN	NaN	NaN	NaN	NaN	NaN	NaN	NaN	NaN	NaN	NaN	NaN	NaN	NaN	NaN	NaN	NaN
43.5	NaN	NaN	NaN	NaN	NaN	NaN	NaN	NaN	NaN	NaN	NaN	NaN	NaN	NaN	NaN	NaN	NaN	NaN	NaN	NaN	NaN	NaN	NaN	NaN	NaN	NaN	NaN	NaN	NaN	NaN	NaN	NaN	NaN	NaN	NaN	NaN	NaN	NaN	NaN	NaN
44	NaN	NaN	NaN	NaN	NaN	NaN	NaN	NaN	NaN	NaN	NaN	NaN	NaN	NaN	NaN	NaN	NaN	NaN	NaN	NaN	NaN	NaN	NaN	NaN	NaN	NaN	NaN	NaN	NaN	NaN	NaN	NaN	NaN	NaN	NaN	NaN	NaN	NaN	NaN	NaN
44.5	NaN	NaN	NaN	NaN	NaN	NaN	NaN	NaN	NaN	NaN	NaN	NaN	NaN	NaN	NaN	NaN	NaN	NaN	NaN	NaN	NaN	NaN	NaN	NaN	NaN	NaN	NaN	NaN	NaN	NaN	NaN	NaN	NaN	NaN	NaN	NaN	NaN	NaN	NaN	NaN
45	NaN	NaN	NaN	NaN	NaN	NaN	NaN	NaN	NaN	NaN	NaN	NaN	NaN	NaN	NaN	NaN	NaN	NaN	NaN	NaN	NaN	NaN	NaN	NaN	NaN	NaN	NaN	NaN	NaN	NaN	NaN	NaN	NaN	NaN	NaN	NaN	NaN	NaN	NaN	NaN
45.5	NaN	NaN	NaN	NaN	NaN	NaN	NaN	NaN	NaN	NaN	NaN	NaN	NaN	NaN	NaN	NaN	NaN	NaN	NaN	NaN	NaN	NaN	NaN	NaN	NaN	NaN	NaN	NaN	NaN	NaN	NaN	NaN	NaN	NaN	NaN	NaN	NaN	NaN	NaN	NaN
46	NaN	NaN	NaN	NaN	NaN	NaN	NaN	NaN	NaN	NaN	NaN	NaN	NaN	NaN	NaN	NaN	NaN	NaN	NaN	NaN	NaN	NaN	NaN	NaN	NaN	NaN	NaN	NaN	NaN	NaN	NaN	NaN	NaN	NaN	NaN	NaN	NaN	NaN	NaN	NaN
46.5	NaN	NaN	NaN	NaN	NaN	NaN	NaN	NaN	NaN	NaN	NaN	NaN	NaN	NaN	NaN	NaN	NaN	NaN	NaN	NaN	NaN	NaN	NaN	NaN	NaN	NaN	NaN	NaN	NaN	NaN	NaN	NaN	NaN	NaN	NaN	NaN	NaN	NaN	NaN	NaN
47	NaN	NaN	NaN	NaN	NaN	NaN	NaN	NaN	NaN	NaN	NaN	NaN	NaN	NaN	NaN	NaN	NaN	NaN	NaN	NaN	NaN	NaN	NaN	NaN	NaN	NaN	NaN	NaN	NaN	NaN	NaN	NaN	NaN	NaN	NaN	NaN	NaN	NaN	NaN	NaN
47.5	NaN	NaN	NaN	NaN	NaN	NaN	NaN	NaN	NaN	NaN	NaN	NaN	NaN	NaN	NaN	NaN	NaN	NaN	NaN	NaN	NaN	NaN	NaN	NaN	NaN	NaN	NaN	NaN	NaN	NaN	NaN	NaN	NaN	NaN	NaN	NaN	NaN	NaN	NaN	NaN
48	NaN	NaN	NaN	NaN	NaN	NaN	NaN	NaN	NaN	NaN	NaN	NaN	NaN	NaN	NaN	NaN	NaN	NaN	NaN	NaN	NaN	NaN	NaN	NaN	NaN	NaN	NaN	NaN	NaN	NaN	NaN	NaN	NaN	NaN	NaN	NaN	NaN	NaN	NaN	NaN
48.5	NaN	NaN	NaN	NaN	NaN	NaN	NaN	NaN	NaN	NaN	NaN	NaN	NaN	NaN	NaN	NaN	NaN	NaN	NaN	NaN	NaN	NaN	NaN	NaN	NaN	NaN	NaN	NaN	NaN	NaN	NaN	NaN	NaN	NaN	NaN	NaN	NaN	NaN	NaN	NaN
49	NaN	NaN	NaN	NaN	NaN	NaN	NaN	NaN	NaN	NaN	NaN	NaN	NaN	NaN	NaN	NaN	NaN	NaN	NaN	NaN	NaN	NaN	NaN	NaN	NaN	NaN	NaN	NaN	NaN	NaN	NaN	NaN	NaN	NaN	NaN	NaN	NaN	NaN	NaN	NaN
