# Supplementary material for: Longitudinal imaging of Caenorhabditis elegans in a microfabricated device reveals variation in behavioral decline during aging
Source: eLife. 2017 May 31;6:e26652. doi: 10.7554/eLife.26652 (PMC5484621; doi:10.7554/eLife.26652)
Supplement: Figure 8—source data 1. — DOI: http://dx.doi.org/10.7554/eLife.26652.026 [file elife-26652-fig8-data1.zip › SourceData_Figure8/StimulatedLocomotion/StimulatedLocomotion_odr-10_daf2RNAi.csv]

1.5	341	265	317	335	285	313	377	216	349	295	326	348	310	340	277	330	313	263	264	273	348	369	388	0	445	367	403	471	473	494	500	544	598	337	534	461	483	430	407	435
2	389	321	366	370	339	375	427	202	408	346	346	351	382	384	319	352	360	275	329	290	286	383	393	0	449	388	432	527	515	528	489	571	601	453	638	423	473	379	397	514
2.5	437	376	414	404	393	437	478	187	467	397	367	355	455	428	361	375	408	287	394	307	441	422	459	0	445	380	378	445	506	555	594	529	603	447	607	496	459	517	569	570
3	437	376	414	370	345	437	478	202	467	397	367	355	454	428	323	375	408	287	394	307	397	360	461	0	468	421	446	560	529	648	560	575	457	448	401	515	588	526	511	542
3.5	447	419	470	324	345	489	549	283	515	463	411	377	454	509	323	515	475	387	413	344	228	396	448	0	473	436	501	521	474	532	663	504	436	512	442	514	639	513	438	381
4	437	376	414	324	345	437	478	202	467	397	367	355	NaN	428	323	375	408	287	394	307	328	379	438	0	260	451	425	538	574	700	732	513	592	496	419	538	628	532	474	542
4.5	437	376	414	324	345	437	511	206	515	397	382	355	NaN	428	323	429	408	287	394	344	189	377	437	0	389	405	417	456	484	487	614	241	488	452	177	491	511	524	366	501
5	437	376	414	324	345	437	511	206	515	397	382	355	NaN	428	323	429	408	287	394	344	328	377	437	0	260	405	417	468	484	487	614	513	488	468	177	491	511	524	366	501
5.5	437	376	414	343	350	437	511	206	515	397	382	355	NaN	428	323	429	408	287	394	366	250	362	381	0	245	377	397	468	246	487	519	323	483	468	94	272	480	513	285	479
6	408	204	391	343	395	344	511	206	624	376	382	163	NaN	364	217	429	137	216	389	378	328	366	381	0	390	377	397	468	426	487	519	513	483	468	115	420	480	513	352	486
6.5	280	389	238	195	279	397	404	205	479	286	429	144	NaN	373	174	406	385	370	375	85	366	340	293	0	133	93	375	277	426	487	107	531	439	460	104	324	477	335	352	486
7	218	355	419	365	350	382	454	30	481	350	203	215	NaN	385	305	469	434	249	347	366	194	366	270	0	390	247	336	62	157	487	372	318	451	362	112	420	474	279	130	177
7.5	78	220	377	221	244	406	102	93	544	373	352	85	NaN	429	119	480	201	120	94	449	27	336	295	0	425	220	337	425	399	NaN	490	319	197	389	NaN	400	254	333	113	240
8	312	177	369	154	269	405	470	45	465	365	84	30	NaN	240	299	385	292	302	283	409	328	132	395	0	360	225	326	410	387	NaN	229	398	479	42	NaN	563	382	208	406	541
8.5	223	228	273	253	316	264	323	15	658	336	379	26	NaN	291	58	242	359	126	235	198	122	324	194	0	201	334	385	297	69	NaN	272	345	448	327	NaN	480	213	394	182	513
9	277	157	395	359	178	352	175	8	646	265	355	NaN	NaN	441	234	445	348	180	350	224	44	346	408	0	433	342	336	171	431	NaN	85	22	480	414	NaN	377	349	270	403	219
9.5	93	175	176	383	336	438	198	77	387	318	329	NaN	NaN	374	278	422	281	44	403	319	27	79	315	0	365	227	313	149	462	NaN	326	85	441	414	NaN	312	460	175	63	179
10	221	304	89	328	255	270	213	104	305	349	434	NaN	NaN	392	175	327	429	328	258	339	195	158	272	0	464	353	199	173	436	NaN	564	100	174	200	NaN	137	347	211	230	59
10.5	265	202	439	287	156	225	192	117	344	143	431	NaN	NaN	440	291	527	340	87	423	97	15	330	253	0	236	284	39	78	36	NaN	390	254	298	414	NaN	135	119	116	376	77
11	5	358	347	374	123	183	262	110	289	241	14	NaN	NaN	229	341	421	373	42	170	172	148	163	250	0	123	331	110	67	326	NaN	528	252	274	62	NaN	279	165	12	49	348
11.5	60	131	395	330	103	411	420	89	256	243	315	NaN	NaN	350	383	412	399	179	340	120	174	92	340	0	452	238	106	53	339	NaN	550	337	198	281	NaN	121	56	128	72	257
12	222	265	249	131	142	438	284	25	118	142	379	NaN	NaN	175	288	326	265	0	167	145	189	239	208	0	304	197	95	90	NaN	NaN	275	139	51	134	NaN	227	269	113	25	134
12.5	108	115	350	154	55	404	327	15	173	248	286	NaN	NaN	383	241	269	414	39	179	62	71	313	274	0	33	65	79	22	NaN	NaN	221	114	69	73	NaN	243	97	52	87	173
13	108	110	176	315	32	417	235	NaN	261	123	379	NaN	NaN	257	296	292	278	66	229	78	180	299	309	0	304	197	113	129	NaN	NaN	221	139	156	349	NaN	227	269	217	312	294
13.5	23	16	95	164	1	392	478	NaN	258	94	252	NaN	NaN	64	361	310	211	58	300	78	108	115	250	0	337	124	113	150	NaN	NaN	79	NaN	192	349	NaN	183	176	217	362	294
14	237	175	121	106	7	115	297	NaN	253	31	112	NaN	NaN	271	153	154	147	51	130	65	180	172	391	0	264	292	157	129	NaN	NaN	54	NaN	156	418	NaN	112	224	359	312	233
14.5	0	14	119	106	2	364	272	NaN	151	10	226	NaN	NaN	461	332	222	259	33	117	0	146	299	309	0	119	116	18	42	NaN	NaN	105	NaN	102	266	NaN	188	280	100	277	432
15	108	0	158	64	74	326	324	NaN	281	12	191	NaN	NaN	278	126	179	391	0	259	5	134	73	200	0	22	342	219	446	NaN	NaN	45	NaN	72	236	NaN	68	66	166	163	310
15.5	43	0	150	181	124	387	87	NaN	237	0	162	NaN	NaN	362	59	138	415	34	177	32	111	265	134	0	105	94	57	337	NaN	NaN	65	NaN	56	187	NaN	166	189	204	120	2
16	22	1	116	42	37	254	116	NaN	143	2	212	NaN	NaN	391	NaN	164	261	0	231	90	122	150	112	0	150	342	133	0	NaN	NaN	185	NaN	122	211	NaN	38	71	84	190	129
16.5	185	0	145	90	0	177	341	NaN	132	0	267	NaN	NaN	260	NaN	124	160	0	173	77	53	92	217	0	20	170	183	25	NaN	NaN	217	NaN	176	136	NaN	NaN	252	73	25	151
17	98	0	121	172	23	164	311	NaN	185	0	240	NaN	NaN	492	NaN	114	138	0	196	0	174	233	221	0	118	67	117	139	NaN	NaN	0	NaN	40	388	NaN	NaN	280	153	3	152
17.5	68	0	48	119	221	124	116	NaN	199	8	75	NaN	NaN	402	NaN	58	292	90	214	163	156	246	222	0	44	219	22	54	NaN	NaN	79	NaN	203	206	NaN	NaN	179	136	36	215
18	19	0	47	95	219	58	46	NaN	248	31	111	NaN	NaN	176	NaN	109	307	57	120	127	85	201	178	0	180	49	185	80	NaN	NaN	155	NaN	83	380	NaN	NaN	405	41	31	64
18.5	199	18	92	87	308	112	165	NaN	206	0	184	NaN	NaN	404	NaN	258	152	187	256	91	130	170	194	0	125	168	26	118	NaN	NaN	102	NaN	36	234	NaN	NaN	169	72	90	68
19	84	5	46	71	260	184	88	NaN	157	11	162	NaN	NaN	178	NaN	448	49	38	210	96	64	180	175	0	95	134	30	147	NaN	NaN	202	NaN	463	222	NaN	NaN	389	16	90	102
19.5	28	0	194	69	362	38	327	NaN	215	0	161	NaN	NaN	260	NaN	290	95	61	203	91	NaN	208	119	0	299	43	77	107	NaN	NaN	372	NaN	41	195	NaN	NaN	222	15	140	209
20	62	0	153	153	160	182	271	NaN	118	23	58	NaN	NaN	160	NaN	129	119	28	224	43	NaN	0	0	0	0	NaN	0	0	NaN	NaN	0	NaN	0	0	NaN	NaN	0	0	0	0
20.5	76	0	186	111	364	198	22	NaN	284	62	69	NaN	NaN	159	NaN	147	191	0	228	66	NaN	0	0	0	0	NaN	0	0	NaN	NaN	0	NaN	0	0	NaN	NaN	0	0	0	0
21	36	0	117	127	108	333	41	NaN	96	75	163	NaN	NaN	244	NaN	76	281	41	168	127	NaN	84	189	0	299	NaN	74	200	NaN	NaN	107	NaN	315	263	NaN	NaN	223	166	171	195
21.5	0	0	0	0	0	9	3	NaN	54	0	159	NaN	NaN	4	NaN	48	101	0	62	0	NaN	178	92	0	98	NaN	71	131	NaN	NaN	152	NaN	273	281	NaN	NaN	200	145	98	454
22	0	101	0	27	96	130	229	NaN	124	8	287	NaN	NaN	65	NaN	198	46	70	146	256	NaN	106	97	0	26	NaN	18	264	NaN	NaN	182	NaN	236	102	NaN	NaN	124	152	161	NaN
22.5	72	87	44	203	210	4	208	NaN	66	26	224	NaN	NaN	221	NaN	99	120	31	95	293	NaN	13	95	0	88	NaN	61	220	NaN	NaN	185	NaN	229	110	NaN	NaN	244	136	35	NaN
23	0	0	0	0	0	0	0	NaN	0	0	0	NaN	NaN	0	NaN	0	0	0	0	0	NaN	29	100	0	87	NaN	14	14	NaN	NaN	131	NaN	288	138	NaN	NaN	224	NaN	120	NaN
23.5	0	162	81	216	180	265	0	NaN	61	25	68	NaN	NaN	263	NaN	189	196	123	216	165	NaN	15	127	0	26	NaN	8	237	NaN	NaN	195	NaN	36	89	NaN	NaN	250	NaN	154	NaN
24	0	36	100	76	123	167	229	NaN	154	27	276	NaN	NaN	172	NaN	119	325	118	85	10	NaN	NaN	NaN	0	179	NaN	75	188	NaN	NaN	184	NaN	295	143	NaN	NaN	102	NaN	68	NaN
24.5	16	113	19	34	42	215	121	NaN	220	178	65	NaN	NaN	228	NaN	258	266	76	136	0	NaN	NaN	NaN	0	175	NaN	27	185	NaN	NaN	181	NaN	172	202	NaN	NaN	181	NaN	33	NaN
25	0	0	NaN	0	0	0	0	NaN	0	0	0	NaN	NaN	0	NaN	0	0	0	0	0	NaN	NaN	NaN	0	135	NaN	0	38	NaN	NaN	7	NaN	18	130	NaN	NaN	195	NaN	43	NaN
25.5	0	0	NaN	0	0	0	0	NaN	0	0	0	NaN	NaN	0	NaN	0	0	0	0	0	NaN	NaN	NaN	0	185	NaN	9	275	NaN	NaN	250	NaN	NaN	221	NaN	NaN	NaN	NaN	167	NaN
26	0	159	NaN	64	42	210	233	NaN	97	52	79	NaN	NaN	137	NaN	62	374	88	271	0	NaN	NaN	NaN	0	193	NaN	23	74	NaN	NaN	0	NaN	NaN	199	NaN	NaN	NaN	NaN	11	NaN
26.5	36	127	NaN	104	103	272	201	NaN	211	228	108	NaN	NaN	290	NaN	37	93	3	259	0	NaN	NaN	NaN	0	160	NaN	29	NaN	NaN	NaN	20	NaN	NaN	267	NaN	NaN	NaN	NaN	58	NaN
27	3	262	NaN	157	179	243	135	NaN	187	100	111	NaN	NaN	168	NaN	158	149	22	267	53	NaN	NaN	NaN	0	111	NaN	0	NaN	NaN	NaN	2	NaN	NaN	281	NaN	NaN	NaN	NaN	96	NaN
27.5	40	5	NaN	213	178	180	140	NaN	49	133	154	NaN	NaN	127	NaN	37	195	161	188	2	NaN	NaN	NaN	0	125	NaN	47	NaN	NaN	NaN	19	NaN	NaN	287	NaN	NaN	NaN	NaN	21	NaN
28	NaN	0	NaN	0	0	0	0	NaN	0	0	0	NaN	NaN	0	NaN	0	0	0	0	0	NaN	NaN	NaN	0	198	NaN	31	NaN	NaN	NaN	90	NaN	NaN	426	NaN	NaN	NaN	NaN	158	NaN
28.5	NaN	8	NaN	127	92	132	206	NaN	139	8	103	NaN	NaN	186	NaN	150	71	0	126	0	NaN	NaN	NaN	0	93	NaN	NaN	NaN	NaN	NaN	81	NaN	NaN	109	NaN	NaN	NaN	NaN	0	NaN
29	NaN	5	NaN	181	128	71	145	NaN	73	50	127	NaN	NaN	281	NaN	123	237	109	311	15	NaN	NaN	NaN	0	92	NaN	NaN	NaN	NaN	NaN	0	NaN	NaN	29	NaN	NaN	NaN	NaN	0	NaN
29.5	NaN	176	NaN	90	10	45	133	NaN	118	80	94	NaN	NaN	120	NaN	246	222	20	74	107	NaN	NaN	NaN	0	0	NaN	NaN	NaN	NaN	NaN	0	NaN	NaN	0	NaN	NaN	NaN	NaN	0	NaN
30	NaN	177	NaN	NaN	22	31	224	NaN	160	59	133	NaN	NaN	168	NaN	160	245	54	237	32	NaN	NaN	NaN	0	76	NaN	NaN	NaN	NaN	NaN	75	NaN	NaN	87	NaN	NaN	NaN	NaN	0	NaN
30.5	NaN	0	NaN	NaN	0	0	0	NaN	NaN	0	0	NaN	NaN	0	NaN	0	0	0	0	0	NaN	NaN	NaN	0	58	NaN	NaN	NaN	NaN	NaN	42	NaN	NaN	101	NaN	NaN	NaN	NaN	0	NaN
31	NaN	0	NaN	NaN	0	0	0	NaN	NaN	0	0	NaN	NaN	0	NaN	0	0	0	0	0	NaN	NaN	NaN	0	0	NaN	NaN	NaN	NaN	NaN	159	NaN	NaN	174	NaN	NaN	NaN	NaN	0	NaN
31.5	NaN	162	NaN	NaN	281	236	115	NaN	NaN	67	50	NaN	NaN	240	NaN	116	169	37	0	37	NaN	NaN	NaN	0	49	NaN	NaN	NaN	NaN	NaN	20	NaN	NaN	80	NaN	NaN	NaN	NaN	0	NaN
32	NaN	0	NaN	NaN	0	0	0	NaN	NaN	0	0	NaN	NaN	0	NaN	0	0	0	0	0	NaN	NaN	NaN	0	NaN	NaN	NaN	NaN	NaN	NaN	74	NaN	NaN	145	NaN	NaN	NaN	NaN	0	NaN
32.5	NaN	0	NaN	NaN	0	0	0	NaN	NaN	0	0	NaN	NaN	0	NaN	0	0	0	0	0	NaN	NaN	NaN	0	NaN	NaN	NaN	NaN	NaN	NaN	NaN	NaN	NaN	223	NaN	NaN	NaN	NaN	0	NaN
33	NaN	0	NaN	NaN	0	0	0	NaN	NaN	0	0	NaN	NaN	0	NaN	0	0	0	0	0	NaN	NaN	NaN	0	NaN	NaN	NaN	NaN	NaN	NaN	NaN	NaN	NaN	124	NaN	NaN	NaN	NaN	0	NaN
33.5	NaN	0	NaN	NaN	0	0	0	NaN	NaN	0	0	NaN	NaN	0	NaN	0	0	0	0	0	NaN	NaN	NaN	0	NaN	NaN	NaN	NaN	NaN	NaN	NaN	NaN	NaN	75	NaN	NaN	NaN	NaN	0	NaN
34	NaN	71	NaN	NaN	60	86	27	NaN	NaN	88	146	NaN	NaN	248	NaN	149	202	50	108	79	NaN	NaN	NaN	0	NaN	NaN	NaN	NaN	NaN	NaN	NaN	NaN	NaN	96	NaN	NaN	NaN	NaN	0	NaN
34.5	NaN	83	NaN	NaN	249	67	117	NaN	NaN	93	57	NaN	NaN	136	NaN	77	59	108	188	138	NaN	NaN	NaN	0	NaN	NaN	NaN	NaN	NaN	NaN	NaN	NaN	NaN	81	NaN	NaN	NaN	NaN	0	NaN
35	NaN	0	NaN	NaN	0	0	0	NaN	NaN	0	0	NaN	NaN	0	NaN	0	0	0	0	0	NaN	NaN	NaN	0	NaN	NaN	NaN	NaN	NaN	NaN	NaN	NaN	NaN	135	NaN	NaN	NaN	NaN	0	NaN
35.5	NaN	129	NaN	NaN	251	228	141	NaN	NaN	76	137	NaN	NaN	106	NaN	126	124	105	148	202	NaN	NaN	NaN	0	NaN	NaN	NaN	NaN	NaN	NaN	NaN	NaN	NaN	224	NaN	NaN	NaN	NaN	0	NaN
36	NaN	NaN	NaN	NaN	96	97	201	NaN	NaN	74	111	NaN	NaN	278	NaN	77	0	68	88	187	NaN	NaN	NaN	0	NaN	NaN	NaN	NaN	NaN	NaN	NaN	NaN	NaN	186	NaN	NaN	NaN	NaN	0	NaN
36.5	NaN	NaN	NaN	NaN	94	190	149	NaN	NaN	42	41	NaN	NaN	123	NaN	164	98	50	37	43	NaN	NaN	NaN	0	NaN	NaN	NaN	NaN	NaN	NaN	NaN	NaN	NaN	76	NaN	NaN	NaN	NaN	0	NaN
37	NaN	NaN	NaN	NaN	339	172	341	NaN	NaN	13	74	NaN	NaN	170	NaN	108	60	131	103	38	NaN	NaN	NaN	0	NaN	NaN	NaN	NaN	NaN	NaN	NaN	NaN	NaN	0	NaN	NaN	NaN	NaN	0	NaN
37.5	NaN	NaN	NaN	NaN	69	213	279	NaN	NaN	15	112	NaN	NaN	80	NaN	34	73	2	39	78	NaN	NaN	NaN	0	NaN	NaN	NaN	NaN	NaN	NaN	NaN	NaN	NaN	27	NaN	NaN	NaN	NaN	0	NaN
38	NaN	NaN	NaN	NaN	138	159	339	NaN	NaN	NaN	120	NaN	NaN	132	NaN	44	86	0	60	49	NaN	NaN	NaN	0	NaN	NaN	NaN	NaN	NaN	NaN	NaN	NaN	NaN	71	NaN	NaN	NaN	NaN	0	NaN
38.5	NaN	NaN	NaN	NaN	169	172	307	NaN	NaN	NaN	72	NaN	NaN	35	NaN	66	81	1	9	0	NaN	NaN	NaN	0	NaN	NaN	NaN	NaN	NaN	NaN	NaN	NaN	NaN	0	NaN	NaN	NaN	NaN	0	NaN
39	NaN	NaN	NaN	NaN	124	112	310	NaN	NaN	NaN	76	NaN	NaN	180	NaN	0	92	19	NaN	2	NaN	NaN	NaN	0	NaN	NaN	NaN	NaN	NaN	NaN	NaN	NaN	NaN	23	NaN	NaN	NaN	NaN	0	NaN
39.5	NaN	NaN	NaN	NaN	88	98	276	NaN	NaN	NaN	47	NaN	NaN	33	NaN	17	59	NaN	NaN	46	NaN	NaN	NaN	0	NaN	NaN	NaN	NaN	NaN	NaN	NaN	NaN	NaN	NaN	NaN	NaN	NaN	NaN	0	NaN
40	NaN	NaN	NaN	NaN	34	166	172	NaN	NaN	NaN	4	NaN	NaN	129	NaN	38	14	NaN	NaN	25	NaN	NaN	NaN	0	NaN	NaN	NaN	NaN	NaN	NaN	NaN	NaN	NaN	NaN	NaN	NaN	NaN	NaN	0	NaN
40.5	NaN	NaN	NaN	NaN	62	194	168	NaN	NaN	NaN	35	NaN	NaN	116	NaN	6	16	NaN	NaN	NaN	NaN	NaN	NaN	0	NaN	NaN	NaN	NaN	NaN	NaN	NaN	NaN	NaN	NaN	NaN	NaN	NaN	NaN	0	NaN
41	NaN	NaN	NaN	NaN	63	148	383	NaN	NaN	NaN	56	NaN	NaN	183	NaN	43	1	NaN	NaN	NaN	NaN	NaN	NaN	0	NaN	NaN	NaN	NaN	NaN	NaN	NaN	NaN	NaN	NaN	NaN	NaN	NaN	NaN	0	NaN
41.5	NaN	NaN	NaN	NaN	92	206	202	NaN	NaN	NaN	5	NaN	NaN	36	NaN	12	55	NaN	NaN	NaN	NaN	NaN	NaN	0	NaN	NaN	NaN	NaN	NaN	NaN	NaN	NaN	NaN	NaN	NaN	NaN	NaN	NaN	0	NaN
42	NaN	NaN	NaN	NaN	66	211	251	NaN	NaN	NaN	68	NaN	NaN	88	NaN	38	34	NaN	NaN	NaN	NaN	NaN	NaN	0	NaN	NaN	NaN	NaN	NaN	NaN	NaN	NaN	NaN	NaN	NaN	NaN	NaN	NaN	0	NaN
42.5	NaN	NaN	NaN	NaN	0	139	115	NaN	NaN	NaN	NaN	NaN	NaN	16	NaN	6	19	NaN	NaN	NaN	NaN	NaN	NaN	0	NaN	NaN	NaN	NaN	NaN	NaN	NaN	NaN	NaN	NaN	NaN	NaN	NaN	NaN	0	NaN
43	NaN	NaN	NaN	NaN	0	85	181	NaN	NaN	NaN	NaN	NaN	NaN	325	NaN	NaN	5	NaN	NaN	NaN	NaN	NaN	NaN	0	NaN	NaN	NaN	NaN	NaN	NaN	NaN	NaN	NaN	NaN	NaN	NaN	NaN	NaN	0	NaN
43.5	NaN	NaN	NaN	NaN	0	28	284	NaN	NaN	NaN	NaN	NaN	NaN	82	NaN	NaN	26	NaN	NaN	NaN	NaN	NaN	NaN	0	NaN	NaN	NaN	NaN	NaN	NaN	NaN	NaN	NaN	NaN	NaN	NaN	NaN	NaN	27	NaN
44	NaN	NaN	NaN	NaN	35	16	246	NaN	NaN	NaN	NaN	NaN	NaN	87	NaN	NaN	0	NaN	NaN	NaN	NaN	NaN	NaN	0	NaN	NaN	NaN	NaN	NaN	NaN	NaN	NaN	NaN	NaN	NaN	NaN	NaN	NaN	NaN	NaN
44.5	NaN	NaN	NaN	NaN	3	NaN	213	NaN	NaN	NaN	NaN	NaN	NaN	4	NaN	NaN	3	NaN	NaN	NaN	NaN	NaN	NaN	0	NaN	NaN	NaN	NaN	NaN	NaN	NaN	NaN	NaN	NaN	NaN	NaN	NaN	NaN	NaN	NaN
45	NaN	NaN	NaN	NaN	NaN	NaN	92	NaN	NaN	NaN	NaN	NaN	NaN	96	NaN	NaN	0	NaN	NaN	NaN	NaN	NaN	NaN	NaN	NaN	NaN	NaN	NaN	NaN	NaN	NaN	NaN	NaN	NaN	NaN	NaN	NaN	NaN	NaN	NaN
45.5	NaN	NaN	NaN	NaN	NaN	NaN	71	NaN	NaN	NaN	NaN	NaN	NaN	185	NaN	NaN	18	NaN	NaN	NaN	NaN	NaN	NaN	NaN	NaN	NaN	NaN	NaN	NaN	NaN	NaN	NaN	NaN	NaN	NaN	NaN	NaN	NaN	NaN	NaN
46	NaN	NaN	NaN	NaN	NaN	NaN	167	NaN	NaN	NaN	NaN	NaN	NaN	35	NaN	NaN	1	NaN	NaN	NaN	NaN	NaN	NaN	NaN	NaN	NaN	NaN	NaN	NaN	NaN	NaN	NaN	NaN	NaN	NaN	NaN	NaN	NaN	NaN	NaN
46.5	NaN	NaN	NaN	NaN	NaN	NaN	115	NaN	NaN	NaN	NaN	NaN	NaN	142	NaN	NaN	NaN	NaN	NaN	NaN	NaN	NaN	NaN	NaN	NaN	NaN	NaN	NaN	NaN	NaN	NaN	NaN	NaN	NaN	NaN	NaN	NaN	NaN	NaN	NaN
47	NaN	NaN	NaN	NaN	NaN	NaN	69	NaN	NaN	NaN	NaN	NaN	NaN	162	NaN	NaN	NaN	NaN	NaN	NaN	NaN	NaN	NaN	NaN	NaN	NaN	NaN	NaN	NaN	NaN	NaN	NaN	NaN	NaN	NaN	NaN	NaN	NaN	NaN	NaN
47.5	NaN	NaN	NaN	NaN	NaN	NaN	75	NaN	NaN	NaN	NaN	NaN	NaN	69	NaN	NaN	NaN	NaN	NaN	NaN	NaN	NaN	NaN	NaN	NaN	NaN	NaN	NaN	NaN	NaN	NaN	NaN	NaN	NaN	NaN	NaN	NaN	NaN	NaN	NaN
48	NaN	NaN	NaN	NaN	NaN	NaN	136	NaN	NaN	NaN	NaN	NaN	NaN	53	NaN	NaN	NaN	NaN	NaN	NaN	NaN	NaN	NaN	NaN	NaN	NaN	NaN	NaN	NaN	NaN	NaN	NaN	NaN	NaN	NaN	NaN	NaN	NaN	NaN	NaN
48.5	NaN	NaN	NaN	NaN	NaN	NaN	125	NaN	NaN	NaN	NaN	NaN	NaN	81	NaN	NaN	NaN	NaN	NaN	NaN	NaN	NaN	NaN	NaN	NaN	NaN	NaN	NaN	NaN	NaN	NaN	NaN	NaN	NaN	NaN	NaN	NaN	NaN	NaN	NaN
49	NaN	NaN	NaN	NaN	NaN	NaN	NaN	NaN	NaN	NaN	NaN	NaN	NaN	NaN	NaN	NaN	NaN	NaN	NaN	NaN	NaN	NaN	NaN	NaN	NaN	NaN	NaN	NaN	NaN	NaN	NaN	NaN	NaN	NaN	NaN	NaN	NaN	NaN	NaN	NaN
