# Supplementary material for: Longitudinal imaging of Caenorhabditis elegans in a microfabricated device reveals variation in behavioral decline during aging
Source: eLife. 2017 May 31;6:e26652. doi: 10.7554/eLife.26652 (PMC5484621; doi:10.7554/eLife.26652)
Supplement: Figure 8—source data 1. — DOI: http://dx.doi.org/10.7554/eLife.26652.026 [file elife-26652-fig8-data1.zip › SourceData_Figure8/StimulatedLocomotion/StimulatedLocomotion_odr-10_EV.csv]

1.5	328	365	370	317	363	356	356	347	336	280	593	364	414	395	359	286	269	308	318	341	357	388	456	424	308	401	388	464	424	462	404	499	321	421	574	460	528	435	621	426
2	366	405	383	365	380	412	387	361	384	335	674	399	479	446	344	345	306	353	322	345	315	407	465	438	275	436	433	483	475	510	371	505	289	450	538	462	566	475	611	396
2.5	405	445	395	412	397	468	418	375	431	389	754	435	545	497	330	403	343	397	326	350	401	439	541	464	277	485	470	560	496	576	417	586	212	541	664	487	528	479	803	483
3	405	445	395	412	397	468	418	375	431	384	674	435	545	497	344	403	343	397	322	345	427	439	554	505	317	488	485	553	528	590	399	579	300	509	590	548	528	547	868	616
3.5	415	499	488	459	472	542	569	456	444	384	490	440	553	561	397	496	502	428	301	287	477	481	529	548	326	481	531	504	525	575	409	591	278	501	701	628	528	604	657	690
4	405	445	395	412	397	468	418	375	431	384	490	435	545	497	344	403	343	397	301	287	449	442	525	549	367	469	528	518	443	180	354	634	275	489	414	602	528	609	657	532
4.5	415	445	482	437	397	468	418	380	431	384	490	440	553	497	397	403	343	428	301	287	394	448	487	403	393	473	494	295	388	424	379	460	166	481	269	499	528	581	657	503
5	415	445	482	437	397	468	418	380	431	384	586	444	553	497	397	403	343	428	301	287	394	442	525	447	393	469	494	401	388	424	379	575	275	484	414	565	528	589	657	503
5.5	415	445	482	437	397	468	418	422	431	396	586	480	553	497	397	416	343	428	301	287	317	383	578	447	357	110	165	332	139	548	464	575	237	484	231	565	528	589	657	488
6	425	382	482	437	228	424	410	380	421	396	586	444	642	483	494	362	255	495	223	369	378	453	525	447	421	471	494	401	405	456	396	575	275	484	425	565	528	589	657	488
6.5	149	476	423	433	270	454	298	422	319	376	682	486	535	590	213	416	463	346	157	164	378	441	307	354	421	180	306	401	178	190	128	514	315	177	425	507	528	506	657	376
7	301	398	442	264	322	428	446	427	383	408	274	480	457	461	289	430	173	391	192	175	79	453	292	111	411	471	287	421	405	456	147	235	85	316	533	598	528	484	657	252
7.5	262	246	402	406	412	356	487	490	416	347	234	402	446	467	496	361	206	409	158	299	179	473	418	376	438	497	529	389	499	413	396	400	261	295	355	263	NaN	435	NaN	181
8	436	101	328	128	427	183	382	158	440	288	303	266	419	285	319	206	90	451	242	274	316	434	508	400	432	469	591	191	552	499	404	519	0	467	303	460	NaN	199	NaN	371
8.5	362	211	453	178	364	419	257	161	379	334	481	22	485	394	116	256	369	452	296	166	332	273	374	323	381	306	328	368	79	335	375	331	NaN	441	421	231	NaN	152	NaN	381
9	123	194	287	353	151	307	347	268	232	185	409	226	265	464	190	280	123	396	166	274	259	124	456	223	359	193	30	106	423	263	92	273	NaN	384	187	170	NaN	122	NaN	40
9.5	212	288	365	82	121	449	114	259	331	160	319	245	439	525	319	412	159	263	396	53	157	242	305	272	227	439	322	56	273	458	93	343	NaN	187	447	47	NaN	472	NaN	655
10	69	148	257	141	144	279	263	403	183	153	111	306	112	464	435	380	332	317	142	29	328	183	421	478	1	142	128	0	358	301	145	185	NaN	156	233	350	NaN	344	NaN	484
10.5	74	284	477	192	125	286	224	276	387	89	85	302	93	502	173	384	242	319	30	511	162	248	178	438	0	29	381	38	406	200	178	279	NaN	233	157	256	NaN	236	NaN	328
11	90	69	179	131	124	234	219	273	186	190	219	221	212	48	74	341	128	207	0	130	103	225	487	317	0	61	199	92	473	466	183	68	NaN	196	172	237	NaN	82	NaN	526
11.5	417	165	2	345	35	451	99	125	173	384	146	194	521	319	421	492	351	439	10	103	137	175	397	302	304	48	81	349	158	24	164	126	NaN	395	408	133	NaN	231	NaN	715
12	189	119	4	434	382	299	455	25	209	284	61	204	356	329	484	256	228	339	0	315	272	283	192	179	227	479	54	507	122	292	92	363	NaN	361	400	NaN	NaN	161	NaN	230
12.5	195	173	86	295	287	198	142	262	125	333	208	164	273	362	497	482	215	159	0	86	36	227	352	30	259	30	23	216	NaN	229	142	260	NaN	411	384	NaN	NaN	252	NaN	379
13	183	388	35	393	172	8	256	104	27	201	130	152	296	144	351	419	81	136	0	351	272	255	352	182	259	292	82	448	NaN	261	137	260	NaN	361	400	NaN	NaN	252	NaN	379
13.5	195	316	79	35	137	231	290	74	33	142	82	143	86	NaN	91	235	223	504	0	395	242	10	317	182	247	129	195	448	NaN	261	41	123	NaN	40	453	NaN	NaN	224	NaN	981
14	114	212	200	341	67	374	132	162	23	253	13	139	358	NaN	276	98	206	93	0	137	34	NaN	247	259	305	292	52	69	NaN	148	34	3	NaN	255	342	NaN	NaN	167	NaN	300
14.5	275	365	63	256	55	387	158	84	109	68	69	108	206	NaN	329	108	19	483	0	122	313	NaN	379	54	246	147	82	131	NaN	84	137	155	NaN	111	261	NaN	NaN	271	NaN	233
15	84	314	6	44	497	106	110	16	221	249	NaN	137	237	NaN	347	148	410	207	0	5	144	NaN	386	54	179	278	NaN	236	NaN	64	88	151	NaN	265	289	NaN	NaN	251	NaN	172
15.5	101	378	11	427	55	147	124	103	137	337	NaN	268	57	NaN	496	124	317	416	0	0	166	NaN	340	63	122	210	NaN	24	NaN	79	139	232	NaN	175	229	NaN	NaN	356	NaN	156
16	189	174	163	217	240	174	129	197	176	3	NaN	296	71	NaN	224	32	8	163	0	0	267	NaN	52	79	149	326	NaN	179	NaN	113	169	206	NaN	212	128	NaN	NaN	193	NaN	240
16.5	96	233	375	204	216	120	363	115	130	142	NaN	181	364	NaN	487	121	0	157	0	160	68	NaN	201	402	61	184	NaN	121	NaN	42	0	108	NaN	219	210	NaN	NaN	368	NaN	315
17	201	208	100	1	128	360	197	74	274	12	NaN	254	47	NaN	125	128	0	23	0	296	287	NaN	77	277	1	0	NaN	364	NaN	NaN	24	208	NaN	283	181	NaN	NaN	415	NaN	131
17.5	58	150	7	65	130	346	376	127	44	159	NaN	243	180	NaN	261	68	0	51	0	201	125	NaN	348	123	NaN	NaN	NaN	322	NaN	NaN	16	133	NaN	402	221	NaN	NaN	345	NaN	378
18	131	183	86	160	69	75	336	106	1	52	NaN	275	110	NaN	176	186	0	73	0	139	325	NaN	346	396	NaN	NaN	NaN	327	NaN	NaN	NaN	176	NaN	318	165	NaN	NaN	186	NaN	381
18.5	58	122	39	435	344	10	327	122	56	27	NaN	104	465	NaN	234	328	0	179	0	104	147	NaN	169	30	NaN	NaN	NaN	462	NaN	NaN	NaN	215	NaN	261	316	NaN	NaN	74	NaN	239
19	108	115	101	44	72	107	289	118	118	63	NaN	329	160	NaN	7	149	0	58	57	68	53	NaN	166	135	NaN	NaN	NaN	387	NaN	NaN	NaN	130	NaN	306	154	NaN	NaN	386	NaN	104
19.5	119	27	21	18	235	142	33	138	26	90	NaN	275	220	NaN	117	224	0	116	0	206	179	NaN	167	244	NaN	NaN	NaN	202	NaN	NaN	NaN	85	NaN	140	150	NaN	NaN	NaN	NaN	150
20	110	NaN	244	61	146	216	109	78	25	10	NaN	130	214	NaN	510	101	266	98	143	0	0	NaN	0	0	NaN	NaN	NaN	0	NaN	NaN	NaN	NaN	NaN	0	NaN	NaN	NaN	NaN	NaN	0
20.5	158	NaN	271	381	141	67	61	369	51	92	NaN	214	366	NaN	70	199	167	158	299	21	0	NaN	0	0	NaN	NaN	NaN	0	NaN	NaN	NaN	NaN	NaN	0	NaN	NaN	NaN	NaN	NaN	0
21	122	NaN	259	399	89	91	209	128	199	0	NaN	168	182	NaN	NaN	85	97	40	77	221	235	NaN	36	175	NaN	NaN	NaN	238	NaN	NaN	NaN	NaN	NaN	110	NaN	NaN	NaN	NaN	NaN	325
21.5	19	NaN	0	1	90	82	2	0	27	48	NaN	31	146	NaN	NaN	69	16	0	72	52	NaN	NaN	134	336	NaN	NaN	NaN	56	NaN	NaN	NaN	NaN	NaN	NaN	NaN	NaN	NaN	NaN	NaN	NaN
22	59	NaN	130	91	62	180	314	11	88	107	NaN	124	195	NaN	NaN	375	145	78	115	101	NaN	NaN	95	165	NaN	NaN	NaN	170	NaN	NaN	NaN	NaN	NaN	NaN	NaN	NaN	NaN	NaN	NaN	NaN
22.5	NaN	NaN	135	0	36	1	368	39	48	3	NaN	147	355	NaN	NaN	108	163	49	90	290	NaN	NaN	203	62	NaN	NaN	NaN	88	NaN	NaN	NaN	NaN	NaN	NaN	NaN	NaN	NaN	NaN	NaN	NaN
23	NaN	NaN	0	0	0	0	0	0	0	0	NaN	0	0	NaN	NaN	0	0	0	0	0	NaN	NaN	52	110	NaN	NaN	NaN	39	NaN	NaN	NaN	NaN	NaN	NaN	NaN	NaN	NaN	NaN	NaN	NaN
23.5	NaN	NaN	127	76	52	199	281	53	154	100	NaN	191	166	NaN	NaN	401	190	0	121	128	NaN	NaN	178	NaN	NaN	NaN	NaN	52	NaN	NaN	NaN	NaN	NaN	NaN	NaN	NaN	NaN	NaN	NaN	NaN
24	NaN	NaN	394	192	9	87	122	50	87	65	NaN	NaN	192	NaN	NaN	139	138	16	182	120	NaN	NaN	58	NaN	NaN	NaN	NaN	173	NaN	NaN	NaN	NaN	NaN	NaN	NaN	NaN	NaN	NaN	NaN	NaN
24.5	NaN	NaN	238	172	NaN	NaN	174	NaN	NaN	NaN	NaN	NaN	173	NaN	NaN	272	84	2	68	145	NaN	NaN	77	NaN	NaN	NaN	NaN	134	NaN	NaN	NaN	NaN	NaN	NaN	NaN	NaN	NaN	NaN	NaN	NaN
25	NaN	NaN	0	0	NaN	NaN	0	NaN	NaN	NaN	NaN	NaN	0	NaN	NaN	0	0	NaN	0	0	NaN	NaN	NaN	NaN	NaN	NaN	NaN	91	NaN	NaN	NaN	NaN	NaN	NaN	NaN	NaN	NaN	NaN	NaN	NaN
25.5	NaN	NaN	0	0	NaN	NaN	0	NaN	NaN	NaN	NaN	NaN	0	NaN	NaN	0	0	NaN	0	0	NaN	NaN	NaN	NaN	NaN	NaN	NaN	38	NaN	NaN	NaN	NaN	NaN	NaN	NaN	NaN	NaN	NaN	NaN	NaN
26	NaN	NaN	176	108	NaN	NaN	147	NaN	NaN	NaN	NaN	NaN	187	NaN	NaN	99	403	NaN	99	93	NaN	NaN	NaN	NaN	NaN	NaN	NaN	95	NaN	NaN	NaN	NaN	NaN	NaN	NaN	NaN	NaN	NaN	NaN	NaN
26.5	NaN	NaN	NaN	103	NaN	NaN	342	NaN	NaN	NaN	NaN	NaN	245	NaN	NaN	135	145	NaN	91	48	NaN	NaN	NaN	NaN	NaN	NaN	NaN	87	NaN	NaN	NaN	NaN	NaN	NaN	NaN	NaN	NaN	NaN	NaN	NaN
27	NaN	NaN	NaN	152	NaN	NaN	50	NaN	NaN	NaN	NaN	NaN	79	NaN	NaN	271	126	NaN	253	4	NaN	NaN	NaN	NaN	NaN	NaN	NaN	149	NaN	NaN	NaN	NaN	NaN	NaN	NaN	NaN	NaN	NaN	NaN	NaN
27.5	NaN	NaN	NaN	211	NaN	NaN	NaN	NaN	NaN	NaN	NaN	NaN	NaN	NaN	NaN	69	152	NaN	188	54	NaN	NaN	NaN	NaN	NaN	NaN	NaN	73	NaN	NaN	NaN	NaN	NaN	NaN	NaN	NaN	NaN	NaN	NaN	NaN
28	NaN	NaN	NaN	0	NaN	NaN	NaN	NaN	NaN	NaN	NaN	NaN	NaN	NaN	NaN	NaN	0	NaN	0	0	NaN	NaN	NaN	NaN	NaN	NaN	NaN	149	NaN	NaN	NaN	NaN	NaN	NaN	NaN	NaN	NaN	NaN	NaN	NaN
28.5	NaN	NaN	NaN	105	NaN	NaN	NaN	NaN	NaN	NaN	NaN	NaN	NaN	NaN	NaN	NaN	71	NaN	55	32	NaN	NaN	NaN	NaN	NaN	NaN	NaN	186	NaN	NaN	NaN	NaN	NaN	NaN	NaN	NaN	NaN	NaN	NaN	NaN
29	NaN	NaN	NaN	323	NaN	NaN	NaN	NaN	NaN	NaN	NaN	NaN	NaN	NaN	NaN	NaN	50	NaN	130	162	NaN	NaN	NaN	NaN	NaN	NaN	NaN	205	NaN	NaN	NaN	NaN	NaN	NaN	NaN	NaN	NaN	NaN	NaN	NaN
29.5	NaN	NaN	NaN	NaN	NaN	NaN	NaN	NaN	NaN	NaN	NaN	NaN	NaN	NaN	NaN	NaN	68	NaN	108	128	NaN	NaN	NaN	NaN	NaN	NaN	NaN	0	NaN	NaN	NaN	NaN	NaN	NaN	NaN	NaN	NaN	NaN	NaN	NaN
30	NaN	NaN	NaN	NaN	NaN	NaN	NaN	NaN	NaN	NaN	NaN	NaN	NaN	NaN	NaN	NaN	NaN	NaN	73	51	NaN	NaN	NaN	NaN	NaN	NaN	NaN	86	NaN	NaN	NaN	NaN	NaN	NaN	NaN	NaN	NaN	NaN	NaN	NaN
30.5	NaN	NaN	NaN	NaN	NaN	NaN	NaN	NaN	NaN	NaN	NaN	NaN	NaN	NaN	NaN	NaN	NaN	NaN	NaN	0	NaN	NaN	NaN	NaN	NaN	NaN	NaN	150	NaN	NaN	NaN	NaN	NaN	NaN	NaN	NaN	NaN	NaN	NaN	NaN
31	NaN	NaN	NaN	NaN	NaN	NaN	NaN	NaN	NaN	NaN	NaN	NaN	NaN	NaN	NaN	NaN	NaN	NaN	NaN	0	NaN	NaN	NaN	NaN	NaN	NaN	NaN	22	NaN	NaN	NaN	NaN	NaN	NaN	NaN	NaN	NaN	NaN	NaN	NaN
31.5	NaN	NaN	NaN	NaN	NaN	NaN	NaN	NaN	NaN	NaN	NaN	NaN	NaN	NaN	NaN	NaN	NaN	NaN	NaN	0	NaN	NaN	NaN	NaN	NaN	NaN	NaN	NaN	NaN	NaN	NaN	NaN	NaN	NaN	NaN	NaN	NaN	NaN	NaN	NaN
32	NaN	NaN	NaN	NaN	NaN	NaN	NaN	NaN	NaN	NaN	NaN	NaN	NaN	NaN	NaN	NaN	NaN	NaN	NaN	0	NaN	NaN	NaN	NaN	NaN	NaN	NaN	NaN	NaN	NaN	NaN	NaN	NaN	NaN	NaN	NaN	NaN	NaN	NaN	NaN
32.5	NaN	NaN	NaN	NaN	NaN	NaN	NaN	NaN	NaN	NaN	NaN	NaN	NaN	NaN	NaN	NaN	NaN	NaN	NaN	0	NaN	NaN	NaN	NaN	NaN	NaN	NaN	NaN	NaN	NaN	NaN	NaN	NaN	NaN	NaN	NaN	NaN	NaN	NaN	NaN
33	NaN	NaN	NaN	NaN	NaN	NaN	NaN	NaN	NaN	NaN	NaN	NaN	NaN	NaN	NaN	NaN	NaN	NaN	NaN	0	NaN	NaN	NaN	NaN	NaN	NaN	NaN	NaN	NaN	NaN	NaN	NaN	NaN	NaN	NaN	NaN	NaN	NaN	NaN	NaN
33.5	NaN	NaN	NaN	NaN	NaN	NaN	NaN	NaN	NaN	NaN	NaN	NaN	NaN	NaN	NaN	NaN	NaN	NaN	NaN	0	NaN	NaN	NaN	NaN	NaN	NaN	NaN	NaN	NaN	NaN	NaN	NaN	NaN	NaN	NaN	NaN	NaN	NaN	NaN	NaN
34	NaN	NaN	NaN	NaN	NaN	NaN	NaN	NaN	NaN	NaN	NaN	NaN	NaN	NaN	NaN	NaN	NaN	NaN	NaN	14	NaN	NaN	NaN	NaN	NaN	NaN	NaN	NaN	NaN	NaN	NaN	NaN	NaN	NaN	NaN	NaN	NaN	NaN	NaN	NaN
34.5	NaN	NaN	NaN	NaN	NaN	NaN	NaN	NaN	NaN	NaN	NaN	NaN	NaN	NaN	NaN	NaN	NaN	NaN	NaN	0	NaN	NaN	NaN	NaN	NaN	NaN	NaN	NaN	NaN	NaN	NaN	NaN	NaN	NaN	NaN	NaN	NaN	NaN	NaN	NaN
35	NaN	NaN	NaN	NaN	NaN	NaN	NaN	NaN	NaN	NaN	NaN	NaN	NaN	NaN	NaN	NaN	NaN	NaN	NaN	0	NaN	NaN	NaN	NaN	NaN	NaN	NaN	NaN	NaN	NaN	NaN	NaN	NaN	NaN	NaN	NaN	NaN	NaN	NaN	NaN
35.5	NaN	NaN	NaN	NaN	NaN	NaN	NaN	NaN	NaN	NaN	NaN	NaN	NaN	NaN	NaN	NaN	NaN	NaN	NaN	11	NaN	NaN	NaN	NaN	NaN	NaN	NaN	NaN	NaN	NaN	NaN	NaN	NaN	NaN	NaN	NaN	NaN	NaN	NaN	NaN
36	NaN	NaN	NaN	NaN	NaN	NaN	NaN	NaN	NaN	NaN	NaN	NaN	NaN	NaN	NaN	NaN	NaN	NaN	NaN	NaN	NaN	NaN	NaN	NaN	NaN	NaN	NaN	NaN	NaN	NaN	NaN	NaN	NaN	NaN	NaN	NaN	NaN	NaN	NaN	NaN
36.5	NaN	NaN	NaN	NaN	NaN	NaN	NaN	NaN	NaN	NaN	NaN	NaN	NaN	NaN	NaN	NaN	NaN	NaN	NaN	NaN	NaN	NaN	NaN	NaN	NaN	NaN	NaN	NaN	NaN	NaN	NaN	NaN	NaN	NaN	NaN	NaN	NaN	NaN	NaN	NaN
37	NaN	NaN	NaN	NaN	NaN	NaN	NaN	NaN	NaN	NaN	NaN	NaN	NaN	NaN	NaN	NaN	NaN	NaN	NaN	NaN	NaN	NaN	NaN	NaN	NaN	NaN	NaN	NaN	NaN	NaN	NaN	NaN	NaN	NaN	NaN	NaN	NaN	NaN	NaN	NaN
37.5	NaN	NaN	NaN	NaN	NaN	NaN	NaN	NaN	NaN	NaN	NaN	NaN	NaN	NaN	NaN	NaN	NaN	NaN	NaN	NaN	NaN	NaN	NaN	NaN	NaN	NaN	NaN	NaN	NaN	NaN	NaN	NaN	NaN	NaN	NaN	NaN	NaN	NaN	NaN	NaN
38	NaN	NaN	NaN	NaN	NaN	NaN	NaN	NaN	NaN	NaN	NaN	NaN	NaN	NaN	NaN	NaN	NaN	NaN	NaN	NaN	NaN	NaN	NaN	NaN	NaN	NaN	NaN	NaN	NaN	NaN	NaN	NaN	NaN	NaN	NaN	NaN	NaN	NaN	NaN	NaN
38.5	NaN	NaN	NaN	NaN	NaN	NaN	NaN	NaN	NaN	NaN	NaN	NaN	NaN	NaN	NaN	NaN	NaN	NaN	NaN	NaN	NaN	NaN	NaN	NaN	NaN	NaN	NaN	NaN	NaN	NaN	NaN	NaN	NaN	NaN	NaN	NaN	NaN	NaN	NaN	NaN
39	NaN	NaN	NaN	NaN	NaN	NaN	NaN	NaN	NaN	NaN	NaN	NaN	NaN	NaN	NaN	NaN	NaN	NaN	NaN	NaN	NaN	NaN	NaN	NaN	NaN	NaN	NaN	NaN	NaN	NaN	NaN	NaN	NaN	NaN	NaN	NaN	NaN	NaN	NaN	NaN
39.5	NaN	NaN	NaN	NaN	NaN	NaN	NaN	NaN	NaN	NaN	NaN	NaN	NaN	NaN	NaN	NaN	NaN	NaN	NaN	NaN	NaN	NaN	NaN	NaN	NaN	NaN	NaN	NaN	NaN	NaN	NaN	NaN	NaN	NaN	NaN	NaN	NaN	NaN	NaN	NaN
40	NaN	NaN	NaN	NaN	NaN	NaN	NaN	NaN	NaN	NaN	NaN	NaN	NaN	NaN	NaN	NaN	NaN	NaN	NaN	NaN	NaN	NaN	NaN	NaN	NaN	NaN	NaN	NaN	NaN	NaN	NaN	NaN	NaN	NaN	NaN	NaN	NaN	NaN	NaN	NaN
40.5	NaN	NaN	NaN	NaN	NaN	NaN	NaN	NaN	NaN	NaN	NaN	NaN	NaN	NaN	NaN	NaN	NaN	NaN	NaN	NaN	NaN	NaN	NaN	NaN	NaN	NaN	NaN	NaN	NaN	NaN	NaN	NaN	NaN	NaN	NaN	NaN	NaN	NaN	NaN	NaN
41	NaN	NaN	NaN	NaN	NaN	NaN	NaN	NaN	NaN	NaN	NaN	NaN	NaN	NaN	NaN	NaN	NaN	NaN	NaN	NaN	NaN	NaN	NaN	NaN	NaN	NaN	NaN	NaN	NaN	NaN	NaN	NaN	NaN	NaN	NaN	NaN	NaN	NaN	NaN	NaN
41.5	NaN	NaN	NaN	NaN	NaN	NaN	NaN	NaN	NaN	NaN	NaN	NaN	NaN	NaN	NaN	NaN	NaN	NaN	NaN	NaN	NaN	NaN	NaN	NaN	NaN	NaN	NaN	NaN	NaN	NaN	NaN	NaN	NaN	NaN	NaN	NaN	NaN	NaN	NaN	NaN
42	NaN	NaN	NaN	NaN	NaN	NaN	NaN	NaN	NaN	NaN	NaN	NaN	NaN	NaN	NaN	NaN	NaN	NaN	NaN	NaN	NaN	NaN	NaN	NaN	NaN	NaN	NaN	NaN	NaN	NaN	NaN	NaN	NaN	NaN	NaN	NaN	NaN	NaN	NaN	NaN
42.5	NaN	NaN	NaN	NaN	NaN	NaN	NaN	NaN	NaN	NaN	NaN	NaN	NaN	NaN	NaN	NaN	NaN	NaN	NaN	NaN	NaN	NaN	NaN	NaN	NaN	NaN	NaN	NaN	NaN	NaN	NaN	NaN	NaN	NaN	NaN	NaN	NaN	NaN	NaN	NaN
43	NaN	NaN	NaN	NaN	NaN	NaN	NaN	NaN	NaN	NaN	NaN	NaN	NaN	NaN	NaN	NaN	NaN	NaN	NaN	NaN	NaN	NaN	NaN	NaN	NaN	NaN	NaN	NaN	NaN	NaN	NaN	NaN	NaN	NaN	NaN	NaN	NaN	NaN	NaN	NaN
43.5	NaN	NaN	NaN	NaN	NaN	NaN	NaN	NaN	NaN	NaN	NaN	NaN	NaN	NaN	NaN	NaN	NaN	NaN	NaN	NaN	NaN	NaN	NaN	NaN	NaN	NaN	NaN	NaN	NaN	NaN	NaN	NaN	NaN	NaN	NaN	NaN	NaN	NaN	NaN	NaN
44	NaN	NaN	NaN	NaN	NaN	NaN	NaN	NaN	NaN	NaN	NaN	NaN	NaN	NaN	NaN	NaN	NaN	NaN	NaN	NaN	NaN	NaN	NaN	NaN	NaN	NaN	NaN	NaN	NaN	NaN	NaN	NaN	NaN	NaN	NaN	NaN	NaN	NaN	NaN	NaN
44.5	NaN	NaN	NaN	NaN	NaN	NaN	NaN	NaN	NaN	NaN	NaN	NaN	NaN	NaN	NaN	NaN	NaN	NaN	NaN	NaN	NaN	NaN	NaN	NaN	NaN	NaN	NaN	NaN	NaN	NaN	NaN	NaN	NaN	NaN	NaN	NaN	NaN	NaN	NaN	NaN
45	NaN	NaN	NaN	NaN	NaN	NaN	NaN	NaN	NaN	NaN	NaN	NaN	NaN	NaN	NaN	NaN	NaN	NaN	NaN	NaN	NaN	NaN	NaN	NaN	NaN	NaN	NaN	NaN	NaN	NaN	NaN	NaN	NaN	NaN	NaN	NaN	NaN	NaN	NaN	NaN
45.5	NaN	NaN	NaN	NaN	NaN	NaN	NaN	NaN	NaN	NaN	NaN	NaN	NaN	NaN	NaN	NaN	NaN	NaN	NaN	NaN	NaN	NaN	NaN	NaN	NaN	NaN	NaN	NaN	NaN	NaN	NaN	NaN	NaN	NaN	NaN	NaN	NaN	NaN	NaN	NaN
46	NaN	NaN	NaN	NaN	NaN	NaN	NaN	NaN	NaN	NaN	NaN	NaN	NaN	NaN	NaN	NaN	NaN	NaN	NaN	NaN	NaN	NaN	NaN	NaN	NaN	NaN	NaN	NaN	NaN	NaN	NaN	NaN	NaN	NaN	NaN	NaN	NaN	NaN	NaN	NaN
46.5	NaN	NaN	NaN	NaN	NaN	NaN	NaN	NaN	NaN	NaN	NaN	NaN	NaN	NaN	NaN	NaN	NaN	NaN	NaN	NaN	NaN	NaN	NaN	NaN	NaN	NaN	NaN	NaN	NaN	NaN	NaN	NaN	NaN	NaN	NaN	NaN	NaN	NaN	NaN	NaN
47	NaN	NaN	NaN	NaN	NaN	NaN	NaN	NaN	NaN	NaN	NaN	NaN	NaN	NaN	NaN	NaN	NaN	NaN	NaN	NaN	NaN	NaN	NaN	NaN	NaN	NaN	NaN	NaN	NaN	NaN	NaN	NaN	NaN	NaN	NaN	NaN	NaN	NaN	NaN	NaN
47.5	NaN	NaN	NaN	NaN	NaN	NaN	NaN	NaN	NaN	NaN	NaN	NaN	NaN	NaN	NaN	NaN	NaN	NaN	NaN	NaN	NaN	NaN	NaN	NaN	NaN	NaN	NaN	NaN	NaN	NaN	NaN	NaN	NaN	NaN	NaN	NaN	NaN	NaN	NaN	NaN
48	NaN	NaN	NaN	NaN	NaN	NaN	NaN	NaN	NaN	NaN	NaN	NaN	NaN	NaN	NaN	NaN	NaN	NaN	NaN	NaN	NaN	NaN	NaN	NaN	NaN	NaN	NaN	NaN	NaN	NaN	NaN	NaN	NaN	NaN	NaN	NaN	NaN	NaN	NaN	NaN
48.5	NaN	NaN	NaN	NaN	NaN	NaN	NaN	NaN	NaN	NaN	NaN	NaN	NaN	NaN	NaN	NaN	NaN	NaN	NaN	NaN	NaN	NaN	NaN	NaN	NaN	NaN	NaN	NaN	NaN	NaN	NaN	NaN	NaN	NaN	NaN	NaN	NaN	NaN	NaN	NaN
49	NaN	NaN	NaN	NaN	NaN	NaN	NaN	NaN	NaN	NaN	NaN	NaN	NaN	NaN	NaN	NaN	NaN	NaN	NaN	NaN	NaN	NaN	NaN	NaN	NaN	NaN	NaN	NaN	NaN	NaN	NaN	NaN	NaN	NaN	NaN	NaN	NaN	NaN	NaN	NaN
