# Supplementary material for: Longitudinal imaging of Caenorhabditis elegans in a microfabricated device reveals variation in behavioral decline during aging
Source: eLife. 2017 May 31;6:e26652. doi: 10.7554/eLife.26652 (PMC5484621; doi:10.7554/eLife.26652)
Supplement: Figure 8—source data 1. — DOI: http://dx.doi.org/10.7554/eLife.26652.026 [file elife-26652-fig8-data1.zip › SourceData_Figure8/StimulatedLocomotion/StimulatedLocomotion_odr-10_odr10RNAi.csv]

1.5	335	263	330	199	337	302	262	381	257	321	272	248	256	306	309	307	356	287	247	286	422	438	545	585	570	328	588	582	556	470	482	528	473	363	509	513	529	522	552	661
2	334	310	372	242	373	362	323	437	294	395	318	311	295	342	360	232	410	321	305	330	480	432	550	615	422	333	679	305	660	511	560	554	477	565	577	514	533	361	375	606
2.5	334	357	413	285	409	421	385	493	331	468	365	373	333	379	412	8	464	354	363	374	517	409	393	691	670	295	630	363	377	522	503	564	436	407	357	385	392	380	410	589
3	334	349	413	285	409	421	385	466	331	468	365	373	333	379	412	NaN	464	354	318	330	492	448	347	695	552	294	445	302	651	623	553	292	601	375	598	359	660	557	411	698
3.5	500	341	462	326	482	461	396	466	385	536	422	397	406	430	417	NaN	472	405	318	326	521	480	407	549	547	340	680	354	431	549	592	427	600	636	453	456	630	718	379	948
4	334	NaN	413	285	409	421	385	466	331	468	365	373	333	379	412	NaN	464	354	318	326	478	523	672	585	688	286	700	286	381	596	569	261	581	257	542	725	670	600	330	762
4.5	412	NaN	450	285	409	421	385	466	385	468	373	373	406	379	412	NaN	464	405	318	326	427	479	314	572	616	252	605	366	595	612	569	281	456	273	600	670	590	605	311	657
5	412	NaN	450	285	409	421	385	466	385	468	373	373	444	379	412	NaN	464	405	326	326	427	504	314	572	688	286	681	334	480	612	569	281	570	286	542	670	590	600	311	657
5.5	412	NaN	450	285	409	421	385	466	385	468	373	373	444	379	412	NaN	464	405	375	326	249	504	311	336	709	312	606	334	235	643	569	137	570	286	435	663	519	459	287	581
6	412	NaN	450	284	297	272	375	334	431	390	373	369	444	312	319	NaN	371	461	326	259	333	504	314	368	688	355	681	334	480	612	569	352	570	286	542	663	590	600	311	581
6.5	137	NaN	345	330	327	433	518	296	332	373	225	339	444	297	576	NaN	493	240	487	272	328	417	277	328	679	177	681	122	480	550	569	403	253	323	405	247	467	465	231	497
7	322	NaN	336	267	187	156	253	284	195	473	280	146	346	435	270	NaN	313	213	375	196	333	311	228	368	555	355	95	231	514	489	569	189	410	212	516	265	691	657	343	395
7.5	25	NaN	445	292	450	489	332	314	301	438	365	253	376	223	286	NaN	599	371	367	105	202	518	567	322	672	516	NaN	103	151	312	NaN	352	410	276	550	493	449	167	148	219
8	188	NaN	430	152	345	409	459	343	206	194	186	250	377	310	365	NaN	485	387	273	301	348	414	227	504	563	334	NaN	235	160	598	NaN	228	215	173	374	146	385	253	124	473
8.5	91	NaN	96	226	378	349	484	122	50	246	64	312	345	255	138	NaN	481	329	70	141	285	467	30	592	492	318	NaN	53	141	146	NaN	148	301	315	335	171	414	529	18	564
9	140	NaN	408	53	177	367	418	534	266	360	68	401	497	410	157	NaN	413	180	341	96	322	388	0	418	512	126	NaN	95	45	537	NaN	302	498	104	369	208	397	164	91	805
9.5	266	NaN	457	279	387	334	96	514	313	398	103	429	391	207	393	NaN	289	179	274	107	426	224	123	352	569	313	NaN	101	176	353	NaN	440	357	142	608	572	453	36	122	469
10	223	NaN	93	27	450	191	142	254	91	348	185	223	278	456	358	NaN	50	423	345	137	443	397	89	578	547	99	NaN	114	101	342	NaN	63	240	290	268	87	404	525	278	705
10.5	39	NaN	63	42	354	39	288	176	59	388	199	308	214	324	436	NaN	35	29	116	162	416	462	83	320	510	77	NaN	178	94	337	NaN	128	329	177	342	105	225	258	28	557
11	82	NaN	22	60	359	174	281	239	289	135	195	106	145	364	151	NaN	294	207	84	200	334	336	165	245	583	33	NaN	130	113	245	NaN	231	294	343	321	30	398	508	106	515
11.5	226	NaN	29	329	396	303	426	67	354	243	133	43	293	29	232	NaN	431	38	169	111	372	410	34	245	378	52	NaN	207	0	215	NaN	210	360	204	390	36	323	22	25	453
12	155	NaN	187	272	251	71	152	115	250	153	108	88	387	376	184	NaN	300	107	495	50	391	195	96	274	492	NaN	NaN	340	0	634	NaN	32	283	462	597	49	713	87	58	182
12.5	429	NaN	389	0	56	109	84	164	61	5	NaN	354	87	96	177	NaN	245	260	253	172	145	232	288	109	403	NaN	NaN	174	0	277	NaN	47	280	273	455	485	434	73	386	564
13	158	NaN	123	35	362	24	256	100	53	2	NaN	92	239	161	125	NaN	220	117	298	352	391	358	156	244	419	NaN	NaN	187	0	277	NaN	47	281	462	455	222	642	96	386	564
13.5	379	NaN	143	158	240	30	93	168	181	27	NaN	18	75	52	201	NaN	70	142	298	169	0	294	124	188	419	NaN	NaN	187	79	264	NaN	61	246	250	242	222	642	568	477	580
14	102	NaN	200	39	151	412	30	64	214	63	NaN	12	220	301	255	NaN	122	143	55	372	262	358	39	120	290	NaN	NaN	5	0	250	NaN	0	163	518	112	72	496	70	149	164
14.5	10	NaN	243	94	363	127	NaN	64	2	209	NaN	67	282	0	276	NaN	264	240	47	235	564	444	156	244	244	NaN	NaN	0	0	109	NaN	0	NaN	101	210	10	255	96	315	228
15	184	NaN	387	0	260	80	NaN	111	0	120	NaN	345	131	87	151	NaN	200	135	93	84	50	471	41	0	223	NaN	NaN	47	0	38	NaN	0	NaN	151	466	59	475	0	431	581
15.5	274	NaN	211	13	92	158	NaN	94	5	3	NaN	163	376	73	236	NaN	32	267	12	202	76	302	65	0	288	NaN	NaN	46	0	455	NaN	80	NaN	336	283	205	625	7	169	221
16	27	NaN	322	156	25	10	NaN	67	NaN	NaN	NaN	65	38	167	423	NaN	68	180	231	445	274	411	73	0	352	NaN	NaN	0	0	296	NaN	243	NaN	463	560	3	158	211	215	375
16.5	18	NaN	172	66	29	247	NaN	78	NaN	NaN	NaN	183	212	235	250	NaN	204	156	37	96	202	333	343	0	477	NaN	NaN	379	47	325	NaN	92	NaN	163	606	207	491	310	309	19
17	60	NaN	227	0	295	27	NaN	103	NaN	NaN	NaN	26	96	15	383	NaN	347	94	238	114	340	270	249	1	286	NaN	NaN	64	0	186	NaN	434	NaN	450	591	0	491	303	341	0
17.5	87	NaN	0	57	66	151	NaN	93	NaN	NaN	NaN	31	219	0	220	NaN	39	69	62	100	348	NaN	47	NaN	508	NaN	NaN	2	5	565	NaN	8	NaN	149	423	37	509	393	272	0
18	146	NaN	118	73	75	107	NaN	67	NaN	NaN	NaN	9	160	54	56	NaN	141	116	204	111	249	NaN	194	NaN	440	NaN	NaN	9	NaN	263	NaN	205	NaN	175	273	174	357	305	206	0
18.5	55	NaN	46	94	60	30	NaN	NaN	NaN	NaN	NaN	0	71	0	95	NaN	0	356	208	51	274	NaN	302	NaN	165	NaN	NaN	0	NaN	529	NaN	387	NaN	325	186	91	618	316	90	0
19	23	NaN	190	75	33	34	NaN	NaN	NaN	NaN	NaN	0	0	79	127	NaN	89	99	165	41	497	NaN	281	NaN	319	NaN	NaN	0	NaN	508	NaN	263	NaN	158	369	174	591	309	303	0
19.5	56	NaN	42	86	0	95	NaN	NaN	NaN	NaN	NaN	16	54	129	109	NaN	107	144	241	171	272	NaN	324	NaN	69	NaN	NaN	0	NaN	484	NaN	300	NaN	224	74	107	415	457	292	0
20	376	NaN	277	125	158	43	NaN	NaN	NaN	NaN	NaN	56	0	272	311	NaN	54	9	74	227	0	NaN	0	NaN	NaN	NaN	NaN	0	NaN	NaN	NaN	0	NaN	0	0	0	NaN	0	0	0
20.5	231	NaN	88	94	339	184	NaN	NaN	NaN	NaN	NaN	58	1	340	43	NaN	148	NaN	0	89	0	NaN	0	NaN	NaN	NaN	NaN	0	NaN	NaN	NaN	0	NaN	0	0	0	NaN	0	0	0
21	356	NaN	383	10	166	94	NaN	NaN	NaN	NaN	NaN	95	NaN	370	16	NaN	139	NaN	44	276	443	NaN	165	NaN	NaN	NaN	NaN	54	NaN	NaN	NaN	233	NaN	277	497	26	NaN	404	333	0
21.5	15	NaN	32	0	65	5	NaN	NaN	NaN	NaN	NaN	0	NaN	149	12	NaN	54	NaN	0	54	NaN	NaN	245	NaN	NaN	NaN	NaN	127	NaN	NaN	NaN	NaN	NaN	273	276	4	NaN	419	269	0
22	7	NaN	221	2	208	125	NaN	NaN	NaN	NaN	NaN	0	NaN	350	126	NaN	107	NaN	81	343	NaN	NaN	175	NaN	NaN	NaN	NaN	0	NaN	NaN	NaN	NaN	NaN	188	352	NaN	NaN	347	0	0
22.5	25	NaN	214	30	0	143	NaN	NaN	NaN	NaN	NaN	65	NaN	57	224	NaN	147	NaN	42	292	NaN	NaN	90	NaN	NaN	NaN	NaN	118	NaN	NaN	NaN	NaN	NaN	294	60	NaN	NaN	321	0	0
23	0	NaN	0	0	0	NaN	NaN	NaN	NaN	NaN	NaN	0	NaN	0	0	NaN	0	NaN	0	0	NaN	NaN	167	NaN	NaN	NaN	NaN	NaN	NaN	NaN	NaN	NaN	NaN	242	NaN	NaN	NaN	392	0	0
23.5	27	NaN	314	15	226	NaN	NaN	NaN	NaN	NaN	NaN	215	NaN	206	19	NaN	272	NaN	177	400	NaN	NaN	64	NaN	NaN	NaN	NaN	NaN	NaN	NaN	NaN	NaN	NaN	281	NaN	NaN	NaN	444	0	0
24	78	NaN	205	0	280	NaN	NaN	NaN	NaN	NaN	NaN	230	NaN	136	172	NaN	327	NaN	494	571	NaN	NaN	424	NaN	NaN	NaN	NaN	NaN	NaN	NaN	NaN	NaN	NaN	451	NaN	NaN	NaN	NaN	0	0
24.5	114	NaN	69	20	111	NaN	NaN	NaN	NaN	NaN	NaN	343	NaN	141	NaN	NaN	186	NaN	157	97	NaN	NaN	75	NaN	NaN	NaN	NaN	NaN	NaN	NaN	NaN	NaN	NaN	275	NaN	NaN	NaN	NaN	0	0
25	0	NaN	NaN	NaN	NaN	NaN	NaN	NaN	NaN	NaN	NaN	0	NaN	0	NaN	NaN	NaN	NaN	0	0	NaN	NaN	418	NaN	NaN	NaN	NaN	NaN	NaN	NaN	NaN	NaN	NaN	190	NaN	NaN	NaN	NaN	0	0
25.5	0	NaN	NaN	NaN	NaN	NaN	NaN	NaN	NaN	NaN	NaN	0	NaN	0	NaN	NaN	NaN	NaN	0	0	NaN	NaN	213	NaN	NaN	NaN	NaN	NaN	NaN	NaN	NaN	NaN	NaN	233	NaN	NaN	NaN	NaN	0	NaN
26	30	NaN	NaN	NaN	NaN	NaN	NaN	NaN	NaN	NaN	NaN	44	NaN	183	NaN	NaN	NaN	NaN	125	158	NaN	NaN	113	NaN	NaN	NaN	NaN	NaN	NaN	NaN	NaN	NaN	NaN	93	NaN	NaN	NaN	NaN	0	NaN
26.5	71	NaN	NaN	NaN	NaN	NaN	NaN	NaN	NaN	NaN	NaN	62	NaN	133	NaN	NaN	NaN	NaN	186	602	NaN	NaN	183	NaN	NaN	NaN	NaN	NaN	NaN	NaN	NaN	NaN	NaN	NaN	NaN	NaN	NaN	NaN	0	NaN
27	12	NaN	NaN	NaN	NaN	NaN	NaN	NaN	NaN	NaN	NaN	106	NaN	191	NaN	NaN	NaN	NaN	245	696	NaN	NaN	76	NaN	NaN	NaN	NaN	NaN	NaN	NaN	NaN	NaN	NaN	NaN	NaN	NaN	NaN	NaN	0	NaN
27.5	91	NaN	NaN	NaN	NaN	NaN	NaN	NaN	NaN	NaN	NaN	160	NaN	25	NaN	NaN	NaN	NaN	275	458	NaN	NaN	265	NaN	NaN	NaN	NaN	NaN	NaN	NaN	NaN	NaN	NaN	NaN	NaN	NaN	NaN	NaN	0	NaN
28	NaN	NaN	NaN	NaN	NaN	NaN	NaN	NaN	NaN	NaN	NaN	0	NaN	NaN	NaN	NaN	NaN	NaN	0	0	NaN	NaN	149	NaN	NaN	NaN	NaN	NaN	NaN	NaN	NaN	NaN	NaN	NaN	NaN	NaN	NaN	NaN	0	NaN
28.5	NaN	NaN	NaN	NaN	NaN	NaN	NaN	NaN	NaN	NaN	NaN	40	NaN	NaN	NaN	NaN	NaN	NaN	140	173	NaN	NaN	162	NaN	NaN	NaN	NaN	NaN	NaN	NaN	NaN	NaN	NaN	NaN	NaN	NaN	NaN	NaN	0	NaN
29	NaN	NaN	NaN	NaN	NaN	NaN	NaN	NaN	NaN	NaN	NaN	0	NaN	NaN	NaN	NaN	NaN	NaN	NaN	40	NaN	NaN	145	NaN	NaN	NaN	NaN	NaN	NaN	NaN	NaN	NaN	NaN	NaN	NaN	NaN	NaN	NaN	0	NaN
29.5	NaN	NaN	NaN	NaN	NaN	NaN	NaN	NaN	NaN	NaN	NaN	26	NaN	NaN	NaN	NaN	NaN	NaN	NaN	0	NaN	NaN	0	NaN	NaN	NaN	NaN	NaN	NaN	NaN	NaN	NaN	NaN	NaN	NaN	NaN	NaN	NaN	0	NaN
30	NaN	NaN	NaN	NaN	NaN	NaN	NaN	NaN	NaN	NaN	NaN	4	NaN	NaN	NaN	NaN	NaN	NaN	NaN	0	NaN	NaN	184	NaN	NaN	NaN	NaN	NaN	NaN	NaN	NaN	NaN	NaN	NaN	NaN	NaN	NaN	NaN	0	NaN
30.5	NaN	NaN	NaN	NaN	NaN	NaN	NaN	NaN	NaN	NaN	NaN	NaN	NaN	NaN	NaN	NaN	NaN	NaN	NaN	0	NaN	NaN	NaN	NaN	NaN	NaN	NaN	NaN	NaN	NaN	NaN	NaN	NaN	NaN	NaN	NaN	NaN	NaN	0	NaN
31	NaN	NaN	NaN	NaN	NaN	NaN	NaN	NaN	NaN	NaN	NaN	NaN	NaN	NaN	NaN	NaN	NaN	NaN	NaN	0	NaN	NaN	NaN	NaN	NaN	NaN	NaN	NaN	NaN	NaN	NaN	NaN	NaN	NaN	NaN	NaN	NaN	NaN	0	NaN
31.5	NaN	NaN	NaN	NaN	NaN	NaN	NaN	NaN	NaN	NaN	NaN	NaN	NaN	NaN	NaN	NaN	NaN	NaN	NaN	127	NaN	NaN	NaN	NaN	NaN	NaN	NaN	NaN	NaN	NaN	NaN	NaN	NaN	NaN	NaN	NaN	NaN	NaN	0	NaN
32	NaN	NaN	NaN	NaN	NaN	NaN	NaN	NaN	NaN	NaN	NaN	NaN	NaN	NaN	NaN	NaN	NaN	NaN	NaN	NaN	NaN	NaN	NaN	NaN	NaN	NaN	NaN	NaN	NaN	NaN	NaN	NaN	NaN	NaN	NaN	NaN	NaN	NaN	0	NaN
32.5	NaN	NaN	NaN	NaN	NaN	NaN	NaN	NaN	NaN	NaN	NaN	NaN	NaN	NaN	NaN	NaN	NaN	NaN	NaN	NaN	NaN	NaN	NaN	NaN	NaN	NaN	NaN	NaN	NaN	NaN	NaN	NaN	NaN	NaN	NaN	NaN	NaN	NaN	0	NaN
33	NaN	NaN	NaN	NaN	NaN	NaN	NaN	NaN	NaN	NaN	NaN	NaN	NaN	NaN	NaN	NaN	NaN	NaN	NaN	NaN	NaN	NaN	NaN	NaN	NaN	NaN	NaN	NaN	NaN	NaN	NaN	NaN	NaN	NaN	NaN	NaN	NaN	NaN	0	NaN
33.5	NaN	NaN	NaN	NaN	NaN	NaN	NaN	NaN	NaN	NaN	NaN	NaN	NaN	NaN	NaN	NaN	NaN	NaN	NaN	NaN	NaN	NaN	NaN	NaN	NaN	NaN	NaN	NaN	NaN	NaN	NaN	NaN	NaN	NaN	NaN	NaN	NaN	NaN	0	NaN
34	NaN	NaN	NaN	NaN	NaN	NaN	NaN	NaN	NaN	NaN	NaN	NaN	NaN	NaN	NaN	NaN	NaN	NaN	NaN	NaN	NaN	NaN	NaN	NaN	NaN	NaN	NaN	NaN	NaN	NaN	NaN	NaN	NaN	NaN	NaN	NaN	NaN	NaN	0	NaN
34.5	NaN	NaN	NaN	NaN	NaN	NaN	NaN	NaN	NaN	NaN	NaN	NaN	NaN	NaN	NaN	NaN	NaN	NaN	NaN	NaN	NaN	NaN	NaN	NaN	NaN	NaN	NaN	NaN	NaN	NaN	NaN	NaN	NaN	NaN	NaN	NaN	NaN	NaN	0	NaN
35	NaN	NaN	NaN	NaN	NaN	NaN	NaN	NaN	NaN	NaN	NaN	NaN	NaN	NaN	NaN	NaN	NaN	NaN	NaN	NaN	NaN	NaN	NaN	NaN	NaN	NaN	NaN	NaN	NaN	NaN	NaN	NaN	NaN	NaN	NaN	NaN	NaN	NaN	0	NaN
35.5	NaN	NaN	NaN	NaN	NaN	NaN	NaN	NaN	NaN	NaN	NaN	NaN	NaN	NaN	NaN	NaN	NaN	NaN	NaN	NaN	NaN	NaN	NaN	NaN	NaN	NaN	NaN	NaN	NaN	NaN	NaN	NaN	NaN	NaN	NaN	NaN	NaN	NaN	0	NaN
36	NaN	NaN	NaN	NaN	NaN	NaN	NaN	NaN	NaN	NaN	NaN	NaN	NaN	NaN	NaN	NaN	NaN	NaN	NaN	NaN	NaN	NaN	NaN	NaN	NaN	NaN	NaN	NaN	NaN	NaN	NaN	NaN	NaN	NaN	NaN	NaN	NaN	NaN	0	NaN
36.5	NaN	NaN	NaN	NaN	NaN	NaN	NaN	NaN	NaN	NaN	NaN	NaN	NaN	NaN	NaN	NaN	NaN	NaN	NaN	NaN	NaN	NaN	NaN	NaN	NaN	NaN	NaN	NaN	NaN	NaN	NaN	NaN	NaN	NaN	NaN	NaN	NaN	NaN	0	NaN
37	NaN	NaN	NaN	NaN	NaN	NaN	NaN	NaN	NaN	NaN	NaN	NaN	NaN	NaN	NaN	NaN	NaN	NaN	NaN	NaN	NaN	NaN	NaN	NaN	NaN	NaN	NaN	NaN	NaN	NaN	NaN	NaN	NaN	NaN	NaN	NaN	NaN	NaN	NaN	NaN
37.5	NaN	NaN	NaN	NaN	NaN	NaN	NaN	NaN	NaN	NaN	NaN	NaN	NaN	NaN	NaN	NaN	NaN	NaN	NaN	NaN	NaN	NaN	NaN	NaN	NaN	NaN	NaN	NaN	NaN	NaN	NaN	NaN	NaN	NaN	NaN	NaN	NaN	NaN	NaN	NaN
38	NaN	NaN	NaN	NaN	NaN	NaN	NaN	NaN	NaN	NaN	NaN	NaN	NaN	NaN	NaN	NaN	NaN	NaN	NaN	NaN	NaN	NaN	NaN	NaN	NaN	NaN	NaN	NaN	NaN	NaN	NaN	NaN	NaN	NaN	NaN	NaN	NaN	NaN	NaN	NaN
38.5	NaN	NaN	NaN	NaN	NaN	NaN	NaN	NaN	NaN	NaN	NaN	NaN	NaN	NaN	NaN	NaN	NaN	NaN	NaN	NaN	NaN	NaN	NaN	NaN	NaN	NaN	NaN	NaN	NaN	NaN	NaN	NaN	NaN	NaN	NaN	NaN	NaN	NaN	NaN	NaN
39	NaN	NaN	NaN	NaN	NaN	NaN	NaN	NaN	NaN	NaN	NaN	NaN	NaN	NaN	NaN	NaN	NaN	NaN	NaN	NaN	NaN	NaN	NaN	NaN	NaN	NaN	NaN	NaN	NaN	NaN	NaN	NaN	NaN	NaN	NaN	NaN	NaN	NaN	NaN	NaN
39.5	NaN	NaN	NaN	NaN	NaN	NaN	NaN	NaN	NaN	NaN	NaN	NaN	NaN	NaN	NaN	NaN	NaN	NaN	NaN	NaN	NaN	NaN	NaN	NaN	NaN	NaN	NaN	NaN	NaN	NaN	NaN	NaN	NaN	NaN	NaN	NaN	NaN	NaN	NaN	NaN
40	NaN	NaN	NaN	NaN	NaN	NaN	NaN	NaN	NaN	NaN	NaN	NaN	NaN	NaN	NaN	NaN	NaN	NaN	NaN	NaN	NaN	NaN	NaN	NaN	NaN	NaN	NaN	NaN	NaN	NaN	NaN	NaN	NaN	NaN	NaN	NaN	NaN	NaN	NaN	NaN
40.5	NaN	NaN	NaN	NaN	NaN	NaN	NaN	NaN	NaN	NaN	NaN	NaN	NaN	NaN	NaN	NaN	NaN	NaN	NaN	NaN	NaN	NaN	NaN	NaN	NaN	NaN	NaN	NaN	NaN	NaN	NaN	NaN	NaN	NaN	NaN	NaN	NaN	NaN	NaN	NaN
41	NaN	NaN	NaN	NaN	NaN	NaN	NaN	NaN	NaN	NaN	NaN	NaN	NaN	NaN	NaN	NaN	NaN	NaN	NaN	NaN	NaN	NaN	NaN	NaN	NaN	NaN	NaN	NaN	NaN	NaN	NaN	NaN	NaN	NaN	NaN	NaN	NaN	NaN	NaN	NaN
41.5	NaN	NaN	NaN	NaN	NaN	NaN	NaN	NaN	NaN	NaN	NaN	NaN	NaN	NaN	NaN	NaN	NaN	NaN	NaN	NaN	NaN	NaN	NaN	NaN	NaN	NaN	NaN	NaN	NaN	NaN	NaN	NaN	NaN	NaN	NaN	NaN	NaN	NaN	NaN	NaN
42	NaN	NaN	NaN	NaN	NaN	NaN	NaN	NaN	NaN	NaN	NaN	NaN	NaN	NaN	NaN	NaN	NaN	NaN	NaN	NaN	NaN	NaN	NaN	NaN	NaN	NaN	NaN	NaN	NaN	NaN	NaN	NaN	NaN	NaN	NaN	NaN	NaN	NaN	NaN	NaN
42.5	NaN	NaN	NaN	NaN	NaN	NaN	NaN	NaN	NaN	NaN	NaN	NaN	NaN	NaN	NaN	NaN	NaN	NaN	NaN	NaN	NaN	NaN	NaN	NaN	NaN	NaN	NaN	NaN	NaN	NaN	NaN	NaN	NaN	NaN	NaN	NaN	NaN	NaN	NaN	NaN
43	NaN	NaN	NaN	NaN	NaN	NaN	NaN	NaN	NaN	NaN	NaN	NaN	NaN	NaN	NaN	NaN	NaN	NaN	NaN	NaN	NaN	NaN	NaN	NaN	NaN	NaN	NaN	NaN	NaN	NaN	NaN	NaN	NaN	NaN	NaN	NaN	NaN	NaN	NaN	NaN
43.5	NaN	NaN	NaN	NaN	NaN	NaN	NaN	NaN	NaN	NaN	NaN	NaN	NaN	NaN	NaN	NaN	NaN	NaN	NaN	NaN	NaN	NaN	NaN	NaN	NaN	NaN	NaN	NaN	NaN	NaN	NaN	NaN	NaN	NaN	NaN	NaN	NaN	NaN	NaN	NaN
44	NaN	NaN	NaN	NaN	NaN	NaN	NaN	NaN	NaN	NaN	NaN	NaN	NaN	NaN	NaN	NaN	NaN	NaN	NaN	NaN	NaN	NaN	NaN	NaN	NaN	NaN	NaN	NaN	NaN	NaN	NaN	NaN	NaN	NaN	NaN	NaN	NaN	NaN	NaN	NaN
44.5	NaN	NaN	NaN	NaN	NaN	NaN	NaN	NaN	NaN	NaN	NaN	NaN	NaN	NaN	NaN	NaN	NaN	NaN	NaN	NaN	NaN	NaN	NaN	NaN	NaN	NaN	NaN	NaN	NaN	NaN	NaN	NaN	NaN	NaN	NaN	NaN	NaN	NaN	NaN	NaN
45	NaN	NaN	NaN	NaN	NaN	NaN	NaN	NaN	NaN	NaN	NaN	NaN	NaN	NaN	NaN	NaN	NaN	NaN	NaN	NaN	NaN	NaN	NaN	NaN	NaN	NaN	NaN	NaN	NaN	NaN	NaN	NaN	NaN	NaN	NaN	NaN	NaN	NaN	NaN	NaN
45.5	NaN	NaN	NaN	NaN	NaN	NaN	NaN	NaN	NaN	NaN	NaN	NaN	NaN	NaN	NaN	NaN	NaN	NaN	NaN	NaN	NaN	NaN	NaN	NaN	NaN	NaN	NaN	NaN	NaN	NaN	NaN	NaN	NaN	NaN	NaN	NaN	NaN	NaN	NaN	NaN
46	NaN	NaN	NaN	NaN	NaN	NaN	NaN	NaN	NaN	NaN	NaN	NaN	NaN	NaN	NaN	NaN	NaN	NaN	NaN	NaN	NaN	NaN	NaN	NaN	NaN	NaN	NaN	NaN	NaN	NaN	NaN	NaN	NaN	NaN	NaN	NaN	NaN	NaN	NaN	NaN
46.5	NaN	NaN	NaN	NaN	NaN	NaN	NaN	NaN	NaN	NaN	NaN	NaN	NaN	NaN	NaN	NaN	NaN	NaN	NaN	NaN	NaN	NaN	NaN	NaN	NaN	NaN	NaN	NaN	NaN	NaN	NaN	NaN	NaN	NaN	NaN	NaN	NaN	NaN	NaN	NaN
47	NaN	NaN	NaN	NaN	NaN	NaN	NaN	NaN	NaN	NaN	NaN	NaN	NaN	NaN	NaN	NaN	NaN	NaN	NaN	NaN	NaN	NaN	NaN	NaN	NaN	NaN	NaN	NaN	NaN	NaN	NaN	NaN	NaN	NaN	NaN	NaN	NaN	NaN	NaN	NaN
47.5	NaN	NaN	NaN	NaN	NaN	NaN	NaN	NaN	NaN	NaN	NaN	NaN	NaN	NaN	NaN	NaN	NaN	NaN	NaN	NaN	NaN	NaN	NaN	NaN	NaN	NaN	NaN	NaN	NaN	NaN	NaN	NaN	NaN	NaN	NaN	NaN	NaN	NaN	NaN	NaN
48	NaN	NaN	NaN	NaN	NaN	NaN	NaN	NaN	NaN	NaN	NaN	NaN	NaN	NaN	NaN	NaN	NaN	NaN	NaN	NaN	NaN	NaN	NaN	NaN	NaN	NaN	NaN	NaN	NaN	NaN	NaN	NaN	NaN	NaN	NaN	NaN	NaN	NaN	NaN	NaN
48.5	NaN	NaN	NaN	NaN	NaN	NaN	NaN	NaN	NaN	NaN	NaN	NaN	NaN	NaN	NaN	NaN	NaN	NaN	NaN	NaN	NaN	NaN	NaN	NaN	NaN	NaN	NaN	NaN	NaN	NaN	NaN	NaN	NaN	NaN	NaN	NaN	NaN	NaN	NaN	NaN
49	NaN	NaN	NaN	NaN	NaN	NaN	NaN	NaN	NaN	NaN	NaN	NaN	NaN	NaN	NaN	NaN	NaN	NaN	NaN	NaN	NaN	NaN	NaN	NaN	NaN	NaN	NaN	NaN	NaN	NaN	NaN	NaN	NaN	NaN	NaN	NaN	NaN	NaN	NaN	NaN
