# Supplementary material for: Longitudinal imaging of Caenorhabditis elegans in a microfabricated device reveals variation in behavioral decline during aging
Source: eLife. 2017 May 31;6:e26652. doi: 10.7554/eLife.26652 (PMC5484621; doi:10.7554/eLife.26652)
Supplement: Supplementary file 3. — DOI: http://dx.doi.org/10.7554/eLife.26652.029 [file elife-26652-supp3.zip]

Archive with 3 entries (2 files):
- 48_WELL_MOLD.stl
- __MACOSX/
- __MACOSX/._48_WELL_MOLD.stl
