# Supplementary material for: Longitudinal imaging of Caenorhabditis elegans in a microfabricated device reveals variation in behavioral decline during aging
Source: eLife. 2017 May 31;6:e26652. doi: 10.7554/eLife.26652 (PMC5484621; doi:10.7554/eLife.26652)
Supplement: Supplementary file 4. — DOI: http://dx.doi.org/10.7554/eLife.26652.030 [file elife-26652-supp4.zip]

Archive with 12 entries (9 files):
- Imaging_and_stimulation_materials/
- Imaging_and_stimulation_materials/ImagingRig_Checklist.xlsx
- __MACOSX/
- __MACOSX/Imaging_and_stimulation_materials/
- __MACOSX/Imaging_and_stimulation_materials/._ImagingRig_Checklist.xlsx
- Imaging_and_stimulation_materials/Light_stimulation_control_170313.m
- __MACOSX/Imaging_and_stimulation_materials/._Light_stimulation_control_170313.m
- Imaging_and_stimulation_materials/LightBox_Checklist.xlsx
- __MACOSX/Imaging_and_stimulation_materials/._LightBox_Checklist.xlsx
- Imaging_and_stimulation_materials/LightStimulation_Readme.rtf
- __MACOSX/Imaging_and_stimulation_materials/._LightStimulation_Readme.rtf
- __MACOSX/._Imaging_and_stimulation_materials
