# Supplementary material for: Longitudinal imaging of Caenorhabditis elegans in a microfabricated device reveals variation in behavioral decline during aging
Source: eLife. 2017 May 31;6:e26652. doi: 10.7554/eLife.26652 (PMC5484621; doi:10.7554/eLife.26652)
Supplement: Supplementary file 5. — DOI: http://dx.doi.org/10.7554/eLife.26652.031 [file elife-26652-supp5.zip]

Archive with 36 entries (29 files):
- WorMotel_LightStim_ProcessingCode/
- WorMotel_LightStim_ProcessingCode/.DS_Store
- __MACOSX/
- __MACOSX/WorMotel_LightStim_ProcessingCode/
- __MACOSX/WorMotel_LightStim_ProcessingCode/._.DS_Store
- WorMotel_LightStim_ProcessingCode/Part1_ImageProcessing/
- WorMotel_LightStim_ProcessingCode/Part1_ImageProcessing/ComputeActivityMatt.m
- __MACOSX/WorMotel_LightStim_ProcessingCode/Part1_ImageProcessing/
- __MACOSX/WorMotel_LightStim_ProcessingCode/Part1_ImageProcessing/._ComputeActivityMatt.m
- WorMotel_LightStim_ProcessingCode/Part1_ImageProcessing/ComputeTimeDiffBtwTwoDateVectorsMatt.m
- __MACOSX/WorMotel_LightStim_ProcessingCode/Part1_ImageProcessing/._ComputeTimeDiffBtwTwoDateVectorsMatt.m
- WorMotel_LightStim_ProcessingCode/Part1_ImageProcessing/continuous_activityanalysis.m
- __MACOSX/WorMotel_LightStim_ProcessingCode/Part1_ImageProcessing/._continuous_activityanalysis.m
- WorMotel_LightStim_ProcessingCode/Part1_ImageProcessing/continuous_mainfile.m
- __MACOSX/WorMotel_LightStim_ProcessingCode/Part1_ImageProcessing/._continuous_mainfile.m
- WorMotel_LightStim_ProcessingCode/Part1_ImageProcessing/GetImageTimeArrayMatt.m
- __MACOSX/WorMotel_LightStim_ProcessingCode/Part1_ImageProcessing/._GetImageTimeArrayMatt.m
- WorMotel_LightStim_ProcessingCode/Part1_ImageProcessing/mainFile.m
- __MACOSX/WorMotel_LightStim_ProcessingCode/Part1_ImageProcessing/._mainFile.m
- WorMotel_LightStim_ProcessingCode/Part1_ImageProcessing/ROIDefine.m
- __MACOSX/WorMotel_LightStim_ProcessingCode/Part1_ImageProcessing/._ROIDefine.m
- WorMotel_LightStim_ProcessingCode/Part1_ImageProcessing/SearchActiveImagingPeriodsMatt.m
- __MACOSX/WorMotel_LightStim_ProcessingCode/Part1_ImageProcessing/._SearchActiveImagingPeriodsMatt.m
- WorMotel_LightStim_ProcessingCode/Part1_ImageProcessing/SearchStimulationTimeMatt.m
- __MACOSX/WorMotel_LightStim_ProcessingCode/Part1_ImageProcessing/._SearchStimulationTimeMatt.m
- __MACOSX/WorMotel_LightStim_ProcessingCode/._Part1_ImageProcessing
- WorMotel_LightStim_ProcessingCode/Part2_DataAnalysis/
- WorMotel_LightStim_ProcessingCode/Part2_DataAnalysis/lifespanCalc_161026.m
- __MACOSX/WorMotel_LightStim_ProcessingCode/Part2_DataAnalysis/
- __MACOSX/WorMotel_LightStim_ProcessingCode/Part2_DataAnalysis/._lifespanCalc_161026.m
- WorMotel_LightStim_ProcessingCode/Part2_DataAnalysis/lifespanMap.m
- __MACOSX/WorMotel_LightStim_ProcessingCode/Part2_DataAnalysis/._lifespanMap.m
- __MACOSX/WorMotel_LightStim_ProcessingCode/._Part2_DataAnalysis
- WorMotel_LightStim_ProcessingCode/WM_LightStimulation_ReadMe.rtf
- __MACOSX/WorMotel_LightStim_ProcessingCode/._WM_LightStimulation_ReadMe.rtf
- __MACOSX/._WorMotel_LightStim_ProcessingCode
