# Supplementary material for: Longitudinal imaging of Caenorhabditis elegans in a microfabricated device reveals variation in behavioral decline during aging
Source: eLife. 2017 May 31;6:e26652. doi: 10.7554/eLife.26652 (PMC5484621; doi:10.7554/eLife.26652)
Supplement: Supplementary file 5. — DOI: http://dx.doi.org/10.7554/eLife.26652.031 [file elife-26652-supp5.zip › WorMotel_LightStim_ProcessingCode/Part1_ImageProcessing/ComputeTimeDiffBtwTwoDateVectorsMatt.m]

% compute absolute time difference between two files
% return time in seconds
function diffSec = ComputeTimeDiffBtwTwoDateVectorsMatt(dateVector1, dateVector2)
    diffSec = abs(etime(dateVector1,dateVector2));
end
