# Supplementary material for: Longitudinal imaging of Caenorhabditis elegans in a microfabricated device reveals variation in behavioral decline during aging
Source: eLife. 2017 May 31;6:e26652. doi: 10.7554/eLife.26652 (PMC5484621; doi:10.7554/eLife.26652)
Supplement: Supplementary file 5. — DOI: http://dx.doi.org/10.7554/eLife.26652.031 [file elife-26652-supp5.zip › WorMotel_LightStim_ProcessingCode/Part1_ImageProcessing/continuous_activityanalysis.m]

%continuous_activity.m
function []=continuous_activityanalysis(d,srcDir,NoiseThres,destAnalysisFolder,analysisInterval1,analysisInterval2,spi,AutoSaveFrames)


% Main Activity Analysis

cd(srcDir)
load inits

analysisInterval1=round(analysisInterval1/spi);
analysisInterval2=round(analysisInterval2/spi);
NumStart=1;
NumEnd=length(d);
NumROI=length(ROI);

okay=0;
while okay==0
    NameA = d(NumStart).name;
    NameB = d(NumStart+analysisInterval1).name;
    ImgA=single(imread(NameA));
    ImgB=single(imread(NameB));
    ImgDif = abs(double(ImgA-ImgB))./double(ImgA+ImgB);
    
    figure
    imagesc(ImgDif>NoiseThres)
    colormap(gray)
    
    okay=input('If NoiseThres okay, enter 1, otherwise enter 0:  ');
    
    if okay==0
        NoiseThres=input('Enter new NoiseThres: ');
    end
    close all
end


ActVal = zeros(NumROI,length(d));
ActValS = zeros(NumROI,length(d));

Error = 0;
AnalysisTPF = 'N/A';
% Create Gaussian Filter
x=-5:5;
y=x;
[xx yy]=meshgrid(x,y);
gau=exp(-sqrt(xx.^2+yy.^2));

tic;
NumA = NumStart;
ROI=round(ROI);

while NumA <= NumEnd
    
    NameA = d(NumA).name;
    
    if NumA > NumStart
        if mod(NumA-NumStart-analysisInterval1,analysisInterval1)==0
            ImgB = ImgA;
        end
        if mod(NumA-NumStart-analysisInterval2,analysisInterval2)==0
            ImgC = ImgA;
        end
    end
    ImgA = single(imread(NameA));
    
    % Activity Analysis --------------------------------------
    if NumA > NumStart
        if mod(NumA-NumStart-analysisInterval1,analysisInterval1)==0
            ImgDif = abs(double(ImgA-ImgB))./double(ImgA+ImgB);
            for n = 1:NumROI
                ROIDif = ImgDif(ROI(n,3):ROI(n,4),ROI(n,1):ROI(n,2));
                ROIDifT = conv2(ROIDif,gau,'same');
                ROIDifT = ROIDifT>NoiseThres;
                ActVal(n,NumA-NumStart) = sum(sum(ROIDifT));
            end
        end
        
        if mod(NumA-NumStart-analysisInterval2,analysisInterval2)==0
            ImgDifSkip = abs(double(ImgA-ImgC))./double(ImgA+ImgC);
            for n = 1:NumROI
                ROIDifSkip = ImgDifSkip(ROI(n,3):ROI(n,4),ROI(n,1):ROI(n,2));
                ROIDifTSkip = conv2(ROIDifSkip,gau,'same');
                ROIDifTSkip = ROIDifTSkip>NoiseThres;
                ActValS(n,NumA-NumStart) = sum(sum(ROIDifTSkip));
            end
        end
        
        display(['Analysis in progress: ' num2str(NumA-NumStart) '/' num2str(NumEnd-NumStart+1) '. Images processed at ' AnalysisTPF ' sec/frame.'])
        
    end
    if mod(NumA,10) == 0
        AnalysisTPF = num2str(toc/10,'%0.3f');
        tic;
    end
    if mod(NumA,AutoSaveFrames) == 0
        save([destAnalysisFolder '/activity'],'NoiseThres','ActVal','ActValS','analysisInterval1','analysisInterval2');
    end
    NumA = NumA + 1;
end
