# Supplementary material for: Longitudinal imaging of Caenorhabditis elegans in a microfabricated device reveals variation in behavioral decline during aging
Source: eLife. 2017 May 31;6:e26652. doi: 10.7554/eLife.26652 (PMC5484621; doi:10.7554/eLife.26652)
Supplement: Supplementary file 5. — DOI: http://dx.doi.org/10.7554/eLife.26652.031 [file elife-26652-supp5.zip › WorMotel_LightStim_ProcessingCode/Part1_ImageProcessing/GetImageTimeArrayMatt.m]

function retImageTimeArray = GetImageTimeArrayMatt(d)

    numImages = size(d, 1);
    imageTimeArray = zeros(numImages, 6);
    for q=1:numImages
        fileName = d(q).name;
        imageTimeArray(q,1:6) = [str2double(fileName(1:4)) ...
            str2double(fileName(6:7)) ...
            str2double(fileName(9:10)) ...
            str2double(fileName(13:14)) ...
            str2double(fileName(16:17)) ...
            str2double(fileName(19:20)) ...
            ];
    end

    retImageTimeArray = imageTimeArray;
end
