# Supplementary material for: Longitudinal imaging of Caenorhabditis elegans in a microfabricated device reveals variation in behavioral decline during aging
Source: eLife. 2017 May 31;6:e26652. doi: 10.7554/eLife.26652 (PMC5484621; doi:10.7554/eLife.26652)
Supplement: Supplementary file 6. — DOI: http://dx.doi.org/10.7554/eLife.26652.032 [file elife-26652-supp6.zip]

Archive with 24 entries (17 files):
- AdditionalScripts/
- AdditionalScripts/.DS_Store
- __MACOSX/
- __MACOSX/AdditionalScripts/
- __MACOSX/AdditionalScripts/._.DS_Store
- AdditionalScripts/LifespanAnalysisScripts/
- AdditionalScripts/LifespanAnalysisScripts/plot_locomotion_and_response_DA837.m
- __MACOSX/AdditionalScripts/LifespanAnalysisScripts/
- __MACOSX/AdditionalScripts/LifespanAnalysisScripts/._plot_locomotion_and_response_DA837.m
- AdditionalScripts/LifespanAnalysisScripts/plot_locomotion_and_response_rnai.m
- __MACOSX/AdditionalScripts/LifespanAnalysisScripts/._plot_locomotion_and_response_rnai.m
- AdditionalScripts/LifespanAnalysisScripts/resample_DA837.m
- __MACOSX/AdditionalScripts/LifespanAnalysisScripts/._resample_DA837.m
- AdditionalScripts/LifespanAnalysisScripts/responseLatency.m
- __MACOSX/AdditionalScripts/LifespanAnalysisScripts/._responseLatency.m
- __MACOSX/AdditionalScripts/._LifespanAnalysisScripts
- AdditionalScripts/Paraquat_Analysis_Scripts/
- AdditionalScripts/Paraquat_Analysis_Scripts/compare_Aging_Stress_Behavior.m
- __MACOSX/AdditionalScripts/Paraquat_Analysis_Scripts/
- __MACOSX/AdditionalScripts/Paraquat_Analysis_Scripts/._compare_Aging_Stress_Behavior.m
- AdditionalScripts/Paraquat_Analysis_Scripts/ParaquatbehaviorAnalysis.m
- __MACOSX/AdditionalScripts/Paraquat_Analysis_Scripts/._ParaquatbehaviorAnalysis.m
- __MACOSX/AdditionalScripts/._Paraquat_Analysis_Scripts
- __MACOSX/._AdditionalScripts
